# Supplementary material for: NALCN/Cch1 channelosome subunits originated in early eukaryotes
Source: J Gen Physiol. 2025 Sep 5;157(6):e202413636. doi: 10.1085/jgp.202413636 (PMC12412391; doi:10.1085/jgp.202413636)
Supplement: Data S2 — provides protein sequences of metazoan and fungal NALCN/Cch1 subunits used to generate a profile HMM model. [file jgp_202413636_datas2.txt]

>Mus_musculus_NP_796367.3 
MLKRKQSSRVEAQPVTDFGPDESLSDNADILWINKPWVHSLLRICAIISVISVCMNTPMTFEHYPPLQYVTFTLDTLLMFLYTAEMIAKMHIRGIVKGDSSYVKDRWCVFDGFMVFCLWVSLVLQVFEIADIVDQMSPWGMLRIPRPLIMIRAFRIYFRFELPRTRITNILKRSGEQIWSVSIFLLFFLLLYGILGVQMFGTFTYHCVVNDTKPGNVTWNSLAIPDTHCSPELEEGYQCPPGFKCMDLEDLGLSRQELGYSGFNEIGTSIFTVYEASSQEGWVFLMYRAIDSFPRWRSYFYFITLIFFLAWLVKNVFIAVIIETFAEIRVQFQQMWGTRSSTTSTATTQMFHEDAAGGWQLVAVDVNKPQGRAPACLQKMMRSSVFHMFILSMVTVDVIVAASNYYKGENFRRQYDEFYLAEVAFTVLFDLEALLKIWCLGFTGYISSSLHKFELLLVIGTTLHVYPDLYHSQFTYFQVLRVVRLIKISPALEDFVYKIFGPGKKLGSLVVFTASLLIVMSAISLQMFCFVEELDRFTTFPRAFMSMFQILTQEGWVDVMDQTLNAVGHMWAPLVAIYFILYHLFATLILLSLFVAVILDNLELDEDLKKLKQLKQSEANADTKEKLPLRLRIFEKFPNRPQMVKISKLPSDFTVPKIRESFMKQFIDRQQQDTCCLFRILPSTSSSSCDNPKKPTAEDNKYIDQKLRKSVFSIRARNLLEKETAVTKILRACTRQRMLSGSFEGQPAKERSILSVQHHIRQERRSLRHGSNSQRISRGKSLETLTQDHSNTVRYRNAQREDSEIKMIQEKKEQAEMKRKVQEEELRENHPYFDKPLFIVGREHRFRNFCRVVVRARFNASKTDPVTGAVKNTKYHQLYDLLGLVTYLDWVMITVTICSCISMMFESPFRRVMHAPTLQIAEYVFVIFMSIELNLKIMADGLFFTPTAVIRDFGGVMDIFIYLVSLIFLCWMPQNVPAESGAQLLMVLRCLRPLRIFKLVPQMRKVVRELFSGFKEIFLVSILLLTLMLVFASFGVQLFAGKLAKCNDPNIIRREDCNGIFRINVSVSKNLNLKLRPGEKKPGFWVPRVWANPRNFNFDNVGNAMLALFEVLSLKGWVEVRDVIIHRVGPIHGIYIHVFVFLGCMIGLTLFVGVVIANFNENKGTALLTVDQRRWEDLKSRLKIAQPLHLPPRPDNDGFRAKMYDITQHPFFKRTIALLVLAQSVLLSVKWDVDDPVTVPLATMSVVFTFIFVLEVTMKIIAMSPAGFWQSRRNRYDLLVTSLGVVWVVLHFALLNAYTYMMGACVIVFRFFSICGKHVTLKMLLLTVVVSMYKSFFIIVGMFLLLLCYAFAGVVLFGTVKYGENINRHANFSSAGKAITVLFRIVTGEDWNKIMHDCMVQPPFCTPDEFTYWATDCGNYAGALMYFCSFYVIIAYIMLNLLVAIIVENFSLFYSTEEDQLLSYNDLRHFQIIWNMVDDKREGVIPTFRVKFLLRLLRGRLEVDLDKDKLLFKHMCYEMERLHNGGDVTFHDVLSMLSYRSVDIRKSLQLEELLAREQLEYTIEEEVAKQTIRMWLKKCLKRIRAKQQQSCSIIHSLRESQEQERSRLFLNPPSIETTQPSEDSNANSQDHSMQPETSSQQQLLSPTLSDRGGSRQDAADTGKPQRKIGQWRLPSAPKPISHSVSSVNLRFGGRTTMKTVVCKMNPMPDTASCGSEVKKWWTRQLTVESDESGDDLLDI
>Homo_sapiens_NP_001337677.1 
MLKRKQSSRVEAQPVTDFGPDESLSDNADILWINKPWVHSLLRICAIISVISVCMNTPMTFEHYPPLQYVTFTLDTLLMFLYTAEMIAKMHIRGIVKGDSSYVKDRWCVFDGFMVFCLWVSLVLQVFEIADIVDQMSPWGMLRIPRPLIMIRAFRIYFRFELPRTRITNILKRSGEQIWSVSIFLLFFLLLYGILGVQMFGTFTYHCVVNDTKPGNVTWNSLAIPDTHCSPELEEGYQCPPGFKCMDLEDLGLSRQELGYSGFNEIGTSIFTVYEAASQEGWVFLMYRAIDSFPRWRSYFYFITLIFFLAWLVKNVFIAVIIETFAEIRVQFQQMWGSRSSTTSTATTQMFHEDAAGGWQLVAVDVNKPQGRAPACLQKMMRSSVFHMFILSMVTVDVIVAASNYYKGENFRRQYDEFYLAEVAFTVLFDLEALLKIWCLGFTGYISSSLHKFELLLVIGTTLHVYPDLYHSQFTYFQVLRVVRLIKISPALEDFVYKIFGPGKKLGSLVVFTASLLIVMSAISLQMFCFVEELDRFTTFPRAFMSMFQILTQEGWVDVMDQTLNAVGHMWAPVVAIYFILYHLFATLILLSLFVAVILDNLELDEDLKKLKQLKQSEANADTKEKLPLRLRIFEKFPNRPQMVKISKLPSDFTVPKIRESFMKQFIDRQQQDTCCLLRSLPTTSSSSCDHSKRSAIEDNKYIDQKLRKSVFSIRARNLLEKETAVTKILSKRPLPTSSPISIRCCLYLGRSHCHSSGVRACTRQRMLSGSFEGQPAKERSILSVQHHIRQERRSLRHGSNSQRISRGKSLETLTQDHSNTVRYRNAQREDSEIKMIQEKKEQAEMKRKVQEEELRENHPYFDKPLFIVGREHRFRNFCRVVVRARFNASKTDPVTGAVKNTKYHQLYDLLGLVTYLDWVMIIVTICSCISMMFESPFRRVMHAPTLQIAEYVFVIFMSIELNLKIMADGLFFTPTAVIRDFGGVMDIFIYLVSLIFLCWMPQNVPAESGAQLLMVLRCLRPLRIFKLVPQMRKVVRELFSGFKEIFLVSILLLTLMLVFASFGVQLFAGKLAKCNDPNIIRREDCNGIFRINVSVSKNLNLKLRPGEKKPGFWVPRVWANPRNFNFDNVGNAMLALFEVLSLKGWVEVRDVIIHRVGPIHGIYIHVFVFLGCMIGLTLFVGVVIANFNENKGTALLTVDQRRWEDLKSRLKIAQPLHLPPRPDNDGFRAKMYDITQHPFFKRTIALLVLAQSVLLSVKWDVEDPVTVPLATMSVVFTFIFVLEVTMKIIAMSPAGFWQSRRNRYDLLVTSLGVVWVVLHFALLNAYTYMMGACVIVFRFFSICGKHVTLKMLLLTVVVSMYKSFFIIVGMFLLLLCYAFAGVVLFGTVKYGENINRHANFSSAGKAITVLFRIVTGEDWNKIMHDCMVQPPFCTPDEFTYWATDCGNYAGALMYFCSFYVIIAYIMLNLLVAIIVENFSLFYSTEEDQLLSYNDLRHFQIIWNMVDDKREGVIPTFRVKFLLRLLRGRLEVDLDKDKLLFKHMCYEMERLHNGGDVTFHDVLSMLSYRSVDIRKSLQLEELLAREQLEYTIEEEVAKQTIRMWLKKCLKRIRAKQQQSCSIIHSLRESQQQELSRFLNPPSIETTQPSEDTNANSQDNSMQPETSSQQQLLSPTLSDRGGSRQDAADAGKPQRKFGQWRLPSAPKPISHSVSSVNLRFGGRTTMKSVVCKMNPMTDAASCGSEVKKWWTRQLTVESDESGDDLLDI
>Gallus_gallus_XP_015130472.1 
MLKRKQSSRVEAQPVTDFGPDESLSDNADILWINKPWVHSLLRICAIISVISVCMNTPKTFEHYPPLQYVTFTLDTLLMFLYTAEMIAKMHIRGIVKGDSSYVKDRWCVFDGFMVFCLWVSLVLQVFEIAEIVDQMSPWGMLRIPRPLIMIRAFRIYFRFELPRTRITNILKRSGEQIWSVSIFLLFFLLLYGILGVQMFGTFTYHCVTDDTQPGNVTWNNLAIPDTHCSRELEEGYQCPPGFKCMDLEDLGLSRQELGYSGFNEIGTSIFTVYEAASQEGWVFLMYRAIDSFPRWRSYFYFITLIFFLAWLVKNVFIAVIIETFAEIRVQFQQMWGSRSSTTSTATTQMFHEDAAGGWQLVAVDVNKPQGRAPACLQKMMRSSVFHMFILSMVAVDVIVAASNYYKGENFKRQYDEFYLAEVAFTVLFDLEALLKIWCLGFTGYISSSLHKFELLLVIGTTLHIYPDLYHSQFTYFQVLRVVRLIKISPALEDFVYKIFGPGKKLGSLVVFTASLLIVMSAISLQMFCFVEELDRFTTFPRAFMSMFQILTQEGWVDVMDQTLNAVGHMWAPVVAIYFILYHLFATLILLSLFVAVILDNLELDEDLKKLKQLKQSEANADTKEKLPLRLRIFEKFPNRPQMVKISKLPSDFTVPKIRESFMKQFIDRQQQDTSCLLRRLPSASSSSCDHSKRSAIEENKYIDQKLRKSVFSIRARNLLEKETAINKILRACTRQRMLSGSFEGQPAKERSILSVQHHIRQERRSLRHGSNSQRISRGKSLETLTQDHSNTVRYRNAQREDSEIKMIQEKKEQAEMKRKVQEEELRENHPYFDKPLFIVGREHRFRNFCRVVVRARFNASKTDPVTGAVKNTKYHQLYDLLGLVTYLDWVMIIVTICSCISMMFESPFRRVMHAPTLQIAEYVFVIFMSIELNLKIMADGLFFTPTAVIRDFGGVMDIFIYLVSLIFLCWMPQNVPAKSGAQLLMVLRCLRPLRIFKLVPQMRKVVRELFSGFKEIFLVSILLLTLMLVFASFGVQLFAGKLAKCNDPHIISREDCHGIFRINVSVSKNLNLKLRPGEKKPGFWVPRVWANPRNFNFDNVGNAMLALFEVLSLKGWVEVRDVIIHRVGPIHGIYIHVFVFLGCMIGLTLFVGVVIANFNENKGTALLTVDQRRWEDLKSRLKIAQPLHLPPRPDNDGFRAKMYDVTQHPFFKRTIAVLVLAQSVLLSVKWDAADPVTVPLATMSVVFTFIFVLEVTMKIIAMSPSGFWQSRRNRYDLLVTSLGVIWVILHFALLNAYTYMMGACVIVFRFFSICGKHVTLKMLLLTVVVSMYKSFFIIVGMFLLLLCYAFAGVVLFGTVKYGENINRHANFSSAGKAITVLFRIVTGEDWNKIMHDCMVQPPFCTPDNSTYWKTDCGNYAGALMYFCSFYVIIAYIMLNLLVAIIVENFSLFYSTEEDQLLSYNDLRHFQIIWNMVDDKREGVIPTFRVKFLLRLLRGRLEVDLDKDKLLFKHMCYEMERLHNGGDVTFHDVLSMLSYRSVDIRKSLQLEELLAREQLEYTIEEEVAKQTIRMWLKKCLKRIRAKQQQSCSIIHSLRESQQQELSRFLNPPSIETTQPSEDMNAINQDNSAQPETSSQQQLLSPTLSDRGGYRQDSADAGKPQWKIRPRCLPSSPKPRSHPGSSVNLRSGGCLTVKSVGCKMNPMSDAASCGSEVKKWWTRQLTVESDESGEDLLD
>Danio_rerio_NP_001017549.2 
MCSAGAISALLFPLIHSLYSTASPSMLKRKQSSRVEAQPMTDFGPDETLTDSADILWINKPWVHSLLRACAIISVISVCMNTPKTFEHYPPLQYVTFALDTLLMFLYTAEMIAKMHIRGIIKGENSYVKDRWCMFDGFMVVFLWVSLVLQVFEIAELVDQMSPWGMLRIPRALIMIRVFRIYFRFELPRSRITNILKRSGEQIWSVTIFLLFFLLLYGILGVQMFGTFNHHCVTNETEKEKVTWNSLAIPDTHCSPNGEGYQCPVGFKCVDLEDYGLSRQELGYSGFNELGTSIFTVYEAASQEGWVFIMYRAIDSFPRWRSYFYFLTLIFFLAWLVKNVFIAVIIETFAEIRVQFQQMWGSRSSTTSTATTQMFHEDASGGWQLVAVDVNKPHGRAPACLQQLMRSSVFHMFILSMVAVDVIVAASNYHRGDHKLTNDEFYLAEVAFTVLFDLEALLKIWCLGFTGYISSSLHKFESLLVVGTTLHIYPDLYHSQFTYFQVLRVVRLIKISPALEDFVYKIFGPGKKLGSLVVFTASLLIVMSAISLQMFCFVEDLDRFTTFPRAFMSMFQILTQEGWVDVMDQTLVAVGQMWAPVVAIYFILYHLFATLILLSLFVAVILDNLELDEDLKKLKQLKQSEANADTKEKLPLRLRIFEKFPNRPQMVKISKLPSDFTVPRIRESFMKQFIDRQQQDPSCLFRRLPSASSSSCDHSKRSAIEDNKYIDQKLRKSVFSIRARNLMEKEITVNKILRACTRQRMLSGSFEGQPTKERSILSVQHHIRQERRSLRHGSTSQRISRGKSLETLTQDHSSTVRYRNAQREDSEIKMIQEKKEQAEMKRKVQEEELRENHPYFDKPLFIVGREHRFRNFCRMIVRARFNASNTDPNTGAVNSTKYHQLYDLLGLVTYLDWVMIVVTICSCISMMFESPFTRVMHVPTLQIGEYVFVIFMSIELNLKIMADGLFFTPTAVIRDFGGVMDIFIYLVSLIFLCWLPNNVPPESGAQLLMMLRCFRPLRIFKLVPQMRKVVREVLKGFKEIFLVSILLLTLMLVFATFGVQLFAGKLAKCNDPHISSKDDCHGIFRINVSISKNLNLKLKDGEKKPGFWVPRVWANPRNFNFDNVGNAMLALFEVLSLKGWVEVRDVIIHRVGPIHGIYIHVFVFLGCMIGLTLFVGVVIANFNENKGTALLTVDQRRWEDLKSRLKIAQPLHLPPRPENGGFRAKMYDITQHPFFKRGIAVLVLAQSVLLSVKWDELGAVTFPLATMSVVFTFIFVLEVTMKLIAMSPAGYWQSRRNRYDLLVTSLGLIWIILHFALQNAYTYMMGTCVIVFRFFTICGKHVTLKMLLLTVVVSMYKSFFIIVGMFLLLLCYAFAGVVLFGTVKYGENINRHANFSTAGKAITVLIRIVTGEDWNKIMHDCMVQPPFCTPDKHRYWETDCGNYAGALIYFCSFYVIIAYIMLNLLVAIIVENFSLFYSTEEDQLLSYNDLRHFQIIWNMVDDKREGVIPTSRVKFLLRLLRGRLEVDLDKDKLLFKHMCYEMERLHNGGDVTFHDVLSMLSYRSVDIRKSLQLEELLAREQLEYTIEEEVAKQTIRMWLKKCLKRIRAKQQQSCSIILSLRESQQQDLRRLLNPPSIETTVPSEDTNTHNQDNPTQPENSGLQTLLSPTLSDRSGYRQDSADRPQRKLGQWRLPAGRTSVKSMVCKMNPVTDEASSGSEVKKWWTRQLTVESDESGDDLIDI
>Ciona_intestinalis_XP_009858187.2 
MEKTHSVLWIYKQRARRVFVLCVILSFLSVSSNTPATFRRFPQLQIITIIVDIVTGFILSIEVIVKIRNHGMFKGENPCGTSRWFIFDCVMVIFIWLSIILQALEIAGGQVVVGTPVGLLRVPRALIMLRAFRHCFSFQFESGRIGIIVVRASHQIGGVTLFLLFFLLLYGLLGVQLFGTMSHHCVVNNTDPTNITLSNLAIPDTHCSPEDKFMCPDGFNCMELQLSIIQRGFSGFDNIFISIKTVYEAASQEGWVFLMYKNIDSYQDWHGYLYFVTLIFFLAWLVKNVFIAVIIETMAEIRVQLHNLWGNSKCSHTTYATQRITSEGSSTNWALVDFDMKKSHPKTIDAWRQALRSRWFHLMMLIVIVLNVCISAVQPRMDKRVWNFYSIAELFFTVIFDMELIIKVITLGPRGYFKRNIYKYEAFLALVTTFNTACSYDVIRSVPVLRIIRLVKLSPTLENFLYKIFGPAKKIGLLVVFTLSILTFMSTISLQMLCHVEHLYSFATFPEAFKSMFQIMTQEGWIDVMHEVMKLVSDSTRIPVSIYFILYHLFVTTVVISLFVAVILDNLELDENLKRLKQLKVSEQSVELQQPFRLRIFERFPNRPEMVRLSKMPNEFLLPRLRDSFMRQFVDTRSPIAHSVAASHSTGLPLSAYANFSTSSAIVASTVLATRVAVQEDGLPNSIKFHQEQDVVLNPEIRNGFPYRDRLLWKRMKNNQDLALVPHSSKKKPSLMCNHRINEVKPNMLDFLMRDCAQQRISKESSGLTSSAVGTSKSLLGAQHLIRRERRPFFPNRRTFNDENRLTTVDNNIRASESLYDHNAQQEVDIKLIHLKCQQALLKRQRHEQELRENHPLFDTPLLFIKRDSQFRKICKYIVTAQYGKSENSSENVKEQGNSQVLHDLLGLVPYLDWFMILVTVTSCCSMLMEKTTMRIHDTPALQVAEYIFVVSMGCELTLKVIANGVFFTPKPAFKDLGGFLDAAIFIVSVVFLCTLSGSHTGQFLMILRCFRPLRIFKLVPQIRKVVIELFRSFKEITMVFILLVALIFVFASFGVQMYGGQLAACNDLTITKKSDCHGIFFQTVWLSNNLNIEEDPPGFMVPRVWTNPRNFNFDTIGSATLALFEVLSLKGWIEVRDILVERMGPLHAIYIHLFVFLGCMMGLTLFIGVVIANYNENKGTALLTVDQRRWEDLKSRLKIAQPLHLPPRPPGNGIRAKMYDLSEHHRFKAAIACCVMVRSLLLSIKWTSSNPHARYPLYASIVFTFIFLLEMIIKVIGLTFIGTISSWRNRYDMVVTICDVGWVMMWFILPGQNAYVYNIGWVLVGLRFFSICGKHATLKMLLTTVAVSVYRSFFIILAMFLLLLCYAYAGVVLFGTVKYGENIDRHANFATAPLAVTVLFRIVTGEDWNKIMHDCMIQPPRCTPHHNYWETDCGNKTAALVYFCSFYVIIAYIMLNLLVAIIVENFSLFYTMDEDILLSYNDLHMFQVTWNTVDVKRKGAIDVKDVESVLRLLKGRLHIDQYRDRLLLKHMCYEMERAGRRSNTGNRSNGWTANGQTLRGRNVEEALYVTFHDVLMMCAYRSVDIRKSLQLEELLMREKLESEIEEEVAKRTIRKWLERCIRSRAKQRTMLNDSFIDNKMSANSVVTSQANDPAKIPSVETPGDVNVDSDDADGVFDVSNQKYLKGGKHRRTGLWKPPPSFVPGGPTTTKLPSLMVDGSSLSDEGTDGSSYEDKSSSKSLSTEFDQWWDRFDND
>Ptychodera_flava_GDGM01348792.1 
MLKVKRKQSVHADMLADYGADENISDSAKIQWVNQQWVRGTLRFLAGLSFVSVCLNTPRTFEDLPSLKYVTFIIDVVITFVFTAEMIAKMHGRGVIKGEIPYLKDGWCIFDAVMVSSLWLSVILQVFQMSDVVEAYTPLSILRVPRPLILMRGIRVYLKVQLPKARVNSIFRRSSQQVWSVTIFYVFFLTLYGILGVQMFGKLNYHCVRNDTVLRNMSINDFAVPDTFCSVDPTVGYPCPTNMKCMDLKLRKEEKGFNGFDEFATSVFTVYETASQEGWVFMMYKVMDSFPPWRGYFFFVTMIFFLAWLVKNVFIAVIIEVFAEIRVQFQQMWSNSSKSTSTHGSQAIHDDGTGWKLSTIDENKPAGLAPNCCQVILQSRIFHLAILLLVFADAVIASTSSTFTDDEEKQQQYKKFQKIAQVVFTLVFDLEVLFKIWCLSFWGYIRRSLHKYELLLAVGTTLHIIIPKLYHTELTYFQVLRCTRLIKGSPTLEDFVYKVFGPGKKLGILIFFTMSSLIVVSGISLQLFCFVTPLDEFITFPEAFMSMFQILTQKGWVVVMYRSMYATGDFAPLVAVYFISYHLFATVIVLSLFVAVILDNLELDEEVKRLKQLKISEEVMGTKEKLPLRLRIFEKFPDQPQMVRMYKLPSDFSIPKIRESFMRQFINTDSNVEKLLKSSNKAASQGTTLQPYVPPSQLKLLTMQSTLPLRSACMNQKKQGVNVIVRNSSNQRLLTIGDASQFVKEGQSLLGPMEYGSRDRRALRAGSVRGSKAFEAIKENGESLASKTVEIDIKHIQEKKQQAEQKRNAREEELRENHPYFDTPLLAMGQQNRLRKFCKLIVYARYKGVIKDSLTGMEKKRRYQELHNILGLVSYLDWFMIFVTVLTCISMMYETPHKRVTNTPELQIAEYVFVISMSIEMIVKILADGLFFTPNAVIHDFGGVLESFILLVSVVFLCWMPQTVPAASGAQVLLVLRCLRPLRIFVLVPHMRKVVYELCQGFREIILVSVLLTSLMFIFASYGVQIFGEELKRCNDLTIINEDECIGSFRQNISIVRFPSRVMPLDENQTYPSIVVPRVWSNPRNFNFDNLGSAMLALYEVLSLEGWLEVRDIIIEQTGIWNSIYIHTFVFIGCMIGLTLFVGVVISNFFENKGTALLTVDQRRWQDLKGRLQLAQPLHIPPRPDAFPTRAKLYDITQHKYVKRFIAFLVICNFFLLSFKWEAGSRSTYILASISVAFTSIFVIEVILKCICMTLRGYWQSRRNRYELLVTFMGVVWIILQFTLHNYYSYAFGVCIIILRFFTITGKHPTLKMLMLTIVVSVFKSFFIIAGLFLMMNCYAFAGVALFGTVKYGEMLDRHANFKTAPAAIAVLMRIITGEDWNKIMHDCMIQPPYCTMGPNYWESDCGNFGAALFYFCSFYIIIAYIVLNLLVGIIMENFSLFYSNDEDALLSYADLKNFQITWNMVDVNRRGVMPVHRAKFVLRLLKGRLEVDIEKDHLLFKHMVCELEKMRNGGDVSFHDVLSMLSYRSVDIRKSLQLDELMAREELEYNIEEEVAKMTIRQWLDKCLKRIRAKGKAAKEQSAFYSSLANEREATRKLGLPAFIDFSKACIEIKEDGKQELVIHEEKFDKKEKKSERSSSQQVATKMENPKMSPSTRRLLSPTLSDGAITAMTETETATNLRARRMGKRLQIGTGNKSGQSNQGVPSSPTGPTLQPAKVTNPYSSTTVTKEVKGWWNEQLRYDSDSEPE
>Acanthaster_planci_XP_022100553.1 
MVLKKRKHSTSRLEDVPLADYGADENITDSVKIQWVNQPWVRGVLRGMAFISFISVSCNTPKTFEVIPSLQYITFVMDIIVCVIFTAEMIAKMHMKGVIRGEAPYLKDNWCVFDAIMVLLVWVSVALQFFQLIEVVNAVTVYSILRSPRPLMAIRCVRVYLKFQLPKSRVMSIFRRSGQQVWSVTIFLVFFLVLYGMLGVQMFGSLSAHCVVNGTTNDSNFTMNELAIPDTHCSVDYGMGHKCHQGMTCINRDSLPRDVMGYNGFEHIGSSIFTVYESASLEGWVFVMYKVIDSFPPWRGYFFFVTMIFFLAWLVKNVFIAVIIETFAEIRVQFRQMWTNRNTAESAVDSKVLQDDGTCTPWKLTTVDENKPRGLAPHCCQLILQSRAFHMVILILVISDALLASTYNMLNSLGQKESSRYHDFLYAAQVTFTVLFDLEVVFKIWCLGFFGYIKRSLHKFELCLALGTTLHLFDKLYHTQFTYFQVVRCVRLIKLSPTLEDFSRKIFGPFVKLGTLILFTMSSLIVVSVISLQLFCYIPDLKQFWTFPHAFMSMFQILTQKGWAVVMYESMLAADHGLAPLIAIYFITYHLFATVIVLSMFVAVILDNLELDEDLKSLKHLKATEQGNLIEKLPLRLRVFEKFPDKPQMVSLSRLPSEFSLPKIRDSFIRQFVETGTDMERLLRRSVSRDTQGHNQGSMVVALPDPANQLRLLCRRAKMLVTCHVPSLVHRKTGIAAIVRNSAHQRVLSLGYGAIGYRGRMLSEYGCRDRRSVYRLRALRGSLRGHKPMESIKENGDTITNRNVSFNIKVIQERKQQAVQKRTAKEEELRENHPYFDTPLFAIGRESRIRKICSAIVYARYNATLTDESGMAIKRRYQGFHDFLAMVTYLTWFSIVFTVAACISMMFEDANNRVMETPALQVAEYVFVIFMSLEMMLKVLADGLFFTPKALIRDVGGVLDVFIYFVSLVFLCWLPKDIPPKSLAYILMILRCFRPLRIFTLVPHLRKMVFEVLRGVKEIMLVSILLLALMFIFASYGVQIFANQLAQCNDPSITSKEQCVGSFVQNVSVVKFRKPRDYELQPGFLVPRVWANPRNFDFDNLANAMLALFEVLSLEGWLEVRDIIIDKCTLWHAIYIHIFVFIGCMIGLTLFVGVVITNYFESKGTSLLTIDQRRWQDLKGRLSLAQPLHLPPRPDHSYFRARMYDITQHKYFKRFIACLVLINFFLLSYRWVDPGQPSNTEPPNKASEALASVSVVLTMMFVLEVILKCISLSPIGYWHSRRNRYDLCVTLMGVIWVAIHIWKRGQFSYAMGSAVILFRFFTITGKHPTLKMLMMTIVVSMVKSFFIIVGLFILITFYAFTGVVLFGKVKYGEMLNRHANFEHVPNAIAVLFRIVTGEDWNKIMHDCMISPPYCSTTGDNYWQTDCGNVTASLLYFGSFYVIIAYIFLNLLVGIIMENFSLFYSNEEDALLSYADIKNFQITWNTVDVGRKGVIPVSRVKFVLRLLRGRLEVDMEKDRLLYKHMCCEIEKMRNGQDVTFHDVLSMLSYRSVDIRKSLQLDELLAREELEYNIEEEVAKETIRTWLEKVLKRMRAKEKSHMQIPNFLLGSLPNERESHKILDVPAFIETAAKDDVKPEDKEGNEKLKPSPESNRDQDHAPQSSPSHKLLVPTLSEGGATKPDSDDQGAGLRVRRQGRRLQPGSTSSTPSSTPSPVPLFPKTVKSSMVSSATKDVQDWWKEQLRYDSGSEED
>Lymnaea_stagnalis_AGC13754.1
MLVNRKTSFKDGMPMADYGPDENLNDNADIEWVNKSWVRRLLRVCAFISMLSVSLNTPATFKEWPRLLYITFTLDLVIMILFTAEMVAKMHIRGFWKGEAPYLKDRWCQFDGIMVLCLWGSVVLQIYEMGAEPSINSAAAIIRIIRSPRPLILVRVFRNFLKFQLPKNRINSIFKRSSQQIYNVTIFFLFFMSLYGFLGVQFFGKMKHRCVMNGTQPGNVSLFDLAVPDTFCSPDPEPDSGYHCQNGMVCLELTMSPEIMGFIGFDHLPTSVFTVYQAASQEGWVFLMYNAIDSLQSWKAYLYFVSLIFFLAWLVKNVFIAVIIETFAEIRVQFQQMWGSRGGAAESDASQVIQNDGGSWKLVMVDENKTNGLAPPIFQRVLRSNFFHTFVLLLVLIDASIAASLSFDHNKKMPEDKLDGFYFAQVVLTILFSLEALFKIWCLGLRGYLKRSLHVFELVLVIGTALHIIPDLYRSPFTCFQVMRLFRLIKASPMLEGFCFKIFGPPKKLGSLILFTMCLLIIASSISLQLFCFIEGFDKFQTFKQAFMSMFQILTQKGWIEVMHVTMYETGEKVAPFVAIYFIFYHLFVTLIVISLFVAVILDNLELDEDIKKLKQLKLREQSLETQEMLPLRLRIFSKFPDHPQMVRLYKMPGEFEISDIRESFIRQFTGPDSSLSLVVDTQEQPETVSPELKTAYMKLIKSPMHETRCGGAVEKKTAIIGIIREANQQKIISGGSAQLVPVGGRTMSILAHQHQIRMERSRSTRGGSRPTSLKLKAHPAMKENGDITTHSTLMGARRMDDFDIKDIQQKKQQAEQKRNQQEVDLRENHPYFDTPLFLVGRETKLRKICEMIVNAKYDYILRDPETGKKIKSKYKQIHKLLGLVTYLDWVMIIVTILSCISMMFETPTNRIMENPLLQVAEYAFVVCMSIEMGLKITSNGLLFTPNAVVNDFSGVLDLYIYGVSVVFMFWMPRQVEPHSREQILMILRCCRPLRIYSLVPHMRRVVYELVRGFKEIVLVSVLLIVLMFVFAICGVHLLGGKLARCNDPNISDKENCTGIYFVEVQVTKMQIMKDKNKFPGMWVPRAWINPRNFNFDNIGNAMLALFEVLSLEGWLEVRDVIIARVGPTSLFQSEAIYIHFFVFIGYMIGLTLFVGVVIANYGENKGTALLTVDQRRWLDLKGRIKLARPLHIPPRPERNAFRAFIYDITQHLYFKRFIVFLVIANCLMLSVPWKDDVNMYILAGFSTSFTLLFFLEVIMKMIALSPAGYWTSRRNRFDMFVTLLGVIWIILHYSTEKSDTINSLGYIVIVLRFFTVTGKHATLKMLMQTVVMSVFKSFFIIMGMFLLMLFYAYAGVILFGSVKYGYNLGRHANFETAYSAVLLLFRIVTGEDWNKIMHDCMVSPPFCTTGGNYWETDCGNYLASIVYFCTFYVIITYIVLNLLVAIIMENFSLFYSNEEDALLSYNDIRQFQNTWNLVDINRKGMIPARRVRFLLRLLRGRLEVDLERDRLLFKHMCYEIEKLHQGGDVTFHDVLSMLSYRSVDIRKSLQLEESLAREELEFTIEEEVAKQTIKNWLDKCLKRIRTREHSNIISNLRATNEPMFTVTELSLMNPDNKEENKEEGQAPPRTRKKGHVELRTPVIQPPASSQVSSTRKYLTPTQSDGGTRSEKDRSCVRKRSSNKQLPLLSEINGESGATCLIPSFTTDSLLVGRNVSNDISLWWKEQGGYCNHDDGVVMDT
>Lingula_anatina_XP_023931082.1 
MLSRKQGSIRGDPIPLADYGADENLNDTIDIQWVNKSWVRWVFRVCAVLSFVSVSANTPKTFETSVELKYVTFAVDLVVTFVFTAEMIAKMHIRGMWKGEAPYLKDRWCQFDGIMVLCLWVSVILQVFEITEVVDQRSSFSILRAPRPLIFIRVFRVFLKFQLPKTRIKSILQRSSEQIYSVTIFFLFFMSLYAIVGVQFFGELKYHCVVNGTDPDNFTVRDLAIPDSYCSPHPGSGYQCPGNMVCMALTTNRSERGFNGFDEFATSFFTVYEAGSQEGWVFIMYRTIDSLPAWKAFLYFISLIFFLAWLVKNVFIAVIIETFAEIRVQFQLIWGSRGGTADSDTSQVLETEGEKWKLVTVDENKPRGPAPHIFQRILKSTPFHISVLVLVLANSITSALRSCDHSTNNCFDKMDKFYWAELTFTLLFDLEAVFKVWCLGFRGYLKRSLHKFELMLAVGTSLHVVPGLYESSVAYFLAYFQVLRCVRLIKASPMLEDFCWKIFGPFKKLGSLVIFTMCLLIITSSISLQLFCFIPDLDKFDTFPKALMSMFQILTQKGWVEVMHGTMNLSGHFAPLVAIYFTLYHLFVTLIVLSLFVAVILDNLELDEDIKKLKQLKLREQSAEGQQKLPMRIRIFEKFPDQPQMVKMHKVSSEFSTSNVRESFMRHFVDEGNTTDSILPPPDATVFVGDMVAKTGPQVNLLTSSTMSKGGGPGLKKNEVSFIIRESNRQRLMQADSGSVQMYGGLGGGKSLLSTQQQIRMERSRSIRASVRHSHGHTNRGSVKVHKMPTIRENGDVGTMGVGRKTEDFDIKVLQQKKQQAEIKRTQQEEDLRENHPFFDTPLFAVGRESKFRTVCRLIVKAQYNYVSRDPLTGKEIKSKYKQVYKLLGLVSYLDWIMIFITIGSCTSMMFETPFRRVVDTKELQIAEYMFVIAMSIEMSLKILANGLFFTPNAVVSDFGGVLDIFIYAVSLIFLCWLPKDVPAQSSVQMLLLLRCLRPLRIFSLVPHMRNVVYELVRGYKEILLVAILLIVLMFVFAAYGVHLFGGKLARCNDPNILSKAECVGVFFRKIKVTKLRIPDAETNAPSMLVPRVWANPRNFNFDNIGNAMLALFEVLSLEGWLEIRDVIIERVGQAESIFVHIFVFIGCMIGLTLFVGVVIANYSENKGTALLTVDQRRWMDLKGRIKLAQPLHIPPKPDNNCFRALLYDITQHRYFKRVIAFLVLANSSLLAVPWLKELNGPASSEDSEMAIRVLCALSAFFTFLFLLEVLMKMIALTPGGYWQSRRNRLDMFVTLFGVMWVVMHFIPKTHMEEFESFSYTLGFMVVISRFFTITGKHARLKMLMLTVVVSMFKSFFLIMGMFLLMLCYAYVGVILFGCVKYGENLGKHANFETASNAVAVLFRMITGEDWNKIMHDCMVDVPFCTRNPVGNYWQSDCGNFTAALLYFCSFYVIITYIALNLLVAIIMENFSLFYSNEEDALLSYNDIRQFQNTWNLVDTNRKGVIPARRVKFNLRLLKGRLEVDQEKDRLLFKHMCYEIERLHNGGDVTFHDVLSMLSYRSVDIRKSLQLEELLAREELEYMIEEEVAKLTIKNWLEKCLKRMRTKEQSNILTNLRTTNEPVLTVTEYMQNTQVVRAPTMDEGGVASGGRPKKKLDRTPSVGQSTGLQPPGHKFLLPTPGNECTAPAPKEVSMPAIRRRNTGKGPQNTTPATTDKTEAKPGVSKPLPRQPLVDPATVEVRGWWSEQMNYESDSESE
>Drosophila_melanogaster_NP_001096981.2 
MIDRLQIRRLGAAARNKRAGGGGGAGGGAVGSGGAGGGGGGGGAGAVPGAAGAAGTGPITGASATAASGSSGSGGHHQHHHHSHPYSTSGINTPATASTSSSSGNSLTPQQQQQQQHPHHQSHHGHHYAHHQQHTHHHAPPHSHHPHPHPHGHPHSYPHLRHSQPASASQFSFNPSPGSSPGNGLGLGARQDAASALNSPTTIVNSGSGSGGGSSVAFGMQPQQQQQSLAGGGGGGSSATAAPSSGGGHNNGAGLGPVVGGGGGGLNLLGGLGGMGGMGGGAAAAGMGICGGISSTVGSAAITGVPPIGLGIATGIGNKIMLGRKQSLKGGEPFLADYGPEESLNESADIEWVNKLWVRRLMRLCALVSLTSVSLNTPKTFERYPSLQFITFASDTAVTLLFTAEMIAKMHIRGVLHGEVPYLKDHWCQFDASMVSFLWISIILQIFEVLEIVPKFSYLSIMRAPRPLIMIRFLRVFLKFSMPKSRINQIFKRSSQQIYNVTLFFLFFMSLYGLLGVQFFGELKNHCVMNNTEYDLYKRPILTINSLAIPDTFCSMDPDSGYQCSPGMVCMKMDFLSSYVIGFNGFEDIATSIFTVYQAASQEGWVFIMYRAIDSLPAWRAAFYFSTMIFFLAWLVKNVFIAVITETFNEIRVQFQQMWGARGHIQKTAASQILSGNDTGWRLVTIDDNKHGGLAPETCHAILRSPYFRMLVMSVILANGIVTATMTFKHDGRPRDVFYERYYYIELVFTCLLDLETLFKIYCLGWRGYYKHSIHKFELLLAAGTTLHIVPMFYPSGLTYFQVLRVVRLIKASPMLEGFVYKIFGPGKKLGSLIIFTMCLLIISSSISMQLFCFLCDFTKFESFPEAFMSMFQILTQEAWVEVMDETMIRTSKTLTPLVAVYFILYHLFVTLIVLSLFVAVILDNLELDEDIKKLKQLKFREQSAEIKETLPFRLRIFEKFPDSPQMTILHRIPNDFMLPKVRESFMKHFVIELETEDSLVENCKRPMSECWESNVVFRKQKPVRIMNKTAKVRAAGSSLRKLAITHIINDSNNQRLMLGDSAMLPVVGTKGGGGLKSQGTITHSKPWRVDQKKFGSRSIRRSVRSGSIKLKQTYEHLMENGDIAAAPRANSGRARPHDLDIKLLQAKRQQAEMRRNQREEDLRENHPFFDTPLFLVPRESRFRKICQKIVHARYDARLKDPLTGKERKVQYKSLHNFLGLVTYLDWVMIFATTLSCISMMFETPNYRVMDHPTLQIAEYGFVIFMSLELALKILADGLFFTPKAYIKDVAAALDVFIYVVSTSFLCWMPLNIPTNSAAQLLMILRCVRPLRIFTLVPHMRKVVYELCRGFKEILLVSTLLILLMFIFASYGVQLYGGRLARCNDPTISRREDCVGVFMRRVFVTKMKLTPGPDESYPAMLVPRVWANPRRFNFDNIGDAMLTLFEVLSFKGWLDVRDVLIKAVGPVHAVYIHIYIFLGCMIGLTLFVGVVIANYSENKGTALLTVDQRRWCDLKKRLKIAQPLHLPPRPDGRKIRAFTYDITQHIIFKRVIAVVVLINSMLLSITWIKGEVHTERLVIVSAVLTFVFVVEVVMKNIAFTPRGYWQSRRNRYDLLVTVAGVIWIILQTILRNDLSYFFGFMVVILRFFTITGKHTTLKMLMLTVGVSVCKSFFIIFGMFLLVFFYALAGTILFGTVKYGEGIGRRANFGSPVTGVAMLFRIVTGEDWNKIMHDCMVQPPYCTLGNNYWETDCGNFTASLIYFCTFYVIITYIVLNLLVAIIMENFSLFYSNEEDALLSYADIRNFQNTWNIVDIHQRGVIPVRRVKFILRLLKGRLECDPQKDRLLFKYMCYELDKLHNGEDVTFHDVINMLSYRSVDIRKALQLEELLAREEFEYLVEEEVAKMTIRTWLEGCLKKIRAQNASKQQNSLIAGLRATNEQPVMRPNIQEDKAPLGAVDKSAISTISGAVAGACPPTSDAFSPTFSSTENEEKDGSSSAVVQLPHSETSIAGTGSSATGAATATGTSSGLGVGPPTVQSTARHVMTVGKRGYALNRSDSTGSSAGRKFLAPTSSDPQQRSTLSDKERLHITSQQRKKNSMTTLPHAGQLGQLAKQRGGGGEATKSSSFFAQLNSEIGQFHYPTINAAAAAAALHGYGHGHGHGHG
>Centruroides_sculpturatus_XP_023229792.1 
MMLGRKQSMRGEVTLADYGPDETLNENTDIEWVNMIWVRRLLRLCALVSLVSVSLNTTKTFEKYQSLIYITFCCDLFVTFLFSAEMIAKMHIRGVITGEVPYLKDRWCQFDATMVFFLWISVILQVFEITHVVPKFSYLSILRAPRPLIMIRFIRVFLKFSMPKSRINQIFKKSFKQPYNINLYFLFFIMLTFILGMRIISEVCHLFQNTQSNNKTSLDSLAIPDTYCSMTSNTGYKCPNGMVCMEIDLPKNISGFNGFDDFAHSFFTVYQAASQEGWALLMYKAMDSLPAWRATFYFTTMIFFLAWLVKNVFIAVITETFNEIRVQFQQMWGERGRITTETTPQILRGDDTGWRLVTIDENKGRGKAPHCFQIFLQSALFQVIVMVVNVANAIVAASISFEHDGRPRRQFYEKYYLAEVGFTIFFDLEVLFKIWCLGLHGYYQRSLHKFELLLAIGTTLHAIPSLYMSELAYFQVLRIVRLIKASPVLEDFVYKIFGPGKKLGSLIIFTMCLLIITSSISMQLFCSLADFNKFEAFPEAFMSMFQILTQEGWGEVMNETMLRTSKTIGPLVAIYFILYHLFVTLIVLSLFVAVILDNLELDEDIKKVKQLKAKEQSAGIKEGLPKRLLLFERFPDSPQMSRLNKTPSEFSVPKVRESFMKMFVEEQPEELPTMKKGEEGETLVTYRKQRPLHLLSSPSKIRNVGCHLKRSNINNILVDSNNQRLLVGDSGQIPILGKGQKQIPGQKPVRLDRRSMRRSVRAGSIKIKQSYDHLHENGEGSTTSATRNPHDFDIKLLQQKRQQAEMKRNQREEDLRENHPFFDNPLFVVGRESKFRKLCQSIVYARYNPCVRDPITGKEKKIKYKGLHNLLGLVTYLDWVMILITTLSCISMMFETPCRRVMNTSLLQISEYIFVVSMSIELTLKILADGLFFTPKALVKDVAGIMDFFIYTVNLVFLCWMPQKVPPQSGAQVLMILRCVRPLRIFILVPHMRKVVSELCRGFKEILLVSVLLIVLMFVFACYGVHLFGGRLARCNDPAVTERADCVGVFMREIFITKMKLQPGENESYPAMLVPRVWANPRRFNFDNVGNAMLALFEVLSFKGWLDIRDVLLQRLGPVHAIYIHIFVFLGCMIGLTLFVGVVIANYSENKGTALLTVDQRRWCDLKKRLKIAQPLHLPPRPDSHKIRAFIYDITQKLFFKRFIALLVLANSSLLCVSWRSDENYTMPLATVSASFTVLFTIEVVMKTIAFTPRGYWQSRRNRYDLFVTFIGVIWVVMHFMLRNDLSHSFGFAVVIFRFFTITGKHATLKMLMLTVVVSVYKSFFIIMGMFLLILFYALTGVILFGTVKFGENIGRHANFQTVPSGIAMLFRIVTGEDWNKIMHDCMLSPPYCTPGENYWETDCGNFTGSLIYFCSFYVIITYIVLNLLVAIIMENFSLFYSNEEDALLSYADIRNFQSTWNMVDIQQRGLIPVRRVKFLLRLLKGRLEVEPDRDRLLFKHMCYEMEHLHNGEDVTFHDVLNMLSYRSVDIRKALQLEELLAREELEYLIEEEVAKQTIRQWLDKCLHRIKALKEQTSLINSLRATTEALLGGTEMAVKPVPAEPKEEGKEDQQGSSIRHRKKGILPGRSDSISSQGGRKFLVPSLSDSASRAEKDRFSVKKWNARQADSFLGSKGLPDLSEGSELSSTTPEEEDGFNHLPMPKMASVVGEVHTWWDSQLGYYSGSDNEM
>Caenorhabditis_elegans_NP_741413.2 
MSERKKSLITTINNQRKYSQVAKAAVLSSAMLARKNSSSRGAPGSAAGFGARESIAAISDMLSSQHKKPVRSSYVESDRVEWALKIACTISMITVCIHTPRTIELFQPLNYIILAADFISVSIFMLDSVLRIHYEGIFRCDSSYLSNRWSQFSVFISIIHLLSFLLHCYQLIDNFFPFLHLNYRAWYGAIRSIRPFIIIRLIPLVVKFKLPKNRIEQLLKRSSQQVKNVTLFFVFFMTLYAIFGIQLFGRMDYHCVQPKTDPNNVTIMDLAIPDTMCAPEGIGGYECPAPMVCMQLNLNAKGEGFYGMFNDFGASVFTVYLAASEEGWVYVLYDCMDSLPSYLAFLYFCTLIFFLAWLVKNVFIAVITETFAEIRVQFSEMWQKKEVTLDEGFRKKLEKTDDGWRLIRLDGEVEPEGPKQKLQWMLRSMYFQCFVIIFVVINAIGNAMFVYRHDETDKPRKYNFYLFEVGFTILFNVECIIKILCYGFRNFIRRGIFKFELILCLGSSLNCVKFFYERNYFTYFQTFRLLRLIKASPILEDFVWKIFSPGKKLGGLVIFTIAFICCYSAISLQLFYSVPNLHHFRTFPQAFMSMFQIITQEGWTDFVVEVLRATDDNLVPLVALYFVAYHLFVTLIVLSLFVAVILDNLEMDEELKKVKQLRAREATTSMRSTLPWRLRVFEKFPTRPQMAAMRKADSDFPMPKVRGSFTHQFAVDHSLETTDVIESDFEFPKRIMKSAGKRKISKSGLTFRQIGSTSLRCSLNNLLEMSDRTRQSLSNSLSFLPHFTRSSGSLYPRKDALPKSRSMTGKFLQTAVRNKQFNMYSENGDLSRPSDSAPKKNAKQGEIDIRALQQKRQLAEITRNRIEEDMRENHPFFDRPLFLVGRASQLREFCKKMVHSKYDSQDDGTNGGAKTKKRFKEIRALIGIMPYIDWAMATVTIVSCISMLFESPWPTTGENLVMNNGYLQISDYFFVLSMTFELCVKIIANGLFFTPKAVVRDVGGVMNLFIYFTSVIFLAWMPKHVEINSLAQFLMICRAMRPLRIYTLVPHIRRVVLEFFRGFKEILLVTILMIVVMFIFASFGVQIVGGKLAACNDPTVSSRENCTGVFWQKLFVTRLEVYGKDTEAMHPKIMVPRVWTNPRNFNFDHVGNAMLALFETLSFKGWNVIRDILWSRHGPWAVVFIHIYVFIGCMIGLTLFVGVVIANYTQNRGTALLTVDQRRWHDLKARLKMAQPLHVPPKPSESARLRTKLYDLTMSRWFNQAFALLVVLNSFTLVIPWNVEEEEQRATYVFTVTALAAFMNMLFVIEIILKVIAYTFSGFWQSRRNRVDLLITVFGVIWIFLHFFVALPSSKIDVDVQVELKKFTYTFGYLVVILRFFTIASRNSTLKMLMLTVIMSMFRSFFIITALFLLVLFYAYTGVILFPMVKYGMAVSKHVNFRTASEALVVLFRCLTGEDWNDIMHDCMRSAPFCYWNEGMNYWETDCGNFYGAIIYFCSFYLIITYIVRNLLVAVIMENFSLFYSSEEDALLSYADIRNFQYVWNMVDQEQKRTIPVERVKFLLRLLKGRLEVDPEKDRILFKHMCYEMERLHNGEEVSFHDVLYMLSYRSVDIRKSLQLEELLQREELEFIIEEEVAKQTIRTWLEGCLRKMRNPSQKDAEGVLPFGGGHPVIHSSGHSSISHEETVAQRLRFENIRGDSVDTEETESSEEETPPPIRKKAAVKNRRGSIPDVLSRTGLFQEAARKFMVGSSSEKKQVKSRSPETVQLLPKRANSEIRKGSGQPKNFHLQLNVYDLPDVEERGEDSPFSPKNLSDDFNGEHSPLVITPSLPVPPTHGSPRPLMPCETTKDIEKWWNSLVD
>Caenorhabditis_elegans_NP_498054.2 
MTSTTAKLLGLSACRAAALSTTMLTRRKSSIDGTKTERNRRRGESIGGAFTDMINIEPTSIINKSTELLHERFLRDMVRVACLLSMISLCLHTPETIKMWPPLNYIILANDVIVTLIFIGEAAVTINQNGLFDNQNSYLRDRWYQFEFFLLINHILSCVIHIYELCSIWFPALNFVYYPWLGALRSARPFIFLRFIRSIVRFKLPKNRIKLIIKRSSQQIQNVTIFFMFFVFSYAIMGVQLFGRLNYHCVVNGTDPNNVTIADLAIPDTMCSQKGAGGYECPGNMVCMRLQLKPQEEGFYGQFSDFASSLFTVYLAASQEGWVYVLYDCLDSLPSFLAFFYFVTLIFFLAWLVKNVFIAVITETFAEIRVQFSEMWQTREATTDHVYTQKLEKDEDGWKLVEVDKYNRAHSNNSLFLHTIVTSTAFQTVMQLLILANAIFHATFVFYHDESDQIRKIWYYYVEVGFTILFNTEVIIKIYAFGWKAYIARGQHKFDCILCVGSSLNAIWVLYETNIFTYFQVFRIARLIKASPMLEDFVYKIFGPGKKLGGLVIFTGILLIVTSAISLQLFCYVPKLNKFTNFAVAFMSMFQIITQEGWTDVVIEILRACNEQAVPFVAIYFVAYHLLVTLFVLSLFVAVILDNLEMDEELKKVKQLKAREQDTIKTTLPMRLRIFNRFPTAPTMVTMKKVSSEFPLPKIRDSFTRQFADEFVETSDDTIQEIGFKVRSMLSGRGPSKETRITTTIRHVGQLSNKTILTSMLTESNRNRALFSESNQHLASLTRSNTSSKHGKSGALSTNSRSRTRGLASLKGKHMVEGFKENGDLRPEDTARKVEKHGEIDFKALQMKRAHAEITRNRIEEEMRENHPMFDRPLFLVGRESSLRRMCQLIAHSRHSYDQNDGQHRKHSNKYKQFHDFLAIMTYMDWTMVLVTTLSCCSMLWESPWPTTGENLIFNNFYLQIAEYIFVLVMSFELIVKCIANGLFFTPKALVTDVGDILTIFIYITSLMFLIWMPNHIEINSWAQLLMVCRAMRPLRVYALIPHIRRVVVELCRGFREILLVTILLVVLMFIFASFGVQLVGGKLASCNDPMITSRENCTGLYDVKLFVTRMEVYGKNDNLMHPSIIVPRVWTNPRNFNFDHIGNAMLALFETLSYKGWNVVRDVLYLRHGAWAVLFIHIYVFIGCMIGLTLFVGVVVANYTENRGTALLTVDQRRWHDLKARLKMAQPLHVPPKPPESAKLRCYLYDLTTSRWFKQLFAVLVVVNSFTLVIPWNVSEEQDRKTFLLCLTVISAICNILFTLECLLKMIAFTLSGFWQSRRNRIDFIITILGINWIVFHFLFQLPAYFAGGITEWKRLTYTYGYLVVILRFFTIAGRKSTLKMLMLTVVMSMVRSSFIIAAMFLLVLFYANAGVVLFGMVKYGQAVGKHVNFRNGREALVVLFRSVTGEDWNDIMHDCMRAPPFCNWHPGLSYWQTDCGNYVGAIVYFCSFYLIITYIVLNLLVAIIMENFSLFYSSEEDALLSYADIRNFQLVWNMVDIEQKRSIPVRRVKFLLRLLKGRLEVNDESDGLLFKHMCHEMERLHNGDDVSFHDVLNMLSYRSVDIRKSLQLEELLQREELEYIIEEEVAKHTIRAWLENCLKNIKAKQNNTLGKMSSIGSTFAFPQSQEVLTKGVVLTEASPEEDSLQGDKGSGKKKAQRGNSITEIVAEAQKKSVKRATDKISERRGTLRQMQMGTYDELEEVEEDEDTDGEIRRSSFEYSGVDMIQMSHEKQLEDVKTWWTLCD
>Trichinella_pseudospiralis_KRZ43429.1 
MATVTKAAAISSAMLARKQSYKGLDAFTTDHVGDSEKEAADIRWYDKRTSKILIITACLLSLISVSLNTPTTLDAFAHLQLITFVIDVFATILFTAEAVIKMKYRGILKENNSYLRDRWGQFDFFMLICHWISVVTQIIELLLYFLPNLFPNAEHIRLFGLLRAPRPLIMLRLIRSLLKIQLPRNRISQIFKRSSQQVYNVTIFFLFFMSLYAILGVQLFGRMDYHCVKNGTDPKNVSIRDLAIPDTYCSPDTTGYQCPKGMECIRLKLTDSIEGYYGMFNDFAHSVFSVYMAASQEGWVYVMYDCIDSFPSWKTFLYFTTLIFFLAWLVKNVFIAVITETFAEIRVQFSQMWGNREMMTEVEIRQILEKKEESWRLIAMDAKQSKGWAPKICQDFYSSTVFQIIIMILVLSNAFIHASFVHRHDGTDWFRKQIYYYIECGFTLIFNLECLFKVWCLSWKGYISRGLHKFEFILCVGSTLNIIKPLYDMNVFTYCQVFRVLRLIKASPMLEDFVYKIFGPGKKLGGIILFTISLLLLTSSISLQLFCFVNNLDMFRTLPQAIMSMFQIMTQEEWIEVVVETMRAVGDTLAPLVAIYFVTYHLLVTLIVLSLFVAVILDNLEMDEELKKVKQLKAREHTTSSRNKLPLRLRVFTHFPDRPQMVTVKRIPSEFPLPKIRDSFTKQYANDDQEELEDEREKSRTYNYRVPNDGIKKLRARKQTKIRQIGHLSAITGVSYVLNDSNKTRLMLSDSYGILPTSNLISNRKPSSFESRNRKNAKPPGGTKIKQIYQHLKENGDLFSPDDLSEKKEKSQGEIDIKAIQQKKRQAEMARSRLEEEMKENHPYFDKPLFVLNREHKIRKICQLIVYSKYMPTKTDPITQKPVLRKHQEIHELFGMMTYLDWTMFFLTCVSCISMLFEKPWPLDGRHLIMNNGYLQIAEYLFVIGMTFELLLKILANGLFFTPKAVIRDAGGVLTAFIYITSLIFLIWMPKHVQPNSGAQLFMIFRAMRPLRIYTLVPHIRRVVVELFKGFREILLVTILLVVLMFIFASYGVQIAGGKLAKCNDLTIKTKEECVGYFYQYVHVTKLKIPGQGDPDLHPKLLVPRLWANPRNFNFDHIGNAMLALFEILSFKGWTVMRDVILDRLGAWAAIFVHIYVFIGCMIGLTLFVGVVIANYSENRGTALLTVDQRRWNDLKSRLKMAQPLYVPPRPPESSKIRKFLYDLSMSQYFKRFFTICVLLNSMLLFVPWSVEEEEHPETKETLKALIALSAVFTLLFAVEIICKVIAFTHRGFWQSVRNRIDLVITLFGLIWCLLHFFVALPTEKKNLREVTYLIGYSIVVMRFFTIVGRHSTLKMLMLTVFMSMLRSFFIIMAMFLLMLFYAYAGVILFGMVKYGQAVNRHANFRSSSNALAVLFRIVTGEDWNEVMHDCMRSPPYCWYFEGAAYWETDCGNYHGAIIYFCSFYLTITYIVLNLLVAIIMENFSLFYSSEEDALLSYADIRNFQTVWNIVDKEQKGYVVVRRVKFLLRLLKGRLEVDPEKDRLLFKHMCYEMEQLHNSDEVSFHDVLSMLSYRSVDIRKHLQLEELVQREELEYLIEEEVAKLTIRSWLEKCLRRMRQKEQNFSFINSLRAATAGLVEPIEVPAVVEINKADVSKKSVGSKLSQRSSLGNAIADTAKKLIPTAKSPFERGNGRSSSIKIRPKPLTGVAESIEDLKKETSDLQMSPLHSNILNSTSSHSAAVLESEVYFETIDVKEWWNDAIRCG
>Hypsibius_dujardini_OQV25787.1 
MMNRKQSINPALLPEGLLDYAEEPSTENADIDWVNKNWVRNALRVFALISLLSVCANTPVTFKKEPKLLYITFATDAFITILYTAEMIAKMRGKGLLRPKNPEKNPNDNKDKYPAYLKDKWCRFDAIMLAFHYISLGLHLFQILRPDTYALYAYLSIWRAPRPLIMIRFIRVFLKVKLPEKRLSAIFKRSGQQIYNVTLFFLFFMSLYALIGVQFFGPLEHHCIKINTNAANVTFNDLAIPDAICSPHKDGYNCPNGTSCQELQLPRDVRGFAGFDEFATSFFTVYQASSMEGWSLTMYRTMDALPTWRSVIYFFSLIFFLSWLVKNVFIAVITETFAEFRVHFQEMWGNRPLLSDGMSQQIIMIDDATGKWKLVTVDENKPKGPAPEVCQRILRSNGFHLGMLFLVFTNAITSASVHFRHDEQDWKSYERIFYVVELIFTILFDAEVVFKMYCLGIRGYLKRSAHKFELFLAITTTIHAEPTLFYHSQLTYFQVLRCVRLIKASPMLEGFVHKIFGPGRKLGSLIVFTICLLVITSCISMQFFCFVPQFKRFETFPDAFMSMFQILTQEGWIDVMDETMQQTGQFSPLVAFYFILYHLFATLIILSLFVAVILDNLELEEDMKKIKQMRAREQSVGTKEKLPYRLRVFTKFPDRPQMVKLPRMPSEFPIPKIRESFMRQFVSQEIDEPLILNEISCTTPVKQAPKRPMLIDTISTKMDYKSQPTPAEVQASLQALIRDAYKRRNMMNDAELNAKGAGGLLARDRARSVRRVDNSAARPKAALEAIRENGEAGFTAARKGNQKGKEQDVDIKLLQQKKLQAEIRRNQQEEDLRENHPNFDTPLFFVGRESRFRKFCQTIVYARYEILRRDPVTGKEIKSSYKVLGLVSYLDWVMIIVTVLSCASIMFETPSYRVMDHPILQIAEYAFVVCMSTELILKVLADGFLFTPKALIRDAGGILDLFIYTTSLVFIAWMPQKVPEQSSIQFLMVLRCLRPLRIFILVPHMRKVVIELCRGFKEIFLVSSLLVILMFMFSSFGVQLYGGKMARCTDPDIKDRNKCVGVFWRKIYVSKMKIPSAPGNDHPRMLVPRVWANPRNFNFDGIGMAMLALFETLSFKGWLEIRDTIIMQCGLAHSIYVHVFVFLGAMIGLTLFVGVVIANYSENKGTALLTVDQRRWCDLKKRLKIAQPLHLPSRPGGNPFRAFVYDITQNIYFKRLTAFLVIATSALLCLSWDSLKPYTVSLTTISVVFNWLFVCEVVMKMIAFSPHGYWQSRRNRYELLVTALGVVWIVAHFIWMNDYTNTFGFCVTMLRFSTISGKHATLKMLMLTVGVSMVKSFFIILWMFLLILVYAFAGVVLFGSVKWGDNVGRHANFQHAPRAIGVLFRIVTGEDWNRIMHDCMVTPPFCTRQLPPLDSFWDTDCGNWTGALIYFCSFYVMITYIVLNLLVAIIIENFSLFYSNEEDALLSYADLRNFQFTWNVVDVNQKGFIPVKRVKFLILLLKGRLEKLLAEDMFLLKHMCHELERLHNGDDVTFHDVLNTYSNRTVEIHKSLQFEELLARQELEYQIEEEVAKQTIRSWLDSCIRKIRLKQKGQQSLIHSLRAQNEALVPSAGTPATPGEDGKPEQRKRKAGVTERSGSVTGLTGRRFLQPSRSDAQAEPQVPETSREMRREGTKKRSGRSNPPKGLAEVAESNEKDVSMMPPRQNTLPMDGSIGEEKLPSEEEEARKALAESVKAIHEWYQREMEIMLSESDSDYDDSNYGY
>Schistosoma_mansoni_XP_018651519.1 
MFLSERKASHSRDTQGNIVGIDFSGDDGSDSTSKEWVYTRWAKIMLRTAAMISLASVSMNTPDTFKQVPVLMYITFILDLMVALLFTVEMISKMYIEGLFVPASSQSSGGIDQKRNRAYFQKSWNYFDAFMLFCIWASLALQCVEFYVTFRCPLTSNDGENITYNSNISRDYYSCPNNENFRRNYGFLSIIRCPRPLILIRVFRAVLRLQLPQARVKAIFQRSTHQVYNVTVFLLFFMSLYGFLGVQFFGDELNYHCVLKTANETYITKQDLAIPDSYCNPAKNPDAQCPSNMKCIRIASSIQDDGGYAGFESFYISIFTVYQAASQEGWVFIMYRAMDCLASWKGVIYFMSMIFLVAWLVKNVFIAVLIETFAEIRVQFQQMWTPRHTADADSSKIFQFDGLTWKLVPVHESNPRGLAPKFFQETILRSTGFNVVIMVLVLANAITAAALHFNHQSLRDNDHMKVQLDGFYYAEILFTILFNFEAVFKIWCLGWGNYWHRSLFKFELFLCIGTTIHCIPILYRTEFTFLSVLRIVRLIKASPMLEDFCFKIFGPAKKLGSLILFTTCFLIITSTFSLQLFCCFQVFEPTFDRFSTFPKAFMSMFQILTQKGWVAVMHDTMDVVENEAVTTGVAIYFVFYHLVVTLIVLSLFVAVILDNLELDEDIKKLKQLKLREISAETQQKLPMRLRVFEKFPNRPQMLQLTRLVSDFLMPKIRDSFMRQFAVISALEEVEDETIEEMLTTITKSQQTKEQSQLRINSLCINPSNANPHFNHYNALAKEALPSHTDVETLRAIKRKVHGLHGEEKFRAIIYLLNESNKTRLLTIEKTSNIGNRSLLSTQHQIRLDRRSTRNRVGNPVGTNKSFRANGEVRGGNPSVTPAHNAESQTTTGNRTSHDDIKLLQQKAQLAELKRTQQEVELRENHPFFDRPLFVLGRENRFRRLCLVLVEARHKANDSMDSTDNGNFIHKFLGLVTYLDWIAIFVTTLSCASMSLETPHFRLMNTPEVQICEYIFFVVMTLEMTLKIFANGLIFTPNALLKDFGGFLDLFIYIISLIFVSYMLRVDVIGPGSAGHLLMVLRCLRPLRIFCLVPQMRRVVYELVRGFREILMVSVLLVVFMFIFAVYGVHLFGGRLAICNDRSIMTKEKCVGRFMRELASTKLKSVKGESIKILVPRVWANPRNFNFDNIGNAILALFEVLSLEGWVEIRDVIKERIGPRHVIYIHLFVFIGCLIGLTLFVGVVIANYSENKGTALLTVDQRRWLDLKGRIRLTQPLQIPPRPKLHQEPGLTRNIVNPKSNNLEKKSLKFRCFIYDITQHILFKRASATLVVANCFLLFFPFNELGTERSSWVKPRYQIQVSLGIIFTLFFCIECLLKIIALKFGGYWQSKRNRFDMLVAVLGVTWIILHFILRPIPEKHMISNNFGWFVLMLRFFTIAGRHVTLKMLMLTVVMSMYKSLFIIMSMFLLMMVYALAGVILFGSVKYGDNLGRHANFHNTFRATALLTRIVTGEDWNKIMHDCMIQPPFCRMHTTFWETDCGNFRAALIYFCSFYVIITYVMLNVLVAIIMENFSLFYSNDEDAIMSYNDIRNFQLAWNIIDVNRKGVVKAYYVRFLLRLIPRERVGFDLAKKKDQQLFKEMCYEVETLRGGRDKDVSFHDVLMVLAYRTVDITKTLQLEELIAREELEYAIEEEVARQTIAAWIERCIFRNRQKHGQLKFKMHSNIERQISTTLDDNDDFNKKSDLIMNKSVRIKNQSSNTSKSTSSPSPSSLITITVKDNSGKSMENPMEASNERANKILAPQLKTNKLTVITTTTTTTSTTTTTTTTVNTTHITKSVNISTKPTMTTIHPNMTTTAIVMNSNAVKNKEIAFQHPNEHTTFLVQNDSDDTIPTTTDVKTNISGKTLFETDDDDQSFINEEEYNTDYHQPLLLDDKLEKKLCNSIDGGNIHHNHPYQSQRKSIPGRSNISKMNHTITTPTFVDTCLMNENATKLYPTKVNPEMSTSMAEGKKSIQSMEPYKVTIIENLMGLDVEQHQQQQQQQHLLQHPPLSPNKITSQTNRIKPTVLSTIKSLSTYNKSRQSIIQKLSKLPDVVEDSDEQGEKRLVYSCTTTNNNNHDKFDRTISQTMEMHNLKAGSIERKYSNHSDIDNNDFLNTDYTTTNLTVRSSSSNTSSSNNKIQVKTNDTSPIHNIIVPLENDIISNDNQLVDPKYKYHYDIDYSKHINDSCDDVKKWWRSQLYPNLQAQQHQGKQSWIQSNIHHSNPVTSINTLPAPPPPPPTPSTTVMNEEMVTILNSPKTKQQRGHKNQPRIISSLASKRRSGVAAVISRRPYQQTRVNNLFDVTIDEYTNDHVENSISSSSSTNTTTNTTIHNNNRPMTSISNRMNTKRSHLLQ
>Macrostomum_lignano_PAA60015.1 
MLNREQRDRKQSIVVARETLAVLPDLQAATEDAPRSISTEWVYRPTSRIFLRVLALVSLISVSANTPNTF
QSIPLLAFLTFGTDVTIAFIFTAEMLTKMKLKGIYKGPDAFFKQTWSKFDVAMIIFLWISVALHSFEVKYIAECANPLNIKDCVAIKTFWLNWGWLSILRCPRPLILLRVFRAVIQFQLPKTRLSAILQRSGKQVRNVTMFLLFFMALYGILGVQCFGESLKRHCVLNSTSDQNVTLSDLAIPDTRCSSDQSCPNNMRCVVINDAKNRETSYAGFDNFHMSFFTVYQAASQEGWVFIMYNTLDSLTSFNNWKSVVYFVSMIFFLAWLVKNVFIAVLIETFAEIRVQFQQMWTNPHAEADSDESKILQNDGQVWKLVPVDESQPKGYAPRVFLRIAKSTGFNVIVMLLVLANSFVAAGVHFNHDRVDRDQVNAASMTEFQVIENIFTILFDIEAVFKVLCFGWKGYWKRSLHKFELILCLFTSLRLIPSLYWTQLTYFQVLRIVRLIKASPMLEDFCFKIFGPVKKLGSLIVFTISLLVITSTISMQLFCFVSTTVTKDTTDMDGFSRFSTFHMAFMSMFQILTQKGWVAVMHDTMDSVQRSNLGRGPVVLTAIYFVIYHLFVTLIILSLFVAVILDNLELDEDIKKLKQRKMREISAETQQKLPMRLRIFEKFPNRPQMIKLGRLLSDFLLPRIRDSFMRQFAGADSAADELQYCEAMESLSPELKRKVRGLKGEEKRFAINFILDESNRMRLEANCLDQVGIGGGGGIGQVSLLGAQHHLRQERRSTTVRNRHGPSAVGGGGGGGGGGGGIVAGQTVANKVQPDKSVHFRENGEVVHMTSARRNDDYDIKMLQQKAQQAERLRSQQEADLRENHPFFDKPLFAVGRESQFRDFCQLLVDARYRGSGESELKSRGKGASKMLGMITYLDWTMITLSVFSITCMTFESLDNRVMNTTWLMTAEYIFFVAMTVEIILKVLANGFFFTPKALVRDFDGVLDLFIYLNSLVYVCYMLHINTVQPGSLEQWLMVLRCIRPLRIFCLMPQLRRVVYELVRGFREIFMVSVLLFVFIFIFAIYGVHIFGGRLGICNDRSKRTRAECVGTFYRKVFVTKLNLDGEAPQILVPRVWANPRNFNFDTIGNALLALFEVLSLEGWVEVRDVIMNRVSPLHAVYIHLFVFIGCMIGLTLFVGVVVANYGENKGTALLTVDQRRWLDLKGRIKLTQPLRIPPRPNIVHGFRWEWMRARVYDITQHRLFKRFYALLIILNTLLLYLPWLDVLLVQRAQFNYSQAFTNCAVACTMLFMAEVALKCIALSFSGYWQSWRNRFDAVVTLAGFLWIILHFTAMIHDGSSLRSLSDDIGWLVVILRLFTITGKHPTLKMLMLTVLMSMFKSFFIILGMFLLMLVYALAGVILFGNVKNGENLNRQANFATCWRATVLLLRIVTGEDWNKIMHDCMIAPPFCKTQPDHNIWESDCGNSQASLVYFCSFYIIITYIMLNILVAIIMENFSLFYSNQEDALLSHTDIRHFQNTWNMLDESRKGTISLRKCKILLRLLKGRLEIDLEKPETKQLFKYMIYELEKQHGPGDISFHDVLNMLAYRSVDIRKSLQLEELMEREDLEYTIEEEVAKQTIKDWLDSCFKRRRANETNLTNIIGQIRATTDPGGFGAAAAAAAAAGGVDEDVSGATASAGTVGASNTSAAGAAAATTASSLPIGSRGARKVSSVGAVSGDSSAAGGAASTTAAGGGGSGVSPLATAAASGAASTGAPSAAAAVAGSSSTAAASVVGKTIAGATLSVDHVHGVNAINDHFHPHHHQHQQQKHQHDQRSPGIDSSSPTCLSQTGGLDSTGQNAVGALNDPTSVAMGTKRRRSLKATRSGGSGGGAALTTSQSCRKVPTIMIKTALLRGTDTWPPRNGRSLILCTAAVRM
>Macrostomum_lignano_PAA57575.1 
MKRKTSLLIRSSGFATGGASAIAAASSGAVPPAAVAAVAATPGAAAAPAANPAAAAASATTEAPAASSTAAAAVLATVVGEAEDEADYMTTDWVHRPAGKLFLRSAALASLLSVAANTPRSFMLMPPLAYVTFGVDLAVALLFTAEIVTRMKLRGVWRGPEAYFRHGWCRFDFSMTLFLWLSIGLQSFELRQLLLCLKPLSELGDCPTATAYWRDWGWLSVLRSPRPLVLVRVFRAFIQHRLPRTRVSAIVQRSGKQVFNVTIFLAFFMALFGILGVQCFGESLKMHCVLKTADTKNVTIQDLAIPDTRCFDNTSCPVNMMCIRIINDKDKKEMHYNGFDNFHVSFFTVYQAASKEGWVYIMYNTLDSLPTRHRWKSVAYFVGLIFFLVWLVKNVFIAVLIETFAEIRVQFKQMWTRPQSDSGSDGSRMLQVDGQAWRLVAVDDSQPRGWAPAPLVRLARSTGFSVIVMLLVLANSFVAAGVHFNHDRQARGEEGSGSEGPSGSVFPFQAVENMFTVLFDIEAVFKILCFGWRGYWSQSLHKFELCLCIFTSLRLVPGLFWTHLAYFQVLRVVRLIKASPMLEDFCFKIFGPVKKLGTLVVFTISLLVITSTISLQLFCFIPSTGEYGMFTTFPVSLLRSFEVFTSENWVVQMLDTMNSMHDFIENTAHMGDFNDTELALLDAGIWKTNNGTMSDDFYIERQLRAVLAHLAAMLTAAYYCTVHFFFELIVLSLFIAVILDNLELGEDVKKLKQRKMREISAETQQKLPLRLRVFEKFPNRPQMISLGRLIGDFLLPRIRDSFMRQFADDAAAAVDMDTTDDRAEPQADGPPAKLHNLLNNEGKLMAVNFLLEENSRIRLESGCLDRLELGDIAHRSLLGVQHQIRQHDRRSRGRPLLSELASKPGHAGKPSVSVDSASLGQATAGQNGVSGTAATFQLTSARRNAGQDQDMRRLQQKALQAERLRTQQEAELRENHPFFDKPLFAVGRESRLRDLCKRLVDARYDPSGGNETELKSLLRDKGALRLLGLVTYLDWVMIAVTVLSITCMTFETLNERVMNTAWLRAAEYIFFVAMTTELTLKVVANGFFFTPMALVRDFDGVLDLFIYATSLLYMCYMLHVKTVRPGSIEQWLMVFRCLRPLRIFSLVPQLRRVVYELVRGFREIFMVSVLLFVFIFIFAIYGVHLFGGRLGICNDRSKTTKEECVGTFEREVFVTRLRLEGQPPRILVPRVWANPRNFNFDTIGGALLALFEVLSLEGWVDVRDILMSRVHPSHADYIHLFVFIGCLIGLTLFVGVVVANYSENKGTALLTVDQRRWLDLKGRIKLTQPLRIPPRPNVLRGGKWDRARARVYDVVQSARFKRFYTVVVILNCFLLYLPWLDDLMVDKQTNYTKYSVSQVLAMCAVTCTLLFVAEVCMKCIGLTFSGYWQSWRNRFDASVTVAGVLWLVLLVTSLGRQDAQLRSFAEDFGWFVVVFRLFTLAGKHPTLKMLMLTVLMSTFKSFFIILGMFLLLLVYALSGVILFGNVKHGGGLNRQANFSHCWRATLLLLRIVTGEDWNKIMHDCMVAPPFCKTSTKFGNSLWNSNCGNSQASLVYFCSFYIIISYIMLNILVAIIMENFSLFYTNDEDALLSHTDIRQFQNTWNLLDDSRRGSISLRKCKILLRMLTGRLQIIDSGKLVLTKQLFKHMIYELEKLHGPGDVSFHDVLIMVAYRSVDIRKSLQLPELLARQELEFTIEEEVAKQTIKDWLDSCVKRKRAHEASISCVFGHLRASNPPADLLPTPSPSQPEPPSVDKSGCAAAAAAEKEESLSRKPSGGGYFESDDLGGGSGRPASLTMGAKRRRPARAANPPGGDSVGDGGEVAYEDPGGAGDGRDSTGAEDASDDADYDEENRDVIGGIERRHPLRRPAAAARRKRRSVTHFAHSSCQEVKDWWKSNMLLGPADGLVAKDLEDAFDEEEFDEDDGRF
>Owenia_fusiformis_CAC9674112.1 
MKHTQQVAIMNNPRINFLPALMARKQSGLRSDLVPLADFGPDENLNDSAEIEWVNKTWVRRVLRICALLSLISVSANTPKTFQHDNGRLAWLKYATFVIDLCVTFLFTAEMIAKMHIRGVVKGEVPYLKDRWCQFDGVMCLCLWVSVILQIFELTEVVQAYSGFSILRAPRPLILIRVFRVFLKFSLPKTRIEQIFKRSSQQIYNVTIFFLFFMTLYAILGVQFFGDLKYHCVRKGTDPAKISVNDLMIPDTYCSPMKNSGFQCPPPMVCMALQLKPDERGYSGFNEIGTSFFTVYEAASQEGWVFIMYRAIDSLPSWRAFVYFISMIFFLAWLVKNVFIAVIVETFAEIRVQFQQMWGPRGSPTDSDASQVVESDGMNWKLVTIDENKPKGLAPAFIQRILKSTIFHNAILVIVLGNAITMACLSFNHKPGVNIDDVKLDNFYKAEVVFTIIFNLETILKIWCLGFTSYFNRALHKFELVLAIGTTLHLIPVLYRTEFAAFQVSRVARLIKASPMLEEFCAKIFGPGKKLGSLLLFTMCLLIITSSISLQLFCSIDQENFDKFTTFPNAFMTMFQILTQKGWVEVMHDILFASGLRLAPLVAIYFIFYHLFATLIVLSLFVAVILDNLELDEDIKKLKQLKAREQSAEGQQKMPLRLRIFEKFPDSPQMVKSGQNVNDFSTPKVRDSFLRQFVVDEAELDIVADGDDMSAFSKQDKVTLLQPAPRLRSKTNVGPKKSGVSNIIRESNRQRILGDDSAQMLASGTKSLLSKQYRLRMDRRSMRGPRVGSLKGKQFSTLRENGDIGGTLNTSRRTEDFDIKILQQKKHEAEVKRNQQEDDLRENHPYFDTPLFAIGRESKLRKICRIVVTAQYKFLKRDPLTGKEIKSKYKHIQKMLGLVPYLDWLMIFVTIFSSISMMFETPEYRVMEESYLQIAEYGFVVFMSLEMALKVLAHGLFFTPHAVVSDTGGVLNMFIYLISVIFCCWMPKRVEPFSGAQMLMILRCLRPLRIFILVPHMRKVVYDLVRAFKEILLVSVLLLALMFVFASYGVQLFGGRLARCTDYNSKTGAGSSREECNSTFMRKMFVTKMRLNESDDIGPQFLVPKIWANPRNFNFDRISHAMLALFEVLSLEGWIEIRDVLINRVGSQHAIYVHLFVFLGCMIGLTLFVGVVIANYSENKGTALLTVDQRRWLDLKGRIKLAQPLHIPPRPENSRFRSFMYDITQNIIFKRFIAIMVMANCALLSIPWRSKEESDNGTKLDDNADNDQPTLALATVAVVFTLLFVVEVMMKIIALGPNGYWTSRRNRFDMFVTILGVVWAILHLASRHKGSTWEDFSNSLGYFVIVLRFFTITGKHATLKMLMLTVVVSMFKSFFLIMGMFLLMLFYAYTGVILFGSVKFGENLGRHANFRTASNAVALLFRIVTGEDWNKIMHDCMARPPFCSRIQPGENYWESDCGNFAAALVYFCSFYIIITYIVLNLLVAIIMENFSLFYSNEEDALLSYNDIRQFQNTWSLVDVNRKGFIPVKRVKFVLRLLKGRLEVDLEKDRLLFKHMCYEIERLHGGADVTFHDVLSMLSYRSVDIRKSLQLEELLAREELEYMIEEEVAKQTIRDWLDQCLKRIRAKEHSSIITNLRKTNEPLFTVTEHILPALDQKDEEHDEVPPIGRSRKKIERNTSAPLPGSLQAPSRKFLAPTLSDGAIRPDKERMGTKKRNTRLQQGGKSLTNLAGDLAGILNQKSQNNMYGTNPVATEVKDWWKEQAHYTTESEESMFHIHYRVKRLYISETDIRSYTTIL
>Rotaria_socialis_CAF3338997.1 
MAATASSAGAAISSMITLMRKQSFRSDFVPLMDYSQEDSTGGNLEWTNKPFAKDLFRLTGLLSFISTCMNTPRTFEYHPSLQYATFIIDITCAIILTIEAATKMKTRGILVGDSSYLHDRWNHFDATMVLNIYFSIILQTFELIGIINKYSYFTIIRAPRPFILIKVLKTYLKFELPKSQIKSILQRSSSQIYNVTVFFLFFMSLYAILGVQFFGSLTFHCVRNDTDPNNVTKSDLMIPDTYCSPTKDGFHCPKHFTCKKIEIQRNLRGYNGFDELATSFFSVYESASQEGWVFLMYRAIDSLPSWRAFFYFITLIFFLAWLVKNVFIAVIIETFAEIRVQFQQMWGSRGATSDVEATKVLQKADDSTLKLVNIDESKKKGVAPAIFLKIAQSPMFTTILMVVVLANTVFTATIKHTHNEEIDKRNLRLYHKIELLFTLVFDLEALFKIFAMGFKNYIRRSIFKFEFMLAVGTTIHCYPKLYRSAFTYFQVLRVARLLKSSPLLEDFLNKIFGPGKKLGSLILFTMCLLLITSSISMQLFCFIKGLKQFETFPRAFMSMFRIAMNDGWTEVMYSVMDAVYEFGIFFLCLTALFFIFFHLLTNSAFMSMFQVLTQKGWVDVMHYTMLYSIQDLAPFVAIYFIVYHLAINLIVLSLFVAVILDNLELDEDVKMIKQLKTREASAETQQKLPWRLRVFERFPDHPQMIELSRLPHEFMIPKIRDSFMRQFLNQDDIYTYPAELLMNIYNKKHAVRTLHLPEYRPTGETMKRTAVTNIIRNATNQRLLSGDASQVHLASIADNKLSIFAQQNKIRLDRKNSMRRSGYRPKPVHVLRENGDVGALHGRNQDDYDIKVFQYRKQQAELKRNQQEEDLRENHPYFDTPLFAIARESNFRKFCQLLVEARYNVNAKDRLGQDSKMSRYKQGHKFLGLVTYLDWIMIVVTVFSAVSMSFETPSNRVVDKPFLQVAEYVFVIFMSVELTLKIFAHGLFFTPKALIRDIGGATDVAVFFVGLIFLCWLPRNVPANSVAQFLMLLRSTRPLRIFILVPDMRKVVYEVCRGFKEILLVSILLVVLMFIFAIFGVQIIGGRLARCNDRDYYNNRTLCHGTFMRELYVSKMNVGGADPVMLVPRVWANPQNFNFDYIGSAMLALFEVLSLEGWLEIRDIIMDRMGPQHAIFVHIFVFIGTLIGLTLFVGVVIANYSENKGTALLTVDQRRWMDLKGRIKLVQPLRTPPRPENNKFRSYVFDITQTKLFKKSSAVLVLFNCALLYKPWKAKERITQISALISSLFTFLFLVEAVMKCIALGFAGYWQSRRNRFDLLVTILGIGWIVLNFISISKAELQEFSNTFGFTVIILRFFTIAGKHATLKMLMLTIIVSFFKSFFIILGMFLLMLVYAFAGVILFGCVKFGPELGRHANFKTVPNAIVLLMRIVTGEDWNKIMHDCMVVPPRCTRGGSYWESDCGNSTASILYFCSFYIIITYIVLNLLVAIIMENFSLFYSNEEDALLSYTDIRHFQTVWNMIDTGRKGVIPARRVKFLLRLLRGRLEVDAEKLYKHMCYEIEKLNNGNDVTFHDVLNMLAYRSVDIRKSLQFEELLAREELEYLIEEEVAKLTIRNWLNKCLKRIKTKDQTNVIKNLQRSNELAFFREAQAITTSESLKKTIDNIGSDDERRIKSLDDRQQPTQKDVAKKKLDRTITLPTPSNEFSNSNYRAQASVRDISTESKGATRRPVQQPVQQNISLNLSSEESYPWRSWQTSNFNHEQKDVASWWANQFQMSS 
>Nematostella_vectensis_XP_001637238.2 
MEGRASVGFESDFQSSSSNIWPAKNPFFPDTVEDDEDGDDEESQKLAWLKSWWFKRLIQVCSVLSLISMAMNTPETFQNIPSLFYVTLLLDIALATVFTVEMIAQIRKFGFIVELRAYLKRPQCIFNLSMLILIVLSIILQLVELTGYKPDPYIIFSIPRAPRALIMVRVFKLFVNFRLDNEVSRRCRRQIWSVTIFFLYFMTLASIIGVQMFGSKNYYCVRNTTDLSNVTYSDLLLPDARCSISHERGYFCPNDFYCAQINLKPFMADRRYFDHFFYSLLTVYTSSTQEGWVLVMYQMMNVRSEVLVVIYFVLMMFFIAWLVKNVFIAVVSETFADVRSQYSKSRSSSRRRYTGLSSLVIKDQGAGWHLVSVDHEASKGHAPLPIRNIVASRYARWFIWTAVLVDALIQANNGSWRRRAQFVFTILFDIEALIKIWCVGFRTYLNSSRMQFFEFILAVGSTVFALPVLMSIDALAIFHVMRVLRLIGAVPGLQDFCLKIFGTGKNLGSVILFTLFFVMVSSAISMQLFLTLKDGSDTIFGTYLQSLSSMFQIFTQEGWVEIVEKSMISAEAYGAALVAIFLIAYHLFSSLIIMSVFVAVIVDNLDIDEDLKIMKQRKMGEETSVTHEKLPLRLRVYERFKEDPRIVKMSRMKFASDFPTPKIRESFMKRFVNTENVDDMPIDLSMSVPGDSTVSSNVGSRRTALSLPVKLLNSSMPEMNRSTRLFRKQSTISALINDSNHRRTLAQIAPSEINPRGGAKSAGLRMASRRIRTARTGRGAVTEADVKRAMEMANRGGKNLQSQISQDEAPVRRDWDIQSVREKREQAASKRRMQEETLRENHPFFDQPLFMLPRDSWLRSFLKSVVHARYTIPPGHIERATRGRLINIETIHKIIATQTYLEWTMVFLTLASCLAMMTETPQVRTFDNIATSAFEHIFVVGMSLELGIRILADGLVFTPKAVIQNFGGALDTMIYLISLIYICWQPKSVPVNSGAQMLMIFRCLRPLRVLTLMPKMKKVILELVGGYKEILKVSALQLILMFSFAIYGVQVFSGKLGRCSDPSITVKSDCKGLFYVQLADPREVTTLSGEPPSMLVPRVWKNPRNFSFDDVLQAFLALFEALSLEGWLEIRDVIDYAVGSEYGFYVHTYVLLGSMIGLTLFVGVVVTNFNQHKGIALLTVDQRRWQDLKKRLRLAQPLHLPPRPDDNGIRKTLYDLVQSVIYRRVVAVVVLVECGTLAVGQWTTVDAPVREVITSTAAVCTLLFVIDTILKVIAYTGPGYWHSQRNRFDVFLTSLGLIWVVLNFSLKGNEKAYTVATIFGVVIIIFRFLTLSGKHDTLKMLMLTVVMSLVKSFFTIAVLVILMMCYSLMGVILFGTVKYGEAVNRYANFGTSFNAMILLFRVTTGEDWNKIMHDCMVGEPYCTPAENFWLSDCGNYAASLIFFMSFYIVVSFILLNVFVAVIIENFSLFYASDEDSLLSNTDLRDFQMAWNLVDKGRKGVMSVPQAKLFMRVYIFFKQNNFLKGRLDMDNRTVPFRHMCCEIEKLRNGGDVSFHDVLGIIAYRSVDISRSLQLEELLEREELEYTIEQEVAIQTIRDWFMKLRLKRELARQQREKRNSPGASSNESISDAVEDAEDHERDRTSSGDEAEREKEKEPDQTTKYRTSGGFLDAPPSLFVIPPSSHPKHRNVSASSVDRPLSSPRKTQSVTFPSLVVEPSSPGPSVRIRQKSVPEIKENFEVENWFSEQMRKDI
>Trichoplax_adhaerens_evg1750541 
MTRDSVLSSGQDSSRFLSQMYNLPLSDYGPDEVLANDETPSLLNDFNIKLLLKFCTVISAISVALNTPATFQSAEVIRYICLALDIFSGLVFLAEMIIKVRRDGFFKGDSAYFKKFWCIFDFIMLLCIWLTVIVEVLELPEVGLIDDYDWINVLYAPRALLPIKIVRSFLKYSLPKTNMNSIYRHSGQQIVTVSVFYLFFISLYSFVGVQLFGDLQQHCVDKTAVELRVNVTELPKYLAIPDTLCSNFSDSGYQCPNDMVCIDLQYFDIQRTELGFVGFDNFLLGLLSVYQSSSLEGWVYTMYKTMDSYVSWYAYIYFLTMVFFVAWLIKNVFIAVITEAFAEMRSQLQEMWGNIALPANFSTKTLQETSGKWHLVTSEISYYRKNGEGITKVLHLRAFHATIIVCIIFDAAILASKFAHMPEDYANFIWYSQIAFTLLFNIEATFKMYCYGIRSYLFRFAHIYELILAVGSSVYILIAIAIGQDSNLATKLTVFAVLRILRIVRILPMLQDFMFRILGNGKKIGLLLAFTICFLLIVSLLSLQLFSRVEKLKLFETYPAAVGSTFQVLLQEGWPDVMNDALLANTIDLSPLVAIYFTMLHLFASSILFSIFIAVILDSLDLDEEVKKYRQGKMHEESVVTEEKLPYRIRVYEKFREKPRMATIKKSTITSNFEIPKMRESFLKQYVNECTDDNSVNDTMPAEEEDNTAILHRRATARKVQLRRTITEDVTACNPADEEFQRSPNMLSPIPRCNTIDSQYLTRSRRSSEVAMARRRARLTKLIEMTQTGKPVMTTPEGVLSPRIRRQHSVKHPFAHRRSIRASLISKGNVINKADLDTLKHIARRNKEKSDNLENEAPSDWVDVNAIIEKKQQAKIKRRAMEENLRENHPFFDTSLFLLSPNSHLRKLCQRIAHAKYNPPRIKTSNIKTQLLEFAHNILASFTYLNWFIIIVNISSCLIMAWETPHGPDVGLNFTQIADIIFIAVTSLELIIKIIADGLIFTPAALMRNFSGFLDIFVYFVSVLSYLYHAFNLSVNSGAEFLAVLRCLRPLRVITLVPKMSQVVSELVRGFKEILLVSLMLLMLLFTFANYGVQMFAGKLARCNKGFGIPQENCSGTFSIPLQVTTQVVGLRESKSTTLFVPEVWKVSPAGYSFDNIGKAMLTLFEVITLEGWTSMRSILQSMKQDFGIIYIHVFVFVGFMIGLTLFVGVVMTNFNENKGTALLTVDQRRWLDLKGRLKIAQPLHIPPRPDSTNRGQIYDIIESKYYRIFSIIIITSNCLMLYVKWSKDNEYLPDPSNFILAANLFIGWYWIEFFLRVIAYSFAGYFESYRNRYDFALILIGTAWLVLSVIFTAENEIQYLNNLGIMTIILKFFTVTWKHDMLKMLFITVSVSVRKSFFGLSTLMMVLMCYALAGVVLFGNVKWGEGINRHTNFESAGQAMLVLTRIMTGEDWYKIMNNCMITTPYCTTTLENGRRISDCGNYAAAIIYFISFYVIVSFMFVNLFIAIVVENFSLFYSDEEESLLSQKNLYNFQTTWNLIDRNRKGTIPVRHVKFLLALLKGRLALDSSSDRLLFKYMCCELEKRHDGKDVSFRDVLSMLAYRSVDITKCLQLKELIEREELEYAIEEDVAKQIIKSWFVNCIMKKRKNEARARTDTGLHIPQSTETVRLNRIDITTEVAGLSSSSDDNDSLSGKQSLENTDEDEKENLNTIRLEKVYFSPRVNRIKFGRHRNLMQRSSSEQEAASSRKYPLNKSATDSISSFRRRPLNRQRSLEMSASKESTDEKLNMNDKFDVNKWWNDQLQYDSDT
>Amphimedon_queenslandic_XP_019854422.1 
MAARYEPSVETKPAPGGRKTSVTFQPKVSVYSTASGIIQPEYWYHFPRDPTIDEGDEGAKTETSNWWLWMMKNNKARQSFRILSFANLIVLLLSIPFFEDSDKAKLQIQYSIITVLDAILALLFTFQFSLRTCYLVSQPWEEKIQCYDCVRFLSLSGVFISIWYSVGIGVYRSIEVEISWLWYIGFLPRAILSVTSAAKLFIPLKIESSVLQKVSTIIKWKQLCKVTIFYFIFVYIFALFGVHLIGGLDHICVYNGTVPAIPITHCDPDTSVYCPKAEFNESYPISCGSVSTVGIKRSDSVSLNYRTYVNYGQFRTILDGLYAVYEASTLELWSFMMISAADGHSGKTGSVFAIAIFYMVLILFIVILLQQSIFLVVIIESFADLRSHSRVKAPQLNQKQQPTKPSTVLSLDNGTLRLVSMEKNSPKEFTNKYKGKLLKMEKVFLVLVLLDAIITSLKMAGFHENNKEIWRIFLQTWQASVSSAFLVEVIILLLFHLYHGQLKLFFKHPYYICLMVLAVGGIIAAIPSRHFYNPLYPANGFVVFQALRLPRLIRMSRYLGEFFHKLMSNARIPILIAITLAIIVFLSIVNAQIFTYKKYSDECSNAEEHYSNFLSAFKSTFQLVMNEAWTDITSELMCLSGYEWLFTNLYFIVIHLFSSLIFLNVFGAVILDNLEYDEEEKQRKLESIKRKKASAETVPIHLRIFKILKNHPKMLRPPGKGLADPNLEEVEVRRFFESADNSSASLSLTDATRQDEPTAKPNQKSSSNAGSLRSLSLVTNVEEEFNMFNPNYERKYQTVASLLKYVKQWRHKAEEKDTTNTRSSQLPYLFGDSTRNQGDKTRNRSEFDEYREKHRCFDLALFCLPPENKLRKFCTFLLTAQIETPKYELIEGKLWVLFKARAIFLIKWILSQMPFSTWIMFLTLWFMIIIQFYELTALIFTPKNVHHYIIATEVFYVIVMLSWLLIRVLSKGFFLNPHAAISSIFDVMDWILLIDSIVVLVLVPIWGADMKRSRGIVVFDSFSFKDHVWIIVLMGVRALRPLHVISLFRSLRSVIGEILEGWRNLLTAVIIMVAFMFMFASLGVQLFAGTNENPLAFCNDPSIKNMNECVGEFNISVRVSKEFLYLQNVTKEYFMLVPRVWFPYARDFPFNNVLFAFITLFELLTLEGWIEVRDMFRDHRSQLYMSFYIHIYVFLAVNLGLQLFLGIVVNNFNEHKPGHRFLLSVDQNRWVELMQRISLQRPYKLPQEPRHNVFRLKLYNIVTHNQYRIIPTIFTVLSTLTLIVPWSLEPTKIISFLIVLNVIFNSYVVIEVIMKFLAFGPLYFHSRRNFFDLFLAISIVLYTIFVCIFFNTQRASLSYVALTISILKCLKAMLQYSALLNLLITVSTTVMRTIPLLLVLMIIILCYSFLGVVLFSDVKKGEGVSYSMVNFAGALQAFGSMWRCLTGEDWYQLMWDVALRDPFGSNNDENIHVVFSIIISVLYFGSFIVVVPFILLNVFIAVLLENFSIFYNDDDTNLSLSVIKDFKRKWRYFDTQAKSHIKISRIKLLLRTLELQEFYSFNLGDPSQIIGRFPHILTEDPLLLWEMEEELRREVSQSVKKSTPNYTQESETDGIVSFQDVLRMLAYRCEDIHMRLESHELHTRQELETTIQIDVAEMCILKWLKKHVKPIVDWNRTQFSAETSTVRQSTQHNDKQYQLFAIHNMHSQFLREGLQPLQIDPEDDEKQTRQSYFPTLDEISCEENEEENKESDEDEDDEDDVLARTYARMMQHRNPELEESRKTTTQWLQMQYQWVDNVGRNPNYFDDCL
>Amphimedon_queenslandica_XP_019851461.1
MAARLDDSVQVSAGVSRRSNEKMSRGSVSFQPKPSVYSVSGSGSEYYYTGDTRKEVDEYETVFMYTWWLWLTEDNKARQCFRVLSLANLILLLLSLPFYDVSDSNNFNKLRIQFIVISVLDMILSLLCTFHLIVRGRYFIYRHVKIDEETNESHFNYTELIRLLTLVGVSISLWYSVGIGVYRSIYIDISWYWYIAMLPRAFLSVTSSIKLFIPSNVESSVLQKVSTIIKWKQLCMVTLFYFIFVFIFALLGVHIIGGLDYICVYNNSVPAIPIRHCDINNPSGQELCNNDSDYLITCERFSPNPDSNEPIFINYRTFVYYGQFRTILDGLYAVYEASTLELWSFMMLAAFDARDFVIVAIYYTLLILFLVIILQQSIFLVVIIESFADLRSNTQSQQQINMKQTKTRPSVVLSLDSGSSVLRLKSTDTNSPKDFIVKYGKKLIIMEKFFLFLVFADAIVTSLKTAEYSQSNKEQWRLALQIWQVTVSLAFLLEVIILFLFYLYHGQYKLFFKRPYYICLIILSIGGLVASIPSRYTYDPLYPSNGLILFQSLRFPRLIRVSRYLKDFFNKLLGNARIPILIAVTAAMIVFISIVNCQIFTYKDTECPNVGTEHYSNFIAGLSSTFQLVMNEAWTDITSELMCGIKFRWIISNLYFIIIHLFSSLIFLNFFGAVILDNLEYSEEEKQSKLEDIKRKEDKSNTVPFHLRIFKKLNNQPKRLRPPGKGLPDPNLDEVDVRRFFESASQNVIVPDPGFHDDTPPIPSVRETNNGRTQVRQYSLVSNLDEDDYASYTHTIEKKYQTIDSLLKFVKFWRRRVEANDVSSSERRYQLPDLFGDNKKQNNRINNNNNRRSEYDVYSERHRFFDMALFCMSPEHKLRRICTLILTAQAITPKYELLEGRSLWDLFKSRISFGMRLVLSQMPYSTWVMFIVLWATVAVQFSESIHFLMVKEYYNYILPMECIYVLVMFSWLVCRVLSKGLFINPHPAIGSIWDILDWIFLIDSLLLLVLVPVWGTEYMNSDATIQFNSYTDLSTWVSVMMGIRALRPLHIVSLFRSLRAVIREILEGWKNLLIAAVIMFGFMFMVASLGVQLFAGTDENPLAYCNDPVMKTRSSCVGEFYISVRRSREFLQLPNVTGTNSILVPRVWFPYSRDYPFNNVLTTLITLFELLTLEGWTEVNNLFQDKNERSGWYMSFYIHIYIFLAVNLGLQLFLGVVVNNFNEHKPGHRFLLSVDQNRWIELMQRISLQRPYKLPHEPRENMLRLRLYNFVSHSHYRIIPSVFTILAALTLVLPWNGSDYVSTLVGLNLVFNFYAIFEVVIKLLAFGPTYFRSWRNLFDLFLVGATIIYYIFVTVYFTGFIKDVTLSYIALAIAVLKFIAILLKYSAMLNLLITVVTTILRTIPLTQILGILIICYCCVGIILFGDLRKGEMLSYTWISFAGTGQSLTAITRCLTGEDWYQILWDVALKEPYGMSDDSKFLSIFTAVVYFGSFIVIVPFILLNVFIAVLLENFSIFYNDDDTNLSLAVIKDFKKKWRHFDPQAKGHVKLSRIKLLLRSLEVQDYYTYNIGDDSQVIGRYPYNLTEDSLLLWEMEEELRREVSQSVKKATPEDDVIISFQDVLKMLAYRCEVIHSRLESHELVTRQELETTIQIDVAEMCILKWLKKHVKPIVEENRRQAPLENIPTINQPRESTAHNKQYQLFAIHNMQSQLLSQDGPWPRQASMDTEDEERLTSTEQYKHFNETVSLGIEDDSESDTDEALARTYTKMMSNRNPELEKGREDASQWLQLQYHWMDHVGKDPNYFDDCL
>Rhizopus_delemar_KAG1592360.1 
MSLRNKKSVRLKHNSSNNPYNHLIDNEEPNTTLLDQQDEERLVKRTSTKLSRRYTQKKPPSMAEFMTEFEQERRPSPPPTPALPTISAEEASMISFDEPENFSDTARLTMNASAMSGFGSVNLSTSPSPSPSVPLPTSPKLYRPASIDPEIDRKKVHKLLTYDRKAFIRDTLNTVRSVAGRVVNLHQKRIDPNASSETDQNRQQQLQERRQEKIQRQTTREDDQDSDSSSVVDESIPMTSTASDYSIKTDQASTVSHTTPTNSSIMIPSSPDTSRLYGYSFNVFSPQNSLRVFLYKMFCWKWMETFIMLLIALHGITLFVVGWGSNPFPVPPSSWGQVWYQYVLFVVFIIYTILAICRMIVHGIFFNPPSAHLPRAYFRHSWDRIDFVSIVSYWVDFGLLVTNQEFVEDEGRHGGKVILNSLKKAAPLLVNVLFFVFFFFVIFAIIGVQSFSGSFQRHCVWHDPNNSSNTEELQQYCGGYVNETGHTVPYKLKNGENALWYKGFICEQGLVCEETENPFGGTISFDNIFSSMLIVMIIAGVQSWTDRMYDMMDAEYVFASFYFIVIVIVMNFWLINLFIAVITEMFAKVREDSKHSAFTSSTAKPVLADVNEEGWEFSEITEPQDSKKKRSPLLWIVTVTKPFWVFLVVLDLICMAAKNNDMSQSQLDALGFVETIFSIAFLVEIFLRMLAHRKDLNEFFKDKKNSTDLLIAVITCIIQIPQIKHNSWIYIWFTGFQVLRIYRVVMAVPRLRNLMSRVLGSMYGLINLTFFIMLSTLLCSIIAYQLFEGVINETGEEMRFFSIYNTFAALYQLFSGEDWTTVLYNVLDAGSTNSNSAIYALFLVFWFCFSNFVLVNMFIAVLMENFEIAEEDRRKNQVLSFMKKTETELNKKTVVSRWNIYRYFKPKPKGLDITSIPSNLVLSVQKNIVKEFMNEVQPEAEHRPRQPEQYGEAKHEKQQHGMVSKAMYFFSQFFPPPPTEQPIASTSNLTRHSLHLDPSNPFEQVGTFYDLKNHRADEPRALRYLVDPTLRDTAASRYQQETTDQEIEERKALKRDFIAAHPTYDRSLYLFSNRNPIRRWCQLIVQPSRGERTFGAPASRWKSLIFSVLITCCVIANVVLTIQNSPVYQYKHRNDPDAVMKLFYADWAFTIIFTFEFLIKVIADGFMMTPNAYLLNGWNALDLFVLVTLYMSNFERFAGATGIERGFRAFKALRVLRLINLLGPAKDTFTSILFTGLPRILDAAALGLCLIVPFALYGQNVFMGLFYQCNDDDSTGKADCRFENTLSTQEPMPENTAIYIPRQWANPYDYNFDSFWRSLLILFEIASGEGWVDVMETSMGITGKDQSPEQDASQLYGIFFMIYNLAGSVFVISLFLGVVIENFTRRNGSAYLTSDQRRWVDLKKFLNQIRPAKRPKNPPTDGLRKLCYNWTVEKRGQFYKFMTVIVTLNIVFLCVDTISDSDPGSYDVTTWDQAKVYVYLGFIIIYCLEIVIKLLGLGWSSFRKNLWNLFDLVMVIGGLLTTIVHFVNPGLQSNVELQKLFMTALCLKLVQRSDSLNQLFTTMAASAYQILNIFAVWFIVLTTYAIMFMQIFGLTKYGPSATNEHINFRTFSSTLISLIRYSTGEGWNTIMHDFTIEYPNCVVADNYLDSDCGSLRWAYFLFLSFNIISMYIFTSIFVAVVADNFSYVYQTQANFSLINRDEIRKFKMTWASVDQERTGYVKPNDYMVFWRKLDGVFTVRIFEPEYSYKNLVNHSKSRDKTKIDKYDHTLDLVALNSKLNELNLQEVHKKRHDLEKIYWESALIESGSKGVSFNQMLLMLSQRKLIVAEHSLILEELLENQKKEEAINTLISIDRVRGLMETIALRKKFLKHLKNQKQQNLPEIMVDNQIVQPSTPSISYTPNQLNNTYHDLTSEEESGDEEIRIIEETTMVEDSLSHSIWQEMLQNESKPIYNMGSLDKKKNKKPVEKKNKKAIDKSNKKTQDSSNKFEQAILELGGTKGDVKYLENVSDEQDIVTNEGGKEEDSLKNELKSFMKNIGLSSEVYEKDVETDEEEEDNVNESEEEEEEQESEEQESEEQESEEEESEEEEEEENEPMKIHTPKSSKGLLVEPTPFWYNVSLPPVSVENVQRLSPVETSEKYGYAKQLLQEENTKAETHPMLTSSNRSFMSNIITSGTLNDKVSALTLMFRESPIHGIKTLDTLMSMGRKKGRNEAVMAVTSLKDLLIGSVLPDRKLIYFADRPLASKQVTDLHLLVWIFEDHLKKTFLEFIRLIEELSRDTLMHVRNNMVTCINDLLSNKPEQEQNLLKLLINKLGDSDNKVAAKTSQLTVELLVQHPGMKMVVIRELEQLLFLPSTSEKAQYYAMITLNQTILTGKDTAVANKLVEIYFIFFRKLLNIVERDEKEELKKKKANKDEEEEEKEDESKKKSNKKIQKEKQEKKKAIELEDHQTKMIAAILTGVNRAFHFANVSDKIVEENMETLFKMTHASTFNAAIQALSLIFTISQNRTNMSDRFYRTLYESLLDPRIHQSSKQNMYLNLLYKAIRADTDMRRVMAYVKRMIQIASRHQPAFVCGIFFLLSQLMQAKPGLKVMLNTPEEDDEEEHFVDEPEEGENKPVKKVLEYDGRKRDPRFSNAEKSCLWELIPFKTHYHPSVVKYAESLFAGELITNQPDLHQFSLMHFLDRFVYRNPKKTTTTKGQSIMQPLPNSRRDGGILFTKTANRNEAPVNSDQFIKMKEDDVAADEVFFHKYFTQKAATQPKKTKKEATGDDEDEDEVWRAMMSSIPGGLDDEDEDDIDEELYNDEDDEEMQALLAEDEDDEEIEGLEEDEEEDIEFGSDEEDIELLNASDMEEESTKRTFPEEDEYESEEEKPKSKKAKKERLPTFATYEDYAKLIEQDE
>Rhizopus_delemar_KAG1057495.1 
MIDSNEEIDIQKATQPMESYGDSQQTFIPRIVLTEAPPDEQHSTMESTINSCSQSSQTLSPDQNAHRKSISGSNPSTPLPLTKDLLRRKNKLERLLHRQEKHNNRVSNPLGISYPEDTTIDERVTAGLGITTPNQKEGLRHRRQPSYQSESEKNTQSNSSVNQQHLWQHNRQKSFTTHATDSTNNKSKKADTSVTGTSNKNNNTLPNINSSNERHRYIDQHHNNRYYRQLRQEKILKNNQKSNHYLLELLLNAAKRVVNSRVSESKDVSNAERFDFTRDINDTQTPLNNKIAGNSPIYSPLKKPASSPNHSGNNRLSWLSVSTTNTNIEEESNSLYHVLSRDKTSNTPYREAVSPNPFYNQPIPDQILPPNPLQGYSLHLFSPNNRFRRNLWLFIRSSLESFCKIVAYGLITPPCKSSKRSRIWLPFHSLISKKNQHLNKEEGGTPQGGNTSPFAFSRTTTTPSKKNTHRAYLNSFANALDMISIISYWIDVILMAYGYPYLSLFKALGALRPIRLLSLLPGTAVILKSLELSWDLLLAVSGLILFFLLLFALLGLMSFQGTFSRRCYYTGDDDTLTLVEPAKFCTGYFNGTSIIGPYNVQTGTRDFAARYGYVCNLGQICIEDPANNPQSGFVNYDNIFFSFLSVYTFVSLELWTDLMYQTQDADSTIAALYYCLGVYIISFILTFLLLAVITSAFARVRALSSVSAFTAKKKSYLVLRDTEEANADEDSENTWMFDHRTDEHRKGVSTLKLRWFLIRLVSALGTGESVLNVMIFLVLATALCATMFMQMFGGDYDGILALTDPSNRFDTFWQSFVSLIVVYTSETWTDVLYNAMSSQTGKGSIYAAIALSIYFAFGRYIMTGLYIAVVLENFELSDEYIRHYQIKDYVHRHRFKDLGKTETILMKLFRPLYHLENKKNLQISKLPASLTAPLSNIDIVELLADISKAKRSMNSEIRNPFAFEKKLRSLLSNIQTSIPFFKKKVNVKPTPSNTFVLDNDEAPEDYDMIAAEENREAMKEEAAVAKALLMFSDRSRIRHFCKKLVGSNTDGQAEKRNLFNWIIMACVLVSILMVILDEPSTRMIRKDTVRQSTYNTIEVSLSIVFIIELGIRIIADGLLLTPNAYLRNYWNQLDICVVLLNTVTIFMGTDQAPRGLSTLRSLRILRLIRYFNGIRDIFVALFYSFPLMLDALIFTLLVLIPFAVYGVNIFGGLMWLCNDDSVLSRGECIGEFVSNLSDDDDTPLNILIPRVWQNPQNNFYSYDNFQSALQHLFSLTSTEGWVDSMFSAMSTPSEPDIQPNFDWNSSTVYHGLFYIIFMIMSQGTIQLFVGVIIEKFKERNGITTLTTTQRQYCDLQRMLANVKPTTKVFRPQSRLRRFCYDLVIEKNGMFSKIMMLIIVLNICTLASEFENEPDWLANMQDYLYVAFTVIYIIESIIKLLGLGLEKWVRSKWNWFDFTVALIALVFMCLRFGQPDLWTYRIERYCLLLVAFRLGEGIDFLETLYHTIAKSLLSTIQVSAVFMVVMCLFAMVFMEFFGLTKYGVYGTHHSNFRDYGNALLFLVRFTTGEAWNAVLVDYAVQYPNCNASSNYLENDCGSPFWAYVLFDAFYIICAHIFMNLFTAVIINNFEYTYETRTRFTSVTKSDLRMFKQAWANLDPRGTGYIRKEDVAKLLRELSGCFRFRIYEDILGIDNLKRQAGLVQTPLLSTSVSPMMYKEKNVQEELSINISEINKCLDQMDTEETRRRRFEYNLLVKEIWRTETSKGIPFDQVLTVLSYRLIDISTSLTLDVLIPRLELLEQITQEYHLEKAAGFFLSQIQKRRFIHSLWKKRNEDEVQNLGVINNSQFEFDSCQIDQQEEYLNPLKEKKKRSPPVPRIVINTVPTVAVDNSSPATTPGAFSNPVSPMSMFSTDVQFNSPNATGVSDSPNLWINTNSQPSSPRTDFDRSPRTIGLLPHSPLLPSLSPATTRQNWLLMDANADMPTEISEGLLESINHSMWAVANRGEIACRIIKTAKKMGIRTVAVYSELDANALHVQLADEAVYLGQGPASDSYLSIPAILRAIQLTQADAVHPGYGFLSENPAFVRQLEENGIVFVGPRASAIAAMGDKIQSKLIAKASGVNCIPGYDGEIENVEKAIKIAHEIGYPVMIKASAGGGGKGMRIAWNDTELKDGFKLAKQESKSAFGDDRMLIEKYIDQPRHIEIQVLGDNFGNIVYLPERECTIQRRNQKVIEESPSVHLDPETRRQMGEQTVALAKHVGYNSAGTVEFLVDANKNFYFLEMNTRLQVEHPITEYVTHLDLVEHMLYSASNHPLALAQKDVKLDGWAFESRVYAEDPKTYLPSVGRLLSYQEPRLDQVRCDSGFIEGSEMYMEYDPLICKLATHGQTRQEALQKMIYALDDYVIKGVTHNIPLLRGVFSHPRFQDGKDVTTHFLSEEYPQGFEPQPLDESSFEHLAAITGVMWLKKEMNYWKGQKKEQESLWVNVTDEQNEDSQDIRIDIEHTEEDRFRVMMDRKRSIELSIKWPLDGLLAHSCIEDKQLVVQYLDKLSMGFRIQYYGNKYKVNIYNQEERVKLKYMKEKQFKKQTKTIFSPMPGKIVSVSIEKGHEVVEGSELLVVEAMKMQNSLRTPQTGVVKHVHVQPGSTVKSGQVLVEFE
>Saccharomyces_cerevisiae_AJR85727.1
MQGRKRTLTEPFEPNTNPFGDNAAVMTENVEDNSETDGNRLESKPQALVPPALNIVPPESSIHSTEEKKGDEYNGNDKDSSLISNIFRTRVGRSSHENLSRPKLSLKTASFGAAESSRRNVSPSTKSAKSSSQYIDLNDERLRRRSFSSYSRSSSRRVSNSPSSTDRPPRSAKVLSLIAADDMDDFEDLQKGFKSAIDEEGLTWLPQLKSEKSRPVSDVGEDRGEGEQESIPDVHTPNVGASATPGSIHLTPEPAQNGSVSEGLEGSINNSRKKPSPKFFHHLSPQKEDKDQTEVIEYAEDILDFETLQRKLESRPFVLYGHSLGVFSPTNPLRIKIARFLLHRRYSLLYNTLLTFYAILLAIRTYNPHNVVFLYRFSNWTDYFIFILSACFTGNDIAKIIAFGFWDDSEMFKAYGREYKSILQRSGIMKLYIYLREKYGRKLIDFIIPFRIISPGEETKYQRSSLSTSLTKPYGAKENQRPFGTPRAFARSSWNRIDLVSSVSFWLGMFLSIKSYDTKTGIRIFKPLAILRILRLVNVDTGMPSILRGLKYGIPQLVNVSSMLVYFWIFFGILGVQIFQGSFRRQCVWFNPEDPTDTYQYDMQFCGGYLDPVTKRKQNYIYEDGSEGSVSKGFLCPQYSKCVSNANPYNGRISFDNIVNSMELVFVIMSANTFTDLMYYTMDSDEMAACLFFIVCIFVLTIWLLNLLIAVLVSSFEIANEEYKKKKFIYGSRKTGYVARIVTGYWKYFKLKANQTKFPNWSQKGLAIYSHVEFIFVILIICDIGMRASVKVSTSANCNNILLKTDRGISIVLFIESLARLVLYLPNMWKFLTKPSYVYDFIISIITLVISCLAVEGVLGHMYAWLSIFHISRFYRVIISFKLTKKLWKQILSNGVMIWNLSSFYFFFTFLVAIIMAVYFEGVIPPEEMADQPFGMYSLPNSFLSLFIIGSTENWTDILYALQKHSPNISSTFFCSVFFIIWFLLSNSVILNIFIALISESMEVKEEEKRPQQIKHYLKFVYPQKIQEYTHASLVARIRKKFFGGHRNEDTRDFKQFLMRGTAIMNIAQNMGELADEFKEPPSENLFKKGLSKLTIGVPSLKRLRMFANNPFYKNSDVVFTETNDINGRTYILELNEYEDEKLDYLKKYPLFNYSYYFFSPQHRFRRFCQRLVPPSTGKRTDGSRFFEDSTDLYNKRSYFHHIERDVFVFIFALATILLIVCSCYVTPLYRMHHKMGTWNWSSALDCAFIGAFSIEFIVKTVADGFIYSPNAYLRNPWNFIDFCVLISMWINLIAYLKNNGNLSRIFKGLTALRALRCLTISNTARQTFNLVMFDGLNKIFEAGLISLSLLFPFTVWGLSIFKGRLGTCNDGSLGRADCYNEYSNSVFQWDIMSPRVYQQPYLHLDSFASAFNSLYQIISLEGWVDLLENMMNSSGIGTPATVMGSAGNALFLVLFNFLSMVFILNLFVSFIVNNQARTTGSAYFTIEEKAWLESQKLLSQAKPKAIPNLIELSRVRQFFYQLAVEKKNFYYASFLQVVLYLHIIMLLSRSYNPGNLIGYQGVYFMFSTSVFLIQEALHMCGEGPRLYFRQKWNSIRLSIIIIAFIMNAVAFHVPASHYWFHNIKGFFLLVIFLFIIPQNDTLTELLETAMASLPPILSLTYTWGVLFLVYAIALNQIFGLTRLGSNTTDNINFRTVIKSMIVLFRCSFGEGWNYIMADLTVSEPYCSSDDNSTYTDCGSETYAYLLLMSWNIISMYIFVNMFVSLIIGNFSYVYRSGGSRSGINRSEIKKYIEAWSKFDTDGTGELELSYLPRIMHSFDGPLSFKIWEGRLTIKSLVENYMEVNPDDPYDVKIDLIGLNKELNTIDKAKIIQRKLQYRRFVQSIHYTNAYNGCIRFSDLLLQIPLYTAYSARECLGIDQYVHHLYILGKVDKYLENQRNFDVLEMVVTRWKFHCRMKRTIEPEWDVKDPTVSSHISNINVNLEPAPGILEREPIATPRMDYGVNNFMWSPRMNQDSTMEPPEEPIDNNDDSANDLIDR
>Ramaria_rubella_KAF8585271.1 
MAYSPSKQPRLSTSSGSSTASETGPTTSGQRLSRRASWNKSLTINPLSLPPSNAVGNPLEGVFRSEDIPRPFKYEFPSQTSLGFQDSATEDDEAHLTGAGPARKREIDSLARRRTTLQRVSRNLRRISVRVVNLGAAGVENRHTKLADGLDEDVTSPTSPPIYSSKSGPLRGTTLGLLGPNNPVRLTMYKFLMYPYTEPLILLLILFNAVILIIQSARAVFLDSPQLSHGYFHAWEDYVIFALFILYTLEAFARISLNGILLDPDTPISSISIRGLGRYVWNSTFHPGARPRFHGIVQQIVKPFALVKEQPVHVNSGTSTPGEKANLGHISQSSLAFSHRPIPFVTAIQKQRSLVKRGIPYLRHSWSRIDFVAIFSFWVAFTLSMTGADRAITVDPSSGVATLVRHIGIFRALSVLRCARLLAVTNGTTTIMQSLKMARPLLAQVAYFVIFAMILFSIIGVQSFKGSFRRQCVLNPTDDNPAVQLSQQCGGYIDPVTLDVLGFLSDANVSSAYVKGFVCPIGQICQEEPTNPFNNLESYDNVFMAALQVVIIASANTWAPTMYAMIDAEFFVSSIFFIVCILVLNFWLINLFVAVITNTFQAIRSQTKKSAFGATQSDKAIVNERDGWAVVENKRSHKSSWMRKVYQATRLVWPGLAVVSLGLQASQTAKTSQNTLHLLDNAELGITVAFDLEMLWRFVAHLPDWRAFSKEPTNWIDLVIAIASSIIQIPIIHASPAYAWLTVFQLARWYRVILEVPRMRPLILTVFGNSSGLLNMTIFMLITNGLAALAAVQLLRGDMSNSTNMNFSQVWISFLAMYQILSSENWTTVLYGAAEAVQPSAMTWIIVIFLSGWFLFGNFILIQLFIAVINENFDVAEEKKREQQVAEHLANTQTTAGRFAWISKFNPYKYTKSNPKAIMVENLPSNLVLPMQKAIVQDRRSQMQAATSFDTNPKHGTVNSTLSARSIRLLHRLFSGENRLEDVPMAILTSSGRRESIMTQHRFNDEEDDAEHHLEILAAFNADTVSAEDTNNVLYEQRALKADFIAAHPSYDKTFWVFSQKNPLRRLCQTLVEPSNGDRIFGRPSSQTAHALFQFTLFLAVIGGIAVASIATPIYRRSFFAEHGLVRGTWFVIAEGTFALVLFVEFIVKVVADGFIFTPNAYLLSIWNLVDLIIMLGLLVNSVTSIVFLGGLSRLTRSLKALRALRLITLFDKMRTTFYSLLIVGFTRILDAGILAALYMIPYAVWGLNIFSGLSFSCNDQALTRGQGKTDCRNEYIANVNVMGSEYGYLAPRTWANPVTSTRWSFDNFGDSILILFEIVSLEGWIDVMSAAINITGRDKQPHINASQWNAVFFLIYNLLGAVVILTLFVSIIIGNFSSRSGLALLTKPQREWIDLLKLIKRQRPSKRPKVRPTTGMRAWCFDRATSKHGYWMTSMTMLYIVHIVLLMTQTFSNNRFSDNTRNIFFLVLSFIYTIDVSVRFIGLGWSSFRANGWNIFDVIVVTGSIATTIPIMAGSTGFAMEQLQKLFLVSIAFKLVQRNDSLNQLFKTSVSSLPVILSLLILWFVLFLFFAILYVEVFGLTRWESAETHNQNYSSLGKALVMLAFMSTGEGWNQYMHDFTVEYPRCTNSTPTDPDSDCGSVSWAYFLFIAWNILSMYIFVNMFTGVVVENFSYVFQLAGGAKSVDREQMRAFKKVWAEFANQRTGYLERSKFVPFFGKLTGVFEVRIYPAEYQVKRLVVEARTMEEHGPAEIDLSKLHAILSTIDSESIRQRRLLYNRLYHEARLSFERGKGISFTNMLLMLAHNKLITDKEALSVKDILARQETMRMVTDAVNVDRVESLLRMIYHRRHFRRIMEERRYSEQTVSIPAILVESMPMTPIIPRHDITRINTHALSSDSPLRSPGASTHENSYQMESPLTPGIDDGRQSRRLSDLSMLSGDIGRNYSRESSLSPRHSTVIDDPQNVLASLSNSLWGDMMLQAAEDDEEL
>A1O5_10461_t1
MSSRDKTPPKATGPQSIPLRDLSRPPDGGSDETDISISAVLGHKQRHSRTRSLLVGRRTPNYARLDDEESPARGGPSETVGISVGGGSGRESPLEDVGGFAVATVGLDLQLPSTPPSVGLRRPSIITTHADGDLHEVESPFSPPDSDTTPLTTSRHLPSSLKTSSSISRGQRHDRQGKGSSVHWTDGESPSVIRGRNSRLGDDLPTLDTSAGMHRKLSSASGISRLTSTQGDSGERSRSLSPSPSPMARANSMLREISQRVVNLSNDSDMVEQSIRRKSSIRQHRRPSTSAHPLPNIQDEEGAQPQQAPLEKAPSAEVFTEAFTPITPVYHPNPLVGKTWGIFGSENPLRKWLCEILVHPLTEPTILALIVAQTVLLAVNAASDAVYLQTRTKRWGRTSFDYAIFGLFVIYTLELIARTIVSGFISNPLEFSTINRSVGFKKAVLQKAHILFAPQEARETPMMVNDAPTQPSIVRTFTGVPDPGGPGHTKQQQRIRLARRAFLRHSFNRLDFVAVVSYWISFVMQISGVENSSHVYVFNMLSCLRILRLLGLTAGTSIILRSLKKAAPLLVHVAFLIGFFWLIFGIVGVQSFKSSLRRTCVWVGNDGSGQNYSLNIAPDNIQFCGGYLDAVTGEAMPWLKGDGSNGTGSSKGYICPQGSLCVEGFSGPYNGTVSFDNIGQSLELVFVIISSNTFSDLLYYLTDSDYLAAALFFAAGIVVLSLWLVNLLVAVITSSFQIIREESRQSAFTAEHIDAPLFDDDQRAKRSQLKKFYDKTHPFWVLIIVFDLIVQSLRSASMGDSRETFIMDCETVVTFLLLLEIIMRFLCDWRRFFHGKRNCVDLLLAIVTTAMQIPVIRNSGQPYAWLSAFQIARIYRVVLAVRVTRELVMVVFGNIVGLLNLILFVFLFTFLAAILASQLFRGDIPAADAGGVVIGVTFFDIWNSFLGMYQVFSSENWTTLMYNATQFNNIWDTAWLSAVFFILWFVVSNLIVLNMFIAVIQESFDVSEDEKRLQQVKAFLKQKEMTGSASGNLSLAAVFKMGRESIRHRDALEYGSATVEQLLKEAVVKDFLDEQDEGLARRTTSMHLDEMPTVKPGFLSKYWGKITGFYGQGEPNPFYSSAKISRANEDFDPRAVAKRVVMTTENRRRAQRQYLQKHPKYNVSLYIFKPDNPVRKLCQYLVGPGRGTERVEGVSPYRPAWYAFSAFTYAAIVAMVILACITTPLYQRDYYLNNTLSITNWFVWTDLGFAILFTVEAIIKIIADGLFFTPHAYFRSVWGFIDGVVLITLWINVSTAMLRDDGVSRAVGAFKALRALRLLNISDTARETFYSVIIVGGYKVLAAAFVSMSLLIPFAILGVNLFNGKMQACNDGNFGYNALSNCVGEYNSTPFNWPVLAPRQVANPWFDFDDFGSALFILFQIVSQEGWVNVMWSGTSITGTGLQPQPFAAQGNAVYFIIFNLLGAVFVLTLFISVFMRNYTEQTGVAFLTAEQRSWLELRKLLKQISPSKRSLGEQTNKWKKWCYDLSIQKRGKWQRFITTVLILHLILLTIDFYPEPAWWETVREYIFLGFTIVLIANIIIRIIGLSWNRFRRSSWDIYSILAVSGIFIMSLISLSKVNSGSFQQLRKLFLVSVTFLLIPRNNQLDQLFKTAAASLPLIANLLATWFVLFLVYAIAFTQAFGLTRFGQNESNNVNFRTVPKALILLFRTSIGEGWNQIMEDFAGLEPPFCVRENSFFASDCGSPAWARSLFISWNIISMYIFVSLFVSMIFESFSYVYQQSSGMSIVSRDEIRRFKQAWAEFDPNGTGFISKEQFPRLLGELSGIWQMRIYDGDFTVGAIKEDCSVQPGDPVKPAGRIVDGMDLDKLAERTNQIPIAEIRQRRARINVFYQEVMLTADPDRGIPFTAVLFLLTHYNVITDSRSLRLEEFLRRRARLQRVQESIRRNTVVGFFDTLHWSRKFQKAVERRRSSRLVAPPSIPVPEIFIEDPDDNMEGSSGTEPRDFTTSTPSYTPKKQSVNLPPIDTSMPPSGSLRSASPVEFDGSPRGSPIRVRLGSVDTSYHGATRSSPTTPTLDHSRHSSNASGLDGQGMMESFDNSAWGESIRRSFTTRRIRSNSTRG
>A1O7_02246_t1
MSSRDRTPPRAIGPQSIPLRDLSRPPDSRSDETEDLGNATVGHKKRHSRTRSLLVGRRTPNYARLNDHEESPTRGGPSGAANRSVGLSVRGGGGSGRESPDEDIGGFAAATVGLDLQLPSTPPSVGLRRPTIITTVAEGEVHGAETPFSPPDTDTTPLTASQRPTSSLKNSSSISRGQRHDRQAKGSSVHWTDGESPSFVRGRTSHLGDDLPTLDTGAGMHRKLSTASGISRLSVSRAESGERSRSLSPSPSPMARANSMLREISQRVVNLSNDSDMVEQSIRRKSSVRQHRRPSTTSPAPPLPGIEDEEEAQPHQAPPLEKTPSAEVTAEPFTPFTPLAPSNPVYHPNPLLGRTWGIFGPENALRKWLCEILVHPLTEPLILVLIVAQTVLLAVNAASDAVYLQTRTKRWGTTGFDYAIFGLFVVYTLELIARTIVSGFISNPVQFSTINRSAGLKKAVLHKAHTLFAPQDAREAPMMANDAPTQPSIVRSFTGLPEPGGPGHTKQQQRIRLARRAFLRHSFNRLDFVAVVSYWISFVMQISGVEDSKHVYVFNMLSCLRILRLLALTAGTSIILRSLKKAAPLLVHVAFLIGFFWLIFGIVGVQSFKSSLRRTCVWVGDDGSGQNFTLNIAPDTIQFCGGYFDAVTGDQMPWLKSDGSKGANSAKGYLCPQNSLCVESGVGPYNGTVSFDNIAQSLELVFVIISSNTFSDLLYYLTDSDYLAAALFFAAGIVVLSLWLVNLLVAVITSSFQIIREESKQSAFTADKIDGPHLDEDPMTKRSQLKEIYDKTHVFWVLVIVYDLVVQSLRSATQSSSRESFIMNSESVVTFLLLLEIILRFLCDWRHFFHGKRNVVDLVLAIVTAVTQIPTIRNSGQAYAWLSVFQIARGYRVVLAVRVTRELVLVVFGNIVGLLNLILFVFLFTFLAAILASQFFRGEFPPADAGGELINVTFFDIWNSFLGMYQVFSSENWTTLMYNSTQFNNMWDTAWLSAIFFILWFVVSNLIVLNMFIAVIQESFDVSEDEKRLEQVKAFLKQKEMTGSASGNLSLAAVFKMGRESLRHRDALEYGSATVEQLLKEAVVKDFLDEQDQGLVRRPTSMHLDQIPTIKPGFLSKYWGKVTGLYGNREPNPFYSNATMSRANEDFDPRLVAQRVVATAENRRRAQRQYLQKHPKYNVSLFIFKPDNPIRKLCQYVVGPGRGSERVEGVSPFKPAWYAFSAFTYLAIVAMVILACITTPLYQRDYYLQNSLSITNWFVWTDLGFAALFTIEAAIKVIADGLFFTPHAYFRSVWGFIDGVVLITLWINVITAMFRDDGVSRAVGAFKALRALRLLNISDTARQTFYSVIIVGGYKVLAAAFVSMSLLIPFAILGVNLFNGKMEACNDGDFGYSALTNCVGEYNSTPFNWPVLAPRQVANPWFDFDDFGSALFILFQIVSQEGWVDVMWSGTSITGKGLQPESYASTGNAVYFIIFNLLGAVFVLTLFISVFMRNYTEQTGVAFLTAEQRSWLELRKLLRQISPSKRSLGVESNKWKKWCYDLSIQKRGAWQRFITLVLVFHLILLTVDFYPEPEWWSKLRKFMFLAVTLVLIINIVIRIIGLSWNRFRRSSWDLYSIFSVSGIFVTSLISFSSIDNRGFEQLQKLFLVSATFLLIPRNNQLDQLFKTAAASLPLIANLLATWFVLFLVFAIALTQAFGLTRFGPNESNNVNFRTVPKALILLFRTSIGEGWNQIMEDFASIEPPFCVREDSFFASDCGSAGWARALFIAWNIISMYIFVSLFVSMIFESFSYVYQQSSGMSIVSRDEIRRYKQAWAEFDPNSTGFISKEQFPRLLGELSGIWQMRIYDGDFTVRAIKEDCSVQPGDPVRPPGRVVDGLDLDKLAERVSQIPVKEIQQRRARLNVFYQEVMLTADPDRGIPFTAVLFLLTHYNVITDSRSLRLEEFLRRRARLQRVQETIRRNTVVGFFDTLHWSRKFKKAVEGRRNSRLAAPPTLPVPEIFIEDPDDNMEGSSLTEPRDFTESRQSYTPKKYSVNLPPIDTSLPFGSSLRSASPIDGSPASSPIRTRLGSMDTSYQGATRSSPTTPTLSHSRQSSNTGQLDGQGMMESFDNSAWGESIRRSFTTRGRGSSTRG
>A1O9_07135_t1
MSFHDRSPPKATTPQSIPLQDLARPPDNDSPSEGQDQHGGGIIGHFHRHSRTRSLLTGRRTPDYSRLDEESPTRAGQAYQSGRASRGGPRYSDHSPVEDLDGFAAATVGLAFGPPSTPPNAALPRPTIITTPADGDSGEVENLFSPPDSDTTPLTEGRKLHSSLQTSSSLSRGQRHDRSGRGSAVHWNDGASPSLQPSRMSRLGDNLPSLNTGLGVQRKMSSASGIRRLSSTRDLSAERSRSLSPSPSPMARANSILRGISQRVVNLSNDSEIVEQSIRRKPSVRDQRRPSASGAPTISDIEDAPAATSPLEKVASYEVSPVPPSFPPAIHPNPLLGNTWGIFGPENPLRKWLCEILVHPLTEPTILALIVAQTVLLAVNAASDATYLETRIKSWGTAFDYSIFALFVIYTLELIARTIVSGFISNPRELSTLNRSLGLRKAVLQKAETLFAPAQDRQMPARSATDDLDGPSQPSIVRTFTGVPAPGGPGHSKQQQRIRLARRAFLRHSFNRLDFLAVVSYWISLAMQLSRFENSSHVYVFNMLSCLRILRLLGLTAGTSIILRSLKKAAPLLVHVAFLIGFFWLIFGIVGVQSFKSSLRRTCVWVGDDGSGQNYTLNIAPENIQFCGGYLDAVSGAPMPWLFSDGRNGSQESKGYLCPQGSLCVEGPEGPYNGTVGFDNILQSLELVFVIISSNTFSDLLYYLTDSDYLTAALFFAAGIVVLSLWLVNLLVAVITSSFQIIREESKQSAFTAEKIDEPIPEDESMTKKSRLKALLDKTHIFWVLVIAFSLLVQATREANMSESSEKLIMNLETVVTLLLLVEIILRFLCDWRNFFRGKRNCVDLFLAIVTSIIQIPAIRNSGQAYAWLTTFQIARIYRVVLAVRVTRELIMTVFGNIVGLINLILFVFLFTFLAAIMASQQFRGDFPPVDAAGETIQTTFFDIWNSFIGMYIIFSSENWTSVMYNATQFNLRWNTAWLSAMFFILWFVVANLIVLNMFIAVIQESFDVSEDEKRLQQVKAFLKQKEVAGPASGNLSLAAVFKMGRDSIRHRDPLEYGSSTVEQLLKDAVVKDFLDEQDESISRRPTSMHLSQVATVKPGFLSKIWTKFTGLNSHKEPNPFYTNTSSTRANEEFDPRAAAKRVVTGTENRRRAQRQYLQSHPRYNVSLFIFKPNNPIRRMCQYVVGPGRGSERVEGVSPYRPAWYVFSAFTYAAIVAMVILACITTPLYQRDYYLENPMSIKNWFIWTDLGFAVLFLIEALIKTIADGLFFTPHAYFRSIWGVIDAVVLITLWINVATALFRDDGVSRAVGAFKALRALRLLNISDTARETFYSVIVIGIYKILAAAFVSMSLLIPFAILGLNLFNGQMQACNDGDFSGLLTNCVGEFNSTPFNWPVLAPRTVANPWFSFDSFGDSLFILFQIVSQEGWTGVLQSGMSITGRGLQPVPFASQGNAVYFIIFNLLGAVFVLTLFISVFMRNYTEQTGVAFLTAEQRSWLELRKLLKQISPSKRSIHHKGSTFKKWCYEASIQKRGVWQRFITGILLAHLALLIVDFYPEPKWWQKLREYLFLAFTLVLIVNIAVKIIGLSWDRFRRRSWDVYSIIAVSGIFVTSVMSLANANLRTFDVLHRLFLVSVVFLLIPRNNQLDQLFKTAAASLPLILNLLATWFVLFLVFAIAFTQAFALTRFGENENNNVNFRTVPKALILLFRISIGEGWNQIMEDYASIEPPFCVREASFFDSDCGSSKWARSLFIAWNIISMYIFVSLFVSMIFESFSYVYQQSSGMSVVSRDEIRRFKQAWAEFDPNGTRFISKEQFPRLLGELSGVFQMRIYDGDFTVGRIKEDCSVQPDDPPNPNRRVVDGMDLDKLADRVSQIPVAEIRQRRERMNVFYQEVLLTAEPDRGIPFTAVLFLLTHYNVIVDSRSLRLEEFLRRRARLQRVNETIRRNTVVGFFDTLHWSRKFRQAVDRRRNSRLASPPGLPVPEIFIEDPDDRIDASSSGTEPRDFTSSTPVYGARKPSPNLPPIDTSVQYRDSLRSPASITGYDESPGSSPVRTTRLSSVDTSYPGPARSSPTTPTLGHSRHGSTVSGHNALGVVESFDSSAWGESIRRSFTTRRGGQRGSS
>AC631_03181_t1
MDQGIGYSYPDIHVRSPSEDSLEGNGSRSMVDVGSTSLKLPSIDDAESNRSFRREVSSKRRRPLMKATSSTGRSNESLLLRMQSNHNTSGPNTPVIEETSFINRAAQEHNFEALKEGLGFALGTADSGANWFPVTPDPNSGSDKAQNGSLDNLSQDLIPPAEEGYTDTIHLDNLRNKRLSNPFNGDNNRTAHLSPFDDPTHHQHHYDPSTPVSDRAFSFSDNANPDLLEAGHLTPTSGSAPSHSKISNVLTRLSDRIAGNRAGTSPTTTSPSKSHRRMSTYSEGNTPVSPMSRTTLFSHYGSDSGSNNNNNGSDTNSSVPHFLPDVTVTDEFQNENFLQGANASEGLGLFLNKDSYLSTDSLRNDQPQTSPIASSPKPILLQISPQRLRTEDNNVRILPEKGKYTDTRTMYFFGKSLKIFSPQSPLRLLCHRVLSHSSTNLFLLVLLVLQTALLSYRQWNPIHLRGYYYAGYNWADYILIVINVIYTIEVFSKIIAYGFIDDRAMYKELGLIYPESDIKNLYFNLKYIKAFLRAFGLSRMAPKKGDSKNIVSHHTKDSIDAMNDSNEEIDVKEINLGEEEPTNTYTREHKISNPFVDPSMSIQKKYSDTNLHNETSTNIFEEHDSDSLDLVDEPILNSQKFDAKNTLLLPKSRGRNIDQLHLKRAFLRNSWHRIDFLSMIFFWISLFLSIDQYDSKHHIMLFRSLSCLRILRLCNLTTGTTTILTACKIAIPQLIDVSIFICCFWLFFGIIGVQSFKSSFTRQCVWFNPDDSNDTYINEGQYCGSYIDLDGKAVPYIKRDGLHSSTKKGFTCPKYSKCISGENPYGGTVNFDNILQSMELVFVIMSANTFTDLMYDTMNSDNMAACLFFIFAIFILTVWLINVFVAVIVASFTITRMEAAEEKKQRKNGKKKWRIFGSVNQEVSLHTERVNLLKKQNIFLKYYYKFEFIFVILIFVSLFAQCFRDFNMDDHRRHTLYRFEASITGILFVEIVLRLAFHFPNWRLFFISRRNCFDLFLAVITTIIIIGPVKKKLGHAYYWLTFFQLLRFYRVVLATNITRKLWLKIMGNFKAIFDLALFFFILTYLASIIISRFFEGTIPESDLDDIDFPMDTLPNAFIALYVITSTENWTDVLYYLQEYSSTTSSRAFGAMLLIGWFIISNMVILNIFIAVIAKTLEVSEEGKRKQQLIQFIDNMTERLQNLENEPGMLTKMKNKIFGKRGVKYELEKAVVNLLLSGTAVNDFLETEADDNDIADNSEIKNLPKSSWKRWFQVNYWRTTSFFRNPFYASKSNKTEISNFDPAHFAQNIISERNILISKQNKFLKENPRFNSVFYVLGPRHRLRRICQRLVKSSFGERIDGVEPNKTVSETFIIVMFLATIGLVVTACYLTPLFRREMVSKYGYMNFTFYLEIGFVSLFTIEFFIRIIADGLIFTPNAYLRSSWNFIDLIVLISLWVEFIATIKNDGNLSRIVRGLKALRALRLLTISETAKNNFHNTIISGFWKIINAAIISLCLLFPFAIWGLNIFNGRLGYCIDNQSYESGCIHEYENEVFNWNVMSPNVYTNPYLEFDNFGNSFSSLFQIISLEGWVDLLLDVMKSTGIGTPQEDFASPFNGFFVVLFNFTSIVFILTLFVSVIISNYSKTTGRAYMTKDQISWYQVKKFLVQVRPSKRKDFDLLSLFQKFCYTMTVERNTYWHETLNFVLFMHVLALLLECYPSYDGLDVFRAVIYMIAALLFLINAVMLLIGQGPRTFIRYKWNIFNLFISSGAFLTTIISFFVDSQNAFLNFNKLFLVGILTFIIPRSNRLSELLRFASASLPTLISLSFTWIIVFLVFAIAMNQIFGLTKVGPNTSNNINLRSVPKALIVLFRCSFGEGWNYIMADFTLIEPYCSSVNGIDDSDCGNSQYAYILFMLWNVISMYIFLNMFVSLIIDSFSYINNRSSYSHLIKREEIRKFKRAWQKFDPEGSGYIRPFDLPKFLHSLDGALAFHFYSGSLEIPVLCRQWFKRNNKDDPYDVTVNYKEIDRILNLMDVPRIKERRKLYERFMEEAIMNMELSGDPGISFTKIILQLPLYTSFEAGQCLNLIDFLDRRLLVQKVEKRLHTKRVYETIAAYACRWKYVKNKKQGIRDTDIDFGKGLKRNSYLANENLEVNAPSIFVTDTNDSYEAYDDEEDETFPLTKSSGFMEDDENENEGTASGIYVPKSPLHIYNSRNRTHNHDSPGKQHKTESPPKLYIQIPSSHSKLGSSPSSPIEDAINISPFLNSAKIDDDALANVSLIDLSNLGETLENSEWGEAFREVKSDRKTEKNKEANKED
>AJ78_00948_t1
MASPNNSSNNNNNNNNNNNNNGYVPRNYDPGSPPVNQSIPLQDLSRPPDIATAGPERRRRRTSSGSSTGGREGFPVRRTSIIGRRGIGRRYERIAEDSPSPRERGGTNNFQTVNLSHENLHHNSPISRVGEDEWFSPGAHHSFQEAIGSVGLSFDAPAASRFSGPDSAPQRPYQAHASDSDDLTPFPYMGSHNPNDEEPYMSPTDTNENDTTPLTDQRYQQPIDGATSHGQRHDRQSVHFADQVTAAGSRLGDDLPHLEEGNDQLRSGSGIRNRPGRRTRQLSPVPNSAFSRAGSMMRMMSQRVVNISNEPEIVEQTIRRKSSLKQARLEAPPSLPAMTEYAHDISTPGSENDYPPEKRPSLFSKIRDPDAYQTEENPLKGNSLGIFSPQSKLRRGLLEILIHPATEPIILILIIVQTVLLAIEPSVFKGDRGPSWGTPAFDYAFLVLFIIYTLEISARIIVSGLMFNAYEYSTLDRSLGLRKALVAKGKDLLMPQRQFSTRKSVSPIDPQVSVLRSFTGIQNSADPSGNASSLQRYRLARRAFFRHSFTRIDFLAVVSYWISFVLSNLSLESQHHLYVFRMLSCLRILRLLGLTSGTSVIFRSLKKAAPLLVHVAFLISFFWLLFAIVGVQSFKSSMRRTCVWVDPENQSNFTLNSAPDKIQFCGGYRELGTGDSKPWVLPDGSVGAASAKGYLCPEGSLCVQGSNPYGGTISFDNVAHSLELVFVVMSSNTFTDILYYMTDTDYLAAALFFVFGFLVLSLWLVNLLVAVITSSFQVIREESKRSAFTSENIDEREFTDDTPRKLRGLKLLYDRTYWLWIAVIGFGLVVQCLRSSKMGPDRRQLIDRTELVVTIVLALEICLRFLSDWRTFFKKARNWVDLALAIITCIILIPSIRNSGRAYAALSIFQVLRIYRIVLAFSVMSDLIKTVFKNVVGLLNLIVFVFLITFLASIFAVQLFRGQIPSEDIGGNGVPVTFFDIYNSFLGMYQILSSEGWTSILYSVVESTYPWDTAWISAIFVIMWFILANFVVLNMFIAVIQESFDVSEDEKRIQQVKAFLQQKQLSGSSQGNLSLSTIFRLGRNSQRFRDPLDHGPAALEMLLKDAVVNEFLDEPPRSPPADIQPTESQPDHREHSKGNTNIFSSIKNRIVNREPNPFYSKLKFSKVYDDSDPTAMAKEVLSASEQRKRAQRQYLQKYPNYNVSLYIFQPMHPIRRFCQRIVGPGRGSSRIEGVDPYKPVWYTFSAFIYVAIVVMVLLACIATPLYQRNYLQTHKPGLGNWFVWTDLAFAVVFTIEAVIKVIADGFFWTPNAYFRGSWGFIDGVVLITLWVNVVSAIFNATGTSRVVGAFKALRALRLLNVSDSARETFHAVIILGGWKVISAAFVSMSFLVPFAIYGLNLFNGQLKSCNDGNFGYESLDHCVGEYMSSPYAWDVLAPREVSNPYYSFDNFGESLFILFQIVSQEGWTGVLWEAMAITGVNRQPTPLASQENGLFFVVFNLLGAVFVLTLFVSVFMRNYTEQTGVAFLTAEQRSWLELRKHLRQISPSKRSIDKDSKQIKSWCYKIAVKKHGRWSRFISGLLLFHLLLLVLEFYPESGWWDKTRDILFLILSLFYIANIFIRIVGLTWQRFSRSSWDLYSIIAVSGTFVTTLLSVIQYENIVFIRLHKLFLVSIALLMIPRNNQLDQLFKTAAASLTAIGNLLATWFVLFLVYAIALTQIFGLTKFGGGETGSINFRDVPRALILLFRTSVGEGWNEVMEDFATMVPPYCTTGGQFFESDCGSAGWSRALFISWNIVSMYIFVSLFVSLIFESFSYVYQRSSGLYAISREEIRRFKQAWATYDPEGNGYISKEAFPRLLGELSGIFEMRIYDGNFTVGRIVEDCKVHRRESSQAPYVRAVDGIDLDKLRRRIDRIPVQQIRRKRARMNAFYEEVLVSADPEKGISFTACLMILAHYNVITDSKSLRLEEFLRRRARLQRVEEAVRRNVVIGFFDTLYWSRKFRRRFEPHHDSRLISVPQFAVPEIYVEEDEHQEEEQQQQQQEQQQQRQRSPSQLSDSPFATPMLTPDPRGRLSGVAGGGHMRNLPSIDTNASQGSRGSGSQTRSGEWVNRSPSLSPRQSRYGTTPPSPNDITNHRRDDSSVSVQGVMESLDNSAWGESIRRSFTMRRPQGRE
>AKAW_07566-t41_1
MASSSHDRGPDDDNFHIDHSIPLQDLSSPDHERGGPAGVATRLGRSLTGRGRTGRNYERIAVDSPVETANAAGNARPHPHISHEEDEDAIEDPGAFAQATSFGLSFDPSSSTSLAPTHSRAPSSVDLDTVPLDGAEHYLAHIDTYNDTARLTETQNVQPISGASGSDNGHQNDQGGTKSVQLPATSHSGSRLGDDLHNLEGGFVGRSRGGSNAADRSRSLSPSASGSALMRASSMMKSMSQRIVNLSNEPEVVEQSILREESHKNARMEEPPALPSLPDYAHDAPSTSSLNSSAPGEKLPSNNKAWRGISNPLRGKSLGILGPDNALRMWLCDILVHPFTEPFILIVIVVQTILLTIESARSVWSYPRAVRWGANPMDYPYFAIFIIYTLEIIAKILVSGLIINPAEYSTLDRSMGFRKAVVEKGKNLIIPQRQFSVRKSAMSEQPQASIIRTFTGGLNQLENQLADDPLQKSRVRLAHRAFLRHSFNRLDFVALVSYWVSFFLSIYGVETRQQLYVFSMLSCLRILRLLNLTNGTSVILRSLKKAAPLLAHVAFLIGFFWLLFAIVGIQSFKSSFRRTCVWLGVDGESDYAQNDPNGSLQFCGGYVNSTTGLQMPWLQKDNTFGSSSPKGYICPAGSICLEGENPYNGTLSFDNIVNSLELVFVIMSSNTFTDLLYYTADSDYLASSLFFICGLLILSLWMVNLLVAVITHAFQVIREESQRSAFAVKKIDTTEREDLASRKVSAIKRLYDKTEWLWVCIIIFDLVVQAMRSASMSDDRAQFIDTTELVMTFVFLFEIILRFASDWRTFHKKTRNWVDLGLVVITCIIQIPAIKRERAYDVLTLFQILRVYRVVLAFKVTRDLIMVVFRNAVGLLNLIFFVFLITFLGSIFATQLFRGQIPEEDADGDTIIITFSDIYNSFLGMYQILSSENWTDILYNATTYTVSYNTAWISAAFLIIWFILANFIVLNMFIAVIQESFDVSEDEKRLQQVKAFLQQKQVNMASQGNLSLSKIFKLGKDSSRYKDPLDHGPAALEMLLKDAVVQEFLDEDEPPENRPGDNVPLEQSATAETAQPGFFSRTWTKFTTSIMRREPNPFYSKLDIPRTFDELDPRTMAKEFVSAAEQRKRAQREYLMRHPNYNKSLFIFAPNHPVRKLCQRIVGPGRGVQRVEGVDPYKPVWYAFSAFIYAAIVAMVLLACITTPIYQKNHFTTNRDWFTYTDMGFAVLFTIEAIIKVIADGFFWTPNAYFRGSWGFLDGVVLITLWISVGGSLFEDWGVTRAIGAFKALRALRLLNVSDSAKNTFHSVIIVGGWKVIAAAAVSMSFLIPFAIYGVNLFAGRMVSCNDGDISGSLDQCIGEYKNTPFNWDVLSPRVADNSYYDFDNFGDSLFILFQIVSQEGWIDVQDSAMSITGVDTQPQDYVAPENGLFFIIFNLLGAVFVLTLFVSVFMRNYTEETGVAYLTAEQRSWLELRKLLRQISPSKRSFDNKSRQWKMWSYRVAVKKHGPWARCVTFILTLHLLLLVLEYYPEPEVWDQTREIIFFVFNFVYIANVLIRMLGLGWHRFSRSSWDVYSLLSVSGTFITTILRFVSSSQVINELNKLFLVSITLLIIPRNNQLDQLFKTAAASLTSIGNLIATWFVLFLVFAIAMNQAFGLTKFGSQETDNLNFRDVPKALVLLFRMSCGEGWNEIMEDYATMSPPMCTYDGNFFLDDCGSAPWARTLFIAWNIISMYLFVSLFTSLIFESFSYVYQKSSGLYAISREDIRRFKHAWATYDPDGTGYITKEQFPRLLGELSGVFSMRIYDGEFTIGQIMEECRVDKRDSLLAHRRVVDGLDLDKMARILRQIPTDVVRNRRQRLNAFYEEVLVSADPVRGISFHSCLMILAHYNVISDSKSLRLEEFLRRRARLQRVEETIRRQTVIGFFDTLYWSREFRRRVEHKKSARMSGVPQFSVPEIFIDDGSHDDPAATEGPREQARDALTGEESSQQPMLSPTSPTGRATRYQLPPIDTSPLGRISVLNSPATEWSSISPSLSPLRERAGTTSSYGSGGDVHDEQTSPAHSRQNSAMNVNDVMQSLGESVWGESIRRSFTQRRRSGE
>ASPBRDRAFT_194741-t33_1
MASNSHDRGPDDDNFHIDHSIPLQDLSSPDHERGGPGGVATRLGRSLTGRGRTGRNYERIAVDSPVETANAAGNARPHPHVSHEEDEEAIEDPGAFAQATSFGLNFQPSSSTSLAPTHSRAPSSVDLDTVPLDGAEHYLTHIDSYNDTARLTETQNVQPISGASGTDNTHQDDRGGTRSVQFPATTHPGSRLGDDLHNLEGGFVGRSRGGSNAADRSRSLSPSASGSALMRASSMMKSMSQRIVNLSNEPEVVEQSILREESHKNARMEEPPVLPSLPDYAHDAPSSSSLNSSAPGEKLPSNNKAWRGISNPLRGKSLGILSPDNALRMWLCDILVHPFTEPFILVVIVVQTILLTIESSRSVWSYPRAVRWGANPMDYPYFAIFIIYTLEIIAKILVSGLIINPAEYSTIDRSMGFRKAVVEKGKNLIIPQRQFSVRRSAMSEQPQASIIRTFTGGLNQLENQLADDPLQKSRVRLAHRAFLRHSFNRLDFVALVSYWVSFFLSIYGVETRQQLYVFSMLSCLRILRLLNLTNGTSVILRSLKKAAPLLAHVAFLIGFFWLLFAIVGIQSFKSSFRRTCVWLGVDGESDYAQNDPNGSLQFCGGYLNATTGLQMPWIQSNNVPSSSSPKGYICPAGSICLEGDNPYNGTLSFDNIVDSLELVFVIMSSNTFTDLLYYTADSDYLASSLFFICGLLILSLWMVNLLVAVITHAFQVIREESKRSAFAVQKIDTTEREDLASRKVSTIKRLYDKTEWLWVCIIIFDLVVQALRSASMSDDRAEFIDNTELVITFVFLFEIILRFASDWRTFHKKTRNWVDLGLVVITCIIQIPAIKQERAYDVLTLFQILRVYRVVLAFKVTRDLIMVVFRNAVGLVNLIFFVFLITFLASIFATQLFRGQIPEEDADGDLIYITFSDIYNSFLGMYQILSSENWTDILYNATTYTQSYNTAWISAAFLILWFVMANFIVLNMFIAVIQESFDISEDEKRLQQVKAFLQQKQVNMASQGNLSLSKIFKLGKNSNRYKDPLDHGPAALEMLLKDAVVQEFLDEDEPPENRPGDNVPIEQSATAETAQPGFFSRIWTKFTTSIMRREPNPFYSKLDIPRTFDELDPRTMAKEFVSAAEQRKRAQREYLMRHPNYNKSLFIFAPSHPVRKLCQRIVGPGRGVQRVEGVDPYKPVWYAFSAFIYAAIVAMVLLACITTPIYQKNHFTSNRDWFTYTDMGFAILFTIEAIIKVIADGFFWTPNAYFRGSWGFLDGVVLITLWISVGGSLFEDWGVTRAIGAFKALRALRLLNVSDSAKNTFHSVIIVGGWKVIAAAAVSMSFLIPFAIYGVNLFAGRMVSCNDGDISGSLDQCVGEYKNAPFNWDVLSPRVADNSYYDFDNFGDSLFILFQIVSQEGWIDVQDSAMSITGVDTQPQDYVAPENGLFFIVFNLLGAVFVLTLFVSVFMRNYTEETGVAYLTAEQRSWLELRKLLRQISPSKRSFDNKSRQWKMWCYRIAVKKHGPWARCVSFILSLHLLLLVLEYYPEPAVWDQIREIIFFAFNFVYIANVVIRMLGLGWHRFSRSSWDVYSLLSVSGTFITTILRFVSSSQAITELNKLFLVSITLLIIPRNNQLDQLFKTAAASLTSIGNLIATWFVLFLVFAIAMNQAFGLTKFGSQETDNINFRDVPKALVLLFRMSCGEGWNEIMEDYATMSPPMCTYDGNFFNDDCGSAPWARTLFIAWNIISMYLFVSLFTSLIFESFSYVYQKSSGLYAISREDIRRFKHAWATYDPDGTGYITKEQFPRLLGELSGVFSMRIYDGEFTIGQIMEECRVDKRDSLLAHRRVVDGLDLDKMARILRQIPVDVVRNRRQRLNAFYEEVLVSADPVRGISFHSCLMILAHYNVISDSKSLRLEEFLRRRARLQRVEETIRRQTVIGFFDTLYWSREFRRRVEHKKSARMSGVPQFSVPEIFIDDGSHDEPTAAEGAREQARDALTGGEESSSSQQPMLSPTSPTGRATRYQLPPIDTSPLGRISVLNSPATEWSSISPSLSPLRERAGTTSSYGSGPDLHDEQASPAHSRQNSAMNVNDVMQSLGESVWGESIRRSFTQRRRSGE
>ASPFODRAFT_129896-t33_1
MASSSHDRGPDDDNFHIDHSIPLQDLSSPDHERGGPAGVATRLGRSLTGRGRTGRNYERIAVDSPVETANAAGNARPHPHISHEEDEDAIEDPGAFAQATSFGLSFDPSSSTSLAPTHSRAPSSVDLDTVPLDGAEHYLAHIDTYNDTARLTETQNVQPISGASGSDNGHQNDQGGTKSVQLPATSHSGSRLGDDLHNLEGGFVGRSRGGSNAADRSRSLSPSASGSALMRASSMMKSMSQRIVNLSNEPEVVEQSILREESHKNARMEEPPALPSLPDYAHDAPSTSSLNSSAPGEKLPSNNKAWRGISNPLRGKSLGILGPDNALRMWLCDILVHPFTEPFILIVIVVQTILLTIESARSVWSYPRAVRWGANPMDYPYFAIFIIYTLEIIAKILVSGLIINPAEYSTLDRSMGFRKAVVEKGKNLIIPQRQFSVRKSAMSEQPQASIIRTFTGGLNQLENQLADDPLQKSRVRLAHRAFLRHSFNRLDFVALVSYWVSFFLSIYGVETRQQLYVFSMLSCLRILRLLNLTNGTSVILRSLKKAAPLLAHVAFLIGFFWLLFAIVGIQSFKSSFRRTCVWLGVDGESDYAQNDPNGSLQFCGGYVNSTTGLQMPWLQKDNTFGSSSPKGYICPAGSICLEGENPYNGTLSFDNIVNSLELVFVIMSSNTFTDLLYYTADSDYLASSLFFICGLLILSLWMVNLLVAVITHAFQVIREESQRSAFAVKKIDTTEREDLASRKVSAIKRLYDKTEWLWVCIIIFDLVVQAMRSASMSDDRAQFIDTTELVMTFVFLFEIILRFASDWRTFHKKTRNWVDLGLVVITCIIQIPAIKRERAYDVLTLFQILRVYRVVLAFKVTRDLIMVVFRNAVGLLNLIFFVFLITFLGSIFATQLFRGQIPEEDADGDTIIITFSDIYNSFLGMYQILSSENWTDILYNATTYTVSYNTAWISAAFLIIWFILANFIVLNMFIAVIQESFDVSEDEKRLQQVKAFLQQKQVNMASQGNLSLSKIFKLGKDSSRYKDPLDHGPAALEMLLKDAVVQEFLDEDEPPENRPGDNVPLEQSATAETAQPGFFSRTWTKFTTSIMRREPNPFYSKLDIPRTFDELDPRTMAKEFVSAAEQRKRAQREYLMRHPNYNKSLFIFAPNHPVRKLCQRIVGPGRGVQRVEGVDPYKPVWYAFSAFIYAAIVAMVLLACITTPIYQKNHFTTNRDWFTYTDMGFAVLFTIEAIIKVIADGFFWTPNAYFRGSWGFLDGVVLITLWISVGGSLFEDWGVTRAIGAFKALRALRLLNVSDSAKNTFHSVIIVGGWKVIAAAAVSMSFLIPFAIYGVNLFAGRMVSCNDGDISGSLDQCIGEYKNTPFNWDVLSPRVADNSYYDFDNFGDSLFILFQIVSQEGWIDVQDSAMSITGVDTQPQDYVAPENGLFFIIFNLLGAVFVLTLFVSVFMRNYTEETGVAYLTAEQRSWLELRKLLRQISPSKRSFDNKSRQWKMWSYRVAVKKHGPWARCVTFILTLHLLLLVLEYYPEPEVWDQTREIIFFVFNFVYIANVLIRMLGLGWHRFSRSSWDVYSLLSVSGTFITTILRFVSSSQVINELNKLFLVSITLLIIPRNNQLDQLFKTAAASLTSIGNLIATWFVLFLVFAIAMNQAFGLTKFGSQETDNLNFRDVPKALVLLFRMSCGEGWNEIMEDYATMSPPMCTYDGNFFLDDCGSAPWARTLFIAWNIISMYLFVSLFTSLIFESFSYVYQKSSGLYAISREDIRRFKHAWATYDPDGTGYITKEQFPRLLGELSGVFSMRIYDGEFTIGQIMEECRVDKRDSLLAHRRVVDGLDLDKMARILRQIPTDVVRNRRQRLNAFYEEVLVSADPVRGISFHSCLMILAHYNVISDSKSLRLEEFLRRRARLQRVEETIRRQTVIGFFDTLYWSREFRRRVEHKKSARMSGVPQFSVPEIFIDDGSHDDPAATEGPREQARDALTGEESSQQPMLSPTSPTGRATRYQLPPIDTSPLGRISVLNSPATEWSSISPSLSPLRERAGTTSSYGSGGDVHDEQTSPAHSRQNSAMNVNDVMQSLGESVWGESIRRSFTQRRRSGE
>ASPNIDRAFT2_1097720-t41_1
MASSSHDRGPDDDNFHIDHSIPLQDLSSPDHERGGPGGVATRLGRSLTGRGRTGRNYERIAVDSPVETANAAGNARPHPHISHEEDEEAIEDPEAFAQATSFGLSFDPSPSTSLAPTHSRAPSSVDLDTVPLDGAEHYLAHIDTYNDTARLTETQNVQPISGASGSDNEHQNDRGGTRSVQFPATGHSGSRLGDDLHNLEDGFVGRSRGGSNAADRSRSLSPSASGSALLRASSMMKSMSQRIVNLSNEPEVVEQSILREESHKNARMEEPPVLPSLPDYAHDAPSTTSLNSSAPREKLPSSNKAWRGISNPLRGKSLGILGPDNALRMWLCDILVHPFTEPFILIVIVVQTILLTIESARSVWKYPRAVRWGANPMDYPYFAIFIIYTLEIIAKILVSGLIINPAEYSTIDRSMGFRKAVVEKGKNLIIPQRQFSVRKSAMSEQPQASIIRTFTGGLNQLENQLADDPLQKSRVRLAHRAFLRHSFNRLDFVALVSYWVSFFLSIYGVETRQQLYVFSMLSCLRILRLLNLTNGTSVILRSLKKAAPLLAHVAFLIGFFWLLFAIVGIQSFKSSLRRTCVWLGVDGESDYAQNDPNGSLQFCGGYLNATTKQQMPWIQKDNTPSSSSPKGYICPAGSICLEGDNPYNGTLSFDNIVNSLELVFVIMSSNTFTDLLYYTADSDYLASSLFFICGLLILSLWMVNLLVAVITHAFQVIREESQRSAFAVKKIDTTEREDLASRKVSAIKRLYDKTEWLWVCIIIFDLVVQALRSASMSDDRAQFIDTTELVMTFVFLFEIILRFASDWRTFHKKTRNWVDLGLVIITCIIQIPAIKRERAYDVLTLFQILRVYRVVLAFKVTRDLIMVVFRNAVGLLNLIFFVFLITFLASIFATQLFRGQIPEEDADGDTIIITFSDIYNSFLGMYQILSSENWTDILYNATTYTVSYNTAWISAAFLILWFILANFIVLNMFIAVIQESFDVSEDEKRLQQVKAFLQQKQVSMASQGNLSLSKIFKLGKDSNRYKDPLDHGPAALEMLLKDAVVQEFLDEDEPPEHRPGDNVPLEQSATAETAQPGFFSRIWTKFTTSIMRREPNPFYSKLDIPRTFDELDPRTMAKEFVSAAEQRKRAQREYLMRHPNYNKSLFIFAPNHPVRKLCQRIVGPGRGVQRVEGVDPYKPVWYAFSAFIYAAIVAMVLLACITTPIYQKNHFTTNRDWFTYTDMGFAVLFTIEAIIKVIADGFFWTPNAYFRGSWGFLDGVVLITLWISVGGSLFEDWGVTRAIGAFKALRALRLLNVSDSAKNTFHSVIIVGGWKVIAAAAVSMSFLIPFAIYGVNLFAGRMVSCNDGDISGSLDQCIGEYKNTPFNWDVLSPRVADNSYYDFDNFGDSLFILFQIVSQEGWIDVQDSAMSITGVDMQPQDYVAPENGLFFIIFNLLGAVFVLTLFVSVFMRNYTEETGVAYLTAEQRSWLELRKLLRQISPSKRSFDNKSRQWKMWSYRVAVKKHGPWARCVTFILTLHLLLLVLEYYPEPDVWDQTREIIFFAFNFVYIANVLIRMLGLGWHRFSRSSWDVYSLLSVSGTFITTILRFVSSSQVINELNKLFLVSITLLIIPRNNQLDQLFKTAAASLTSIGNLIATWFVLFLVFAIAMNQAFGLTKFGSQETDNLNFRDVPKALVLLFRMSCGEGWNEIMEDYATMSPPMCTYDGNFFLDDCGSAPWARTLFIAWNIISMYLFVSLFTSLIFESFSYVYQKSSGLYAISREDIRRFKHAWATYDPDGTGYITKEQFPRLLGELSGVFSMRIYDGEFTIGQIMEECRVDKRDSLLAHRRVVDGLDLDKMARILRQIPTDVVRNRRQRLNAFYEEVLVSADPVRGISFHSCLMILAHYNVISDSKSLRLEEFLRRRARLQRVEETIRRQTVIGFFDTLYWSREFRRRVEHKKSARMSGVPQFSVPEIFIDDGSHDEPAAVEGPREQARDALTGEESSQQPMLSPTSPTGRATRYQLPPIDTSPLGRISVLNSPSTEWSSISPSLSPLRERAGTTSSYGSGGDVHDEQASPAHSRQNSAMNVNDVMQSLGESVWGESIRRSFTQRRRSGE
>ASPTUDRAFT_111810-t33_1
MASSSHDRGPDDDNFHIDHSIPLQDLSSPDHERGGPAGVATRLGRSLTGRGRTGRNYERIAVDSPVETANAAGNARPHPHISHEEDEDAIEDPGAFAQATSFGLSFDPSSSTSLAPTHSRAPSSVDLDTVPLDGAEHYLAHIDTYNDTARLTETQNVQPISGASGSDNEHQNDQGGTKSVQFPATSHSGSRLGDDLHNLEGGFVGRSRGGSNAADRSRSLSPSASGSALMRASSMMKSMSQRIVNLSNEPEVVEQSILREESHKNARMEEPPALPSLPDYAHDAPSTSSLNSSAPGEKLPSNNKAWRGISNPLRGKSLGILGPDNALRMWLCDILVHPFTEPFILIVIVVQTILLTIESARSVWKFPRAVRWGANPMDYPYFAIFIIYTLEIIAKILVSGLIINPAEYSTLDRSMGFRKAVVEKGKNLIIPQRQFSVRKSAMSEQPQASIIRTFTGGLNQLENQLADDPLQKSRVRLAHRAFLRHSFNRLDFVALVSYWVSFFLSIYGVETRQQLYVFSMLSCLRILRLLNLTNGTSVILRSLKKAAPLLAHVAFLIGFFWLLFAIVGIQSFKSSFRRTCVWLGVDGESDYAQNDPNGSLQFCGGYVNSTTGLQMPWLQKDNTFGSSSPKGYICPAGSICLEGDNPYNGTLSFDNIVNSLELVFVIMSSNTFTDLLYYTADSDYLASSLFFICGLLILSLWMVNLLVAVITHAFQVIREESQRSAFAVKKIDTTEWEDLASRKVSAIKRLYDKTEWLWVCIIIFDLVVQAMRSASMSDDRAQFIDTTELVMTFVFLFEIILRFASDWRTFHKKTRNWVDLGLVIITCIIQIPAIKRERAYDVLTLFQILRVYRVVLAFKVTRDLIMVVFRNAVGLLNLIFFVFLITFLASIFATQLFRGQIPEEDADGDTIIITFADIYNSFLGMYQILSSENWTDILYNATTYTVSYNTAWISAAFLIIWFILANFIVLNMFIAVIQESFDVSEDEKRLQQVKAFLQQKQVNMASQGNLSLSKIFKLGKDSSRYKDPLDHGPAALEMLLKDAVVQEFLDEDEPPENRPGDNVPLEQSATAETAQPGLFSRIWTKFTTSIMRREPNPFYSKLDIPRTFDELDPRTMAKEFVSAAEQRKRAQREYLMRHPNYNKSLFIFAPNHPVRKLCQRIVGPGRGVQRVEGVDPYKPVWYSFSAFIYAAIVAMVLLACITTPIYQKNHFTTNRDWFTYTDMGFAVLFTIEAIIKVIADGFFWTPNAYFRGSWGFLDGVVLITLWISVGGSLFEDWGVTRAIGAFKALRALRLLNVSDSAKNTFHSVIIVGGWKVIAAAAVSMSFLIPFAIYGVNLFAGRMVSCNDGDISGSLDQCIGEYKNTPFNWDVLSPRVADNSYYDFDNFGDSLFILFQIVSQEGWIDVQDSAMSITGVDTQPQDYVAPENGLFFIIFNLLGAVFVLTLFVSVFMRNYTEETGVAYLTAEQRSWLELRKLLRQISPSKRSFDNKSRQWKMWSYRVAVKKHGPWARCVTFILTLHLLLLVLEYYPEPDVWDQTREIIFFVFNFVYIANVLIRMLGLGWHRFSRSSWDVYSLLSVSGTFITTILRFVSSSQVINELNKLFLVSITLLIIPRNNQLDQLFKTAAASLTSIGNLIATWFVLFLVFAIAMNQAFGLTKFGSQETDNLNFRDVPKALVLLFRMSCGEGWNEIMEDYATMSPPMCTYDGNFFLDDCGSAPWARTLFIAWNIISMYLFVSLFTSLIFESFSYVYQKSSGLYAISREDIRRFKHAWATYDPDGTGYITKEQFPRLLGELSGVFSMRIYDGEFTIGQIMEECRVDKRDSLLAHRRVVDGLDLDKMARILRQIPTDVVRNRRQRLNAFYEEVLVSADPVRGISFHSCLMILAHYNVISDSKSLRLEEFLRRRARLQRVEETIRRQTVIGFFDTLYWSREFRRRVEHKKSARMSGVPQFSVPEIFIDDGSHDEPAATEGPREQARDALTGEESSQQPMLSPTSPTGRATRYQLPPIDTSPLGRISVLNSPATEWSSISPSLSPLRERAGTTSSYGSGGDVHDEQTSPAHSRQNSAMNVNDVMQSLGESVWGESIRRSFTQRRRSGE
>ASPWEDRAFT_40623-t33_1
MASNSHDRGNNEDAFPPDHSIPLQDFSRSTDIAAAEDYGRERSDSAGSRFPSRRSFIGRGSLRNYERVAEDSPVEQSTLARNFHASNHNDDEPLVEDPGTFAMAMSSFGLSFNEPTRSHDDTSELDSIPLGATSSHEPDNYFSPPDADEDTAPLTDNRYLQPISGASNISNTPQDGQRSAHSSVHFADGDHTGARLGDDLPHLESGLGGRRPRGSSSAGDRSRSLSPSASGFALQRASSMMKSMSQRVVNLSNEPEVVEQSIRREESYQNARMEEPPSLPAMVDYAHDIPPDDRRTKRASRRAWRERNNPFKGRSLGILGPDNLIRVWLCDILVHPFAEPFILIVILIHTILMAVESSDAVKHTEQPPRWGTSPIDYCNFAIFIIYTLELIAKILVSGLLFNPTEYSTLDRSSGFRKAVAEKGKNLIAPQRQFSKKVSTVFPTEPQTSIIRTFTGGLNQMEQEQQAADDPLQKRRVRLAHRAFLRHSFNRLDFIAVISFWISFFISFNNIENDHKLYIFRMMSCLRSLRLLALTNGTSIILRSLKKAAPLLVHVAFLICFFWLLFAIIGIQSFKSSFKRTCKWIDPDNKSNYTRNDSDSLQLCGGYLDKHNGTKMPWLRDNGDWSGYSPKGYICPKGSICMEGENPYGGTVHFDNLLNSLELVFVIMSSNTFTDLLYYMTDSDYLPAALFFACGFLILSLWLVNLLVAVITHTFQVIREESKRSAFAIQKIDTIDREDVSPDKMSPLKRLYDKTEWFWVCVIIFDLVIQALTSASMGDSRKKLILDTEIVVTFVLLFEITLRFVSDWRRFHKKRRNWFDLGLAIVTCIIQIPAIRDSGRPYSVLTLFQIIRVYRVVLAFPVTRNLITVVFRNATGLLNLIAFVFLITFLAAIFATQLFRGQFEDDASSSITFADIYNAFLGMYIILSSENWTDILYDATSLTVRYKTSWISATFLILWFIVANFIVLNMFIAVIQESFDVSEDEKRLHQVRAFLEQKHVNGPSQGNLSLTKIFMLGRDTERYKDPLDHGPAALEMLLKDAVVQDFLDEQDTPVESNRRESVLPDATTEETAQQPGWVSKMWTSASTKVMRREPNPFYSKLKFSRAYEELDPKAMAREVVSAAEQRKRAQREFLVKHPTYNTSLFLFAPNNPFRKLCQRIVGPGRGHQRVEGVDPYKPVWYTFSAFIYAAIVAMVVLACVTTPIYQQTHFNKNRSWFVFTDMGFAILFTIEATIKVVADGFFWTPNAYFRSSWGFIDGIVLVTLWISVGSVLYNDWGISRPIGAFKALRALRLLNVSDSAKDTFHSVIIVGGWKVISAAAVSLSFLIPFAIYGVNLFNGQMMQCNDGDFSGNLDYCLNEFKNSPYNWDVLSPRAVSNPPYDFDNFGDSLFILFQIVSQEGWVDVQDSVMGITGVGQQPEDYTAPANGLFFVVFNLLGSVFVLTLFVSVFMRNYTEQTGVAFLTAEQRSWLELRKLLRQISPSKRSFFTKNRQWKKWCYRVAVKKHGPWARFVTIVLLLHLTLLCLEYYSEPPIWELIRSALFFAFTFVYSANVIIRMAGLGWHRFSRSSWDLYSLIAVPGTMVATVLSFVIKNSQAIDKLNKLFLVSITLLLIPRNNQLDQLFKTAAASFTAIGNLLATWIVLFLVYAIAMNQTFGLTKFGENETNDINFRDIPRSLILLFRTSCGEGWNDLMEDFATMVPPICTRNDDFLQDDCGSAAWARSLFISWNIISMYIFVSLFVSLIFESFSYVYQRSSGLYVISREDIRRFKQAWATYDPDGTGFISKDQFPRLLGELSGIFEMRIYDGEFTTRSILERCRVEPRESMRPHSRVVGGVDLDELSKALRNLPVETIRERRQRLNIFYEEVLVSADPDRGISFHSCLMILAHYNVISDSKSLKLDEFLRRRARLQRVEEAVRRNTVIGFFDTLYWSREFRRRVDHKKSARMSGVPQFQFTVPEIFVDGAQHDDQADAGVTQAPDATTVNSEEDPSQPMLSPSSRSRGNSSPTSRVGSLPRIDTSQPGRMAVAGPSTEWSSISPSLSPRRERAHTTSSYGDGPPELEETRGGADHSRQNSAMSVQDVMESFDNSAWGESIRRSFTQRRSN
>ATCC64974_103750-t41_1
MASSSHDRGPDDDNFHIDHSIPLQDLSSPDHERGGPGGVATRLGRSLTGRGRTGRNYERIAVDSPVETANAAGNARPHPHISHEEDEEAIEDPEAFAQATSFGLSFDPSPSTSLAPTHSRAPSSVDLDTVPLDGAEHYLAHIDTYNDTARLTETQNVQPISGASGSDNEHQNDRGGTRSVQFPATGHSGSRLGDDLHNLEDGFVGRSRGGSNAADRSRSLSPSASGSALLRASSMMKSMSQRIVNLSNEPEVVEQSILREESHKNARMEEPPVLPSLPDYAHDAPSTTSLNSSAPREKLPSSNKAWRGISNPLRGKSLGILGPDNALRMWLCDILVHPFTEPFILIVIVVQTILLTIESARSVWKYPRAVRWGANPMDYPYFAIFIIYTLEIIAKILVSGLIINPAEYSTIDRSMGFRKAVVEKGKNLIIPQRQFSVRKSAMSEQPQASIIRTFTGGLNQLENQLADDPLQKSRVRLAHRAFLRHSFNRLDFVALVSYWVSFFLSIYGVETRQQLYVFSMLSCLRILRLLNLTNGTSVILRSLKKAAPLLAHVAFLIGFFWLLFAIVGIQSFKSSLRRTCVWLGVDGESDYAQNDPNGSLQFCGGYLNATTKQQMPWIQKDNTPSSSSPKGYICPAGSICLEGDNPYNGTLSFDNIVNSLELVFVIMSSNTFTDLLYYTADSDYLASSLFFICGLLILSLWMVNLLVAVITHAFQVIREESQRSAFAVKKIDTTEREDLASRKVSAIKRLYDKTEWLWVCIIIFDLVVQALRSASMSDDRAQFIDTTELVMTFVFLFEIILRFASDWRTFHKKTRNWVDLGLVIITCIIQIPAIKRERAYDVLTLFQILRVYRVVLAFKVTRDLIMVVFRNAVGLLNLIFFVFLITFLASIFATQLFRGQIPEEDADGDTIIITFSDIYNSFLGMYQILSSENWTDILYNATTYTVSYNTAWISAAFLILWFILANFIVLNMFIAVIQESFDVSEDEKRLQQVKAFLQQKQVSMASQGNLSLSKIFKLGKDSNRYKDPLDHGPAALEMLLKDAVVQEFLDEDEPPEHRPGDNVPLEQSATAETAQPGFFSRIWTKFTTSIMRREPNPFYSKLDIPRTFDELDPRTMAKEFVSAAEQRKRAQREYLMRHPNYNKSLFIFAPNHPVRKLCQRIVGPGRGVQRVEGVDPYKPVWYAFSAFIYAAIVAMVLLACITTPIYQKNHFTTNRDWFTYTDMGFAVLFTIEAIIKVIADGFFWTPNAYFRGSWGFLDGVVLITLWISVGGSLFEDWGVTRAIGAFKALRALRLLNVSDSAKNTFHSVIIVGGWKVIAAAAVSMSFLIPFAIYGVNLFAGRMVSCNDGDISGSLDQCIGEYKNTPFNWDVLSPRVADNSYYDFDNFGDSLFILFQIVSQEGWIDVQDSAMSITGVDMQPQDYVAPENGLFFIIFNLLGAVFVLTLFVSVFMRNYTEETGVAYLTAEQRSWLELRKLLRQISPSKRSFDNKSRQWKMWSYRVAVKKHGPWARCVTFILTLHLLLLVLEYYPEPDVWDQTREIIFFAFNFVYIANVLIRMLGLGWHRFSRSSWDVYSLLSVSGTFITTILRFVSSSQVINELNKLFLVSITLLIIPRNNQLDQLFKTAAASLTSIGNLIATWFVLFLVFAIAMNQAFGLTKFGSQETDNLNFRDVPKALVLLFRMSCGEGWNEIMEDYATMSPPMCTYDGNFFLDDCGSAPWARTLFIAWNIISMYLFVSLFTSLIFESFSYVYQKSSGLYAISREDIRRFKHAWATYDPDGTGYITKEQFPRLLGELSGVFSMRIYDGEFTIGQIMEECRVDKRDSLLAHRRVVDGLDLDKMARILRQIPTDVVRNRRQRLNAFYEEVLVSADPVRGISFHSCLMILAHYNVISDSKSLRLEEFLRRRARLQRVEETIRRQTVIGFFDTLYWSREFRRRVEHKKSARMSGVPQFSVPEIFIDDGSHDEPAAVEGPREQARDALTGEESSQQPMLSPTSPTGRATRYQLPPIDTSPLGRISVLNSPSTEWSSISPSLSPLRERAGTTSSYGSGGDVHDEQASPAHSRQNSAMNVNDVMQSLGESVWGESIRRSFTQRRRSGE
>An08g03400-T
MASSSHDRGPDDDNFHIDHSIPLQDLSSPDHERGGPGGVATRLGRSLTGRGRTGRNYERIAVDSPVETANAAGNARPHPHISHEEDEEAIEDPEAFAQATSFGLSFDPSPSTSLAPTHSRAPSSVDLDTVPLDGAEHYLAHIDTYNDTARLTETQNVQPISGASGSDNEHQNDRGGTRSVQFPATGHSGSRLGDDLHNLEDGFVGRSRGGSNAADRSRSLSPSASGSALLRASSMMKSMSQRIVNLSNEPEVVEQSILREESHKNARMEEPPVLPSLPDYAHDAPSTTSLNSSAPREKLPSSNKAWRGISNPLRGKSLGILGPDNALRMWLCDILVHPFTEPFILIVIVVQTILLTIESARSVWKYPRAVRWGANPMDYPYFAIFIIYTLEIIAKILVSGLIINPAEYSTIDRSMGFRKAVVEKGKNLIIPQRQFSVRKSAMSEQPQASIIRTFTGGLNQLENQLADDPLQKSRVRLAHRAFLRHSFNRLDFVALVSYWVSFFLSIYGVETRQQLYVFSMLSCLRILRLLNLTNGTSVILRSLKKAAPLLAHVAFLIGFFWLLFAIVGIQSFKSSLRRTCVWLGVDGESDYAQNDPNGSLQFCGGYLNATTKQQMPWIQKDNTPSSSSPKGYICPAGSICLEGDNPYNGTLSFDNIVNSLELVFVIMSSNTFTDLLYYTADSDYLASSLFFICGLLILSLWMVNLLVAVITHAFQVIREESQRSAFAVKKIDTTEREDLASRKVSAIKRLYDKTEWLWVCIIIFDLVVQALRSASMSDDRAQFIDTTELVMTFVFLFEIILRFASDWRTFHKKTRNWVDLGLVIITCIIQIPAIKRERAYDVLTLFQILRVYRVVLAFKVTRDLIMVVFRNAVGLLNLIFFVFLITFLASIFATQLFRGQIPEEDADGDTIIITFSDIYNSFLGMYQILSSENWTDILYNATTYTVSYNTAWISAAFLILWFILANFIVLNMFIAVIQESFDVSEDEKRLQQVKAFLQQKQVSMASQGNLSLSKIFKLGKDSNRYKDPLDHGPAALEMLLKDAVVQEFLDEDEPPEHRPGDNVPLEQSATAETAQPGFFSRIWTKFTTSIMRREPNPFYSKLDIPRTFDELDPRTMAKEFVSAAEQRKRAQREYLMRHPNYNKSLFIFAPNHPVRKLCQRIVGPGRGVQRVEGVDPYKPVWYAFSAFIYAAIVAMVLLACITTPIYQKNHFTTNRDWFTYTDMGFAVLFTIEAIIKVIADGFFWTPNAYFRGSWGFLDGVVLITLWISVGGSLFEDWGVTRAIGAFKALRALRLLNVSDSAKNTFHSVIIVGGWKVIAAAAVSMSFLIPFAIYGVNLFAGRMVSCNDGDISGSLDQCIGEYKNTPFNWDVLSPRVADNSYYDFDNFGDSLFILFQIVSQEGWIDVQDSAMSITGVDMQPQDYVAPENGLFFIIFNLLGAVFVLTLFVSVFMRNYTEETGVAYLTAEQRSWLELRKLLRQISPSKRSFDNKSRQWKMWSYRVAVKKHGPWARCVTFILTLHLLLLVLEYYPEPDVWDQTREIIFFAFNFVYIANVLIRMLGLGWHRFSRSSWDVYSLLSVSGTFITTILRFVSSSQVINELNKLFLVSITLLIIPRNNQLDQLFKTAAASLTSIGNLIATWFVLFLVFAIAMNQAFGLTKFGSQETDNLNFRDVPKALVLLFRMSCGEGWNEIMEDYATMSPPMCTYDGNFFLDDCGSAPWARTLFIAWNIISMYLFVSLFTSLIFESFSYVYQKSSGLYAISREDIRRFKHAWATYDPDGTGYITKEQFPRLLGELSGVFSMRIYDGEFTIGQIMEECRVDKRDSLLAHRRVVDGLDLDKMARILRQIPTDVVRNRRQRLNAFYEEVLVSADPVRGISFHSCLMILAHYNVISDSKSLRLEEFLRRRARLQRVEETIRRQTVIGFFDTLYWSREFRRRVEHKKSARMSGVPQFSVPEIFIDDGSHDEPAAVEGPREQARDALTGEESSQQPMLSPTSPTGRATRYQLPPIDTSPLGRISVLNSPSTEWSSISPSLSPLRERAGTTSSYGSGGDVHDEQASPAHSRQNSAMNVNDVMQSLGESVWGESIRRSFTQRRRSGE
>B0J15DRAFT_438036_t1
MSSHSWDQDGRPARRQSIPLQNLDGSHHDNHPPQGAGLSGQHRGLSASPNTGQTAGNLPGISTYWDQPYDRFDDDVSPASPIDPMALQAALPPGMDDHAPSAPIIPSTPVRTYPPAPYVEDAPSAEYAESDRIPLTSGAEPISGSLSANNFDERPRDSFQTVSSIENSPARGRDTRSLGQELSASFGSPRHRSYGASLNPNEYRRSRSPSTSGALSRAGSIVRAMSQRVVNISGESEVIDHRASRHRSRSPNGLERNSHRDTATSMLVDTSYQPQLHRSPSEKSSNSHFDVSEAAAADLPRQPPPNPLKGKSLGIFSPDNPLRLRLCDLLVNPFTEPFLLLLIVLQAILLAVEAAPDVFADGNGRPDRWGKHGIDWAMLALFIIFTLEIISRIIVSGFVLNAAEYSTIDRKRGVRAAIADQYRAVFQPERQKSVKKTSQLHFEPSAISRSFTTFMQGPQSLPQTLEDQQRQQLARRAFLRHSFNRFDFVAVVSYWITFFLSITGLETKHNLYAFRMLSCLRILRLLALTNGTAIILKSLKKATPLLVRVAFLLTFFWLLFAIIGVQSFKASLSRQCVWIDPLDPTNLTASYTNEETFCGGFLDNRTGEPWPWQKFNQSESLTDLMNGTNEGKGFLCPRGSICLQQSNPFNGTVNFDNIFNSLELVFVIMSANTFSDLMYYTMGSDYFQAALFFGAGIMIMMLWLTNLLIAVITSSFQVIREESKASAFTVDREPSGQSRSDERLRRTSSLQRMYDKTRAIWILIITFGLICQACRSADMSRNRERFINNAEIAVTIFLDIEMIIRFAADWNYFHKSWRNLFDLGLAIITSIILIPPIRHTRAYAWLTVFQILRVYRIVMVIPVTRELILLVLGNAAGIGNLMFFVFLMTFLVAIFAAQLFRGEIPVYEDGDLNRISFYTMFNSFLGMYQVLTSENWTEILYTVTSYTRWKNTSWIGAILLVGWFIVAFFILVNMFIAVIQENFDVSEDEKRLQQVKAFLQRRDLGTSSSNLALSTIFGFSRSRRNKDPLDYGPATVEMLLKDAVVREFLDDQMNPQRARAQTGPIRSATTLLGGEIKPGRLSAIWTKVKRLFTNDEPNPFYSNLRFDGENETSDPRQMAEQAMSATMTRRRAQREYLAKYPSYNTSLYLFAPTNRLRRLCQRVVGPARGPERIDGVVPDTFLWYTFTIFIYAAIVAMVVLACVTTPLYQKEYQEQHAFSFRNWYIWTDMAFAIVFTVEAAIKIIADGLLWTPNAYLRSSWGFMDAVVLITLWINVVTLLINDGAISRAIGAFKALRALRLLNVSNSARNTFHDLIIVGWWKILGAAAVSLSLLIPFAIYGLNLFNGLLVTCNDDGDGIETMADCYGEYASAPFSDEWEMLAPRVAANPFFNFDDFGSSLFILFQIVSQEGWTDVSFAAQAITGLNNQPQQLASQGNAIFFMVFNLLATVFVLTLFISVFMRNYTEQTGVAYLTADQRSWLELRKILRQISPSKSSYDDSEASWKKWCHKRAIEKKGKWYQTITITLVLHLIVLVSEFASEPEWWTRARDFVFFAFILAYTANITIRIIGLGWARFRRSSWDLYSLMIVFGAFVSTLALLISDTRVEAYVQLHKVFLVAIVLLLIPRNDALDQLFKTAAASLTVIGNLLATWLVFFLVFAIAMTQAFSLTRFGEDGTNNINFRTVPKALILLFRMSLGEGWNQVMEDYANIEPPLCVDEDRFFDSDCGSKSWARILFILWNIVSMYIFVNLFVSLIYESFSYVYQRSSGMSAVDRDEIRRFKEAWRSVDPAGTGYITKAAFPRLLGELSGVFQMRIYDPEDSVGSILEDIRNETKLTHHSSIATTSAFSGIDLDKLNQRLARLDVEKIRHKRRQFKTFYEEVLVTADPDRGISFTSVLMILAHYNIISDNKSLRLEEFLRRRARLQRVDDQVRRGVVLGFFDTLYYSRQFKKHMQRKHSARMTAIPRLDIPEILVENDLSDDEGAGRAPRSPLSPGSRRSSVDAGEPRNWLGSVDLSLHDMSWSHPLSFPRAAPPSPTAPTAQPTAFSFEIEEDDPHDQPAAPAPASMPSARESQHNNPPQVSGMLDGSVWGDSMLRRATVRRAENRGSR
>B1J91_B02211g_t1
MVKRQLTERYEPGNEAQDADDGFVPPFVNIVPPDSDEDKNSSSNSLPIPRIRKRGPYEDSDEGDYSDNDDDFEERVEYSPRRLEGTFGDDGELDGISEHDHSHRDDMISNTDTAHSDRVSSLGMSSKAESPSKKWEPRIANLFKSALGNNNAKQKPQLSLRTTSLSTNTQDKARKYSSSDEPGSPSAKSAVSFHSSGVRSNVLHRSNKSGESSPRRRSISTDGPPRSAKVLSIIDADDMDEFEDMKRGFQSAIEDKKFAWLPQLQQATESADELEAGDKSKLNIDIKSTLTPRGRSGSQFRNDSTEDLHFEPGLFSSPSKHSSRRPSIIASSIAHGLGINLEKDKNVDTVSIEVELPDFDEYENAKKRPPLILHGNSLGYFGPNNPLRYKVAHILLNKYYKIAHILLLTFLTALLAYRSYEPENFDFLYRFRNWSDYIIFILFILFTSNDIAKIFAFGFWDDSQMFAYHQLEYISLLERFGITKLYHLIKKKYGPKIVHFLLPFNVISDESEKETIQRNMKAIISAKNDTNSKSLKFNCPRAFCRSSWNRIDLLSSVCFWLGMFLSINNYDKRVGIRIFKPLAAMRILRLVNTDTGITSILRGLKYGMPQLINVGSMLVYFWVFFGILGVQIFKGSFRRQCVWYNPENPNDRYQYQLQFCGGYLEPVTKKKMNYIFEDGREGPVSKGFMCPQYSKCVSSSNPFNGRVSFDNIINSMELVFIVMSANTFSDIMYYTMNSDEFSACLFFIISIFVLTIWMMNLLIAALVSSFQLAHEEFKKKKLEESSNESWPIRFALGYWRYFKVKASQTEFPSWAERGLKYYEKIEPVFIILIMFDLIMRCLIKDTSSQHFVTTLLRIDRGVTIVLFIESIFRLVLHIPNMWKFLTRFNYVYDLFVAILTLVITILANAGLLGHGYYWLSFFQITRFYRLVIYIGFTRKLWKEVLGNGIMIWNLTAFYFFFTFLASIILSLYFEGVIPQDQIEDQLLGMYSLPNSFLSLYSIGSTENWTSILYIIQQYSPNISSAFFSTVFLIIWFILSNSVILNIFIALISESLEVKEDDKRPMQIKHYLKHIYPQKIQRFRHASLLARIKKKIFRTDSQEDSRDFKQFLMRGTAIMNIAQNLGDLSKEFNTEQDRDIVTLLVRLTEYIPILRKFGIYSNNPFYKRNEIMFSETSDLNGRNYMLQLNEFEDEKLDYLQKHSMFNYSYYLFSPRHRFRKFCQKLVPPSYGKRTDNYKFYEDDTDTYSRKTYFNHIWRDLFVVFYAAATVLLIVFSCYVTPIYRMKRNMSSKNWVTYVDAAFLAIFCVEFIIKTVADGFIYTPNAYARNPWNLIDFFVLISMWINLIAFLRNDGNLSRVFKGLTALRALRCLTISNTARETFKVVLFNGIGKILEAGLLSLTLLFPFTVWGLNLFRGRLGVCNDGDLGRDECFNEFSNEVFQWNVMMPRVYDNPELYLDSFTSAFNSLFQIISLEGWTDLLGNLMNSTGVGKPASLLASTGNAVFIIAFNFLSIVFILNLFVSFIVNNQAKSTGSAYFTSEEKAWLESQKLLSQAKPIAIPTFHDISRVRIFLYNIAVEKNNIYYAIFLQTVTYIHIIMLLSLTYKDHGSGLLYSQVYFMFSTTVFLLQELFHVYGAGLRIYKMNKWNLIRIQILIVSFLLTLISFNVDRAYIWYHNVNGFFHLVIFLFIIPQNDTLSELIETAMASLPPILSLTYTWFILFLVYAIALNQIFGLTRLGPNTTDNINFRTVLKALIVLFRCSFGEGWNYIMDDLKVKEPYCSQRVKGNYSDCGSQTYAYILLISWNILSMYIFLNMFISLIIGNFSYVYRKGGTKSEVNRGEIRKYVETWARFDPDGTGKLDFEYLPKIMHSFNGPLSFKIWEGKLTVKNLVKNYMEVNPNDPYDVKVDLEGLNKELDSINMESIMNRRLQYRRFVQEVYYTQAYMGYMKFSTLLDLVPLYTTYDPRECLGIDQYVRHLYIMGKVDRYLDNERNVDVLDMVVTRWKHHLKRKYGPNYKLDQDSIKKDLNIKVPEIKTWNESVESVTTPRVSYGVNDFIWSPRNNSNSSAYSKPLPQSHARPIPPHIQISNSRVMEYTNRDSLSSLENIHNQSDEELKDPFRDI
>B9J08_003401-t37_1
MSHGIHIHEPSSDDEYGAPYHVQNPFVSSSERRARESGEYRRRTVSSRGSRYSSSPVLEPISRSTTMEKRLPSYVEEHVPHEDYDFIDHAVESDFDAIQRGVVDALGTNDHSGLWRVGTSHRDEEQEPSSPQSTPYNRYPDTHPDYTLESDLTYDIPLITFNQPDTSQNTAASERPQLKLTTQDLDSLEAGAYRAPSPSMAPQSPSKLPDFLTRMSNRIAGDNNPPPTPSAERSHSFSEFLHPSTSSKHPESPSPSAQEPTFGSVQSIDTSAEHHSDDGHSKVSSDGQTRDIPTLSTESVNNISRPTLQRTHSDAVSGVSGGSVPLSAAAKPFFSKIERAERFDHLYLYGKSCGMFTSKSKLRIMCHRLVSHPMTSSFLLFLLVLQTALLSYREWNPEALDGYYYSGYNWADYILMAINILYSIEVFAKIIAYGFISDKVMFDELGLEYPSTGFLMSAKRAIDNIPFTSIIKRLYHKWADTRRLKSADLNIKYDDFVSNEDSFNHHRREDPHKPEFTSFAAGQSPQMNGVRKQNTFLYSTQIRRKVDEMNLRRAYLRTSWQVIDFISMVCFWISLPLSYNHYDAKHHIFLFRALSCLRILRLCNLTTGTNIILRAIHSAIPQLVDVSLFICCFWVIFGIIGVQSFKSSLTRHCQWTNPEDPSETYLNSDSYCGSFIGRDGFVRSFLERDGSSSGVIKGYRCPMYSVCQSGENPYGGTVNFDNIFQSMQLVFVIMSANTFTDIMYYTMDTDNIGSSLFFIFCIFILTVWLLNVFIAVIVTSFNIAQLEDAEDKKRKDEGRRTSLLAIFGFNDKLHNQKVYPLIQKRLYLRIYYKIEIFFVMLIATDLIIQALRDHNMSDQRAHGLYRFEAAVTATLFVEIIIRFLLYYPHWRTFFMSRRNFFDMFLAIITGIIILGPVKSLLGHAYYWLTVFQIARIYRVVLSIGITRNLWMKLTNNIKAIFDLALFYYILLFLSSIIVTRYFEGTATKEDTTEDFFTSLYTLPNAFMSLYIITTTENWTTAVYGLQEAAKTVSSRAFGTIFLYAWFVVSNTMILGIFIAVIARTLEVSEEGKRKQQLLQFIDNMTKRLQSITHETGALSKWKHKIFKRKDDKNIERAMTNLLLSGTAVNEFLEKDLEPEDRDDEEIKPLPRNPVQRWIKVNFTRALSVVKNPFYSSGRKSIPLESFDPAKFAQNVITERNQLVSSQDEYLRNNPMFNTVFYMLGPRHRLRRFCQRIVFSSYGERVDGVEPNKTVGEIFIALMFLSTVGIVVTTCILTPLFRRDIINQEGKWSWAFIIDVVFICIFTIELLIKITADGIIFTPNAYFRSSWNWIDFIALASLWIEFISVLRNDGHLSRIVRGLKALRALRLLTISETAKSNFHYTMISGFGKIMSAALISITLLLPFSIWGLNIFTGRLGTCTDDSLGEADCYNESGNTVFDWDVISPNAYVEPFLNFNNFARSISTLYQIVSLEGWTELLMQVMQSTGEGTPPELFASPFNGVFIILFNNVSIVFILTLFVSVIIDNYSRVTGRAYLTKSQIQWYQVKKFLKQVKPSKRMDRSNMPGLRRLCYNLTVEKNIVWWQTLNLCLFIHIIALLSETFPERDGINTARYVFLMISSSIFIVNSLMLCYALGYKSFIQNKWNLFQALVSIGAFVTTILSFPIDSSSIFINFNKLFLVAMLTFIFPRSNKLSQLLRFASASFPSLASLIFTWFVVFMVYAIAMNQIFGMTKTGPNTTGNINLRSVPKALILLFRCSFGEGWNDIMSDFTVESPWCTADQTLDDSDCGSQQYAYILFMSWNVISMYIFLNLFVSLILDSFSYINSGSDYVDLISREEVRKFKRAWQQFDPNGTGFIKPYDLPKFLHSLTGSLSFRFYSGDLSIPELCRKWIRRNNPHDPYDISVNYDEVENIMNKMDIPKIQERRRVYERFLEEAIMNMEIHEEPGISFTRILLQIPLYNSFDPSQCLILLDFLDRRLFYQKLEKRMKLKRVYETVAAFACRWKYVENKRHGVRDTNINFDKELKRSSYFANEELSLKEPMEEQDEVSVSDTEDSSSDNELIPLHKDNLKVHKGDYYPKSPVHLFKGTDKFGQDHDVYHHPVRSEAAHSPSQLSPSIHSAPWEDKSNLSAVDLTTIGETLENSSWGDAFREVTSRGSTSHRIISRRPSTNGSDNSYNSQSYEDKKFS
>BO82DRAFT_324598_t1
MASSSHDRGTDDEHLSSQHSIPLQDLSGPFDSDLEPRNTAGGVASRLSRSLTGRGRSGINYERIAHDSPIDRVVGVPPHHHDEDEGATIDDPGAFAQAISSVGLSFDPSHRASLTPEPTRDGSSIDLDTVPLDGAENYLSHTDTYTDTTPLTNIRNVQPMGGASSSEDILHHDGGYGAPTAQFAAAAAGNADARLGDDLEGGFHGRRRGLSSPGERSRSLSPSAPGSALQRASSMMKSMSQRIVNLSNESEVVEQSILREESHKNARMEEPPALPSLPDYAHDTPSPLTPRSPAAHHHEKLPSNSKAWREVGNPLRGKSLGLLGPNNALRMWLCDILVHPFTEPLILLVIFIQTILLTVESSRSVWSHPRDVNWGNAPTDYVYLAIFIIYTLEVGARILVSGLIINPAEYSTIDRSLGFRKAVIEKGKNLIIPQRQFSVRKSSVAPEQPQASIIRTFTGGLNQLENQHQLEHQLADDPLQKSRVRLAHRAFLRHSFNRLDFVALIAYWVSFFLSVYGVETRQQLYVFSMLSCLRILRLLALTNGTSIILRSLKKAAPLLVHVAFLIGFFWLLFAIVGIQSFKSSLRRTCVWIGVNGQDNYTQDEQFCGGYLNDGQHMPWLSADGLPATSSPKGYICPQGSLCIEGDNPYNGTMSFDNILNSLELVFVIMTSNTFTDILYYTTDSDYLAASLFFVCGLIILSLWMVNLLVAVITHSFQVIREESKRSAFAVQKIESTDKEDPSARKISTIKRIYDKTEWLWVCIIIFDLVVQAQRSASMGADRQALIDNTEIIVTIVFLVEILLRFASDWRSFHTKARNWVDLGLVIVTCVIQIPVIRNTRVYDVLTMFQILRVYRVVLAFTVTRNLIMVVFRNATGLLNLIVFVFLITFLASIFATELFRGQIPEEDDGGDFIYITFSDIYNSFLGMYQILSSENWTDILYNATAYTETYKTSWISATFLIMWFIVSCFIVLNMFIAVIQESFDVSEDEKRLQQVRSFLEQKQVNMSSQGNLSLSKILMMGRNSERYKDPLDHGPAALEMLLKDAVVQEFLDEQEPPESERRESVPLETTTTAETSQPGIFSRTWNKFATSVMRREPNPFYSKLKFSRAYDELDPRTMAREVVSAAEQRKRAQRDYLMRHPSYNKSLFMFAPDNAVRKFCQRMVGPGRGTQRVEGVDPYKPVWFTFSAFIYAAIVAMVLLACITTPIYQSTHFQNNRDWFTYTDMGFAILFTIEALIKVIADGFFWTPNAYFRSSWGFLDGIVLITLWISVGGSLYQDWGLTRAIGAFKALRALRLLNVSDSAKGTFHSVIIVGGWKVIAAAAVSMSFLIPFAIYGVTLFAGRMVQCNDGDVAGSLDACIGEYMSSPSNWDVLAPRAAANPYYDFDNFGDSLFILFQIVSQEGWIDVQQSAMSIVGVGQQPQDYIAPENGLFFIVFNLLGAVFVLTLFVSVFMRNYTEQTGVAYLTAEQRSWLELRKLLRQINPSKRSFDNKTKKWKMWCYRVAVKKHGRWARFVTCILTLHLLLLVLEFYPEPHLWNSIRQILFFAFNIVYIANVAIRILGLGWHRFSRSSWDLYSLISVPGTLITTILTFANSGHVVSELNKLFLVSITLLIIPRNNQLDQLFKTAAASFTAIGNLLATWFVLFLVFAIAMNQAFGLTKFGSQESDNINFRDIPRALILLFRMSAGEGWNEVMEDFATMEPPYCTYSSNYFDDDCGSAPWARSLFIAWNIISMYLFVSLFTSLIFESFSYVYQKSSGLYAISREDVRRFKHAWATYDPDGTGYITKEQFPRLLGELSGMFSMRIYDGEFTIPQILEECRVDRRDSLLAHRRVVEGLDLDKMSRILRRIPVENIRKRRQQLNSFYEEVLVSADPVRGISFHSCLMILAHYNVISDSKSLRLEEFLRRRARLQRVQETIRRQTVIGFFDTLYWSRQFRRKVEHKKSARMSAVPQFSVPEIFVDDGSQDEPTAITNVAPGPADPFGSGEEPLQPMLFPTSPTRRDGGGPSRLGGLPPIDTSMGGRISAANSPTEWSSISPSLSPRRERANTTSSYGSGPDVLEEIQSATSERPPNVNDVMQSLGDSAWGESIRRSFTQRRRSGE
>BO83DRAFT_305662_t1
MASSSHDRGPDDDNFHIDHSIPLQDLSSPDHERGGPAGVATRLGRSLTGRGRTGRNYERIAVDSPVETANAAGNARPHPHISHEEDEDAIEDPGAFAQATSFGLNFDPSSSTSLAPTHSRAPSSVDLDTVPLDGAEHCLTHIDTYNDTYNDTARLTETQNVQPISGASGSDNGHQNDQGGTNSVQFPATSHSGSRLGDELHNLEGGFVGRSRGGSNAADRSRSLSPSASGSALMRASSMMKSMSQRIVNLSNEPEVVEQSILREESHKNARMEEPPALPSLPDYAHDAPSTSSLNSSAPGEKLPSNNKAWRGISNPLRGKSLGILGPDNALRMWLCDILVHPFTEPFILIVIVVQTILLTIESARSVWSYPRAVRWGANPMDYPYFAIFIIYTLEIIAKILVSGLIINPAEYSTLDRSMGFRKAVVEKGKNLIIPQRQFSVRKSAMSEQPQASIIRTFTGGLNQLENQLADDPLQKSRVRLAHRAFLRHSFNRLDFVALVSYWVSFFLSIYGVETRQQLYVFSMLSCLRILRLLNLTNGTSVILRSLKKAAPLLAHVAFLIGFFWLLFAIVGIQSFKSSFRRTCVWLGVDGESDYAQNDPNGSLQFCGGYVNSTTGLQMPWLQKDNTFGSSSPKGYICPAGSICLEGDNPYNGTVSFDNIVNSLELVFVIMSSNTFTDLLYYTADSDYLASSLFFICGLLILSLWMVNLLVAVITHAFQVIREESQRSAFAVKKIDTTEREDLASRKVSAIKRLYDKTEWLWVCIIIFDLVVQAMRSASMSDNRAQFIDTTELVITFVFLFEIILRFASDWRTFHKKTRNWVDLGLVVITCIIQIPAIKRERAYDVLTLFQILRVYRVVLAFKVTRDLIMVVFRNAVGLLNLIFFVFLITFLASIFATQLFRGQIPEEDADGDTIIITFSDIYNSFLGMYQILSSENWTDILYNATTYTVSYNTAWISAAFLIIWFILANFIVLNMFIAVIQESFDVSEDEKRLQQVKAFLQQKQVNMASQGNLSLSKIFKLGKDSSRYNDPLDHGPAALEMLLKDAVVQEFLDEDEPPENRPGDNVPLEQSATAETAQPGFFSRTWTKFTTSIMRREPNPFYSKLDIPRTFDELDPRTMAKEFVSAAEQRKRAQREYLMRHPNYNKSLFIFAPNHPVRKLCQRIVGPGRGVQRVEGVDPYKPVWYAFSAFIYAAIVAMVLLACITTPIYQKNHFTTNRDWFTYTDMGFAVLFTIEAIIKVIADGFFWTPNAYFRGSWGFLDGVVLITLWISVGGSLFEDWGVTRAIGAFKALRALRLLNVSDSAKNTFHSVIIVGGWKVIAAAAVSMSFLIPFAIYGVNLFAGRMVSCNDGDISGSLDQCIGEYKNAPFNWDVLSPRVADNSYYDFDNFGDSLFILFQIVSQEGWIDVQDSAMSITGVDTQPQDYVAPENGLFFIIFNLLGAVFVLTLFVSVFMRNYTEETGVAYLTAEQRSWLELRKLLRQISPSKRSFDNKSRQWKMWSYRVAVKKHGPWARCVTFILTLHLLLLVLEYYPEPEVWDQTREIIFFVFNFVYIANVLIRMLGLGWHRFSRSSWDVYSLLSVSGTFITTILRFVSSSQVINELNKLFLVSITLLIIPRNNQLDQLFKTAAASLTSIGNLIATWFVLFLVFAIAMNQAFGLTKFGSQETDNLNFRDVPKALVLLFRMSCGEGWNEIMEDYATMSPPTCTYDGNFFLDDCGSAPWARTLFIAWNIISMYLFVSLFTSLIFESFSYVYQKSSGLYAISREDIRRFKHAWATYDPDGTGYITKEQFPRLLGELSGVFSMRIYDGEFTIGQIMEECRVDKRDSLLAHRRVVDGLDLDKMARILRQIPTDVVRNRRQRLNAFYEEVLVSADPVRGISFHSCLMILAHYNVISDSKSLRLEEFLRRRARLQRVEETIRRQTVIGFFDTLYWSREFRRRVEHKKSARMSGVPQFSVPEIFIDDGSHDEPAATEGLREQARDALTGEESSQQPMLSPTSPTGRATRYQLPPIDTSPLGRISVLNSPATEWSSISPSLSPLRERAGTTSSYGSGGDVHDEQTSPAHSRQNSAMNVNDVMQSLGESVWGESIRRSFTQRRRSGE
>BO97DRAFT_127837_t1
MASNSHDRGTDDEHLPSQQSIPLQDLSEPFDSDLGRRNTAGGVASRLSRSLTGRGRAGNNYERIAHDSPIDRVAGVAPHHTHHHHDEVEDAAIDDPGAFAQAMSSVGLSFDPSHRASLTPIPTRDGSSIDLDTVPLDGSENYLTHTDTYTDTTPLTNIRHVQPMSGASSSEDIHRDDSHGAPTTQFAAASNPDARLGDDLEGGFQGRRRGLSSPSERSRSLSPSGHGSALQRASSMMKSMSQRIVNLSNEPEVVEQSILREESHKNARMEEPPSLPSLPDYAHDTPSPHTPRSPAAAHHEKLPSNSKAWRGISNPLRGKALGILGPDNALRMWLCDILVHPFTEPFILVVIFIQTILLTIESSRSVWDHPRDVNWGNNPTDYVYLAIFIIYTLEVGAKILVSGLIINPAEYSTIDRSMGLRKAAIEKGKNLIIPQRQFSVRKSSVAPEQPQASIIRTFTGGLNQLENQLRHQLVDDPLQKSRVRLAHRAFLRHSFNRLDFVALVAYWVSFFLSVYGVETRQQLYVFSMLSCLRILRLLALTNGTSVILRSLKKAAPLLAHVAFLIGFFWLLFAIVGIQSFKSSFRRTCVWIGVNGQDNYTVDEQFCGGYLNGGDNMPWLRADGNPTTSSPKGYICPQGSLCVEGDNPYNGTVSFDNILNSLELVFVIMTSNTFTDLLYYTTDSDYLAASLFFVCGLVILSLWMVNLLVAVITHSFQVIREESKRSAFAVQKIDSTDKEDPSARKISTIKRIYDKTEWLWVCIIILDLVVQAQRSASMGEDRRALVDNTEIIVTIVFLVEIILRFASDWRNFHTKARNWVDLGLVIITSVIQIPSIRNTRAYDVLTMFQILRVYRVVLAFTVTRNLIMVVFRNATGLLNLIVFVFLITFLASIFATQLFRGQIPEEDDSGDFIYISFSDIYNSFLGMYQILSSENWTDILYNATTYTEAYKTSWISATFLTIWFIVSCFIVLNMFIAVIQESFDVSEDEKRLQQVKSFLEQKQINMSSQGNLSLSKILMMGRNSERYKDPLDHGPAALEMLLKDAVVQEFLDEQEPSESQRRESVPLETTTTAETSQPGFFSRIWNKFATSVMRREPNPFYSKLKFSRAYDELDPRTMAREVVSAAEQRKRAQREYLMRHPNYNKSLFMFAPDNAVRKFCQRMVGPGRGTQRVEGVDPYKPVWFTFSAFIYAAIVAMVLLACITTPIYQSTHFQNNRDWFTYTDMGFAILFTIEALIKVIADGFFWTPNAYFRSSWGFLDGIVLITLWISVGGSLYQDWGLTRAIGAFKALRALRLLNVSDSAKDTFHSVIIVGGWKVIAAAAVSMSFLIPFAIYGVTLFAGRMVQCNDGDISGSLDACIGEYMSSPSNWDVLAPRAAANPYYDFDNFGDSLFILFQIVSQEGWIDVQQSAMSIVGVGQQPQDYIAPENGLFFIVFNLLGAVFVLTLFVSVFMRNYTEQTGVAYLTAEQRSWLELRKLLRQISPSKRSFDNKSKRWKMWCYRVAVKKHGRWARFVTGILTLHLLLLVLEFYPEGNLWSTIREGLFFAFNFVYIANVAIRMVGLGWHRFSRSSWDIYSLISVPGTLITTILSFANSGHVVSELNKLFLVSITLLIIPRNNQLDQLFKTAAASLTAIGNLLATWFVLFLVFAIGMNQAFGLTKFGSQGSNNINFRDIPRSLILLFRMSAGEGWNEVMEDFATMVPPLCTYSSNYFEDDCGSAPWARCLFIAWNIISMYLFVSLFTSLIFESFSYVYQKSSGLYAISREEVRRFKHAWATYDPDGTGYITKEQFPRLLGELSGIFSMRIYDGEFTIPQILEECRVDKRDSLLAHRRVVEGLDLDKMSRILRRIPVEQIRKRRQQLNSFYEEVLVSADPVRGISFHSCLMILAHYNVISDSKSLRLEEFLRRRARLQRVQETIRRHTVIGFFDTMYWSRQFRRKVEHKKSARMSGVPQFSVPEIFVDDGSQDEPAAVDMAVADAAPAAAAPPSPSERFVGEEPFQPMLSPTSPTRRVEGGGGPSRLGGLPRIDTSLGGRISAANSPTEWSSISPSLSPRRERANTTSSYGSGPDVLEEIQSATSERPPNVNDVMQSLGDSAWGESIRRSFTQRRRSGE
>BON22_4579_t1
MDSPTERRGRSTSRAGVDVNDLFYNDIPHFEVDDVQSLYTADTHDHSDPVLENSMLTPHDRRSWLSLPTHRGSNRPSISIRSRSRSRPSNESEPASPSSVRRLSQTLSRHLSPSRSDYEDAVDYDASFIHSLADDEELDGFKADLKGALGDNDHAGSWLSAPIIGSASRSNNSSKVSLVPAEEGYEMQSYKSKSGANSSLHLQIPTDTIDQPAYSPRPDTVEGVFREFTTKINNRRHPRNPNITRPTEDVLSDDASLSQFTASIHTSTSNLPEPPLILYGKSLRFFEPYSNFRYNVAQFLLKPWFDYSAKLLLLLQTIVLSYRQWSPATMHGYVVFGSNWADWVLLALNVLFTAEIVLKCIAWGAWDDSQLFRAKDMEYDPLVKVLGIETLKRYFFGTEKQIFDEKNKQFKHSMTFQAKSDLKYQGKTHRAYLRSSWNRVDFVSTVCFWINFFLSINRTNAIEHVSLFRALECLRIIRVVNLTERISLILTSIKNGGPQLVDVSLFILYFWILFAIIGTQSFKSSLRRYCVWIDPDDPSHTYQSQQHCGGFRIRNADGSLGKKPYIHSDGSYGSHPKGFLCPVNSECRELENPHNNMYSFDNILNAMQLTFVVMSANTFSNIMYYMMDTDTMAASIYFIFGIFMLFLWMINLLVAVISTSFRATREADAKLSKKQNEARSDFDLSFHFPVSWISKLHWWVYLFCDVLILLSTCFSCIRNKDSSEKHLLWEFHAQSIISLILLIEIIHRFVGYFPKWRMFFKFERNKLDLFLVVATSIMAVPPIHDAMGRGYDWMRAFQLIRFYRVVLRIGFVRKLWARVWSSINTIINLSLFYFLFLFLCSIIFSRYFEGVIPPDEISEYAFPMNTLSNSFLGLFVITTTENWSDIMYSMQAAAPNKSFAFFGAVMFIMWFILSNSVVLSIFIAIIGASLEVSENVKRKEQVKKFILVDFPKKLKQLAQGTVLSEIRDRIFGNEDEEQRHREVEKLLLNGAAVQEFLKDEVNHEVNMDEDGTDLRTLSTNPIVRVWQLSYRHTMNWGPVQKARQLWHMYGGHQNPFFKGAKFTAGDGNYAALAEKFQIETEKTFEARKKFLKENPGFNTSLFFLKPNHPLRRLCQLITKPSVGKRYDGVEPNKIVNMIFLGLISAATLALVIIACYSTPLYRKDNNFDDETWNWTLVVEVTFGVFFALEFFIKIIADGFAFTPNAYLQNSWNQIDWVVLVSIWINVIAIMKNDENLSRVVRGLKALRALRILTISETSKDIFHKVIIAGFWKILSAAFLSFLLIFPFAAWGLNLFTGRLGACNDGELGYDLCVNEFQTTVFDWDIMMPRSYIEPQLELNRFASALLTLFEVLSLEGWTDLLANMVNSTGPRTPMDYYATPSNAVFLVLFIFVGIVFVLTLFISVIIANYAILSGSAFLTLQQTSWNEVTKLLTQIRPKKRPDVRHLNGFRMFCFKYSVEPPRPVKVFMQCVLWLHVLAILIEKFPSYEALDNFRYSVYITSSTLFLNSIIMRLIALGPNTFFKVRWNVYEFFVFLGAFITSFASFFISRNTAYANINKLFLVGIFTVLIHQSNRLSHLLKIASASLPSLLSLIFTWAILFLVYAIALNQIFGLTRLGPNTSGTQNLRTVTKAMILLFKNSFGEGWNYVMHDFAIETPYCVNSGDFASTDCGNMQYAYILFISWNIISMYIFVNMFVSLIFENFSYVYTDNSGAVTLDREEIRAFKTAWCKYDPNGTGFITLEELPRLLRSLDGYFSFKTYEGHWTISELKESYIRVRNESDPYDVDVNVRGLNRALTQLDVFKARQRIQLYERFIEEAKFNMERYDESGVSFQRVILQIPLYARFDENNCLTLTDFLDRLVITRRLNERLEYRRRLETLKMISCRWRYLRLTGKKFNQVKTRFVNPVLSDDINEFGAPAFGSEDIFQTPRSSFSKTDDRTYWSPSPKQAMKRTETDVIEELANISGALGHSQWKNELKSVGNEIDEVLSNTDKEKQREDSPTSDVEEEIYEFDFEKSGAKGERKIT
>BTJ68_01509_t1
MDPSDHPHRRHQSTNSIPLQDLNTNGGAESHGSLGIDRNASHRRTLSDRGRALFRLGREGAEGSRRYAPIQERDSPPSPTRATRDRGRSSPLSPIAFVTSPSGQHERIPDADEEEEGGGAGSPVDDRGAFQSAIGFAGLSYNVGSNSPGWDDSDNRGYAEETPPRMHQGGSRPGRPSLALSTNTDDLVPVQLDDGPAFFSPGAYDEEDRQPLTTNPNSRLRANTLAAPETPEGRRQDSNGARSRTNSAISSLSVRFSPGHGRSKSRLGDDLRQLESGSAHHSPSSDFSRSPSSRNRSLSPAGSDHSPFRRTGTMLRKMSQRVVNVSNEPEVLERSIRRRSSGARNQPPRLPSISQAATEVQDFANLDGSSAPPRSPQSEKMPSPVLEENPSSPPEPDLPVIDRNPLRGNSLGLFSPQSRVRRNLLEFLVHPLFEPCILVLIIVQTVILAVDCAYSVYDHPRSDGWGGDWSDYVLFAIFCVYTVEVVIKMIVSGFILNPREYSTIDRDVGLRQALNSKANELFALHRKPSVRGSRAPAERDEGASPAAADVPPSLLRSFTVQTFEDVPGGSRQAQKKRLAYRAFLRHSFNRLDFVAVVSFWISFVMSVIGVEASSHVYVFRMLSCLRILRLLGITSGTSVILRSLKRAAPTLLNVAVLIGFFWLLFAIVGVQSFKSSLRRTCVWNWQSSVFPDLEEFNQNGIDGFQFCGGHLSSNGSLDPLPWIKGDGTPGVNSPKGYICPTNSFCVENDASPYNNTVSFDDIFHSMELVFVVMSSNTFSDLMYYLCDSDYLAAAVFFAVGIVILTLWLINLLIAVITSSFQVIREESRSSAFTAMEEDDLGPEHDAEKPGGHHDEEAHPHAKVPTLKKWYQRMHWVWIAIIVYGLVVQCMRTAYLSDYAFAFLDASELAVTLILLVEILIRFAADWRDFPHHRRNWVDLGLAIITTVIQIPAIKHSGRPYAWLTVFQIMRIYRVVLAVKMTRDLITIILRHVSGVLNLILFVFLFTFLAAIFATQLFRGEFPQEDSEGNVLQVNFSTIYNSFLGMYQLLSSEDWTGVLYNATRFMVDSHTAWIAATFLIIWFILAFFIVLNMFIAVIQENFDVSEDQKRLQQVRMFLQQKELSASSHQGTLSLSTIFKFGYAKRQDPLDFGSAATEMLLKDAVVRDFLDDRMADTEGEAGGPTPGIKRGATDFVNESSGWLEAIRDWVVKKFIHREPNPFYSRLKLTKAYEELDPRTLAQEVMSATEQRKVTQREYLRRHPKYNVSLYLFRPENPIRQFCQRVVGPGRGTERIQGRAPNPKIWYTFSAFIYLAVVAMVVLACVTTPLFQWQYFNEHPDESTRFNWFTFTDMGFAALFTVEAIIKIVADGFWWTPNAFFRSSWGFIDGVVLVTLWVNVITSLYDPGSGSRAVGAFKALRALRLLNVSDSARDTFHSVIILGGWKVISAAFVSLSLLVPFAIYGVNLFAGQMQSCNDGSGAVVNLTDCVGEYMASPYNWEFPAPRQVANSYYDFDSFGGALFILFQVVSQEGWVDVMNSAESITGVFMQPSDFESQGNALFFVVFNLLGAVFVLTLFVSVFMRNYTEQTGVAFLTTDQRSWLELRKLLRQVAPSKRPNNRKKREGWQEWCYRRAVTKNGKWQRSITVLLFIHLILLCLEFYPDPHNWTRARDYIFLGFTMVYIFNIAIRIIGLSWTRFRKSAWDVYSIFAITGTFITTLLMLSDFANRDYSQLHKLFLVSVALLLIPRNNQLDQLFKTAAASFTAIANLLATWFVLFLVYAIALTQTFGLTRFNSNESGNINVRTVPKALILLFRTSVGEGWNQIMEDFASVTYPLCTTGNRYFDGDCGSPEWARALFISWNILSMYIFVNLFISLIYESFSYVYQRSSGLSVISREEIRRFKQAWAEFDPDGTGYISKDVFPRFLGELSGVFEMRIYDGDFSVRALMEDCKETPTATSTLPLDGAQGSIEVDIGKLNRRLSEMPIDQIRRRRARMNTFYEEVLVSSDPDRGISFNALLMILAHYKVINDNKSLKLEEFLRRRARLQRVEEAVNRNIVVGFFDTLYWARRFRRAMEARKNARMTKVPQFGVPEIFVHGEDDDVTQAKKFAIPSVSITPVEHDRSDTAESLGVGRAPASGSDAGSAESSAPETVMRHRSGSIQNSEAGSEVEGSDQSPSARHKPSPSSGSIQPDWHFAAAMEGVAPGHSPPGSPHLSVDGGNPRSRSGSAVSQNEMMGMFTDSAWGQSMRRSVTTKKAGDKDKDRRPSHE
>BTJ68_04136_t1
MDPSDHPHRRHQSTNSIPLQDLNNNGGAESHGSLGIDRNASHRRTLSDRGRALFRLGREGAEGSRRYAPIQERDSPPSPTRAARNRGRSSPLSPIAFVTSPSGQHERIPDADDEEEGGPGSPVDDRGAFQSAIGFAGLSYNANSNSPGWRDGDNRGYEEETPPRLNQGGSRPGRPSLALSTNTDDLVPVQLDDGPTFFSPGADDEEDRQPLTTNPNSRLRANTLAAPETPEGRRQDSNGARSRTNSAISSLSVRFSPAHGRSKSRLGDDLRQLESGSAHHSPSSDFSRSPSSRNRSLSPAGSDHSPFRRTGTMLRKMSQRVVNVSNEPEILERSIRRRSSGARNQPSRLPSITQSATEVQDFANLDGSSAPPRSPQSEKMPSPVLEENPSSPPEPNLPVIDRNPLRGNSLGLFSPQSRVRRNLLEFLVHPLFEPCILVLIIVQTVILAVDCAYSVYDHPRSDGWGGDWSDYVLFAIFCVYTFEVVIKMIVSGFILNPREYSTIDRNVGLRQALNSKANELFALHRKPSVRGSRVPAERNEGTSPATADLPPSLLRSFTVQTFDDVPGGSRQAQKKRLAYRAFLRHSFNRLDFVAVVSFWISFVMSVIGVEASSHVYVFRMLSCLRILRLLGITSGTSVILRSLKRAAPTLLNVAVLIGFFWLLFAIVGVQSFKSSLRRTCVWNWQSSVFPDLEEFNQNGIEAFQFCGGHLSPNGSLDPLPWIKGDGTPGVNSPKGYICPTNSFCVENDASPYNNTVSFDDIFHSIELVFVIMSSNTFSDLMYYLCDSDYLAAAVFFAVGIVILTLWLINLLIAVITSSFQVIREESRSSAFTAMEEDDLGPEHDAEKPGGHHNEEAHTHAKVLTLKKWYQRMHWVWIAIIIYGLVVQCMRTAYLSDYAFAFLDASELAVTLILLVEILIRFVADWRDFPHHRRNWVDLGLAIITTVIQIPAIKHSGRPYAWLTVFQIMRIYRVVLAVKMTRDLITIILRHVSGVLNLILFVFLFTFLAAIFATQLFRGEFPQEDSEGDVLQVNFSTIYNSFLGMYQLLSSEDWTGVLYNATRFMTDSHTAWIAATFLIIWFILAFFIVLNMFIAVIQENFDVSEDQKRLQQVRMFLQQKELSASSHQGTLSLSTIFKFGYAKRQDPLDFGSAATEMLLKDAVVRDFLDDRMADTEGEAGGPTPGIKRGATDFVNESSGWLEAVRDWVVKKFIHREPNPFYSRLKLTKAYEELDPRTLAQEVMSATEQRKVTQREYLRRHPKYNVSLYLFRPENPIRQFCQRVVGPGRGTERIQGRAPNPKIWYTFSAFIYLAVVAMVVLACVTTPLYQWQYFNEHPHESTRFNWFTFTDMGFAALFTVEAIIKIIADGFWWTPNAFFRSSWGFIDGVVLVTLWVNVITSLYDPGSGSRAVGAFKALRALRLLNVSDSARDTFHSVIILGGWKVISAAFVSLSLLVPFAIYGVNLFAGQMQSCNDGSGAVVNLTDCVGEYMASPYNWEFPAPRQVANSYYDFDSFGGALFILFQVVSQEGWVDVMNSAESITGVFMQPSNFESQGNALFFVVFNLLGAVFVLTLFVSVFMRNYTEQTGVAFLTTDQRSWLELRKLLRQVAPSKRPNNRKKREGWQEWCYRRAVTKNGKWQRSITVLLFIHLILLCLEFYPDPHNWTRARDYIFLAFTMVYIFNIAIRIIGLSWTRFRKSAWDVYSIFAITGTFITTLLMLSDFANRDYSQLHKLFLVSVALLLIPRNNQLDQLFKTAAASFTAIANLLATWFVLFLVYAIALTQTFGLTRFNSNESGNINVRTVPKALILLFRTSVGEGWNQIMEDFASVTYPLCTTGNRYFDGDCGSPEWARALFISWNILSMYIFVNLFISLIYESFSYVYQRSSGLSVISREEIRRFKQAWAEFDPDGTGYISKDVFPRFLGELSGVFEMRIYDGDFSVRALMEDCKETPTTTSTLPVDGAQGSIEVDIGKLNRRLSEMPIDQIRRRRARMNTFYEEVLVSSDPDRGISFNALLMILAHYKVINDNKSLKLEEFLRRRARLQRVEEAVNRNIVVGFFDTLYWARRFRRAMEARKNARMTKVPQFGVPEIFVHGEDDDVAQAKKFAIPSVSITPVEHDRSDTAESLGVGRAPASGSEAGGAESSAPETVMRHRSGSIQNSEAGSEVEGSDQSPSARHKPSPSSGSIQPDWHFAAAMEGAAPGHSPPGSPHLSVDGGNARSRSGSAVSQNEMMGMFTDSAWGQSMRRSVTTKKASDKDKDRRPSHE
>BZA77DRAFT_375531_t1
MASGSHNNSPSPLDIPLQDLPSTTRHVGFNDTAQDGTQPLTRSRSLLTGSHLGAEIGRRLSHHRKRSSYDRISPDPPRNDSTPPPTTDVPDLQIPSSYNDPVDDIITQTQVRNEINTALGVGVGRGSWLPPRRNTYDGRISYDGYNDDNRGRMSRRESSASPLPSPTDEDFAPLTLNSQPMAGFRPENKRRVSSYGPGQSLGDDLVAAEEGLGRSSSKNSTKSLRSGSPASKSGSRLSPAASPVRRVSVALQNMSQRVVNLSNDPEAVEQTLRRRASKQSRAASSGRDTVAHDDERPPMLPRKLSGKSEKIPWREQANPLKGNSLRIFSPQSRIRLILCDVLIHPFTEPLILLLILVQTILLTIDATPSAHDDSRSKRWGTSTIDYALLVLFSIYTLEIIARCIVSGVFMNPVQANDPDARGGLRRKIIRKARTFFLPKRPGREIHRANSPMRMEFDDHLKDPSDDLHNPTIVRALTAMNMGDNAAAGGPGQSFQSQARFRLARRAFLRHSFNRLDFVAVVSYWISLGLCLSGLEAEKHLYVFRMMSCLRILRLLGITSGTSVILRSLKKAAPLLVHVAFLIGFFWIIFGIIGVQSFKGSLQRNCVWVDPAGIQDNFTQSMQFCGGYLDPKTGDKMPYRNLDGSFGASQPKGYICPMNSYCVAVGNPYGGTVSFDNIVQSLELVFVVMTANTFSDLLYYTADSDYLAAACCNLHCWYCYLGILLIAVITSSFQVIREESSKSAFSADDRSSIHQDKNKTQKPESTIQKFYRRSHHFWVVVIATGLFAQMFRSSTMPPGRGKLLDRVEFVITLVLLFEIIIRFMSDWRMFHKKHRNWVDLLLAVITCIMLLPSVHKNAKAYAWLTIFQILRVYRLVWAIPVTRNLLSKVLGNVTGLSNLIFFVILLTFLCALFAVQIVRGDIPAQLDGEDLPITFHTCFNAFLGMYQIFSSENWTSILYTATQVQSPFGVGWISAMFFIGWFILGNFIVLNMFIAVIQENFDVTEDEKRMEQVKAFLQNKSYKAPSQGLQLSSLFSRKKKPLDENQHSRQYAFEMLTKQAIVESFLDEGEQHKRASVTKGLNKDAAAAIANLNQQEEKRQRFFQRWYAKLKEMWKDRENNPFYSFQSKSVADLAPTALAQEVVTEEVRRRKAQREYLAKHPNYNTSLFIFKPTNPIRRMCQRMVGPSRGNSRPDGKLPDTVASYCFSLLIYCAIVAMVVLACITTPLYQKEYFERNGRSNRNWFTMVDVGFAVLFTFESAVKIIADGLVWTPNAYLRGSWGIIDCIVLITLWISVASSLTNKDEISRAVGAFKALRALRLLNISGTAQDTFHSVVIIGGKKILSAAFVSLSLIIPFAIYGVNLFAGQMDYCNDGGNIENLTECIHEYASSPFQWEVLAPRVVERPYFNFDNFGTSLFILFQIVSQEGWTSVMFQAQNIVGKGMQPQPFYNEWNAIFFLAFNLLGAVFVLTLFVSVFMRNYTEQTGVAFLTSDQRTWLELRKLLRQVRPSKRPNERPSSQWKSWCYQRSTHKHGYWQRAITTLLMIHGILLLLEYHPSPKYLDRTRDWFFLVLDATFIINLVVRIIGLTWKNFVKSKWDLYAMLTVGGTFVTTLLLLFGYSAPMFVQLQKLFLVSIVLLLIPRNDQLDHLFKTAAASLTAIGNLIATWFVLFLVYAIALTQTFGLTKIGPNSNGNMNFRTVPKALILLFRMTCGEGWNEIMSDYEIHEPACVHGPTFFDSDCGSQVYANALFVSWNILSMYIFVSMFISLIFESFSYVYQRSGDSSQVSREEIRKFKQAWAKLDPDGDGYIPKDKFPRLLGLLSGIFAMRIYEEPFTVSAILKEAKPDPNAFLRPRKARIVEGVDLDILNKIIAKIPTEEIRRRRYTFTVFFEECLVSADKNYGVSFESVLLILAHYKIINDNKSLRLEEYLRRRYRLQRVEEQVQRNVVTNFFLTLYWSRRFKELHAGRLTPDQSRRPSPSIPTILVDSASEIGVRTDVPEIRLDTSNIDVPEITLNSGDDGGPFTPPNMSARNSLDVAEASGYSPIDSPTGNIAFGFAGINPFADDGIRQRGPGRRTPPWGGSTPNLSPSASPMISPATSIRAPEMGAGLWYGGLGSEEGHQRERENSEVAPGMLDVSALTGDNEWRSSINRYIEQSGMSRSSSQQSDRIGP
>C1_01100W_A-T
MDNSNTHSSRGRPGIIINPPTESNLNVHHIPEEEQASYDEDYDPNKTYISDSQYWQRQSSSHHEDDLASIEIPELHQIQDRAPDSLSAHSDKRSSRSGRDILNVLHLSRPSSPRSPHSSTSTPSLGHAIEDEDLDELKEGLNYALGTKENEANWFPVNKLAKSSTHSREENSGDENSSFVNYTTDIPLNDLSPYISNTNTNTNKNKSDTSLKYLVNSPFETRPNSSLHVDPGFLETGSLMSPYPKDGGGASPRIANAISRISDRIAGAGGNSRRNEESTDRLSAVESQTSLPLPTPMSEHFTFFDEYNKSSNKSDKTSIANTSIRNDRDAYSDSNIDGLGLYLQQTNKSQISGTTQHEYSREVPVTDYLRLPKKSHQNNKTNYQEFDTMYLFGKSLGIFTPESKVRQFCYHVCENKFINTFLLIILILQVALLTYRQWNPLVLNGYFVKGYNWADYLLMVINVIYTAEVIGKIIAYGFYDDHIMFDELGLPYPKNEITKEYFSKNYISKILKSLGFFKSRVEKKRQEKFISEDNDKRSSSEDSEIREIDLNDSRQDLLGEANRSFSLKDKYQMDSHHRNYIPLRSQANDPDNLDETTPAPKQMLEAKNTFFKPAPHTFEKLNLKRAFFRSSWQRIDFISMVCFWISLFLSINHYDADHHIMLFRALSCLRILRLCNLTTGTTTILTACKIAIPQLIDVSIFIACFWLFFGIIGVQTFKSSLTRHCVWTNPDDPSDTYVNSGSYCGSYIGLNGEPAAYLMRDGSSSNVIKGYRCPMYSQCISGDNPYNGTLNFDNILQSLEIVFVIMSANTFTDIMYYTMDTDNMAACLFFIGCIFVMTVWLINVFIAIIVASFNITRMEVAEEKKKKREGRRIFKIFGYADQDVQMHEERLEFLKNQNVFLKWYYNLEFFFVICVIIDLFVQCFRRADMSDRRAHLLYRFEASFTGVFMVEIILRFAFYFPNWRLFFRVKRNCFDLFLAVITTIIIIGPIKAALGHAYYWLTVFQVMRAYRVVLWTSITRNLWLKIMGNFKAIFDLALFYFILLFLVSIILARYFEGVVTEDEAGDLDFPMTTLPGVFIALYVITSTENWTEILYGMQQYATTTSSRSFGSIFLIGWFMLSNMIILNIFIAVIAKTLEVSEEAKRKQQLLQFIDTMTNKLQDIEQDSGLLSKIKKKLFRRKQVKDELEEAVVNLLLSGTAVNDFLENDARNEVDDEEEAIRTLPASTWKRWLGVNYWRTLNLFRNNPFYGNKAKGRKVSLENFNPANFARTIVKERKNIVSKQNEFLEANPRYNYVFYVIGPHHPLRRLCQKMVKPSYGERIDGVAPYKPVAEAMVVLMFIATVTLVVIACYMTPIFRMDHAGEAWVFWAEFVFVMVFTVEFAIKVIADGFIFTPNAYTRSSWNLIDFVVLLSLWIETIAYMKNDGKLSRIVRGLKALRALRLLTVSDTAKANFHNTMIAGFWKIINAAVISLCLLLPFSIWGLNIFNGRLGYCVDGSSDMSSCYNEYQNTVFNWQVVSPNVYTNPQLEFNRFASSFATLFEIVSLEGWVDLLNNVMASTGVGTPKETNATPFNGFFVVLFNFISIVFILTLFVSVIISNYSRSTGRAYMTTDQISWYRVKKILVQVKPSKRKNIENLHFIRRFCYRMTVERNPVWTRTLNCVLVLHVIALLLECFPSYDSLNQFRTSIYMIASSMFFVNSIMLFTGQGFSTFMQYKWNIFNLVVSLGAFGTTTGSYFLDPNSPLININKLFLVAILVFVIPRSNRLSQLLRFASASLPSLISLVFTWIIVFLVFAIAMNQIFGMTRLGPNTTGNINLRSVPKALILLFRCSFGEGWNYIMEDFALTQPFCTSKNNLDNSDCGNKQYAYILFIAWNIISMYIFLNMFISLILDSFDYIGHKESYNQLIQREEVRKFKRTWQKFDPQGTGYIKPIELPKLLHSLEGALSFHFYTGSLTIPELCKKWIIRNNPNDPYDVTINYGAIEHTMEQMDIPKIRERRKAYEMFIEEALLCMELNNDPGISFTRILLQLPLYTSFDTSNCFNLIDYLDRRLLIQKVMKRLHTKRVYETIATYVCRWKFKKDNRLGIKDTNLAFDKKLARNSYLRNDQLLINKNPPTIFVTDEGGKRNSSDINVRDSSSLSTERNSVIYGEHSMSSGVYYPSTPVAKLNHSQHVKHSHPKLFIEIPSQKPQREFVTTEDEVKVSPFMDPEEVNEYESKNSGSLVDVGSIEEILESSSWKNAFDELKSDEKRKK
>C1_01100W_B-T
MDNSNTHSSRGRPGIIINPPTESNLNVHHIPEEEQASYDEDYDPNKTYISDSQYWQRQSSSHHEDDLASIEIPELHQIQDRAPDSLSAHSDKRSSQSGRDILNVLHLSRPSSPRSPHSSTSTPSLGHAIEDEDLDELKEGLNYALGTKENEANWFPVNKLAKSSTHSREENSGDENSSFVNYTTDIPLNDLSPYISNTNTNTNKNKSDTSLKYLVNSPFETRPNSSLHVDPGFLETGSLMSPYPKDGGGASPRIANAISRISDRIAGAGGNSRRNEESTDRLSAVESQTSLPLPTPMSEHFTFFDEYNKSSNKSDKTSIANTSIRNDRDAYSDSNIDGLGLYLQQTNKSQISGTTQHEYSREVPVTDYLRLPKKSHQNNKTNYQEFDTMYLFGKSLGIFTPESKVRQFCYHVCENKFINTFLLIILILQVALLTYRQWNPLVLNGYFVKGYNWADYLLMVINVIYTAEVIGKIIAYGFYDDHIMFDELGLPYPKNEITKEYFSKNYISKILKSLGFFKSRVEKKRQEKFISEDNDKRSSSEDSEIREIDLNDSRQDLLGEANRSFSLKDKYQMDSHHRNYIPLRSQANDPDNLDETTPAPKQMLEAKNTFFKPAPHTFEKLNLKRAFFRSSWQRIDFISMVCFWISLFLSINHYDADHHIMLFRALSCLRILRLCNLTTGTTTILTACKIAIPQLIDVSIFIACFWLFFGIIGVQTFKSSLTRHCVWTNPDDPSDTYVNSGSYCGSYIGLNGEPAAYLMRDGSSSNVIKGYRCPMYSQCISGDNPYNGTLNFDNILQSLEIVFVIMSANTFTDIMYYTMDTDNMAACLFFIGCIFVMTVWLINVFIAIIVASFNITRMEVAEEKKKKREGRRIFKIFGYADQDVQMHEERLEFLKNQNVFLKWYYNLEFFFVICVIIDLFVQCFRRADMSDRRAHLLYRFEASFTGVFMVEIILRFAFYFPNWRLFFRVKRNCFDLFLAVITTIIIIGPIKAALGHAYYWLTVFQVMRAYRVVLWTSITRNLWLKIMGNFKAIFDLALFYFILLFLVSIILARYFEGVVTEDEAGDLDFPMTTLPGVFIALYVITSTENWTEILYGMQQYATTTSSRSFGSIFLIGWFMLSNMIILNIFIAVIAKTLEVSEEAKRKQQLLQFIDTMTNKLQDIEQDSGLLSKIKKKLFRRKQVKDELEEAVVNLLLSGTAVNDFLENDARNEVDDEEEAIRTLPASTWKRWLGVNYWRTLNLFRNNPFYGNKAKGRKVSLENFNPANFARTIVKERKNIVSKQNEFLEANPRYNYVFYVIGPHHPLRRLCQKMVKPSYGERIDGVAPYKPVAEAMVVLMFIATVTLVVIACYMTPIFRMDHAGEAWVFWAEFVFVMVFTVEFAIKVIADGFIFTPNAYTRSSWNLIDFVVLLSLWIETIAYMKNDGKLSRIVRGLKALRALRLLTVSDTAKANFHNTMIAGFWKIINAAVISLCLLLPFSIWGLNIFNGRLGYCVDGSSDMSSCYNEYQNTVFNWQVVSPNVYTNPQLEFNRFASSFATLFEIVSLEGWVDLLNNVMASTGVGTPKETNATPFNGFFVVLFNFISIVFILTLFVSVIISNYSRSTGRAYMTTDQISWYRVKKILVQVKPSKRKNIENLHFIRRFCYRMTVERNPVWTRTLNCVLVLHVIALLLECFPSYDSLNQFRTSIYMIASSMFFVNSIMLFTGQGFSTFMQYKWNIFNLVVSLGAFGTTTGSYFLDPNSPLININKLFLVAILVFVIPRSNRLSQLLRFASASLPSLISLVFTWIIVFLVFAIAMNQIFGMTRLGPNTTGNINLRSVPKALILLFRCSFGEGWNYIMEDFALTQPFCTSKNNLDNSDCGNKQYAYILFIAWNIISMYIFLNMFISLILDSFDYIGHKESYNQLIQREEVRKFKRTWQKFDPQGTGYIKPIELPKLLHSLEGALSFHFYTGSLTIPELCKKWIIRNNPNDPYDVTINYGAIEHTMEQMDIPKIRERRKAYEMFIEEALLCMELNNDPGISFTRILLQLPLYTSFDTSNCFNLIDYLDRRLLIQKVMKRLHTKRVYETIATYVCRWKFKKDNRLGIKDTNLAFDKKLARNSYLRNDQLLINKNPPTIFVTDEGGKRNSSDINVRDSSSLSTERNSVIYGEHSMSSGVYYPSTPVAKLNHSQHVKHSHPKLFIEIPSQKPQREFVTTEDEVKVSPFMDPEEVNEYESKNSGSLVDVGSIEEILESSSWKNAFDELKSDEKRKK
>C5L36_0A04450_t1
MPAINPQDESEMPPRIILSRGTTDISQSVSRSASRNALGNGDNGRLSPRNSNLLESVYMDEDGSFSANDETENDVTSNNDLKSFHSVAEDYKRLSMFSKHHDVDGDHQDPSFLDTLADTSKSLFNKTTTTTRKLHPHGEKKPLKIEIPSSHEDESNWPAITPILKTPARFRKSQELDEDLSSVLDEALFSSVWMPTDSAPPQNTRHSPKKTVNADSHQNLRRRKASSASYNTDSFNYDLELNDAIPMKDLSTGINNGIKVDNYMASNQSQQDVFLQVPDQTRPMIVIDSSNNSSLLDMSLNISQQSLPQTIKDAKAKPVSRKQGISKMFAKLSNVVNADSPHIDESDEEDNFDNRQDEQEAATESEHQSETMSRDAPTGSSRLFQEELPSNKRYSNGSILKLYMDEIDRKNHQNDDIISVLNIEQTDEISVSSNEEPPPSHEIPGNGDDINGGNAPRLYGNSLKIFPPDSKLRSLCYKIVTSPITNQFSVLLLTTQVGWLAFQQWKAEYGFVFNKGPTNADWAMLSYYILYTLEMLAKIVAFGLYDDSQMIEALRLQRYENELQKFYKRTFQRLKNSKFFNKDKRNPKISLPLSPVSGATHTDDPFDDSYAINPFEQHVVTPESALEQPQEIDDTYETPDALHHNKLNHSTRYAYLRTNWNRVDFVSILSFWIQFGMTFNYKDIQKVQVFRALMCLRILRLLNVTRGSRIILRGLNDAASQSKSVILFLMLFWILLSIIGVETFESSFRRQCVWTNPNNSSDTYLHELQFCGSYFEPGTLEILPYLNQFGEPSKIAKGFACPVNSKCIIGENPYNDHLSFDNIVYSLQSLFVVMSANTFTDLMYYTMDSDTMASSLFFICGIFILDVWMINLVVAVILHSYKTEERLQKPHISWLEKSRQRYQQFVSNSKLIKLWKKVEYIFVLIILISFIYGCTKTREDGVFPKQYNTWDFITSIILMVEVILRFMIFVLAGDWKMFFFSGFNIIDLFLATVTLVISSPTVYNSISSVAYGWLSIFGILRFYRVIVSIKPVRESWKIALKRVKPFVELIIFGALLLFFVSIIMSRLFEGVVPEEEMSDTPWAMYNLPNSIVSLFIIMTTENWSDILYVVEQYSNSTFNAMCYGCFLIFWFFLSNTVLMSIFIAIITDNLELSDAEKKINQIKQFMKSCIKQSKNSSEEGIIDLVRNKFVAGSQSEEANDFLARMNELMLANGKPPIDISKYEVGDDDTMKGRILMMKRDIIESSFYKKVQPSIDAAKHHIKVFYYNYIRRSVKLLFLGRKDDENRIYSRDSEANNLNENHNFQRPQNVDRSLLVFTNENPIRRFCQMFISPTNLKRTEGRQPAPKCMITFSIFMFLSSIVVVILACYETPLYRMSKLSYNIYNSWMVYPDAIFIVIFTVEFFMRVIADGLLFGPRAYFKSFYNFLDFYVLMSFWVPIVSVLSDNYTLLVTFDAVRAFRTFRLLTINKQTQMVFNIAIISGAMKIISAALVSLSLLIPFSLWGLNIFSKEMSSCVDGVSALNDCRFEYTNTVFKWNVLSPNYVETPLLYFDNFGNSFNSLFQILSLEGWVDLLGDVVNITTYGEQPNLFYTPGNGFFVIFFIFVATIFIINLFISIIINNYQVQTGIAFLSNDQYGWYEVKKVLSRVTLGKGINESNMSYWQNRVYNFITKKKGIWSRYTAFILLLHFAALVSECYPDSYNGESVRTGIYLFTTLNLFINQTLFLYAIGMKAFFTKKWNIIITFLITTAFIMSAFALNYRSKNVFYNLYKVCLVSVLCLAIPQIDALYQLLKCGSTALVSLLTILYTWLVLYLAFAIAMNQVFGLTKIGPNTSGNINARTVTKALILLFRNSFGEGWNYIMDDFKLSMPYCTSYGQYTDCGNIIGAQIFFIVWNILSMYIFLNILISVVITNFSYVYHGSGPHKLITREELRKFKKAWRKFDPNGTGFIYEHDLYRFLSSLDGVLSYHVYPKYVSLGSIYRRVVLDENPGNGYDVKINVTRLEEILSLIDYGEIRQRRLRYARLVSELLNTATIVPVDNESHHQVGVIRKIPFSDSLQLVGFYSTFEDSTCLNLEDFLRHSAQIRLINRELRKEKILLTIKMIFTRLRYKYALDKGRVFEKLKNADSLSEKQQIKEELRKQLKGKDISLEVLMDRLNDTDEGHPVFSNQLYRAMSQSSRNPFNDGYVLRNLDDDEISVVDSSSGESDDYKDIFNKTEFTVKSKRS
>C7M61_000195_t1
MSIPGIRIQEAGLDEESDGQYHVQNPFVTSSERRARESREYRRRTRLLIPSRKLDTSSLEPISRSTSVNRALPDYVEEHVPPEDFDFLDHAVDSDFQAVQDGISYALGSKDQLGTWKVGSSPKEELPDETNYFDRYPETHPDYTPDKDLTYDIPLITFNQPDSSPPASGRPQLKLSTQDLDVLEAGAYKTLPKPPQSPSKLPGIFTRMSNRIAGDNNPPPTPSTDKHTSFNDLLNPVPSPKSATSPKSTTQDLYFGDARSENYSDAQSGQLVAEESIRSGPTLSTEGNVNISNPTLQRTHSEARLGINVGTAPVTAAAAPLFSSSRRTERFDHLYLYGNSLGIFSKTNKLRIMCHRLLSHPMTSPGLLLLLIFQTVLLSYREWNPEALDGYYYSGYNWADYILMGINIVYTAEIFAKIVAYGFISDRVMFDELGLEYPLTGFILSAKNIVNNIPFTSIIQNTFYKRKLKARMLAYPSDLNGKDDRFLPEAQYDHHASHSRQSSSSAASITEDAQPNRNFKSHNTFLQSTKIRRKVDEMNLHRAYLRTSWQVIDFISMVCFWISLPLSINHYDAKHHIFHFRALSCLRILRLCNLTTGTNIILRAIHSAIPQLVDVSLFICCFWVIFGIVGVQSFKSSLSRHCQWTNPDDPTETYLNSDLYCGSFIGRDGFVRSYLERDGSSSGDIKGFRCPMYSVCQSGENPYGGTVNFDNILQSMQLVFVIMSANTFTDLMYYTMDSDNIGSSLFFIFAIFILTVWLLNVFIAVIVTSFNIAQMEDAEDKKRKDEGRRTSLLAIFGFNDKLHNQKVYPLIQKRAYLRFYYKLEIFFVILIAADLIIQALRQQGMSDSRAHGLYRFEAAVTATLFAEIVIRFALYYPHYRVFFMSRRNSFDLFLAIATGIIVLGPVKSHLGHAYYWLTVFQIARFYRVVLAVGITRNLWMKLTNNIKAIFDLALFYYILLFLLSIILTRYFEGTAGLAETTEDFFGSMYTLPNSFMSLYVITTTENWTSTVYGLQENAKSVALRAFGTVFLYIWFVMSNTVILGIFIAVIARTLEVSEEGKRKQQLVQFIEDMTKRLQSVSSETGLLSKMKQKVFKRKDDKNVERAITNLLLSGTAVNEFLEKDIEPEEVDNEEMRPLPRNPVQRWLAINFARMSDLVKNPFYASKKKTTPLESFDPAQFARNVITERNQLVNQQDKYLRENPMFNTVFYMLGPRHRLRRFCQRLVFSSHGERIDGVEPNKTVGEIFIAFMFLSTVGIVVTTCVLTPLFRRDIMNDQGKWNWAFFVDAVFITIFTSELFIKITADGIIFTPNAYMRSSWNWIDLIALTSLWIEFISVLKNDGHLSRIVRGLKALRALRLLTISERAKSNFHYTMISGFGKIMSAALISITLLFPFSLWGLNIFNGRLGSCTNDALHDYECFNEFSNEIFNWEVVSPNAYVEPFLNLNDFATSISTLYQIVSLEGWTELLMQVMLSTGEGSPPELFASPFNGVFVILFNNVSIVFILTLFVSVIIDNYSRVTGRAYLTKNQIQWYQVKKFLKQVRPSKRKDLSSLTGFKRICYNLAVEKNTVWWQIMSTCLFLHILALLVETFPEAGGLNLGRYIFLMISSTVFTMNSIMLAYALGYKSFAANKWNIFQAFVSIGACVTTILSFPIDSGSVFINFNKLFLVAMLIFIFPRSNKLSQLLRFASASFPSLASLIFTWFVVFMVYAIAMNQIFGMTKTGSNTTGNINLRSVPKALILLFRCSFGEGWNDIMSDFLVEAPFCTADQTIDDSDCGSQQYAYILFMSWNVISMYIFVNLFVSLILDSFSYINSGSDYVDLISREEIRKFKRAWQKFDPNGTGFIKPYDLPKFLHSLTGSLSFRFYSGDLSIPELCHRWIKRNNPHDLYDVTVNYDEVERITNRMDIPKIQERRKEYERFLEEALMNMEVHDEPGISFTRILLQIPLYNSFDAGQCLILLDFLDRRLFYQKLEKRMKVKRVYETIAAFTCRWKYVENQRHGVRDTNIGFDTELRRTSYFVNEDLSSTKEPLDVHDEVSVSDTEDESYSDSETAPLSKDHHKARKGDYYIPKSPVHLLKGMERFGHDHDHLHQPFDDSHSVSQLSPSIGRLPPWEATGHGDDRSNLSALDLSTIGETLENSSWADAYREVTSKGSSSHKDTSRRASSYGLEYSYRSRTDEDKKSS
>C8Q69DRAFT_264257_t1
MASQNHGSDQDIRPGNQSIPLQDLSRPPEAVAADERGRRRRTNSAGSPLSTHGSRRSLIGRGSLRRYERIAEDSPSPIERTGSYMNQPTRAGARPVPSPYVSDPGDASPIEDPAGFAAAMTSVGLSFDGPQPQTPPSYPRGLASRGNSYTEGNLERNSTNEMDDFLGPTDTNEDTTPLTNRQYLQPMDGASDAGRSYDDRSSTHTVHLTDGVRPGSRLGDDLPNLESGTGRRADRSRSLSPSASGSALSRAGSMMRMMSQRVVNLSNEPEVVEQSLRRRDSLKSARLEGPPPLPAMTEYAHDTSSTTSLKVEPQIEKPRPRSKDWRYRSNPLRGRSLGILAPDNPLRMRLCDILVHPFTEPFILIVIIVQTVLLAVESAHPVFVHPRSRRWGSSNLDYAFFVIFIIYTLELIARILVSGFIKNPTEYSTLNRSLGARKALAEKTKNLFTPQRQLSTKKPTTEPVELQPSVIRTFTGMNPQEDLDDPLQRQRVRLAHRAFLRHSFNRLDFVAVISFWISFGLSLTGYEFDHHMYVFQMMSCLRILRLLGLTNGTSVILRSLKKAAPLLVHVAFLIGFFWLLFAIVGIQSFKSSLRRTCTWIGQDGQDNFTSNDAYGTLQFCGGYLDAVDGSPKPWVTADGVASGFTPKGYLCPQGSVCVEGSNPYNGTVSFDNILQSLELVFVVMSSNTFTDLMYYTTDSDYLASALFFAFGIVILSLWLVNLLVAVITSSFQVIREESKRSAFAVDKIDEPGQTETTPHKVSQLKRLYDKTYWLWISVIAFDLVVQCLRSSTMGEDRAAFINNTEVGVTFVLLIEIILRFASDWRRFHKSRRNWVDLALAVITCVILLPPIRTDERAYSALTLFQVLRIYRIVLAFAVTRDLIMIVFRNTVGLLNLILFVFLITFLAAIFAAQLFRGQIPQQDDNGNTVEMNFFTIYNSFLGMYQILSSENWTTILYDATNFTSGFHTSWISASFFIMWFILASFIILNMFIAVIQESFDVSEDEKRLQQVKAFLREKHVAGPSQGNLPLLSIFKFGRNSDRYRDPLDHGPAALEMLLKDAVVHEFLDEQDTPVEPRRADSIPLAVAPEEPARPGFWAKIRGKITSLVTNKEPNPFYSKLQVSREYDHLDPRSMAREVVSAAEQRKRAQREYLQNHPNYNKSLFIFAPNNPVRRFCQRIVGPGRGTQRFEGVDPYKPVWYTFSAFIYAAIVAMVLIACITTPIYQRDYSMKHRELVLDQEGKVINSTYGARNWYVWTDMGFAALFTIEAIIKVIADGLFWTPNAYFRSSWGFIDGVVLITLWINVITSLFQNGTASRAVGAFKALRALRLLNVSDSARDTFHSVIILGGWKVISAAFVSMSFLIPFAIYGLTLFNGQMISCNDDNIPNGNLSYCVDEYMSSPYNWDVLAPRVAANSYYSFDNFGDALFILFQIVSQEGWIDVQWSAMSMTGKGHQPQPYASQANGLYFIVFNLLGAVFVLTLFVSVFMRNYTEQTGVAFLTAEQRSWLELRKLLRQISPSKRSINARSKRWKIWCYRIAVKKHGRWPRCVTTILLLHLTLLILEFYPSVTWWDTTREALFFIFTWFYIANVVIRIIGLGWHRFRKSSWDLYSVLSVSGTFITTLLAFGSTSQAIIELNKLFLVSITLLIIPRNNQLDQLFKTAAASLTAIGNLLATWFVLFLVYAIAMTQTFGLTKFGSNENNNLNFRDVPKALIFLFRTSCGEGWNQLMEDFATMQPPQCTLSEDFFGSDCGSPAWARGLFITWNIISMYIFVSLFVSLIFESFSYVYQRSSGLYAINREELRRFKQAWSTFDPDGTGYISKEQFPRLLGELSGIFEMRVYDGEFTVGRILERCRTIPSGAFTRSGPVEGVDLDELRRIINRIPVNTIRARRAKLNVFYEEVLVSADPDFGISFTSCLMILAHHNVISDSKSLRLEEFLRRRTRLQRVEETVRRKTVIGFFDTLYWSRQFRRNIQAKSLGRMTAVPQFAVPEIFVDHGDGEGPEWDNDNTAITPSHASSEPSSPMLSPATRNRGSSIASRGAGLPRIDTTLAGHGSGASTPTEWAAISPSLSPRRPMEVETSYFGASGPDDSASPRSSRDNSGMNVNDVMESLDNSAWGESIRRSFTQHRSRD
>CAGL0B02211g-T
MPMVKRQLTERYEPGNEAQDADDGFVPPFVNIVPPDSDEDKNSSSNSLPIRRIRKRGPYEDSDEGDYSDNDDDFEERVEYSPRRLEGTFGDDGELDGISEHDHSHRDDMISNTDTAHSDRVSSLGMSSKAESPSKKWEPRIANLFKSALGNNNAKQKPQLSLRTTSLSTNTQDKARKYSSSDEPGSPSAKSAVSFHSSGVRSNVLHRSNKSGESSPRRRSISTDGPPRSAKVLSIIDADDMDEFEDMKRGFQSAIEDKKFAWLPQLQQETESADELEAGDKSKLNIDIKSTLTPRGRSGSQFRNDSTEDLHFEPGLFSSPSKHSSRRPSIIASSIAHGLGINLEKDKNVDTVSIEVELPDFDEYENAKKRPPLILHGNSLGYFGPNNPLRYKVAHILLNKYYKIAHILLLTFLTALLAYRSYEPENFDFLYRFRNWSDYIIFILFILFTSNDIAKIFAFGFWDDSQMFAYHQLEYISLLERFGITKLYHLIKKKYGPKIVHFLLPFNVISDESEKETIQRNMKANISAKNDTNSKSLKFNCPRAFCRSSWNRIDLLSSVCFWLGMFLSINNYDKRVGIRIFKPLAAMRILRLVNTDTGITSILRGLKYGMPQLINVGSMLVYFWVFFGILGVQIFKGSFRRQCVWYNPENPNDRYQYQLQFCGGYLEPVTKKKMNYIFEDGREGPVSKGFMCPQYSKCVSSSNPFNGRVSFDNIINSMELVFIVMSANTFSDIMYYTMNSDEFSACLFFIISIFVLTIWMMNLLIAALVSSFQLAHEEFKKKKLEESSNESWPIRFALGYWRYFKVKASQTEFPSWAERGLKYYEKIEPVFIILIMFDLIMRCLIKDTSSQHFVTTLLRIDRGVTIVLFIESIFRLVLHIPNMWKFLTRFNYVYDLFVAILTLVITILANAGLLGHGYYWLSFFQITRFYRLVIYIGFTRKLWKEVLGNGIMIWNLTAFYFFFTFLASIILSLYFEGVIPQDQIEDQLLGMYSLPNSFLSLYSIGSTENWTSILYIIQQYSPNISSAFFSTVFLIIWFILSNSVILNIFIALISESLEVKEDDKRPMQIKHYLKHIYPQKIQRFRHASLLARIKKKIFRTDSQEDSRDFKQFLMRGTAIMNIAQNLGDLSKEFNTEQDRDIVTLLVRLTEYIPILRKFGIYSNNPFYKRNEIMFSETSDLNGRNYMLQLNEFEDEKLDYLQKHSMFNYSYYLFSPRHRFRKFCQKLVPPSYGKRTDNYKFYEDDTDTYSRKTYFNHIWRDLFVVFYAAATVLLIVFSCYVTPIYRMKRNMSSKNWVTYVDAAFLAIFCVEFIIKTVADGFIYTPNAYARNPWNLIDFFVLISMWINLIAFLRNDGNLSRVFKGLTALRALRCLTISNTARETFKVVLFNGIGKILEAGLLSLTLLFPFTVWGLNLFRGRLGVCNDGDLGRDECFNEFSNEVFQWNVMMPRVYDNPELYLDSFTSAFNSLFQIISLEGWTDLLGNLMNSTGVGKPASLLASTGNAVFIIAFNFLSIVFILNLFVSFIVNNQAKSTGSAYFTSEEKAWLESQKLLSQAKPIAIPTFHDISRVRIFLYNIAVEKNNIYYAIFLQTVTYIHIIMLLSLTYKDHGSGLLYSQVYFMFSTTVFLLQELFHVYGAGLRIYKMNKWNLIRIQILIVSFLLTLISFNVDRAYIWYHNVNGFFHLVIFLFIIPQNDTLSELIETAMASLPPILSLTYTWFILFLVYAIALNQIFGLTRLGPNTTDNINFRTVLKALIVLFRCSFGEGWNYIMDDLKVKEPYCSQRVKGNYSDCGSQTYAYILLISWNILSMYIFLNMFISLIIGNFSYVYRKGGTKSEVNRGEIRKYVETWARFDPDGTGKLDFEYLPKIMHSFNGPLSFKIWEGKLTVKNLVKNYMEVNPNDPYDVKVDLEGLNKELDSINMESIMNRRLQYRRFVQEVYYTQAYMGYMKFSTLLDLVPLYTTYDPRECLGIDQYVRHLYIMGKVDRYLDNERNVDVLDMVVTRWKHHLKRKYGPNYKLDQDSIKKDLNIKVPEIKTWNESVESVTTPRVSYGVNDFIWSPRNNSNSSAYSKPLPQSHARPIPPHIQISNSRVMEYTNRDSLSSLENIHNQSDEELKDPFRDI
>CAWG_01264-T
MDNSNTHSSRGRPGIIINPPTESNLNVHHIPEEEQASYDEDYDSNKTYISDSQYWQRQSSSHHEDDLASIEIPELHQIQDRAPDSLSAHSDKRSSRSGRDILNVLHLSRPSSPRSPHSSTSTPSLGHAIEDEDLDELKEGLNYALGTKENEANWFPVNKLAKSSTHSREENSGDESSSFVNYTTDIPLNDLSPYISNTNTNTNSNKNKSDTSLKYLVNSPFETRPNSSLHVDPGFLETGSLMSPYPKDGGGASPRIANAISRISDRIAGAGGNSRRNEESTDRLSAVESQTSLPLPTPMSEHFTFFDEYNKSSNKSDKTSIANTSIRNERDANSDSNIDGLGLYLQQTNKSQISGTTQHEYSREVPVTDYLRLPKKSHQNNKTNYQEFDTMYLFGKSLGIFTPESKVRQFCYHVCENKFINTFLLIILILQVALLTYRQWNPLVLNGYFVKGYNWADYLLMVINVIYTAEVIGKIIAYGFYDDHIMFDELGLPYPKNEITKEYFSKNYISKILKSLGFFKSRVEKKRQEKFISEDNDKRSSSEDSEIREIDLNDSRQDLLGEANRSFSLKDKYQMDSHHRNYIPLRSQANDPDNLDDTTPAPKQMLEAKNTFFKPAPHTFEKLNLKRAFFRSSWQRIDFISMVCFWISLFLSINHYDADHHIMLFRALSCLRILRLCNLTTGTTTILTACKIAIPQLIDVSIFIACFWLFFGIIGVQTFKSSLTRHCVWTNPDDPSDTYVNSGSYCGSYIGLNGEPAAYLMRDGSSSNVIKGYRCPMYSQCISGDNPYNGTLNFDNILQSLEIVFVIMSANTFTDIMYYTMDTDNMAACLFFIGCIFVMTVWLINVFIAIIVASFNITRMEVAEEKKKKREGRRIFKIFGYADQDVQMHEERLEFLKNQNVFLKWYYNLEFFFVICVIIDLFVQCFRRADMSDRRAHLLYRFEASFTGVFMVEIILRFAFYFPNWRLFFRVKRNCFDLFLAVITTIIIIGPIKAALGHAYYWLTVFQVMRAYRVVLWTSITRNLWLKIMGNFKAIFDLALFYFILLFLVSIILARYFEGVVTEDEAGDLDFPMTTLPGVFIALYVITSTENWTEILYGMQQYATTTSSRSFGSIFLIGWFMLSNMIILNIFIAVIAKTLEVSEEAKRKQQLLQFIDTMTNKLQDIEQDSGLLSKIKKKLFRRKQVKDELEEAVVNLLLSGTAVNDFLENDARNEVDDEEEAIRTLPASTWKRWLGVNYWRTLNLFRNNPFYGNKAKGRKVSLENFNPANFARTIVKERKNIVSKQNEFLEANPRYNYVFYVIGPHHPLRRLCQKMVKPSYGERIDGVAPYKPVAEAMVVLMFIATVTLVVIACYMTPIFRMDHAGEAWVFWAEFVFVMVFTVEFAIKVIADGFIFTPNAYTRSSWNLIDFVVLLSLWIETIAYMKNDGKLSRIVRGLKALRALRLLTVSDTAKANFHNTMIAGFWKIINAAVISLCLLLPFSIWGLNIFNGRLGYCVDGSSDMSSCYNEYQNTVFNWQVVSPNVYTNPQLEFNRFASSFATLFEIVSLEGWVDLLNNVMASTGVGTPKETNATPFNGFFVVLFNFISIVFILTLFVSVIISNYSRSTGRAYMTTDQISWYRVKKILVQVKPSKRKNIENLHFIRRFCYRMTV
>CD36_01040_t1
MDNNSNTHSSRGRPGIIINPPTESNLNIQHISEEEQASYDEDYDPNKTYISDSQYWQRQSFLHNEDDLASVEIPELHQIQDRAPDSLSIHSDKRSSRSGRDILNVLHLSRPSSPRTPNSATSTPSLGHAIEDEDLDELKEGLNYALGTKENEANWFPVNKLSKSTTQQREETSGDENSSFVNFTTDIPLNDLSPFISNPNTNKNKSDTSSKYVVNSPFETRSNLGLPVDPGLLETGSLMSPYPKDGGGSSPRIANAISRISDRIAGAGGSSRRNEENTERLSAVESQASLPLPTPMSEHFTFFDESNKSTNKSDKTSVGNTSLRNESDTNLDSNIEGLGLYLQQTNKSQISSTGQHEYSREVPVTDYLRLPKKSHQNNRTNFQEFDTMYLFGKSLGIFTPESKVRQFCYHVCENKFINTFLLVILILQVCLLTYRQWNPFVLNGYFIKGYNWADYLLMVINVIYTAEVIGKIIAYGFYDDHIMFDELGLPYPKNEITKEYFSKNYISKILKSLGIFKSRAEKKRQEKFISQENDKRSSSEDSEIREIDLNDSRQDLLGESNRSFGLKDKYHMDSHHRNYIPLRSQANDPEDLDKTTPVPKQMLEAKNTFFKPTPNTFEKLNLKRAFFRSSWQRVDFISMVCFWISLFLSINHYDADHHIMLFRALSCLRILRLCNLTTGTTTILTACKIAIPQLIDVSIFIACFWLFFGIIGVQTFKSSLTRHCVWTNPDDPTDTFVNSDSYCGSYIGLDGAPTAYLMRDGSSSNVIKGYRCPMYSQCVSGDNPYNGTLNFDNILQSLEIVFVIMSANTFTDIMYYTMDTDNMAACLFFIGCIFVMTVWLINVFIAIIVASFNITRMEVAEEKKKKREGRRIFKIFGYADQDVQMHEERLEFLKNQNVFLKWYYNLEFFFVICVIIDLFVQCFRRSDMSDRRAHLLYRFEASFTGVFMVEVILRFAFYFPNWRLFFRVKRNCFDLFLAVITTIIIIGPIKTALGHAYYWLTVFQVMRAYRVVLWTSITRNLWLKIMRNFKAIFDLALFYFILLFLVSIILARYFEGVVSQDEAGDLDFPMTTLPGVFIALYVITSTENWTEILYGMQQYATTTSSRSFGSVFLIGWFMLSNMIILNIFIAVIAKTLEVSEEGKRKQQLLQFIDTMTNKLQDIEQDSGLLSKIKKKLFRRKQVKDELEEAVVNLLLSGTAVNDFLENDARNEIDDDDEGEAIRTLPTSTWKRWLGVNYWRTLNLFKNNPFYGNKAEGRKVSLENFNPANFARTIVKERKNIVSKQNEFLEANPRYNYVFYVIGPHHPLRRLCQKMVKPSYGERIDGAVPYKPVAEAMVVLMFIATITLVVIACYMTPIFRMDHAGEPWVFWAEFVFVMIFTIEFSIKVIADGFIFTPNAYTRSSWNLIDFVVLLSLWIETIAYLKNDGKLSRIVRGLKALRALRLLTVSDTAKANFHNTMIAGFWKIINAAVISLCLLLPFSIWGLNIFNGRLGYCVDGESDMSSCYNEYQNSVFNWQIVSPNVYTNPQLEFNRFASSFATLFEIVSLEGWVDLLNNVMASTGVGTPKETNATPFNGFFVVLFNFVSIIFILTLFVSVIISNYSRSTGRAYMTTDQISWYRVKKILVQVKPSKRKNIDNLHVIRRFCYRMTVERNPVWTRTLNCVLVFHVIALLLECFPSYDSLNQFRTSIYMIASSMFFVNSIMLFTGQGFSTFMQYKWNIFNLVVSLGAFGTTTGSYFLDPNSPLININKLFLVAILVFVIPRSNRLSQLLRFASASLPSLISLVFTWIIVFLVFAIAMNQIFGMTRLGPNTTGNINLRSVPKALIVLFRCSFGEGWNYIMEDFALAQPFCTSENNLDNSDCGNKQYAYILFIAWNIISMYIFLNMFISLILDSFDYIGHKESYNQLIQREEIRKFKRTWQKFDPQGTGYIKPIELPKLLHSLEGALSFHFYTGSLTIPELCKKWIIRNNPNDPYDVTINYEAIEHTMEQMDIPKIRERRKAYEMFIEEALLCMELNNDPGISFTRILLQLPLYTSFDTSNCFNLIDYLDRRLLIQKVMKRLHTKRVYETIATYVCRWKFKKDNRLGIKDTNLAFDKRLARNSYLRNDQLLINKNPPTIFVTDEAGKRNSSDINVRDSSSVGTERNSVIYGDHSISSGVYYPSTPVAKLNHSQHVKPSHPKLFIEIPSQNPQREFITTEDEVKVSPFMDPEEVNEYESKNSGSLVDVGSIEEILESSSWKNAFDDLKSDEKRKK
>CIHG_09494_t1
MVGKWGDSAFDYAFLILFTIYTLELAARIIVSGLILNPEEYSTLDRSEGLRKAIISKGRDLFMPQRQFSKKKPPNPVNNQMSILRSFTGMQPQANHADEAAQQRARLARRAFLRHSFNRLDFLAVVSYWISFVLSIMSVESDQRLFVFRMLSSLRILRLLALTSGTTVILRSLKKAAPLLVNVAVFIGFFWLLFAIVGVQSFKSSLQRSCVWVDPENIRNFTMNDAPDNIQLCGGYLDNITGDPMPWLLPDGSRGASKAKGYLCPQGSRCVQGSNPYGGTVSFDNVANSLELVFVVMSSNTFTDLLYYTTDSDYLVASVFFIASFVVLSLWLVNLLIAVITSSFQVIREESKQSAFTTDNIDDVQQEEKAPARVSALKRMYNKTYWLWIFLITFDLIVQGMRSSSMGPDRKAFIYTTELAVTVLLLFEIFFRFASDWRNFFRSSRNWFDLALAVITAIIQLPPIHNSGRVYAALTIFQILRIYRVVLAFSLTRSLIMTVFGNVIGLLNLILFVFLITFLTSIFAVQLFRDQIPKEKDGEVTPVSFFSIYNSFLGMYQILSSEDWTSILYSATESSAPWKTSWISAAFFIMWFILANLVVLNMFIAVIQESFDVSEDEKRLHQVKAFLQQKQLSGSSQGNLAISSIFKLGRDQQRYRDPLDHGPAALEMLLKDAVVHEFLDEPAPLRMDSQHPELSTDPAQPGAFSSWFTKLKGRVLNREPNPFYSKLKISRDYDELDPTAMAKEVLSASEQRKQAQRQYLQRYPRYNVSLFIFPPTHPMRRLCQRIVGPGRGNTRIEGVDPYKPVWYTFSAFIYAAIVAMVLLACIATPLYQRTYFETHRYAVKNWFVWTDIGFAILFTVEALIKVVADGFFWTPNAYFRGSWGFIDGLVLITLWINVAASLLQNGDVSRVVGAFRALRALRLLNVSDSARETFHSVIILGGWKVISAAFVSMGFLVPFAIYGLNLFNNQMKRCNDDDFGYSSLAYCVGEYKSSPFAWDVLAPRVVENPFYSFDTFGDSLFILFQIVSQEGWTDVLWSAMSITGVGQQPQPFASQANGLFFVAFNLLGAVFVLTLFVSVFMRNYTEQTGVAFLTAEQRSWLELRKLLRQISPSKRSTSKKNSKFKAWSYRIAVKKHGVWAKFITTLLLIHLGLLVLEFHPTVGWWDRTRDIIFFVLTLFYIANIAIRLIGLTWSRFRRSSWDLYSVLAVSGTFVTTLLSLIGHENRAFMQLHKLFLVSIALLLIPRNNQLDQLFKTAAASLTAISNLLATWFVLFLVYAIALTQIFGLTKFGDGENNNINFRTVPKALILLFRMSCGEGWNQVMEDFATMDFPYCTSEDEFFQSDCGSAAGARTLFISWNILSMYIFVSLFVSLIFESFSYVYQRSSGLYAISREEIRRYKQAWATFDPDGTGYISKQQFPRLLGELSGVFEMRIYDGDFTVGRLLEECKLSRRESQQPHVRAVDGVDLDKLCRIIESLPVGAIRRRRARLNAFYEEVLVSADPERGISFTSCLMILAHYNVINDSKSLRLEEFLRRRARLQRVDEAVRRNVVVGFFNTLYWSRRFRRYQELKHDSRLVDVPQFSVPEIYVEDDGQEDGASEGQQSGPPSPSMLSPTSDRSGASHRSSRTLPRIDTTIATEDPFFSPTQSEWSQIGSLSPHRTTLSDRDTGQTDDTTGRSRAGSSVSVQGVMDSFDNSVWGESIRRSFTQRRSQGN
>CIMG_06961-t26_1
MASSGNGNQVPNNGQGDQIPLRDLSRPPDTVIAEHTGRRLGRARSVDSDEGYGLGRPSLLGLRPGVRRYERIAEDSPSRERADSQDGFQNIDLSQDGAPSGRGAYTNNPRYSSASGEQRGAGLRFIPFEPISQTHSRLDSIGGGNTGGYGESDGLASLSNMEAEYFNENASPTEPGETDRTPLTDRRYLQPISGTSEGQTSLNKTLTGNSGHSVRFDDSVSGTRLGDDLPHLEGGLGRRHSSYESPASSRLSLGRSIRLTPTGSSSALSRAGSMMRMMSQRVVNLSNEPELVEQTLRRKSSLKTARLEGPPTLPAMADYAHDIRGSPAKTQHGPPEKPFPSIHVRQRTSQINPLRGKSLGIFSPENGLRKALCEVLIHPATEPIILILIVIQTVLLAVESSVKKRAMVGKWGDSAFDYAFLILFTIYTLELAARIIVSGLILNPEEYSTLDRSEGLRKAIISKGRDLFMPQRQFSKKKPPNPVNNQMSILRSFTGMQPQANHADEAAQQRARLARRAFLRHSFNRLDFLAVVSYWISFVLSIMSVESDQRLFVFRMLSSLRILRLLALTSGTTVILRSLKKAAPLLVNVAVFIGFFWLLFAIVGVQSFKSSLQRSCVWVDPENIRNFTMNDAPDNIQLCGGYLDNITGDPMPWLLPDGSRGASKAKGYLCPQGSRCVQGSNPYGGTVSFDNVANSLELVFVVMSSNTFTDLLYYTTDSDYLVASVFFIASFVVLSLWLVNLLIAVITSSFQVIREESKQSAFTTDNIDDVQQEEKAPARVSALKRMYNKTYWLWIFLITFDLIVQGMRSSSMGPDRKAFIYTTELAVTVLLLFEIFFRFASDWRNFFRSSRNWFDLALAVITAIIQLPPIHNSGRVYAALTIFQILRIYRVVLAFSLTRSLIMTVFGNVIGLLNLILFVFLITFLTSIFAVQLFRDQIPKEKDGEVTPVSFFSIYNSFLGMYQILSSEDWTSILYSATESSAPWKTSWISAAFFIMWFILANLVVLNMFIAVIQESFDVSEDEKRLHQVKAFLQQKQLSGSSQGNLAISSIFKLGRDQQRYRDPLDHGPAALEMLLKDAVVHEFLDEPAPLRMDSQHPELSTDPAQPGAFSSWFTKLKGRVLNREPNPFYSKLKISRDYDELDPTAMAKEVLSASEQRKQAQRQYLQRYPRYNVSLFIFPPTHPMRRLCQRIVGPGRGNTRIEGVDPYKPVWYTFSAFIYAAIVAMVLLACIATPLYQRTYFETHRYAVKNWFVWTDIGFAILFTVEALIKVVADGFFWTPNAYFRGSWGFIDGLVLITLWINVAASLLQNGDVSRVVGAFRALRALRLLNVSDSARETFHSVIILGGWKVISAAFVSMGFLVPFAIYGLNLFNNQMKRCNDDDFGYSSLAYCVGEYKSSPFAWDVLAPRVVENPFYSFDTFGDSLFILFQIVSQEGWTDVLWSAMSITGVGQQPQPFASQANGLFFVAFNLLGAVFVLTLFVSVFMRNYTEQTGVAFLTAEQRSWLELRKLLRQISPSKRSTSKKNSKFKAWSYRIAVKKHGVWAKFITTLLLIHLGLLVLEFHPTVGWWDRTRDIIFFVLTLFYIANIAIRLIGLTWSRFRRSSWDLYSVLAVSGTFVTTLLSLIGHENRAFMQLHKLFLVSIALLLIPRNNQLDQLFKTAAASLTAISNLLATWFVLFLVYAIALTQIFGLTKFGDGENNNINFRTVPKALILLFRMSCGEGWNQVMEDFATMDFPYCTSEDEFFQSDCGSAAGARTLFISWNILSMYIFVSLFVSLIFESFSYVYQRSSGLYAISREEIRRYKQAWATFDPDGTGYISKQQFPRLLGELSGVFEMRIYDGDFTVGRLLEECKLSRRESQQPHVRAVDGVDLDKLCRIIESLPVGAIRRRRARLNAFYEEVLVSADPERGISFTSCLMILAHYNVINDSKSLRLEEFLRRRARLQRVDEAVRRNVVVGFFNTLYWSRRFRRYQELKHDSRLVDVPQFSVPEIYVEDDGQEDGASEGQQSGPPSPSMLSPTSDRSGASHRSSRTLPRIDTTIATEDPFFSPTQSEWSQIGSLSPHRTTLSDRDTGQTDDTTGRSRAGSSVSVQGVMDSFDNSVWGESIRRSFTQRRSQGN
>CJI96_0002066_t1
MEKRLPSYVEEHVPHEDYDFIDHAVESDFDAIQRGVVDALGTNDHSGLWRVGTSHRDEEQEPSSPQSTPYNRYPDTHPDYTLESDLTYDIPLITFNQPDTSQNTAASERPQLKLTTQDLDSLEAGAYRAPSPSRAPQSPSKLPDFLTRMSNRIAGDNNPPPTPSAERSHSFSEFLHPSTSSKHPESPSPSAQEPTFGSVQSIDTSAEHHSDDGHSKVSSDGQTRDIPTLSTESVNNISRPTLQRTHSDAVSGVSGGSVPLSAAAKPFFSKIERAERFDHLYLYGKSCGMFTSKSKLRIMCHRLVSHPMTSSFLLFLLVLQTALLSYREWNPEALDGYYYSGYNWADYILMAINILYSIEVFAKIIAYGFISDKVMFDELGLEYPSTGFLMSAKRAIDNIPFTSIIKRLYHKWADTRRLKSADLNIKYDDFVSNEDSFNHHRREDPHKPEFTSFAAGQSPQMNGVRKQNTFLYSTQIRRKVDEMNLRRAYLRTSWQVIDFISMVCFWISLPLSYNHYDAKHHIFLFRALSCLRILRLCNLTTGTNIILRAIHSAIPQLVDVSLFICCFWVIFGIIGVQSFKSSLTRHCQWTNPEDPSETYLNSDSYCGSFIGRDGFVRSFLERDGSSSGVIKGYRCPMYSVCQSGENPYGGTVNFDNIFQSMQLVFVIMSANTFTDIMYYTMDTDNIGSSLFFIFCIFILTVWLLNVFIAVIVTSFNIAQLEDAEDKKRKDEGRRTSLLAIFGFNDKLHNQKVYPLIQKRLYLRIYYKIEIFFVMLIATDLIIQALRDHNMSDQRAHGLYRFEAAVTATLFVEIIIRFLLYYPHWRTFFMSRRNFFDMFLAIITGIIILGPVKSLLGHAYYWLTVFQIARIYRVVLSIGITRNLWMKLTNNIKAIFDLALFYYILLFLSSIIVTRYFEGTATKEDTTEDFFTSLYTLPNAFMSLYIITTTENWTTAVYGLQEAAKTVSSRAFGTIFLYAWFVVSNTMILGIFIAVIARTLEVSEEGKRKQQLLQFIDNMTKRLQSITHETGALSKWKHKIFKRKDDKNIERAMTNLLLSGTAVNEFLEKDLEPEDRDDEEIKPLPRNPVQRWIKVNFTRALSVVKNPFYSSGRKSIPLESFDPAKFAQNVITERNQLVSSQDEYLRNNPMFNTVFYMLGPRHRLRRFCQRIVFSSYGERVDGVEPNKTVGEIFIALMFLSTVGIVVTTCILTPLFRRDIINQEGKWSWAFIIDVVFICIFTIELLIKITADGIIFTPNAYFRSSWNWIDFIALASLWIEFISVLRNDGHLSRIVRGLKALRALRLLTISETAKSNFHYTMISGFGKIMSAALISITLLLPFSIWGLNIFTGRLGTCTDDSLGEADCYNESGNTVFDWDVISPNAYVEPFLNFNNFARSISTLYQIVSLEGWTELLMQVMQSTGEGTPPELFASPFNGVFIILFNNVSIVFILTLFVSVIIDNYSRVTGRAYLTKSQIQWYQVKKFLKQVKPSKRMDRSNMPGLRRLCYNLTVEKNIVWWQTLNLCLFIHIIALLSETFPERDGINTARYVFLMISSSIFIVNSLMLCYALGYKSFIQNKWNLFQALVSIGAFVTTILSFPIDSSSIFINFNKLFLVAMLTFIFPRSNKLSQLLRFASASFPSLASLIFTWFVVFMVYAIAMNQIFGMTKTGPNTTGNINLRSVPKALILLFRCSFGEGWNDIMSDFTVESPWCTADQTLDDSDCGSQQYAYILFMSWNVISMYIFLNLFVSLILDSFSYINSGSDYVDLISREEVRKFKRAWQQFDPNGTGFIKPYDLPKFLHSLTGSLSFRFYSGDLSIPELCRKWIRRNNPHDPYDISVNYDEVENIMNKMDIPKIQERRRVYERFLEEAIMNMEIHEEPGISFTRILLQIPLYNSFDPSQCLILLDFLDRRLFYQKLEKRMKLKRVYETVAAFACRWKYVENKRHGVRDTNINFDKELKRSSYFANEELSLKEPMEEQDEVSVSDTEDSSSDNELIPLHKDNLKVHKGDYYPKSPVHLFKGTDKFGQDHDVYHHPVRSEAAHSPSQLSPSIHSAPWEDKSNLSAVDLTTIGETLENSSWGDAFREVTSRGSTSHRIISRRPSTNGSDNSYNSQSYEDKKFS
>CJI97_003476_t1
MSHGIHIHEPSSDDEYGAPYHVQNPFVSSSERRARESGEYRRRTVSSRGSRYSSSPVLEPISRSTTMEKRLPSYVEEHVPHEDYDFIDHAVESDFDAIQRGVVDALGTNDHSGLWRVGTSHRDEEQEPSSPQSTPYNRYPDTHPDYTLESDLTYDIPLITFNQPDTSQNTAASERPQLKLTTQDLDSLEAGAYRAPSPSRAPQSPSKLPDFLTRMSNRIAGDNNPPPTPSAERSHSFSEFLHPSTSSKHPESPSPSAQEPTFGSVQSIDTSAEHHSDDGHSKVSSDGQTRDIPTLSTESVNNISRPTLQRTHSDAVSGVSGGSVPLSAAAKPFFSKIERAERFDHLYLYGKSCGMFTSKSKLRIMCHRLVSHAMTSSFLLFLLVLQTALLSYREWNPEALDGYYYSGYNWADYILMAINILYSIEVFAKIIAYGFISDKVMFDELGLEYPSTGFLMSAKRAIDNIPFTSIIKRLYHKWADTRRLKSADLNIKYDDFVSNEDSFNHHRREDPHKPEFTSFAAGQSPQMNGVRKQNTFLYSTQIRRKVDEMNLRRAYLRTSWQVIDFISMVCFWISLPLSYNHYDAKHHIFLFRALSCLRILRLCNLTTGTNIILRAIHSAIPQLVDVSLFICCFWVIFGIIGVQSFKSSLTRHCQWTNPEDPSETYLNSDSYCGSFIGRDGFVRSFLERDGSSSGVIKGYRCPMYSVCQSGENPYGGTVNFDNIFQSMQLVFVIMSANTFTDIMYYTMDTDNIGSSLFFIFCIFILTVWLLNVFIAVIVTSFNIAQLEDAEDKKRKDEGRRTSLLAIFGFNDKLHNQKVYPLIQKRLYLRIYYKIEIFFVMLIATDLIIQALRDHNMSNQRAHGLYRFEAAVTATLFVEIIIRFLLYYPHWRTFFMSRRNFFDMFLAIITGIIILGPVKSLLGHAYYWLTVFQIARIYRVVLSIGITRNLWMKLTNNIKAIFDLALFYYILLFLSSIIVTRYFEGTATKEDTTEDFFTSLYTLPNAFMSLYIITTTENWTTAVYGLQEAAKTVSMRAFGTIFLYAWFVVSNTMILGIFIAVIARTLEVSEEGKRKQQLLQFIDNMTKRLQSITHETGALSKWKHKIFKRKDDKNIERAMTNLLLSGTAVNEFLEKDLEPEDRDDEEIKPLPRNPVQRWIKVNFTRALSVVKNPFYSSGRKSIPLESFDPAKFAQNVITERNQLVSSQDEYLRNNPMFNTVFYMLGPRHRLRRFCQRIVFSSYGERVDGVEPNKTVGEIFIALMFLSTVGIVVTTCILTPLFRRDIINQEGKWSWAFIIDVVFICIFTIELLIKITADGIIFTPNAYFRSSWNWIDFIALASLWIEFISVLRNDGHLSRIVRGLKALRALRLLTISETAKSNFHYTMISGFGKIMSAALISITLLLPFSIWGLNIFTGRLGTCTDDSLGEADCYNESGNTVFDWDVISPNAYVEPFLNFNNFARSISTLYQIVSLEGWTELLMQVMQSTGEGTPPELFASPFNGVFIILFNNVSIVFILTLFVSVIIDNYSRVTGRAYLTKSQIQWYQVKKFLKQVKPSKRMDRSNMPGLRRLCYNLTVEKNIVWWQTLNLCLFIHIIALLSETFPERDGINTARYVFLMISSSIFIVNSLMLCYALGYKSFIQNKWNLFQALVSIGAFVTTILSFPIDSSSIFINFNKLFLVAMLTFIFPRSNKLSQLLRFASASFPSLASLIFTWFVVFMVYAIAMNQIFGMTKTGPNTTGNINLRSVPKALILLFRCSFGEGWNDIMSDFTVESPWCTADQTLDDSDCGSQQYAYILFMSWNVISMYIFLNLFVSLILDSFSYINSGSDYVDLISREEVRKFKRAWQQFDPNGTGFIKPYDLPKFLHSLTGSLSFRFYSGDLSIPELCRKWIRRNNPHDPYDISVNYDEVENIMNKMDIPKIQERRRVYERFLEEAIMNMEIHEEPGISFTRILLQIPLYNSFDPSQCLILLDFLDRRLFYQKLEKRMKLKRVYETVAAFACRWKYVENKRHGVRDTNINFDKELKRSSYFANEELSLKEPMEEQDEVSVSDTEDSSSDNELIPLHKDKLKVHKGDYYPKSPVHLFKGTDKFGQDHDVYHHPVRSEAAHSPSQLSPSIHSAPWEDKSNLSAVDLTTIGETLENSSWGDAFREVTSRGSTSHRIISRRPSTNGSDNSYNSQSYEDKKFS
>CJJ07_001094_t1
MSHGIHIHEPSSDDEYGAPYHVQNPFVSSSERRARESGEYRRRTVSSRGSRYSSSPVLEPISRSTTMEKKLPSYVEEHVPHEDYDFIDHAVESDFDAIQRGVVDALGTNDHSGLWRVGTSHRDEEQEPSSPQSTPYNRYPDTHPDYTLESDLTYDIPLITFNQPDTSQNTAASERPQLKLTTQDLDSLEAGAYRAPSPSRAPQSPSKLPDFLTRMSNRIAGDNNPPPTPSAERSHSFSEFLHPSTSSKHPESPSPSAQEPTFGSVQSIDTSAEHHSDDGHSKVSSDGQTREIPTLSTESVNNISRPTLQRTHSDAVSGVSGGSVPLSAAAKPFFSKIERAERFDHLYLYGKSCGMFTSKSKLRIMCHRLVSYPMTSSFLLFLLVLQTALLSYREWNPEALDGYYYSGYNWADYILMAINILYSIEVFAKIIAYGFISDKVMFDELGLEYPSTGFLMSAKRAIDNIPFTSIIKRLYHKWADTRRLKSADLNIKYDDFVSNEDSFNHHRREDPHKPVFTSFAAGQSPQMNGVRKQNTFLYSTQIRRKVDEMNLRRAYLRTSWQVIDFISMVCFWISLPLSYNHYDAKHHIFLFRALSCLRILRLCNLTTGTNIILRAIHSAIPQLVDVSLFICCFWVIFGIIGVQSFKSSLTRHCQWTNPEDPSETYLNSDSYCGSFIGRDGFVRSFLERDGSSSGVIKGYRCPMYSVCQSGENPYGGTVNFDNIFQSMQLVFVIMSANTFTDIMYYTMDTDNIGSSLFFIFCIFILTVWLLNVFIAVIVTSFNIAQLEDAEDKKRKDEGRRTSLLAIFGFNDKLHNQKVYPLIQKRLYLRIYYKIEIFFVMLIATDLIIQALRDHNMSDQRAHGLYRFEAAVTATLFVEIIIRFLLYYPHWRTFFMSRRNFFDMFLAIITGIIILGPVKSLLGHAYYWLTVFQIARIYRVVLSIGITRNLWMKLTNNIKAIFDLALFYYILLFLSSIIVTRYFEGTATKEDTTEDFFTSLYTLPNAFMSLYIITTTENWTTAVYGLQEAAKTVSSRAFGTIFLYAWFVVSNTMILGIFIAVIARTLEVSEEGKRKQQLLQFIDNMTKRLQSITHETGALSKWKHKIFKRKDDKNIERAMTNLLLSGTAVNEFLEKDLEPEDRDDEEIKPLPRNPVQRWIKVNFTRALSVVKNPFYSSGRKSIPLESFDPAKFAQNVITERNQLVSSQDEYLRNNPMFNTVFYMLGPRHRLRRFCQRIVFSSYGERVDGVEPNKTVGEIFIALMFLSTVGIVVTTCILTPLFRRDIINQEGKWSWAFIIDVVFICIFTIELLIKITADGIIFTPNAYFRSSWNWIDFIALASLWIEFISVLRNDGHLSRIVRGLKALRALRLLTISETAKSNFHYTMISGFGKIMSAALISITLLLPFSIWGLNIFTGRLGTCTDDSLGEADCYNESGNTVFDWDVISPNAYVEPFLNFNNFARSISTLYQIVSLEGWTELLMQVMQSTGEGTPPELFASPFNGVFIILFNNVSIVFILTLFVSVIIDNYSRVTGRAYLTKSQIQWYQVKKFLKQVKPSKRMDRSNMPGLRRLCYNLTVEKNIVWWQTLNLCLFIHIIALLSETFPERDGINTARYVFLMISSSIFIVNSLMLCYALGYKSFIQNKWNLFQALVSIGAFVTTILSFPIDSSSIFINFNKLFLVAMLTFIFPRSNKLSQLLRFASASFPSLASLIFTWFVVFMVYAIAMNQIFGMTKTGPNTTGNINLRSVPKALILLFRCSFGEGWNDIMSDFTVESPWCTADQTLDDSDCGSQQYAYILFMSWNVISMYIFLNLFVSLILDSFSYINSGSDYVDLISREEVRKFKRAWQQFDPNGTGFIKPYDLPKFLHSLTGSLSFRFYSGDLSIPELCRKWIRRNNPHDPYDISVNYDEVENIMNKMDIPKIQERRRVYERFLEEAIMNMEIHEEPGISFTRILLQIPLYNSFDPSQCLILLDFLDRRLFYQKLEKRMKLKRVYETVAAFACRWKYVENKRHGVRDTNINFDKELKRSSYFANEELSLKEPMEEQDEVSVSDTEDSSSDNELIPLHKDNLKVHKGDYYPKSPVHLFKGIDKFGQDHDVYHHPVRSEAAHSPSQLSPSIHSAPWEDKSNLSAVDLTTIGETLENSSWGDAFREVTSRGSTSHRIISRRPSTNGSDNSYNSQSYEDKKFS
>CJJ09_000704_t1
MEKKLPSYVEEHVPHEDYDFIDHAVESDFDAIQRGVVDALGTNDHSGLWRVGTSHRDEEQEPSSPQSTPYNRYPDTHPDYTLESDLTYDIPLITFNQPDTSQNTAASERPQLKLTTQDLDSLEAGAYRAPSPSRAPQSPSKLPDFLTRMSNRIAGDNNPPPTPSAERSHSFSEFLHPSTSSKHPESPSPSAQEPTFGSVQSIDTSAEHHSDDGHSKVSSDGQTREIPTLSTESVNNISRPTLQRTHSDAVSGVSGGSVPLSAAAKPFFSKIERAERFDHLYLYGKSCGMFTSKSKLRIMCHRLVSYPMTSSFLLFLLVLQTALLSYREWNPEALDGYYYSGYNWADYILMAINILYSIEVFAKIIAYGFISDKVMFDELGLEYPSTGFLMSAKRAIDNIPFTSIIKRLYHKWADTRRLKSADLNIKYDDFVSNEDSFNHHRREDPHKPVFTSFAAGQSPQMNGVRKQNTFLYSTQIRRKVDEMNLRRAYLRTSWQVIDFISMVCFWISLPLSYNHYDAKHHIFLFRALSCLRILRLCNLTTGTNIILRAIHSAIPQLVDVSLFICCFWVIFGIIGVQSFKSSLTRHCQWTNPEDPSETYLNSDSYCGSFIGRDGFVRSFLERDGSSSGVIKGYRCPMYSVCQSGENPYGGTVNFDNIFQSMQLVFVIMSANTFTDIMYYTMDTDNIGSSLFFIFCIFILTVWLLNVFIAVIVTSFNIAQLEDAEDKKRKDEGRRTSLLAIFGFNDKLHNQKVYPLIQKRLYLRIYYKIEIFFVMLIATDLIIQALRDHNMSDQRAHGLYRFEAAVTATLFVEIIIRFLLYYPHWRTFFMSRRNFFDMFLAIITGIIILGPVKSLLGHAYYWLTVFQIARIYRVVLSIGITRNLWMKLTNNIKAIFDLALFYYILLFLSSIIVTRYFEGTATKEDTTEDFFTSLYTLPNAFMSLYIITTTENWTTAVYGLQEAAKTVSSRAFGTIFLYAWFVVSNTMILGIFIAVIARTLEVSEEGKRKQQLLQFIDNMTKRLQSITHETGALSKWKHKIFKRKDDKNIERAMTNLLLSGTAVNEFLEKDLEPEDRDDEEIKPLPRNPVQRWIKVNFTRALSVVKNPFYSSGRKSIPLESFDPAKFAQNVITERNQLVSSQDEYLRNNPMFNTVFYMLGPRHRLRRFCQRIVFSSYGERVDGVEPNKTVGEIFIALMFLSTVGIVVTTCILTPLFRRDIINQEGKWSWAFIIDVVFICIFTIELLIKITADGIIFTPNAYFRSSWNWIDFIALASLWIEFISVLRNDGHLSRIVRGLKALRALRLLTISETAKSNFHYTMISGFGKIMSAALISITLLLPFSIWGLNIFTGRLGTCTDDSLGEADCYNESGNTVFDWDVISPNAYVEPFLNFNNFARSISTLYQIVSLEGWTELLMQVMQSTGEGTPPELFASPFNGVFIILFNNVSIVFILTLFVSVIIDNYSRVTGRAYLTKSQIQWYQVKKFLKQVKPSKRMDRSNMPGLRRLCYNLTVEKNIVWWQTLNLCLFIHIIALLSETFPERDGINTARYVFLMISSSIFIVNSLMLCYALGYKSFIQNKWNLFQALVSIGAFVTTILSFPIDSSSIFINFNKLFLVAMLTFIFPRSNKLSQLLRFASASFPSLASLIFTWFVVFMVYAIAMNQIFGMTKTGPNTTGNINLRSVPKALILLFRCSFGEGWNDIMSDFTVESPWCTADQTLDDSDCGSQQYAYILFMSWNVISMYIFLNLFVSLILDSFSYINSGSDYVDLISREEVRKFKRAWQQFDPNGTGFIKPYDLPKFLHSLTGSLSFRFYSGDLSIPELCRKWIRRNNPHDPYDISVNYDEVENIMNKMDIPKIQERRRVYERFLEEAIMNMEIHEEPGISFTRILLQIPLYNSFDPSQCLILLDFLDRRLFYQKLEKRMKLKRVYETVAAFACRWKYVENKRHGVRDTNINFDKELKRSSYFANEELSLKEPMEEQDEVSVSDTEDSSSDNELIPLHKDNLKVHKGDYYPKSPVHLFKGIDKFGQDHDVYHHPVRSEAAHSPSQLSPSIHSAPWEDKSNLSAVDLTTIGETLENSSWGDAFREVTSRGSTSHRIISRRPSTNGSDNSYNSQSYEDKKFS
>CLCR_11331-t43_1
MSSRDRTPPKAIGPQSIPLRDLSRPPDSGSDETDDLGSATVGHKKRHSRTRSLLAGRRTPNYARLNDHEESPTRGGPSGAPNRLVGLSVRGGGGSDTHSPVEDIGGFAAATVGLDLQLPSTPPSVGLRRPSIITTAAEGEVHEADSPFSPPDSDTTPLTASQRLTSSLKTSSSTSRGQRHDRQGKGSSVHWTDGESPSFVRGRASRLGDDLPTLDTGAGMHRKLSTGSGISRLSASRAESGERSRSLSPSPSPMARANSMLREISQRVVNLSNDSDMVEQSIRRKSSVRQHRRPSTTSPALPLPGIEDEEEAPPHQAPPLEKVPSAEVTAEPFTPFTPSAPSTPAYHPNPLLGRSWGIFGPENALRKWLCEILVHPLTEPLILVLIVAQTVLLAVNAASDAVYLETRTKRWGSTGFDYAIFGLFVVYTLELIARTIVSGFISNPVQFSTINRSVGLKKAVLQKAHTLFAPQDAREAPRMANDGPTQPSIVRSFTGLPEPGGPGHTKQQQRIRLARRAFLRHSFNRLDFVAVVSYWISFVMQISGVEDSKHVYVFNMLSCLRILRLLGLTAGTSIILRSLKKAAPLLVHVAFLIGFFWLIFGIVGVQSFKSSLRRTCVWVGDDGSGQNFTLNIAPDNIQFCGGYFDAVTGDEMPWLKSDGSQGANSAKGYLCPQNSLCVESGNGPYNGTVSFDNIAQSLELVFVIISSNTFSDLLYYLTDSDYLAAALYFAAGIVVLSLWLVNLLVAVITSSFQIIREESKQSAFTADKIDGPHLDEDLKTKRSQLKKIYDKTHIFWVLVIVYDLVVQSLRSATQSPSRESFIMNSESVVTFLLLLEIILRFLCDWRHFLHGKRNIVDLLLAIVTAVMQIPTIRNSGRAYAWLSVFQIARIYRVVLAVRVTRELVMVVFGNIVGLLNLILFVFLFTFLAAILASQLFRGDFPPADAGGELINVTFFDIWNSFLGMYQVFSSENWTTLMYNSTQFNNIWDTAWLSAIFFILWFVVSNLIVLNMFIAVIQESFDVSEDEKRLEQVKAFLRQKEMTGSASGNLSLAAVFKMGRESLRHRDALEYGSAAVEQLLKEAVVKDFLDEQDQGLARRPTSMHLDQIPTVKPGFLSKYWGKVTGLAGTREPNPFYSNATVSRANEDFDPRLVAQRVVATAENRRRAQRQYLQKHPKYNVSLFIFKPDNPIRKLCQYLVGPGRGSERVEGVSPFKPAWYAFSAFTYLAIVAMVILACITTPLYQRDYYLENSLSITNWFVWTDLGFAALFTIEAAIKVIADGLFFTPHAYFRSVWGFIDGVVLITLWINVITAMFRDDGVSRAVGAFKALRALRLLNISDTARQTFYSVIIVGGYKVLAAAFVSMSLLIPFAILGVNLFNGQLEACNDGDFGYSALSNCVGEYNSTPFNWPVLAPRQVANPWFDFDDFGSALFILFQIVSQEGWVDVMWSGTSITGRGTQPEPLASSGNAVYFIIFNLLGAVFVLTLFISVFMRNYTEQTGVAYLTAEQRSWLELRKLLRQISPSKRSLGVESNKWKKWCYDLSIQKRGLWQRFITLLLVFHLILLTVDFYPEPEWWSKLRKFIFLAITLVLIANIVIRIVGLSWNRFRRSSWDLYSIFSVSGIFVTSLISLSTIDNRAFEQLQKLFLVSATFLLIPRNNQLDQLFKTAAASLPLIANLLATWFVLFLVFAIALTQAFGLTRFGPNESNNVNFRTVPKALILLFRTSIGEGWNQIMEDFASIEPPFCVREDSFFASDCGSAGWARALFIAWNIISMYIFVSLFVSMIFESFSYVYQQSSGMSIVSRDEIRRYKQAWAEFDPNSTGFISKEQFPRLLGELSGIWQMRIYDGDFTVRAIKEDCSIQPGDPVRPPGRVVDGLDLDKLAERVNQIPVKEIQQRRARLNVFYEEVMLTADPDRGIPFTAVLFLLTHYNVITDSRSLRLQEFLRRRARLQRVQETIRRNTVVGFFDTLHWSRKFKKAVERRRSGRLAAPPSLPVPEIFIEDPDDNMEESSFTEPRDFTESRQSYTPKKQSVNLPPIDTSLPSGSSLRSPSPIDGSPASSPIRTRLGSVDTSYHGATRSSPTTPTLSHSRQASNTGQLDGQGMMESFDNSAWGESIRRSFTTRVRHDTSRG
>CLUG_01439-t34_1
MRNPFRDEEPTDATREEREQKVANRHSQPRFVVESSYDNLRDAFTSDPLTVQDELVSALGNEGHEANWLKSPANSRNSMEISSSRRSSREASSNAYLHPTDAPSIWDHYPNYDYYPDYPETQSNYDIPLITLDHSGNADLEAGLQRLNEKAKLNLPGSPSKIPNIISRISDRIAGSNNPATPMSEKPPVFMADLESVETMDPNLTSLGTPSHSPLLRPSRPSGDGDSMISSQQLHTDELSGQITPNLQHSTSNVTTAIVHENPFSMGNSPNEGFEHLYLYGRSLRIFAPSSPFRKWCHRAAAHSATNATLLVLLFIQTTLLIFRQWNPAKLDGYVYYGNNWVEYVIAFIYFLYSMEAGVKIVAYGLIDDRIMFEELGLDYPSSWISETTRSVIQYIREVYSTYSNRFGKGKDGKGNRFRLSSKSTSNIKNPSNGFGETSLDLNSPLDNSTEYHENPFIESSSDSSQNPFNDTSSSQDRNLTRRRSDIQRRVRFHRQDSASSVVDVKPSLRIHSKNTFLKSSTIRKKVEEMNLRRAYLHNSWQIFDAISTVSFWISMILSVNRQDYDHHFMLFRALSCLRILRLCNLTTGTNIILKACYAAIPQLMDITIVIVCFWVIFAIIGVQSFKSSLSRNCVWTNPTDPSETFRNTEQFCGSYIGLDGKAKPFLNRNGEASESIKGFRCPMNSVCQSGENPYAGSVNFDNIFQSMQLVFVIMSVNAFSDLMYELMDTDNIAAALFFIFAIFILTVWLMNIFIAIIVSSFQVVQMEQAEEKRQRAERRNKKMSSFKIWMFNDELHSKRVRSVISKKPWLKRYYQFEIISLVMIATGLVIQCLRSSSMSDDLSRFIYRAEEFVTAFLCADIVLRFSLFMPYWRDFFYSKRNCFDLFLALITTVIIADPVKNKLGHAYYWLSFFQIVRFYRIVLAYSITRDLWLKILRNAKAIFDLTLFYFILLVLTSIILARFFEGTVPLSDVDDVQFAMHTLPNTFMSLYVITSTENWADIMYSLQEYARSTSQRAIGSVFLIFWFIVSNSIVMNIFIAVIANALQVSDEGKRKHQLSQFIEDVTTKLQSVQTRNDWISKMKARIFKSNTEKNMQRAVTNLLMSGSAVNDFLENDTTVERNDSDEDDKGGPIRKWINERKRRILAYFHNPFFTKHRTQITYEGKFDPVTFAKRALEERQRIEKEQDQYLRDNPMFNTVFYMLAPGHRLRRICQRIVPSSYGERIDGVEPHKKISEIFASLMFLSTIGIVLAACYVTPLYRRDVGHVNGQWNWALYTDSVLLLVFTMEYLIKITADGIIFTPNGYYRSPWNWLDFCALLSLWTEFVAFIKDDGPLSLVVRGLKALRALRILTISETAKNNFQYTIISGFGKIVSAAMMSLTLIFPFSIWALNIFNDRLGFCNDGVSYLGECVNEYSNTVYDWEIYSPRVYTEPLLQMNRFSSSFSTLYQIVSLEGWTDLLINVMQSTGSGTPQQMFYNAFNGVFVIFFNFVSVVFILTVFVSVIIDNYAKVTGRAYLTNEQIQWYNVKRFLLRVKPSKRRDPKSLKGIQKAFYNLTVGRNRIWRNTLNTVLLIHVVSLLCETYPSNKSFNVFRALAFMVSSTCFVIHYFMLAIAQSFKVFISNKWNIFSFIVSLGAWISTMLSFATNSGSVFINFNKLFLVGMLIFLFPRSDRINQLLKFAAASLPRLLSLMFTWFILYLVYAIALNQIFGMTKIGPNTSGNINVRSVPKTLILLFRCSMGEGWNYIMDDFTLEVPFCTYDNSVDDSDCGNKEYAYLLFMSWNVISMYIMLNLFVSLLLDSFSYISGGSKYAPLVARSEIRKFKKSWGKFDPKGTGFIDPEDLPKFLHTLDGSLSFHFYHGMFSIPELCSKWIHRNDPNNPYDVAINYDAINETVATMDFPKIRERRFMYERFIEEAIMNMELHEEPGISFTRLLVQLPLYNSFDSGECLVLIDYLERRLFMQKLEKRLQKKRCKELLQGYITRWAYVHRQREEKRKSQISNISTEGKQNTFYEVGIEDF
>CPAG_04327-t26_1
MASSGNGNQAPNNGQGDQIPLRDLSRPPDTVIAEHTGRRLGRARSVDSDEGYGLGRRSLLGLAPGVRRYERIAEDSPSRERADSQDGFQNIDLSQDGAPSGRGVYTNNPGYSSASGEQRGAGLRFVPFEPISQTHSRLDSIGGGNTDGYGESDGLASLSNMEAEYFNENASPTEPGETDRTPLTDRRYLQPISGTSEGQTSLNKTLTGNSGHSVRFDDSVSGTRLGDDLPHLEGGLGRRHSSYESPASSRLSLGRSIRLTPTGSSSALSRAGSMMRMMSQRVVNLSNEPELVEQTLRRKSSLKTARLEGPPTLPAMADYAHDIRGSPAKTQHGPPEKRFPSIHVRQRTSQINPLRGKSLGIFSPENGLRKALCEVLIHPATEPIILILIVIQTVLLAVESSVKKRAMVGKWGDSAFDYAFLILFTIYTLELAARIIVSGLILNPEEYSTLDRSEGLRKAIISKGRDLFMPQRQFSKKKPPNPVNNQMSILRSFTGMQPQANHADEAAQQRARLARRAFLRHSFNRLDFLAVVSYWISFVLSIMSVESDQRLFVFRMLSSLRILRLLALTSGTTVILRSLKKAAPLLVNVAVFIGFFWLLFAIVGVQSFKSSLQRSCVWVDPENIRNFTMNDAPDNIQLCGGYLDNITGDPMPWLLPDGSRGASKAKGYLCPQGSRCVQGSNPYGGTVSFDNVANSLELVFVVMSSNTFTDLLYYTTDSDYLVASVFFIASFVVLSLWLVNLLIAVITSSFQVIREESKQSAFTTDNIDDVQQEEKAPARVSALKRMYNKTYWLWIFLITFDLIVQGMRSSSMGPDRKAFIYTTELAVTVILLFEIFFRFASDWRNFFRSSRNWFDLALAVITAIIQLPPIHNSGRVYAALTIFQILRIYRVVLAFSLTRSLIMTVFGNVIGLLNLILFVFLITFLTSIFAVQLFRDQIPKEKDGEVTPVSFFSIYNSFLGMYQILSSEDWTSILYSATESSAPWKTSWISAAFFIMWFILANLVVLNMFIAVIQESFDVSEDEKRLHQVKAFLQQKQLSGSSQGNLAISSIFKLGRDQQRYRDPLDHGPAALEMLLKDAVVHEFLDEPAPLRMDSQHPELSTDPAQPGAFSSWFSKLKGRILNREPNPFYSKLKISRDYDELDPTAMAKEVLSASEQRKQAQRQYLQRYPRYNVSLFIFPPTHPMRRLCQQIVGPGRGNTRIEGVDPYKPVWYTFSAFIYAAIVAMVLLACIATPLYQRTYFETHRYAVKNWFVWTDIGFAILFTVEALIKVVADGFFWTPNAYFRGSWGFIDGLVLITLWINVAASLLQNGDVSRVVGAFRALRALRLLNVSDSARETFHSVIILGGWKVISAAFVSMGFLVPFAIYGLNLFNNQMKRCNDDDFGYGSLAYCVGEYKSSPFAWDVLAPRVVENPFYSFDTFGDSLFILFQIVSQEGWTDVLWSAMSITGVGQQPQPFASQANGLFFVAFNLLGAVFVLTLFVSVFMRNYTEQTGVAFLTAEQRSWLELRKLLRQISPSKRSTSKKNSKFKAWSYRIAVKKHGVWAKFITTLLLIHLGLLVLEFHPTVGWWDRTRDIIFFVLTLFYIANIAIRLIGLTWSRFRRSSWDLYSVLAVSGTFVTTLLSLIGHENRAFMQLHKLFLVSIALLLIPRNNQLDQLFKTAAASLTAISNLLATWFVLFLVYAIALTQIFGLTKFGDGENNNINFRTVPKALILLFRMSCGEGWNQVMEDFATMDFPYCTSEDEFFQSDCGSAAGARTLFISWNILSMYIFVSLFVSLIFESFSYVYQRSSGLYAISREEIRRYKQAWATFDPDGTGYISKQQFPRLLGELSGVFEMRIYDGDFTVGRLLEECKLSGRESQQPHVRAVDGVDLDKLCRIIESLPVGAIRRRRARLNAFYEEVLVSADPERGISFTSCLMILAHYNVINDSKSLRLEEFLRRRARLQRVDEAVRRNVVVGFFNTLYWSRRFRRYQELKHDSRLVDVPQFSVPEIYVEDDGQEDGASEGHQSGPPSPSMLSPTSDRSGASHRSSRTLPRIDTTIATEDPFFSPTQSEWSQIGSLSPHRTTLSDRDTGQTDGTTGRSRAGSSVSVQGVMDSFDNSVWGESIRRSFTQRRSQGN
>CPAR2_109860-T
MDRQFTSANTPNFVISQVTDTEGNDERATRIVSQSTQESVSYDEEYDPNKTYTRGPSDRGSQRIPTSNENPFQTGLLLPRRKSHGSTFTDNNPFRTDRFTTPQDEPGQLLGDSFQHSPIIQGSLDDNDLKDLREGLKSALGTTNENAKWFPVATPTKEEPPKFPIIKSRDDVSENDNYTTNIPLQDLSLLQRARSGDGSRSSLHSPSPFTDYNDNTSLQKPRSPNRGTEPNLDYLEAGLLNPHGNKEVPAHASSKITNAIARISNRVAGTGDKRDDQSEKEQLGLAPVKSHGSSHLKTPVKEYPSFMEAGGEQSFRLSPSPGKESKNLPEFTVTTDKGESVYNETTFSQGLGVYLHSSSDLNLAQSASVQDFSAEGSLLYQRAPSIQTQHTDGTVRSHRQVLYGKSLGIFPPASKLRQMCHVVLQNQLTTSFLLLILVFQVILLSYRQWDPHNLDGYYYSGYNWADYLLIVINVIYTVEIIGQVIAYGLVNDRAMFKELGVEYPPDIFDYTGLQIRRIVDVFKSTFVHPFKRNHKVSKREMRKDELGEESNDSSGDDQQHNYNNGDINNDDSGSFERLLDSRTSVDYNLQNKYEFDSFHEDGREDTSEPLKTKTGPPEGYRLRSANTFFKGNHQKTLDPQLKRAFLRKSWQRLDFISSFCFWISLLLSINHYDAKHHIMLFRALSCLRILRLCNLTVGTNTILTACKIALPQLIDVSIFISFFWLFFGIIGVQSFKSSFTRHCVWTNPDDPSDTFVNSDSYCGSFIGLDGSKRSYLTRDGKSSGVIKGYRCPKYSQCISGENPHNGTVSFDNILQSLEMVFVIMSANTFTDIMYYTMDTDNMAACLFFIACIFVMTVWLLNVFIAVIVASFNVTRLEVAKQQKRQGLGWRFIRTFNEGSEQYDEKVKELEQRNRYLKLYRKFEFLFVIVIVVSLFVQCFRSHRMSEYRRHLLYRFEASFTSVLLGEIIIRFIVHFPQWRLFFLSKRNCFDLFLAIVTFIIIIKPLKEKMGHVYYWLTVFQLMRFYRVVLATSITRTLWLKIMKNIRIIFDLALFYFILLYLVSIILARFFEGTIPHDELDDVEWPMNTLPASFIALYIITSTENWTDVMYSLQEYAGTTSARSFGSIFLVMWFILSNMVILSIFIAVIANTLQVSEEGKRKRQLLQFIEVMTNKLQSVHEESGLLKKVKAKLFKRKGDNDELEKAVVNLLLSGTAVQEFLNRDLDADIEEEEEEDEEPGDEMRELSSTKWKRWIQINTARMINTFSNPFHFNNRKKKTKFKLENFDPSSFANNIIKERNALLSQQNKFLEANPRYNYVFYIMGPRHKVRRLCQRMVKSSHGERIDGVPPYRPVSEGIVVLTFLATVALVVLACYMTPIFRMQNSGEDWIFWSEYVFAVFFTIEFLIKVLADGFIFTPNAYCRSSWNLIDLIVLISLWIESIAYLRNDANLSRIVRGLKALRALRLLTISETAKSNFHNTMIAGFGKIINAAIISLCLLFPFSIWGLNIFNGRLGYCIDSESTEDECINEYKNEVFDWEILSPNVYTNPQLEFNRFATSFASLYEIVSFEGWTDLLANVMQSTGIGTVPEKNASPFNGFFVVLFNFISTVFILTLFVSVIISNYSRTTGRAYMTTDQISWYQIKKILVQVRPSKRKDYYSLSFFRRFCYKMTVEKNPIWHRILNCVLAFHALALLLECFPSSDALNLFRTIVYTITSVLFFLNAVMLAIAQGFKTYLHYKWNIFNLCVSFGAFTTTVIAFPVDDNSPFMNFNKLFLVAILLFVIPRSNRLSQLLRFASASLPALISLSYTWIIVFLVFAIAMNQIFGMTRLGPNGSGNINLRSVPKTLIVLFRCSFGEGWNYIMEDYTVSTPFCTSEGSSDRNDCGSKQYAYILFIAWNLISMYIFLNMFISLILDSFDYINQKTDYSELIQREEIRKFKRAWQKFDPQGSGYIKPIDLPKLLHSLEGALSFRSYHGELEIKELCRKWIKRNNPNDPYDVTVDFECIDETMNQMDIPKIRERRKAFDMFVEEALLTMELNEDPGISFTRIILQLPLYTTFDTGKCFNLIDYLERQLLTNKVIKKMHTKRVYESIAAYACRWKYQKDRKLGIRDSNIAFDTRLQRTSYLANEDLQINTDYPRRSVTDENAGPLEPTPDLYTSNTGNDDNDDDDDDDDDDDDKQPLKRSSVIYGDPGMSTGVYYPNSPLLKTSNQMSASSPPKSRKPNLSINIPDTSFEESRLVDDDITYSPFADSAAQENHTSNQRKSLEEMIESSRWRDALSDYKHRK
>CPC735_033320-t26_1
MASSGNGNQAPNNGQGDQIPLRDLSRPPDTVIAEHTGRRLGRARSVDSDEGYGLGRRSLLGLAPGVRRYERIAEDSPSRERADSQDGFQNIDLSQDGAPSGRGVYTNNPGYSSASGEQRGAGLRFVPFEPISQTHSRLDSIGGGNTDGYGESDGLASLSNMEAEYFNENASPTEPGETDRTPLTDRRYLQPISGTSEGQTSLNKTLTGNSGHSVRFDDSVSGTRLGDDLPHLEGGLGRRHSSYESPASSRLSLGRSIRLTPTGSSSALSRAGSMMRMMSQRVVNLSNEPELVEQTLRRKSSLKTARLEGPPTLPAMADYAHDIRGSPAKTQHGPPEKRFPSIHVRQRTSQINPLRGKSLGIFSPENGLRKALCEVLIHPATEPIILILIVIQTVLLAVESSVKKRAMVGKWGDSAFDYAFLILFTIYTLELAARIIVSGLILNPEEYSTLDRSEGLRKAIISKGRDLFMPQRQFSKKKPPNPVNNQMSILRSFTGMQPQANHADEAAQQRARLARRAFLRHSFNRLDFLAVVSYWISFVLSIMSVESDQRLFVFRMLSSLRILRLLALTSGTTVILRSLKKAAPLLVNVAVFIGFFWLLFAIVGVQSFKSSLQRSCVWVDPENIRNFTMNDAPDNIQLCGGYLDNITGDPMPWLLPDGSRGASKAKGYLCPQGSRCVQGSNPYGGTVSFDNVANSLELVFVVMSSNTFTDLLYYTTDSDYLVASVFFIASFVVLSLWLVNLLIAVITSSFQVIREESKQSAFTTDNIDDVQQEEKAPARVSALKRMYNKTYWLWIFLITFDLIVQGMRSSSMGPDRKAFIYTTELAVTVILLFEIFFRFASDWRNFFRSSRNWFDLALAVITAIIQLPPIHNSGRVYAALTIFQILRIYRVVLAFSLTRSLIMTVFGNVIGLLNLILFVFLITFLTSIFAVQLFRDQIPKEKDGEVTPVSFFSIYNSFLGMYQILSSEDWTSILYSATESSAPWKTSWISAAFFIMWFILANLVVLNMFIAVIQESFDVSEDEKRLHQVKAFLQQKQLSGSSQGNLAISSIFKLGRDQQRYRDPLDHGPAALEMLLKDAVVHEFLDEPAPLRMDSQHPELSTDPAQPGAFSSWFSKLKGRILNREPNPFYSKLKISRDYDELDPTAMAKEVLSASEQRKQAQRQYLQRYPRYNVSLFIFPPTHPMRRLCQQIVGPGRGNTRIEGVDPYKPVWYTFSAFIYAAIVAMVLLACIATPLYQRTYFETHRYAVKNWFVWTDIGFAILFTVEALIKVVADGFFWTPNAYFRGSWGFIDGLVLITLWINVAASLLQNGDVSRVVGAFRALRALRLLNVSDSARETFHSVIILGGWKVISAAFVSMGFLVPFAIYGLNLFNNQMKRCNDDDFGYGSLAYCVGEYKSSPFAWDVLAPRVVENPFYSFDTFGDSLFILFQIVSQEGWTDVLWSAMSITGVGQQPQPFASQANGLFFVAFNLLGAVFVLTLFVSVFMRNYTEQTGVAFLTAEQRSWLELRKLLRQISPSKRSTSKKNSKFKAWSYRIAVKKHGVWAKFITTLLLIHLGLLVLEFHPTVGWWDRTRDIIFFVLTLFYIANIAIRLIGLTWSRFRRSSWDLYSVLAVSGTFVTTLLSLIGHENRAFMQLHKLFLVSIALLLIPRNNQLDQLFKTAAASLTAISNLLATWFVLFLVYAIALTQIFGLTKFGDGENNNINFRTVPKALILLFRMSCGEGWNQVMEDFATMDFPYCTSEDEFFQSDCGSAAGARTLFISWNILSMYIFVSLFVSLIFESFSYVYQRSSGLYAISREEIRRYKQAWATFDPDGTGYISKQQFPRLLGELSGVFEMRIYDGDFTVGRLLEECKLSGRESQQPHVRAVDGVDLDKLCRIIESLPVGAIRRRRARLNAFYEEVLVSADPERGISFTSCLMILAHYNVINDSKSLRLEEFLRRRARLQRVDEAVRRNVVVGFFNTLYWSRRFRRYQELKHDSRLVDVPQFSVPEIYVEDDGQEDGASEGHQSGPPSPSMLSPTSDRSGASHRSSRTLPRIDTTIATEDPFFSPTQSEWSQIGSLSPHRTTLSDRDTGQTDGTTGRSRAGSSVSVQGVMDSFDNSVWGESIRRSFTQRRSQGN
>CPSG_07074-t26_1
MASSGNGNQAPNNGQGDQIPLRDLSRPPDTVIAEHTGRRLGRARSVDSDEGYGLGRRSLLGLAPGVRRYERIAEDSPSRERADSQDGFQNIDLSQDGAPSGRGVYTNNPGYSSASGEQRGAGLRFVPFEPISQTHSRLDSIGGGNTDGYGESDGLASLSNMEAEYFNENASPTEPGETDRTPLTDRRYLQPISGTSEGQTSLNKTLTGNSGHSVRFDDSVSGTRLGDDLPHLEGGLGRRHSSYESPASSRLSLGRSIRLTPTGSSSALSRAGSMMRMMSQRVVNLSNEPELVEQTLRRKSSLKTARLEGPPTLPAMADYAHDIRGSPAKTQHGPPEKRFPSIHVRQRTSQINPLRGKSLGIFSPENGLRKALCEVLIHPATEPIILILIVIQTVLLAVESSVKKRAMVGKWGDSAFDYAFLILFTIYTLELAARIIVSGLILNPEEYSTLDRSEGLRKAIISKGRDLFMPQRQFSKKKPPNPVNNQMSILRSFTGMQPQANHADEAAQQRARLARRAFLRHSFNRLDFLAVVSYWISFVLSIMSVESDQRLFVFRMLSSLRILRLLALTSGTTVILRSLKKAAPLLVNVAVFIGFFWLLFAIVGVQSFKSSLQRSCVWVDPENIRNFTMNDAPDNIQLCGGYLDNITGDPMPWLLPDGSRGASKAKGYLCPQGSRCVQGSNPYGGTVSFDNVANSLELVFVVMSSNTFTDLLYYTTDSDYLVASVFFIASFVVLSLWLVNLLIAVITSSFQVIREESKQSAFTTDNIDDVQQEEKAPARVSALKRMYNKTYWLWIFLITFDLIVQGMRSSSMGPDRKAFIYTTELAVTVILLFEIFFRFASDWRNFFRSSRNWFDLALAVITAIIQLPPIHNSGRVYAALTIFQILRIYRVVLAFSLTRSLIMTVFGNVIGLLNLILFVFLITFLTSIFAVQLFRDQIPKEKDGEVTPVSFFSIYNSFLGMYQILSSEDWTSILYSATESSAPWKTSWISAAFFIMWFILANLVVLNMFIAVIQESFDVSEDEKRLHQVKAFLQQKQLSGSSQGNLAISSIFKLGRDQQRYRDPLDHGPAALEMLLKDAVVHEFLDEPAPFRMDSQHPELSTDPAQPGAFSSWFSKLKGRILNREPNPFYSKLKISRDYDELDPTAMAKEVLSASEQRKQAQRQYLQRYPRYNVSLFIFPPTHPMRRLCQQIVGPGRGNTRIEGVDPYKPVWYTFSAFIYAAIVAMVLLACIATPLYQRTYFETHRYAVKNWFVWTDIGFAILFTVEALIKVVADGFFWTPNAYFRGSWGFIDGLVLITLWINVAASLLQNGDVSRVVGAFRALRALRLLNVSDSARETFHSVIILGGWKVISAAFVSMGFLVPFAIYGLNLFNNQMKRCNDDDFGYGSLAYCVGEYKSSPFAWDVLAPRVVENPFYSFDTFGDSLFILFQIVSQEGWTDVLWSAMSITGVGQQPQPFASQANGLFFVAFNLLGAVFVLTLFVSVFMRNYTEQTGVAFLTAEQRSWLELRKLLRQISPSKRSTSKKNSKFKAWSYRIAVKKHGVWAKFITTLLLIHLGLLVLEFHPTVGWWDRTRDIIFFVLTLFYIANIAIRLIGLTWSRFRRSSWDLYSVLAVSGTFVTTLLSLIGHENRAFMQLHKLFLVSIALLLIPRNNQLDQLFKTAAASLTAISNLLATWFVLFLVYAIALTQIFGLTKFGDGENNNINFRTVPKALILLFRMSCGEGWNQVMEDFATMDFPYCTSEDEFFQSDCGSAAGARTLFISWNILSMYIFVSLFVSLIFESFSYVYQRSSGLYAISREEIRRYKQAWATFDPDGTGYISKQQFPRLLGELSGVFEMRIYDGDFTVGRLLEECKLSGRESQQPHVRAVDGVDLDKLCRIIESLPVGAIRRRRARLNAFYEEVLVSADPERGISFTSCLMILAHYNVINDSKSLRLEEFLRRRARLQRVDEAVRRNVVVGFFNTLYWSRRFRRYQELKHDSRLVDVPQFSVPEIYVEDDGQEDGASEGHQSGPPSPSMLSPTSDRSGASHRSSRTLPRIDTTIATEDPFFSPTQSEWSQIGSLSPHRTTLSDRDTGQTDGTTGRSRAGSSVSVQGVMDSFDNSVWGESIRRSFTQRRSQGN
>CPUR_01831_t1
MPLTAGAQFISGSLSAGDDDKSRDSFQTVSDMGNGTTKTHPPGNTANRFPSLYKRGSGRQNLYGASLNPTECRTSRTPSTSGALLRAGHIVRAMSQRVVNISGESEMVERHSRHRSRSPRGATYDEEHEEHSPAKSMLDDTSYYSPATQLGPEKRCSPAQDIDAPAQVTRLDLLKGRSLGLFSSKSRLRLWLCDLLVNPYTEPFILVLIVLQTVLLATESAPDVFIDGHQRPDRWGKQSMDWIMLALFTVFTLELMARIVVSGLFFNAAEYSTIDRKKGMRAAFIDQYRTAFGPQRQRSFKKHHHLEPQQSAFSRSLTTLMQGQQSLPPTIEEQQRLQLARRAFLRHSFNRLDFIAVISFWISLSLGITGTESERHIYVFKMLSCLRILRLLALTHGTAIILRSLKKAAPLLVRIAFLVCFFWLLFAIIGIQSFKSSLSRQCVWQDPQDPWNFSALYTNEMEFCGGYLDNQTGRTMPWVKLRTPDTLEGIFNGAVDGKGFICPRGSICLQQKNPYNGTVNFDNIANSLELVFVIISANTFSDLMYFTMASDYLQAALFFGAGIMIMLLWLTNLLIAVITSSFQVIREESKSSAFTAKNEPLVQPRQDGSLRRTSKLQKIYDKTSTIWVLTIMIGLLFQSLRSSKMSHERERLITVAEIVVTTLLDLDIFLRLVSDWRGFRRDWRNLFDILLAVATTIMLLPPIQNTRAYQWLTVFQILRAYRIVLAIPVTRKLILLVLGNAAGIANLMLFVFLMTFLIAIFASQLFRGQIPKYEGDELVKISFFTIYNSFLGMYQILSSENWTQILYSVTSHSKASHTAWIGAIFLIGWFILSFLILVNMFIAVIQENFDVSEDEKRLEQVKAFLQRKELGHNPSNLALSTIFSLGRSRRRRDPLDYGPAMMEMLLKDAVVQDFLDDNSGGCLDDNRGGLSHRGSMALFVVKPGLVAKVWARLTDKVKNKDPNPFYANIRFDGPNDTLDPRQMARQAVSATSARRKAQREYLARHPQYNNSLYFFKPKHPLRRICQRIVGPARGPERFDGVEPNKIAWYSFSAFVYAVVVAMVILACVTTPLYQKGYKEQHPSNDWNWYVWTDLAFTSVFTIEAIIKSIADGLFWTPNAYMRSSWGFIDGMVLITLWINVVTLLINDGAISRAVGAFKALRALRLLNVSDSARDTFHSLIIIGWWKLTGAALISLSLLIPFAIYGLNLFNGLMVRCNDSTNIETLNACFGEYSSSPFSSDWPMLSPRVASNPYYNFDDFGSSLFTLFQIVSQEGWTDVSFAAQAIVGRGMQPQDLFAQGNAIFFVIFNLLATVFVLTLFISVFMRNYTEQTGVAFLTTEQRSWLELRKLLRQISPSKSSFNESDKGWKEWCRKRATEKRGKWYQAITIILVFHLLLLMVEFSSEPFWWTKTREVMFLLCILVYLNNIAIRIVGLGWARFRKSSWDLYSLASVSGAFLATMALMIADSRADASVQLHKFFLVAIVLLLIPRNDALDQLFKTAAASLTIIGNLLATWLVCFLVFAIAMTQAFSLTRFGDNETADINFRSVPKALILLFRMSLGEGWNQIMEDYAAIRPPLCVGESKFFDSDCGSKAWARFLFVAWNIISMYIFVNLFVSLIYESFSYVYQRSSGMSVVDRDEIRRFKEAWRNVDPAGTGFISKEQFPRLLGELSGVFQMRIYQPEDSIARILEDVRDSPKQARHLSVATTELDSNVDIEKLNQRLSQLDVVKIRERRRRFKIFFGEVLVSADPDKGIAFTDVLLILAHYNIINDNKSLRLEEFLRRRARLQRVDEEIRRKVVQGFFDTLYWSRKFKKHLEKKRASQLSVVPQLTIPHILVDNEFGNGIDQISQGRIGGQPRWTQISAGEGASDQTAPSIPNLSLHEVTYQHPLSDPQSPHAISSRQGSTSGFSFELYEPEPHRQSDSRPEGNGDSNPIEARDMLDDSIWTESIRRSATLRQRDQGSHRFGDLR
>CTMYA2_030960.t1
MSYNNNYQKKKRPGIIINPPTQSTLDVVDLADEDVSYDEDFDPNKTYMPSPQYWQRQSSNNRSNDNNSVEIPAFPQVRDISPERFSIHSDEGLYNNRNTRRDIFNVLHLSRSASPSRSPREQTPVTPNIGHALDDEDLEELQAGLHYALGTKEEQPNWFPVTTPIKEHSSGSKEHLPSPNTSFVNHTNNIPMEDLSTKRPQFRSFKSQDSTATRNNPSLEINTGIENETTLDPNLLETGSHLSVGSRDGSASPRFASAIARISDRIAGSGNNRRKNDGTDRLDATDSQASLPLRTPVSEHFTFFSEPNQSPPKSVRTVPDVRITDTFGQQSINDSKGLGLYVNTTNRSNASTEAAVESQPDVSLLHQAKSALKKDRTNTDFQYQDFDTMHLFGNSLGIFSPKSKIRQACYKIFEHNITNVVFLVILFLQVALLAYRQWNPAALEGYMYDGYNWADYILIVINIIYTFEIVGKIIAYGFYNDRVMYEELGLNYPENGFKNQYFNLNYFTRILKNFQHGKLKHKTKEPAKSQRNHRMHKSSLSEDSDVREINLNESNDNSLLQNQNESFDLKNKYQMHSHHYGKYTPLSSDDSQESDDINTNIPPPVRKLQTKNTFFKPSQNTFDMLNLKRAFLRSSWQRIDFISAIAFWISLFISIDHYDAEHHITIFRAVSCFRILRLVNLTTGTTTILKACKIAIPQLIDVSIFITCFWLFFGIIGVQTFKSSLTRHCVWTNPDDPTETYINEEQFCGSYLGLDGSKMPYLMRDGSSSDVIKGYRCPKYSQCISGENPYNGTLSFDNILQSLEIVFVIMSVNTFSDLMYNTMDTDNIAACLFFIGCIFVMTVWLINVFIAIIVASFNITRMEVAEERKKKKEGRRIFRVFGYADEDLSMHDDRIEFLKKQNVLLKWYYKFEFIFIILIIADLFAQCFRKHGMDEFRRHTLYRLESTFTGIFVAEIIFRFLIYFPHWRMFFMSKRNCFDLFLAVITGIIIIGPVKNALGQAYYWLTAFQLLRAYRVVLATSITRNLWLKIMGNFKALFDLTLFFFILLALVSIIIARYFEANVPEEDVDEVDYPMNTLPGVFIALYVITSTENWTSVLYAMQSYARTTSSRSFGAVFLISWFILSNMIIMNIFIAVIAKTLEVSEEDKRKQQLLQFIDTMTNKLQYIEEESGLLAKIKKKIFRRKHVKDELEQAVVNLLLSGTAVNDFLDTENQKEHDNDNDNDEDELIVLPNSTWKRWLNISYWRTRSFFRNPFYGEGRSKRTVVSLENFNPANFARNIIKERKNIVTRQNAFLESNPRYNYVFYVIGPHHPLRRLCQKMVQPSYGERIDGVAPYKPVADAMVVFMFIATITLVVIACYMTPIYRMTDRGFDWTFWSEYIFVIIFSIEFAIKVVADGFIFTPNAYVRSSWNLIDLVVLISLWIEAIAYLKNDGNLSRIVRGLKALRALRLLTISETAKANFHNTMIAGFWKIINAGIISLCLLLPFSIWGLNIFNGRLGYCIDGESDMSSCYNEYSNEVFNWTVLSPNVYTNPQLHFNRFASSFASLFEIVSLEGWTDMLSNVMASTGIGTPKETNASPFNGFFVVLFNFVSIVFILTLFVSVIISNYSITTGRAYMTKDQISWYQVKKILVQVRPSRRKKPENLNFFRRFCYKMTVEKNPIWTRVLNIVLFFHVLALLMESFPSLEDVNTFRTVIYTIASSMFFVNSTMLAFGQGIRTFLHYKWNVFNFVVAWGAFATTVASYNSNPYSPFLNINKLFLVSILFFVIPRSNRLSQLLRFATASLPSLLSLVFTWIIVFLVFAIAMNQIFGLTRLGPNTTGNINLRSVPKSLILLFRCSFGEGWNYIMEDFTVSAPFCTSNNGLDHNDCGSKQYAYILFIAWNIISMYIFLNMFVSLVVDSFDYIGHKKSYSELIKREEIRKFKRTWQQFDPEGTGYIKPIDLPKVLHSLDGALSFHFYTGVLSIPELCKKWIIRNNPNDPYDITVNYDAIEYTIEQMDIPKIRERRKAYEMFIEEALLTMELNDDPGISFTRILLQLPLYTAFDMSNCFNLVDYLDRRLLIQKVVKRLNTKRVYETIATYACRWKYQKDRRLGIFDSNIAFDSQMKRNSYLTNDSLIINKSAPTIFVSDHHDYEDNNFDNDSFYKHKESMEEYYTDRNNRSKMTKRGAQNSENLDPTSGVYYPSSPVTQLSNPHHVQPNKPKLFIEIPSSSSRNQNESLPYPTANDEEEIKISPFLSPQEVDELQSSKNVSLVDISDIEGILEQSSWKDAMGDIRSKENKKK
>CTRG_04411-t43_1
MSYNNNYQKKKRPGIIINPPTQSTLDVVDLADEDVSYDEDFDPNKTYMPSPQYWQRQSSNNRSNDNNSVEIPAFPQVRDISPERFSIHSDEGLYNNRNTRRDIFNVLHLSRSASPSRSPREQTPVTPNIGHALDDEDLEELQAGLHYALGTKEEQPNWFPVTTPIKEHSSGSKEHLPSPNTSFVNHTNNIPMEDLSTKRPQFRSFKSQDSTATRNNPSLEINTGIENETTLDPNLLETGSHLSVGSRDGSASPRFASAIARISDRIAGSGNNRRKNDGTDRLDATDSQASLPLRTPVSEHFTFFSEPNQSPPKSVRTVPDVRITDTFGQQSINDSKGLGLYVNTTNRSNASTEAAVESQPDVSLLHQAKSALKKDRTNTDFQYQDFDTMHLFGNSLGIFSPKSKIRQACYKIFEHNITNVVFLVILFLQVALLAYRQWNPAALEGYMYDGYNWADYILIVINIIYTFEIVGKIIAYGFYNDRVMYEELGLNYPENGFKNQYFNLNYFTRILKNFQHGKLKHKTKEPAKSQRNHRMHKSSLSEDSDVREINLNESNDNSLLQNQNESFDLKNKYQMHSHHYGKYTPLSSDDSQESDDINTNIPPPVRKLQTKNTFFKPSQNTFDMLNLKRAFLRSSWQRIDFISAIAFWISLFISIDHYDAEHHITIFRAVSCFRILRLVNLTTGTTTILKACKIAIPQLIDVSIFITCFWLFFGIIGVQTFKSSLTRHCVWTNPDDPTETYINEEQFCGSYLGLDGSKMPYLMRDGSSSDVIKGYRCPKYSQCISGENPYNGTLSFDNILQSLEIVFVIMSVNTFSDLMYNTMDTDNIAACLFFIGCIFVMTVWLINVFIAIIVASFNITRMEVAEERKKKKEGRRIFRVFGYADEDLSMHDDRIEFLKKQNVLLKWYYKFEFIFIILIIADLFAQCFRKHGMDEFRRHTLYRLESTFTGIFVAEIIFRFLIYFPHWRMFFMSKRNCFDLFLAVITGIIIIGPVKNALGQAYYWLTAFQLLRAYRVVLATSITRNLWLKIMGNFKALFDLTLFFFILLALVSIIIARYFEANVPEEDVDEVDYPMNTLPGVFIALYVITSTENWTSVLYAMQSYARTTSSRSFGAVFLISWFILSNMIIMNIFIAVIAKTLEVSEEDKRKQQLLQFIDTMTNKLQYIEEESGLLAKIKKKIFRRKHVKDELEQAVVNLLLSGTAVNDFLDTENQKEHDNDNDNDEDELIVLPNSTWKRWLNISYWRTRSFFRNPFYGEGRSKRTVVSLENFNPANFARNIIKERKNIVTRQNAFLESNPRYNYVFYVIGPHHPLRRLCQKMVQPSYGERIDGVAPYKPVADAMVVFMFIATITLVVIACYMTPIYRMTDRGFDWTFWSEYIFVIIFSIEFAIKVVADGFIFTPNAYVRSSWNLIDLVVLISLWIEAIAYLKNDGNLSRIVRGLKALRALRLLTISETAKANFHNTMIAGFWKIINAGIISLCLLLPFSIWGLNIFNGRLGYCIDGESDMSSCYNEYSNEVFNWTVLSPNVYTNPQLHFNRFASSFASLFEIVSLEGWTDMLSNVMASTGIGTPKETNASPFNGFFVVLFNFVSIVFILTLFVSVIISNYSITTGRAYMTKDQISWYQVKKILVQVRPSRRKKPENLNFFRRFCYKMTVEKNPIWTRVLNIVLFFHVLALLMESFPSLEDVNTFRTVIYTIASSMFFVNSTMLAFGQGIRTFLHYKWNVFNFVVAWGAFATTVASYNSNPYSPFLNINKLFLVSILFFVIPRSNRLSQLLRFATASLPSLLSLVFTWIIVFLVFAIAMNQIFGLTRLGPNTTGNINLRSVPKSLILLFRCSFGEGWNYIMEDFTVSAPFCTSNNGLDHNDCGSKQYAYILFIAWNIISMYIFLNMFVSLVVDSFDYIGHKKSYSELIKREEIRKFKRTWQQFDPEGTGYIKPIDLPKVLHSLDGALSFHFYTGVLSIPELCKKWIIRNNPNDPYDITVNYDAIEYTIEQMDIPKIRERRKAYEMFIEEALLTMELNDDPGISFTRILLQLPLYTAFDMSNCFNLVDYLDRRLLIQKVVKRLNTKRVYETIATYACRWKYQKDRRLGIFDSNIAFDSQMKRNSYLTNDSLIINKSAPTIFVSDHHDYEDNNFDNDSFYKHKESMEEYYTDRNNRSKMTKRGAQNSENLDPTSGVYYPSSPVTQLSNPHHVQPNKPKLFIEIPSSSSRNQNESLPYPTANDEEEIKISPFLSPQEVDELQSSKNVSLVDISDIEGILEQSSWKDAMGDIRSKENKKK
>CXQ85_003451-t46_1
MPVPGIHIHEPGSDDDLEGQYHAQNPFVSSSERRARESREYRRRTNSSIPSRRSDTSSLEPISRSTSVNRALPDYVEEHVPQEDYDFLDHAVDSDFSAVQQGISYALGSKDHSATWKVGNSPAKEELPDETSYFDRYPSTHPDYAPDTDLTYDIPLITFNQPDTTNDSSGRPQLKLSTQDLDVLEAGAYNSPSPTKPPQSPSKLPGIFTRMSNRIAGDNNPPPTPTTDKNQSFNDLLNPLPSPRSGTSPKFTQDSYFGDARPEDTASVGNTSVYPSLAGESSIRSAQTLSTEGNVNISAPTLQRTQSEARSGVSGGTAPVTTTAAPLFSKVRRTERFDHLYLYGKSCGIFSKDSHLRILCHRISSHPMTSSVLLLLLIFQTVLLAYREWNPEALGGYYYAGNNWADYILMGINFVYTAEILAKIIAYGFLFDKVMFDELGLDYPSTGFLQSAKTVVNNIPFTSIIKRTFYKRRLKARMSADSPSSLNSKYDRFMSPESHFNHHESGNRQRSGSAASIAEALSCLRILRLCNLTTGTNIILRAIHSAIPQLVDVSLFICCFWVIFGVIGVQSFKSSLTRHCQWTNPDDPTETYLNSDSYCGSFIGRDGFVRSFLERDGSPSGAIKGFRCPMYSVCQSGENPYGGTVNFDNILQSMQLVFVIMSANTFTDLMYYTMDTDNIGSSLFFIFAIFILTVWLLNVFIAVIVTSFNLAQMEDAEDKKRKDEGRRTSLLAIFGFNEKLHNERIYPLIQKRSYLRIYYKFEIFFVMLIAADLIIMALRQQGMPDNRAHGLYRFEAAVTATLFAEIVLRMALYYPHWRVFFMSRRNSFDLFLALITGIIILGPVKSKLGHAYYWLTVFQIARFYRVVLAVGITRNLWMKLTNNIKAIFDLALFYYILLFLSSIILTRYFEGTATKSDTDEDFFGSMYTLPNSFMSLYIITTTENWTSTVYGLQEHAKSVASRAFGTVFLYIWFVISNTVILGIFIAVIARTLEVSEEGKRKQQLLQFIEDMTKRLQSVTHETGLLSKMKQKVFRRKDDKNVERAITNLLLSGTAVNEFLEKDIEPEDGDNEEMRPLPKNPVQRWFTVNLTRVTDLIRNPFYLVRKKTTPLESFDPAQFARNVISERNQLVNQQDKYLRENPMFNTVFYMLGPRHRLRRACQRLVFSSHGERIDGVEPNKTVGELFIGFMFLSTVGIVVTTCVLTPLFRRDIMNDQGKWNWTFYVDACFIGIFTSELLIKITADGIIFTPNAYMRSSWNWIDFIALTSLWIEFISVLKNDGHLSRIVRGLKALRALRLLTISERAKSNFHFTMISGFGKILSAALISITLLFPFSLWGLNIFNGKLGTCTDDDLHDYECINEFANKVYDWQVISPNAYVEPFLNFNDFSTSISTLYQIVSLEGWTELLMQAMSSTGEGTPPELFASPFNGVFVILFNNVSIVFILTLFVSVIIDNYSRVTGRAYLTKSQIQWYQVKKFLKQVRPSKRKDVSSLSGIKKICYNLAVEKHNVWWQIMSTCLFLHVVALLSETFPEVDGLNLARYVILMISSSIFMLNSVMLAYALGYKSFAANKWNIFQAFVSIGAFVTTILSFPIDSGSVFINFNKLFLVAMLIFVFPRSNKLSQLLRFASASFPSLASLIFTWFVVFMVYAIAMNQIFGMTKTGPNTTGNINLRSVPKALILLFRCSFGEGWNDIMSDFIVESPWCTADQTIDDSDCGSQQYAYILFMSWNVISMYIFLNLFVSLILDSFSYINSGSDYIDLISREEVRKFKRAWQKFDPNGTGFIKPYDLPKFLHSLTGSLSFRFYSGDLSIPELCHRWIRRNNPHDPYDVSVNYEEVEKVTDQMDIPKIQERRKEYERFLEEAIMNMEIHEEPGISFTRILLQIPLYNSFDAGQCLILLDFLDRRLFYQKLEKRMKLKRVYETIAAFTCRWKYVENQRHGVRDTNIGFDTELKRASYFANEENTSKEPLEEHDEVSVSETEDESYSDTETVPLSKENKAKARKSDYYIPKSPVHLLKGMEKFGHEHESLHSPFDDVHSGPSLNPSGRSPPWEATGDERSNLSVVDLSTIGETLENSSWADAYREVTSRGSSSNKDVSRRASSYGGSEHSFTSHDDKKST
>CXQ87_001160-t45_1
MSIPGIRIHEAGSDEESDGQYHIQNPFVTSSERRARESMEYRRRTRSSIPSRKSDTSSLEPISRSTSINRALPDYVEEHVPPEDFDFLDHAVDSDFQAVQDGLSYALGSKDQSGTWKVGSSPKEELPDDTNYFDRYPETHPEYTPDKDLTYDIPLITFNQPDSSPPASGRPQLKLSTQDLDVLEAGAYKTSPKPPQSPSKLPGIFTRMSNRIAGDNNPPPTPSTDKHTSFNDLLNPVPSPNSATSPKSTTQDSYFGDARSENYSDAQSGQSVADESIRSGTTLSTEGNLNISNPTLQRTHSEARSGINVGTAPVTAAAAPLFSSSKRTERFDHLYLYGNSLGIFSKTNKLRIMCHRLSSHPMTSPGLLLLLIFQTVLLSYREWNPEALDGYYYSGYNWADYILMGINIVYTAEIFAKIIAYGFISDRVMFDELGLDYPSTGFLSSAKNIVSNIPFTSIIQNTFYKRKLKARMSAYPSDLNGKDDRFSPETQYDHHASNSRQSSSSAASITEDVQPNRNLKSHNTFLQSTKIRRKVDEMNLHRAYLRTSWQVIDFISMVCFWISLPLSINHYDAKHHIFHFRALSCLRILRLCNLTTGTNIILRAIHSAIPQLVDVSLFICCFWVIFGIVGVQSFKSSLSRHCQWTNPDDPTETYLNSDSYCGSFIGTDGFVRSYLERDGSSSGDIKGFRCPMYSVCQAGENPYGGTVNFDNILQSMQLVFVIMSANTFTDVMYYTMDSDNIGSSLFFIFAIFILTVWLLNVFIAVIVTSFNIAQMEDAEDKKRKDEGRRTSLLAIFGFNDKLHNQKIYPLIQKRAYLRFYYKLEIFFVILIAADLIIQALRQQGMPDSRAHGLYRFEAAVTATLFAEIVIRFALYYPHYRVFFMSRRNSFDLFLAIATGIIILGPVKSHLGHAYYWLSVFQIARFYRVVLAVGITRNLWMKLTNNIKAIFDLALFYYILLFLSSIILTRYFEGTAGLADTTEDFFGSMYTLPNSFMSLYVITTTENWTSTVYGLQENAKSVASRAFGTVFLYIWFVMSNTVILGIFIAVIARTLEVSEEGKRKQQLVQFIEDMTRRLQNVSSETGLLSKMKQKVFKRKDDKNVERAITNLLLSGTAVNEFLEKDIEPEEVDNEEMRPLPRNPVQRWLAINFARMCDLVKNPFYTSRKKTTPLESFDPAQFARNVITERNQLVNQQDKYLRENPMFNTVFYMLGPRHRLRRFCQRLVFSSHGERIDGVEPNKTVGEIFIAFMFLSTVGIVVTTCILTPLFRRDIMNDQGKWNWAFFVDAFFITIFTSELFIKITADGIIFTPNAYMRSSWNWIDFIALTSLWIEFISVLKNDGHLSKIVRGLKALRALRLLTISERAKSNFHYTMISGFGKIMSAALISITLLFPFSLWGLNIFNGRLGSCTNDELHDYECFNEFANEVFDWEVVSPNAYVEPFLNLNDFATSISTLYQIVSLEGWTELLMQVMSSTGEGTPPELFASPFNGVFVVLFNNVSIVFILTLFVSVIIDNYSRVTGRAYLTKNQIQWYQVKKFLKQVRPSKRKDLSSLTGFKKICYNLAHMPFSPYSRLASRNIPEAEGLNLGRYVFLMISSTVFTLNSLMLAYALGYKSFAANKWNIFQAFVSIGAFVTTILSFPIDSGSVFINFNKLFLVAMLIFIFPRSNKLSQLLRFASASFPSLASLIFTWFVVFMVYAIAMNQIFGMTKTGSNTTGNINLRSVPKALILLFRCSFGEGWNDIMSDFLVEAPFCTADQTIDDSDCGSQQYAYILFMSWNVISMYIFVNLFVSLILDSFSYINSGSDYVDLISREEIRKFKRAWQKFDPNGTGFIKPYDLPKFLHSLTGSLSFRFYSGDLSIPELCHRWIKRNNPHDLYDVTVNYDEVERITNRMDIPKIQERRKEYERFLEEALMNMEVHDEPGISFTRILLQIPLYNSFDAGQCLILLDFLDRRLFYQKLEKRMKVKRVYETIAAFTCRWKYVENQRHGVRDTNIGFDTELRRTSYFANEDLSSTKEPLDVHDEVSVSDTEDESYSDSETAPLSKDHHKARKGDYYIPKSPVHLLKGMERFGHDHDHLHQPFDDSHSVSQLSPSIGRSPPWEATGAGDDRSNLSALDLSTIGETLENSSWADAYREVTSKGSSSHKDTSRRASSYGSEYSYRSRTDEDKKSS
>D8B26_005874_t1
MASSGNGNQAPNNGQGDQIPLRDLSRPPDTVIAEHTGRRLGRARSVDSDEGYGLGRRSLLGLAPGVRRYERIAEDSPSRERADSQDGFQNIDLSQDGAPSGRGVYTNNPGYSSASGEQRGAGLRFVPFEPISQTHSRLDSIGGGNTDGYGESDGLASLSNMEAEYFNENASPTEPGETDRTPLTDRRYLQPISGTSEGQTSLNKTLTGNSGHSVRFDDSVSGTRLGDDLPHLEGGLGRRHSSYESPASSRLSLGRSIRLTPTGSSSALSRAGSMMRMMSQRVVNLSNEPELVEQTLRRKSSLKTARLEGPPTLPAMADYAHDIRGSPAKTQHGPPEKRFPSIHVRQRTSQINPLRGKSLGIFSPENGLRKALCEVLIHPATEPIILILIVIQTVLLAVESSVKKRAMVGKWGDSAFDYAFLILFTIYTLELAARIIVSGLILNPEEYSTLDRSEGLRKAIISKGRDLFMPQRQFSKKKPPNPVNNQMSILRSFTGMQPQANHADEAAQQRARLARRAFLRHSFNRLDFLAVVSYWISFVLSIMSVESDQRLFVFRMLSSLRILRLLALTSGTTVILRSLKKAAPLLVNVAVFIGFFWLLFAIVGVQSFKSSLQRSCVWVDPENIRNFTMNDAPDNIQLCGGYLDNITGDPMPWLLPDGSRGASKAKGYLCPQGSRCVQGSNPYGGTVSFDNVANSLELVFVVMSSNTFTDLLYYTTDSDYLVASVFFIASFVVLSLWLVNLLIAVITSSFQVIREESKQSAFTTDNIDDVQQEEKAPARVSALKRMYNKTYWLWIFLITFDLIVQGMRSSSMGPDRKAFIYTTELAVTVILLFEIFFRFASDWRNFFRSSRNWFDLALAVITAIIQLPPIHNSGRVYAALTIFQILRIYRVVLAFSLTRSLIMTVFGNVIGLLNLILFVFLITFLTSIFAVQLFRDQIPKEKDGEVTPVSFFSIYNSFLGMYQILSSEDWTSILYSATESSAPWKTSWISAAFFIMWFILANLVVLNMFIAVIQESFDVSEDEKRLHQVKAFLQQKQLSGSSQGNLAISSIFKLGRDQQRYRDPLDHGPAALEMLLKDAVVHEFLDEPAPFRMDSQHPELSTDPAQPGAFSSWFSKLKGRILNREPNPFYSKLKISRDYDELDPTAMAKEVLSASEQRKQAQRQYLQRYPRYNVSLFIFPPTHPMRRLCQQIVGPGRGNTRIEGVDPYKPVWYTFSAFIYAAIVAMVLLACIATPLYQRTYFETHRYAVKNWFVWTDIGFAILFTVEALIKVVADGFFWTPNAYFRGSWGFIDGLVLITLWINVAASLLQNGDVSRVVGAFRALRALRLLNVSDSARETFHSVIILGGWKVISAAFVSMGFLVPFAIYGLNLFNNQMKRCNDDDFGYGSLAYCVGEYKSSPFAWDVLAPRVVENPFYSFDTFGDSLFILFQIVSQEGWTDVLWSAMSITGVGQQPQPFASQANGLFFVAFNLLGAVFVLTLFVSVFMRNYTEQTGVAFLTAEQRSWLELRKLLRQISPSKRSTSKKNSKFKAWSYRIAVKKHGVWAKFITTLLLIHLGLLVLEFHPTVGWWDRTRDIIFFVLTLFYIANIAIRLIGLTWSRFRRSSWDLYSVLAVSGTFVTTLLSLIGHENRAFMQLHKLFLVSIALLLIPRNNQLDQLFKTAAASLTAISNLLATWFVLFLVYAIALTQIFGLTKFGDGENNNINFRTVPKALILLFRMSCGEGWNQVMEDFATMDFPYCTSEDEFFQSDCGSAAGARTLFISWNILSMYIFVSLFVSLIFESFSYVYQRSSGLYAISREEIRRYKQAWATFDPDGTGYISKQQFPRLLGELSGVFEMRIYDGDFTVGRLLEECKLSGRESQQPHVRAVDGVDLDKLCRIIESLPVGAIRRRRARLNAFYEEVLVSADPERGISFTSCLMILAHYNVINDSKSLRLEEFLRRRARLQRVDEAVRRNVVVGFFNTLYWSRRFRRYQELKHDSRLVDVPQFSVPEIYVEDDGQEDGASEGHQSGPPSPSMLSPTSDRSGASHRSSRTLPRIDTTIATEDPFFSPTQSEWSQIGSLSPHRTTLSDRDTGQTDGTTGRSRAGSSVSVQGVMDSFDNSVWGESIRRSFTQRRSQGN
>DEHA2D14586g_t1
MDQGIGQPHPDIYVRSPSEDLLDGNASRTMFGEIRTSLRSSSIGDAESIQSFRTGMSQRRRRPSTKKSSSTGKSSETLSLKMQKNHNTSGPNTPVIEETSFINKATKEHNFEALKEGLGFALGTAETGANWFPVTPDPKSGSEKNQNGSSDNLSQDLTSATDEGYTDTIQLDNLSTGRINNHFNRDTNKSAYLSPFDDPTHYQPDYGPTTPTSDMEFSFNDTTNPDLLEAGHLTPTSGSAPPHSKISNVLTRLSDRIAGNRTGSSPTATSPSKSSRRLSTYSEGESPVSPMRMTSFSQHGSDSASNNNGSDSASNNNNGSDNASNDPHYLPDVTVTDEFQNENYLQGTNASEGLGLFLNKDSYLSTDSLRNNNPQPSPVTSSHNPLLSQLSPEKLDTENNNLRKPIKKGTFTDTRTMYFFGKSLKIFSPQSSVRLLCHKISSNRSTNLLLLVLLVLQTALLSYRQWNPMHLGGYYYAGYNWADYILIVINIVYTIEVFAKIIAYGFIDDHAMFKELGLLYPENDVKIMYSNSKYIKGFLRMLGLLKFAAKRSGDKNIPPQHMKNSFDGLNDSSDDIDVKEINLGEDAPTNTDSPEHKSSNPFVDPSMNIQKKYSDTNLHDETSTNILEEHDSDSSDLVDEPVLDSQRFDVKNTLLLSKPRGRNIDQLHLKRAFLRNSWHRIDFLSMIFFWMSLFLSINEYDSKHHIMLFRALSCLRILRLCNLTTGTTTILTACKVAIPQLIDVSIFICCFWLFFGIIGVQSFKSSFTRQCVWFNPNDSNDTYINEGQYCGSYIGLDGKAMPYILRDGSHSSTKKGFTCPKYSKCISDKNPYGGTVNFDNILQSMELVFVIMSANTFTDLMYDTMNSDNMAACLFFIFAIFILTVWLINVFVAVIVASFTITRREAAEEKKQQKNGNKTWKIFGSANQEVSLHTERLNLLKKQNVFLKYYYKFEFIFVILIFVSLFVQCFRDFNMNNNMRHILYRFEASITGILLAEIVLRLGFHFPNWRLFFISRRNCFDLFLAVITTIIIIGPIKEKLGHAYYWLTIFQLLRFYRVVLATNITRKLWLKIMGNFKAIFDLTLFFFILTFLASIITSRFFEGTIPKDELDDIDFPMHTLPNAFIALYVITSTENWTDILYALQEFSSTTSSRAFGAMLLIGWFIISNMVILNIFIAVIARTLEVSEEGKRKQQLIQFIDNMTERLQNLEHEPGMLTKMKNKLFGKRGVKHELEKAVVNLLLSGTAVNDFLETEANDDDVNDDTEIKNLPNSSWKRWFQVNYWRTKSFFRNPFYASKSKKPEITNFDPAHFAQNIISERNILISKQNKFLKENPKFNNVFYVMGPRHRLRRMCQRLVKSSYGERIDGVEPNKTVSETFIVVMFLATIGLVVTACYLTPLFRKEMTSKYGYMNFTFFLEIGFVALFTIEFFIRIIADGLIFTPNAYLRSSWNFIDVIVLISLWIELIATLKNDGNLSRIVRGLKALRTLRLLTISETAKNNFHNTIISGFWKIINAAIISLCLLFPFAIWGLNIFNGRLGYCIDGESYESGCIHEYENQVFNWNVMSPNVYTNPYLEFDDFGTSFSSLFQIISLEGWVDLLLDVMKITGVGTPPEDFASPFNGFFVVLFNFTSIVFILTLFVSVIISNYSKTTGRAYMTKDQISWYQVKKFLVQVRPSKRKDFNSLSFFQKFCYSMTVEKNTYWHETLNFVLLMHVLALLLECFPSYDGLDTFRAVIYMITASLFLINALMLFIGQGARTFIRYKWNVFNLVVSSGAFLTTIIAFFVSSENPFLNFNKLFLVGILTFIIPRSNRLSELLRFASASLPTLLSLSFTWIIVFLVFAIAMNQIFGLTKVGPNTSNNINLRSVPKALILLFRCSFGEGWNFIMDDFALVEPYCSSIDSMDDNDCGSRQYAYILFMSWNVVSMYIFLNMFVSLIIDSFSYINNRSSYSHLIKREEIRKFKRAWQKFDPEGSGYIRPFDLPRFLHSLDGALAFHFYSGSLEIPVLCRQWFKRNQKDDPYDITVNYKAIDQTLSLMDVPRIRERRKAYERFMEEAIMNMELNGDPGISFTRIILQLPLYASFEAGQCLNLIDFLDRRLLVQKVEKRLHTKRVYETIASYACRWKYVNNRNQGIRDTNIDFSNGIKRNSYLANENLEVNAPSIFVTDTNDSYDSFDKEEDETVPLTKSAGYMEEDDNENGGTTSGVYVPKSPLHIYNSRNRAHNHESPEKKPKSKTPPKLYIQIPTSHMRSGGTSPTSPIDDAINISPFLNSAKIDDDTLTEANVSLIDLSNLSETLENSQWGDAFREVQSDRKTENNKDANKEE
>DIURU_000718_t1
MEEYDPDRRYDATGDRSEMLRIRRVELAESAATTRRRHGGTTPERVPPPPLIETSFASDIDDTDLDALREGLNFALEDGNWFPSREPDERRPSDAPSAGAETLGSDDGGDYTDSIPLASLDPKRPQRPTLTINTDFEAALPRIHIDDSSFLAVPSSHNPPASASVLDPGRSSPHSPSKEHPPSSPSAAPAKFSEFFSRISDRIAGEADAEDDDSGASSHSNASVASPSRPATPSSLKFHNVSIDPAKTPQVDQPQSPSDYFSGVRFATSRDQEEAQLLPRSSATSSPKKPAKQFTSDGQLLLFGKSLGIFPPSSKFRQFCHNVVSISYFNNVMFVLLLLQVGLLSYRQWNPIALHGYYYAGYNWADYVLIVINIAYTVEIALKIVAYGLYNDRCMYRELGLPYPQNVVKSMFFQRKYVINILDAFGLSKLVDLLWNRDQSRLKKPHHNHHETHTVHGHPTLQKAPKLKVSSSNNRGWRSVWKEPAHIDPTDENDYSDSDSVESNFGLTPFESPTSQSSLVGTSGHLAPPPPLDHTNTFFVQRQHFHKLNLKRAFLRGSWHRIDFVSMVTFWISLLLSINHYDANHHIFLFRALSCLRILRFCNLTTGTSTVLTSIKLAMPQLIDVGVFISFFWLFFSIVGVSSFKSSLTRHCVWTNPDDPSDTWVNSDQCCGSWLAPNGTSMPYIQRDGSMSEQRKGFKCPINSQCISGDNPFNGTLNFDNVLQSAEIVFVVVSANTFTDIMYDTMDSDSMVASLFYISCIFICTVWLINVFIAVIVASFNITRTEESKRRQEEEKSVWRQWMSAAEHSMKVGKLKKRNWRLRLYYNMEFLFIILIFVDLIVQCLRTAYSSETTLNLINNFELVVTSILFFEIILRLVLYLPDWRGFVSSRRNMTDLALAIVTMVIAIPPVRKGLGQVYFWLTVFQILRIYRVVLSTKVTRSLWLRLFSNIKQLFDLALFFFIITYLVAIICARYFEGQIGPDDMDLTENAFPMHTLPNAFVALYIITSTENWTKIMYELQAAAVTTSQRVFGSMLLVFWFIFSNFIVLNIFIAVISKTLEVSEEGKRRNQLLQFIDNITHKLSTMNIVSTSKLQQWKSRVFDGKFRPQNKSTEQAVINLLLSGSAINDFIDETEVDSEEQEIREGSRNWRSRFSKWWRRRYGWAKRKVDNPFFESAHLKSKHNALVEEFNPSQFAHKILQERNALVSKQNKFLMENPRFNNVFYVIAPRHPLRRFCQRLVKPSYGTRVNGVEPYKYVSEALTVFAFLATIALVVTTSYMTPLYRKQEFEKTGTQYNWTFWIEVAFVVCFSLEFLIKVIADGFFFTPNAYCRSPWNIIDLIVLISIWIELIASLKSAGNVVRVVRGLKALRTFRLLTVSETATHIFHNTLLTGFTKIIEAMFISFCLLYPYSIWGLNIFNDRLGYCLDGQSTRDECMNEYSNSVFNWDIQSPNAYVNPELKFNRFSDSLVSLFEIISLEGWTDLLTNVMSSTGRGTPPQPFASPWNGIFVMSFNFISTVFILTLFISVIISNYSKVTGRAYMTVDQISWYQVVKILKQVRPSKRQRNPEKLGPIRRFCYRLTVEKESVYWTHFLNLILFLHVLCLLLEHFPSDTFSAINDFRSAMFMISSSCFLVNSYMSLIAKGFKNFFQNKWNPFFHFISLGAFVTTLVGLIYNRAHSTVFYNINELFLVAMLLYIIPKSNRLSQLLRFASASLPAILSLAFTWGVLFLVFAIAMCQIFGLTKIGPNGNDYRNLRSVPKALILLFRMSFGEGWNYIMNDYMLEEPFCTRGHDMDDSDCGNKPYAYILFIAWNLLSMYIFLNMFVSLILDSFSYVSRKSGYSHLIERQEIRKFKRAWQQFDPEGTGYISPHDLVPFIHELNASGSSLSFDSFFYRGDLNLRRLTNRWIRRNNPIDPYDISIDRQRLDDVFAKIDWDKVKDRRHQMELFIEEALMRMKLNNEEGISFTGFLLQVPLYTAFEAGRCLDLTDFLERRLLLQKVEKSLKVKRVYELVSAFALRWVMKKDMAKGDKPEAVDEAAKLKKMDRNSHQQSPQTSPKFNNPFKDIDDMIAQPVFDTSGLSSPFHGSYEPAEPLDTFHHDDTKDEDDSSFVYQEEEIRVRAPSMPYPPFGFVREVADTESLDNVEITGLGISQQSTNPPRRRPPPGDF
>DIZ76_013603_t1
MASSGNGNQVPNNGQGDQIPLRDLSRPPDTVIAEHTGRRLGRARSVDSDEGYGLGRPSLLGLRPGVRRYERIAEDSPSRERADSQDGFQNIDLSQDGAPSGRGAYTNNPRYSSASGEQRGAGLRFVPFEPISQTHSRLDSIGGGNTGGYGESDGLASLSNMEAEYFNENASPTEPGETDRTPLTDRRYLQPISGTSEGQTSLNKTLTGNSGHSVRFDDSVSGTRLGDDLPHLEGGLGRRHSSYESPASSRLSLGRSIRLTPTGSSSALSRAGSMMRMMSQRVVNLSNEPELVEQTLRRKSSLKTARLEGPPTLPAMADYAHDIRGSPAKTQHGPPEKPFPSIHVRQRTSQINPLRGKSLGIFSPENGLRKALCEVLIHPATEPIILILIVIQTVLLAVESSVKKRAMVGKWGDSAFDYAFLILFTIYTLELAARIIVSGLILNPEEYSTLDRSEGLRKAIISKGRDLFMPQRQFSKKKPPNPVNNQMSILRSFTGMQPQANHADEAAQQRARLARRAFLRHSFNRLDFLAVVSYWISFVLSIMSVESDQRLFVFRMLSSLRILRLLALTSGTTVILRSLKKAAPLLVNVAVFIGFFWLLFAIVGVQSFKSSLQRSCVWVDPENIRNFTMNDAPDNIQLCGGYLDNITGDPMPWLLPDGSRGASKAKGYLCPQGSRCVQGSNPYGGTVSFDNVANSLELVFVVMSSNTFTDLLYYTTDSDYLVASVFFIASFVVLSLWLVNLLIAVITSSFQVIREESKQSAFTTDNIDDVQQEEKAPARVSALKRMYNKTYWLWIFLITFDLIVQGMRSSSMGPDRKAFIYTTELAVTVLLLFEIFFRFASDWRNFFRSSRNWFDLALAVITAIIQLPPIHNSGRVYAALTIFQILRIYRVVLAFSLTRSLIMTVFGNVIGLLNLILFVFLITFLTSIFAVQLFRDQIPKEKDGEVTPVSFFSIYNSFLGMYQILSSEDWTSILYSATESSAPWKTSWISAAFFIMWFILANLVVLNMFIAVIQESFDVSEDEKRLHQVKAFLQQKQLSGSSQGNLAISSIFKLGRDQQRYRDPLDHGPAALEMLLKDAVVHEFLDEPAPLRMDSQHPELSTDPAQPGAFSSWFTKLKGRVLNREPNPFYSKLKISRDYDELDPTAMAKEVLSASEQRKQAQRQYLQRYPRYNVSLFIFPPTHPMRRLCQRIVGPGRGNTRIEGVDPYKPVWYTFSAFIYAAIVAMVLLACIATPLYQRTYFETHRYAVKNWFVWTDIGFAILFTVEALIKVVADGFFWTPNAYFRGSWGFIDGLVLITLWINVAASLLQNGDVSRVVGAFRALRALRLLNVSDSARETFHSVIILGGWKVISAAFVSMGFLVPFAIYGLNLFNNQMKRCNDDDFGYSSLAYCVGEYKSSPFAWDVLAPRVVENPFYSFDTFGDSLFILFQIVSQEGWTDVLWSAMSITGVGQQPQPFASQANGLFFVAFNLLGAVFVLTLFVSVFMRNYTEQTGVAFLTAEQRSWLELRKLLRQISPSKRSTSKKNSKFKAWSYRIAVKKHGVWAKFITTLLLIHLGLLVLEFHPTVGWWDRTRDIIFFVLTLFYIANIAIRLIGLTWSRFRRSSWDLYSVLAVSGTFVTTLLSLIGHENRAFMQLHKLFLVSIALLLIPRNNQLDQLFKTAAASLTAISNLLATWFVLFLVYAIALTQIFGLTKFGDGENNNINFRTVPKALILLFRMSCGEGWNQVMEDFATMDFPYCTSEDEFFQSDCGSAAGARTLFISWNILSMYIFVSLFVSLIFESFSYVYQRSSGLYAISREEIRRYKQAWATFDPDGTGYISKQQFPRLLGELSGVFEMRIYDGDFTVGRLLEECKLSRRESQQPHVRAVDGVDLDKLCRIIESLPVGAIRRRRARLNAFYEEVLVSADPERGISFTSCLMILAHYNVINDSKSLRLEEFLRRRARLQRVDEAVRRNVVVGFFNTLYWSRRFRRYQELKHDSRLVDVPQFSVPEIYVEDDGQEDGASEGQQSGPPSPSMLSPTSDRSGASHRSSRTLPRIDTTIATEDPFFSPTQSEWSQIGSLSPHRTTLSDRDTGQTDDTTGRSRAGSSVSVQGVMDSFDNSVWGESIRRSFTQRRSQGN
>EMCG_01026_t1
MASPNNNSYDPRDYDPGSAPVNQSIPLQDLSRPPDIATAGVPGRRRRRTSSGSSTAGREGFPVRRTSIIGRRGIGRRYERIAEASPSPRERGGMDNFQTVNLSHDHHDHNSPPSRAEEDEAFSFGAHHSFQEAIGSVGLSFDGPAPSHFSGRDSSPQHSYQAHASDSEDLTPFPYISSHSPNDEEPYMSPTDTNENDTTPLTDQRYQQPMDGASTSHDQRHDRQGVRFARAAGSHLGDDLPHLEEGNGRMRSSSSSRSRPGRRSRQLSPAPNSALSRAGSMMRMMSQRVVNISNEPEIVEQTLRRKSSLKQSRLEAPPSLPAMTEYAHDISTPGLEDEYPEKRPSLFSKIRDPDAYQTEENPLKGNSLGIFTPKSKLRRGLLEILIHPATEPIILILIIVQTILLAIESSVYKGERGSRWGTPAFDYAFLVLFIIYTLEISARIIVSGLIFNADEYSTLDRSLGLRKALFAKGKDLLMPQRQFSTRKSVKPAEPQVSVLRSFTGIQNTADPSGNSSSQQRYRLARRAFFRHSFTRIDFIAVVSYWISFALSNLSLESQHHLYVFRMLSCLRILRLLGLTNGTSVIFRSLKKAAPLLVHVAFLIGFFWLLFAIVGVQSFKSSMRRTCVWVDPENQRNFTLNAAPDKIQFCGGYRELGTGASKPWVLPDGRTGATAAKGYLCPEGSLCVQGSNPYGGTVSFDNVAHSLELVFVVMSSNTFTDILYYMTDTDYLAAALFFVFGFIVLSLWLVNLLVAVITSSFQVIREESKRSAFTSENIDERELEDDTPHKLRGLKLLYNRTYWLWIAVIALDLVVQCLRSSSMGPNRRLLIDRTEILVTIVLAVEICLRFASDWRSFFKNARNWVDLALAIITCIILIPSIHYSGRAYAALSIFQVLRIYRIVLAFSVMSDLIKTVFKNVVGLLNLIIFVFLITFLASIFAIQLFRGQIPSEDMDGNEVPITFFDIYNSFLAMYQILSSENWTTILYSAVESTYPWDTAWISAIFVIMWFILANFVVLNMFIAVIQESFDVSEDEKRIHQVKAFLQQKQLSGSSQGNLSLSTIFRLGRNSQRFRDPLDHGPAALEMLLKDAVVQEFLDEQPRSPPTDIQPTESQPDHSEHSDGATNIFSSIKNRIMNREPNPFYSKLKFSKVYDDLDPAAMAKEVLSASEQRKRAQRQYLQKYPNYNVSLYIFQPTHPLRRFCQRIVGPGRGSSRIEGVDPYKPVWYTFSAFIYAAIVTMVLLACIATPLYQRTYLQTHKSGISNWFVWTDLGFAIIFTIEAVIKVIADGFFWTPNAYFRGSWGFIDGIVLITLWINVISAIFNATGTSRVVGAFKALRALRLLNVSDSARETFHAVIILGGWKVISAAFVSMSFLVPFAIYGLNLFNGQLKSCNDDNFGYSSLDNCVGEYMSSPYAWDVLAPRAVSNPYYSFDNFGESLFILFQIVSQEGWTGVLWKAMAITGVNQQPVSLASQENGLFFVVFNLLGAVFVLTLFVSVFMRNYTEQTGVAFLTAEQRSWLELRKHLRQISPSKRSIDKDSKKIKSWCYKIAIKKHGRWSRFITGLLLFHLLLLVLEFYPESFWWARTRDYLFLILALFYIANIFIRMVGLTWQRFSRSSWDLYSIVAVSGTFVTTVLAVVRYDNIVFIRLHKLFLVSIALLLIPRNNQLDQLFKTAAASLTSIGNLLATWFVLFLVYAIALTQIFGLTKFGEGQTGSINFRDVPRALILLFRTSAGEGWNEVMENFATMVPPYCTAEAQFFESDCGSAGWARALFISWNIVSMYIFVSLFVSLIFESFSYVYQRSSGLYAISREEIRRFKQAWATYDPDGSGYIPKAAFPRLLGELSGIFEMRIYDGDFTVGRILEDCKVHRRESSQAPYVRAVDGIDLDKLRRRIDRIPVQQIRRKRARMNAFYEEVLVSADPEKGISFTSCLMILAHYNVITDSKSLRLEEFLRRRARLQRVEEAVRRSVVIGFFDTLYWSRKFRRRFEPHHDSRLISVPQFAVPEIYVEDGEQEEEQPQQQQQRQRSPSQLSDSPFASPMLSPDALGPSSGVAGGGHMRGLPSIDTNISQGSRGSGSPTRSGEWGNRSPSLSPRQSRALYGSAPPSPDDITNQRRDDSSVSVQGVMESLDNSAWGESIRRSFTMRRPQGRE
>FGRAMPH1_01T03365
MSSNSWDQDGRPARRQSIPLQDLDGSHVDNSQTQAGLFYQQPASSSFDTPQMSANAPGISTYWDQPYDHFNDDVSPGSPIDPMALQAALPPGMDHHEPSPPLPSTPVRTYDPPAPYVEDAPSTDYAESDRVPLTAGVEPISGSLSANNLDSRNRDSFQTVSSVENSPSRGRSTRSLGEDLRASYGSTRNRNFGASLNPNEYPRPRSPSTSGALSRAGSIVRAMSQRVVNISGETEVIDHRASRHRSRSPVGHSQDRNRDTVNSMFADTSYQPQLVRSSSEKSTQPRFGVEETEDPELPRPPLPNPLKGKSLGIFSPNNPLRLRLCDLLVNPYTEPFLLLLIVLQAILLAVESAPNVFEKGRPDRWGKHAIDWAMLALFIIFTLEIITRIIVSGFILNAPEYSTIDRKRGIRAAIADQYRAVFQPERIKSVKKASQYNPEPSAISRSFTTFMQGQQALPRTLEEHQRFQLARRAFLRHSFNRFDFVAVVSYWITFWLSVSGLETKHDIYAFRMLSCLRILRLLALTNGTAIILRSLKKATPLLARVAFLITFFWLLFAIIGVQSFKASLMRQCVWLDPLEPTNLDASYTNSDAFCGGYLKNQTGETMPWLKFNNSESLTDLINGTKEGKGFLCPRGSICLQQSNPYNGTVNFDNIFNSLELVFVIMSANTFTDLMYMTMSSDYFQAALFFGAGTMIMMLWLTNLLIAVITSSFQVIREESKASAFTVSEEPPVQAHSDERVRRTSSLQRVYHKTRAFWILVIAFGLICQACRSATMSSKRARIIDTAEIIVTILLDIEMIIRIVTDWNYFHKSWRNIFDLGLAIITSIILIPPIRRTRGYWWLTVFQILRVYRIVLAVPVTRELILLVLGNAAGIGNLMFFVFLMTFLVAIFAAQLFRGQIPLYDDGELNRISFYTIYNSFLGMYQILTSENWTGILYTVTSYTRYKNTAWVGAILLIGWFIVAFFILVNMFIAVIQENFDVSEDEKRLQQVKAFLQRRDLGASSSNLALSTIFGFSKYRKNKDPLDYGPATVEMLLKDAVVREFLDDQMNPKPEHHGPVRSATTLLGGEIKPGRFSAVWGKIKDWFSDREPNPFYSSLRFDGANDTSDPRQMAEQAMSATMTRRRAQREYLAKYPNYNNSLYMFTPNNSLRRLCQRVVGPSRGIERIDGVVPDTVLWYCFTIFVYTAIAAMVILACITTPLYQKEYQEQHDFSIRNWYIWTDMAFAVIFTVEAGIKIIADGLLWTPNAFLRSSWGFMDSIVLVTLWINVVTLLINDGAISRAIGAFKALRALRLLNVSNSARNTFHDLIIVGWWKILGAAFVSLSLLIPAAIYGLNLFNGLLLSCNDGSDGINTMDNCFGEFASTPFSDDWPMLAPRVAANPFYSFDDFGSSLFILFQIVSQEGWTDVSFAVQAITGPFKQPSDLASQGNAVFIVIFNLLATVFVLTLFISVFMRNYTEQTGVAYLTAEQRSWLELRKILRQISPSKSSYDDSEKSWKKWCHKRAIEKKGKWYRTITVILVLHLIVLVSEFADEPWWWTRYRDFVFFAFIMAYTVNIAIRIIGLGWVRFRRSSWDLYSLFIVFGAFVSTFALLVSDTELEAYVQLHKVFLVAIVLLLIPRNDALDQLFKTAAASLTVIGNLLATWLVFFLVFAIAMTQAFSLTRFGAETSANVNFRTVPKALILLYRMSLGEGWNAVMEDYASIEPPLCVIDEGNFFNSDCGSKSWARILFIAWNIVSMYIFVNLFVSLIYESFSYVFQRSSGMAVVDRDEIRRFKEAWRSVDPAGTGYITKAAFPRLLGELSGVFQMRIYDPEDSVHSILEDIRDDVKLTHHSSIATTSGFSGIDLNKLNARLRRIDSEKVRHQRRRFNTFYEEVLVSADPDRGISFTSVLMILAHYNIISDNKSLRLEEFLRRRARLQRVDDQVRRGVVLGFFDTLYYTRQFKKHLMRKQSARMTAVPQLNIPEIMVENDLSEDETGRAESRSPLSPASRPSSVDAGEPRNWLGSVDLSLHDTSWSHPLSFPRAAPPSPTVPTQPSAFSFEIEEDEPQQPTAQARTSAPTGRESNHLDPTSPLQVRGMLDDSVWGESIRRSATVRQTQNRS
>FVEG_01502-t26_1
MSSHSWDQDGRPARRLSIPLQNLDGTHLDNQQTQAGLSRQEPSISPPNVPQMSANLPGISTYWDQPYDRFDDDVSPGSPIDPMALQTALPPGLDHHQPSPPMPSTPVRTYDPPAPYVEDAPSTEYAESDRVPLTAGVEPISGSLSASNLDNRNRDSFQTVSSLENSPSRGRNTRSLGEDLRASYGSTRNRNFGASLNPNEYQRSRSPSTSGALSRAGSIVRAMSQRVVNISGETEVIDHRASRHRSRSPSRHDQDRNRDTMTSMFADTSYQPQLVRSSSEKSTEPRFNVTEAEPDMPRPPLPNPLKGKSLGIFSPDNPLRLRLCDLLVNPYTEPFLLLLIVLQAILLAVEAAPNVFENGRPERWGQHPIDWAMLALFIIFTLEIISRIIVSGFVLNAAEYSTIDRKRGIRAAIADQYRTVFQPERIKSVKKKSQYRPEPSAISRSFTTFMQGQQALPRTLEEHQRFQLARRAFLRHSFNRFDFVAVVSYWITFCLSISGLETKHDLYAFRMLSCLRILRLLALTNGTAIILRSLKKATPLLVRVAFLITFFWLLFAIIGVQSFKASLSRQCVWLDPLDPTDLDASYTNEEAFCGGYLNNQTGETMPWLKFNNSKSLTDLMNGTNEGKGFLCPRGSICLQQSNPHNGTVNFDNIFNSLELVFVIMSANTFSDLMYMTMSSDYVQAALFFGAGIMIMMLWLTNLLIAVITSSFQVIREESKASAFTVSQESPVQARSDERIRRTSSLQRMFYKTRAVWILTITFGLLCQACRSATMSARRERFINTAEIIVTILLDIEMIFRIATDWNYFHKSWRNLFDLGLAIITSIILIPPIRYTRAYWWLTVFQILRVYRIVLAIPVTRELILLVLGNAAGIGNLMFFVFLMTFLVAIFAAQLFRGEIPVYEDGELNRISFYTIYNSFLGMYQVLTSENWTDILYTVTSYTRHKNTSWIGAILLIGWFIVAFFILINMFIAVIQENFDVSEDEKRLQQVKAFLQRRDLGASSSNLALSTIFGLSKHRKNKDPLDYGPATVEMLLKDAVVREFLDDQMNPKPEEDRLHHAPIRSATTLLGGEIKPGRLSAMWGRVKGWFSDKEPNPFYSSLRFDGANDTSDPRQMAEQAMSATMTRKRAQREYLTKYPNYNTSLYIFSPNNSLRRFCQRVVGPSRGIERIDGVVPDTLLWYSFTIFIYAAIVAMVVLACVTTPLYQKEYQEQHQFSIRNWYIWTDMAFAIVFTVEAAIKIIADGLLWTPNAYLRSSWGFMDSVVLVTLWINVVTLLINDGAISRAIGAFKALRALRLLNVSNSARNTFHDLIIVGWWKILGAAFVSMSLLIPFAIYGLNLFNGLLLSCNDGGDGINTMDNCYGEFESTPFSDDWPMLAPRVAANPFFSFDDFGASLFILFQIVSQEGWTDVSFAVQAITGRMKQPQDLASEGNAIFLVVFNLLATVFVLTLFISVFMRNYTEQTGVAYLTAEQRSWLELRKILRQISPSKSSYDDSEKSWKKWCHKRAIEKKGKWYQTITVVLVLHLIVLVSEFASEPWWWTRYRDFVFFAFIVAYTANIAIRIIGLGWVRFRRSSWDLYSLFIVFGAFVSTLALLISDTEIETYVQLHKVFLVAIVLLLIPRNDALDQLFKTAAASLTVIGNLLATWLVFFLVFAIAMTQAFSLTRFGEETAENINFRTVPKALILLFRMSLGEGWNAVMEDYASIEPPLCVDEPRFFDSDCGSESWARILFIAWNIVSMYIFVNLFVSLIYESFSYVFQRSSGMAVVDRDEIRRFKEAWRSVDPAGTGYITKAAFPRLLGELSGVFQMRIYDPEDSVHSILEDIRDDVKLTHHSSIATTSGFSGIDLNKLNARLRRIDVENVRHQRRRFNIFYEEVLVSADPDRGISFTSVLMILAHYNIISDNKSLKLEEFLRRRARLQRVDDQVRRGVVLGFFDTLYYSRQFKKHMLRKHSARMTAVPQLNIPEILVENDLSDDETGGAGPRSPLSPASRPSSVDAGEPRNWLGSVDLSLHDTSWSHPLSFPRAAPPSPTTPAQPSAFSFEIEEDDPHEQQQQSTTQTRSSAPSGRESNHLDPVSPVQVRGMLDDSVWGESIRRNATVRQTHNKGSQGYDGFH
>G647_08757_t1
MSSRDRTPPKAIGPQSIPLRDLSRPPDSGSDEADDLGSATVGHKKRHSRTRSLLAGRRTPNYARLNDHEESPTRGGPSGAPNRLVGLSVRGGGGSDTHSPVEDIGGFAAATVGLDLQLPSTPPSVGLRRPSIITTAAEGDVHEAESPFSPPDSDTTPLTASQRLTSSLKTSSSISRGQRHDRQGKGSSVHWTDGESPSFVRGRASRLGDDLPTLDTGAGMHRKLSTGSGISRLSASRAESGERSRSLSPSPSPMARANSMLREISQRVVNLSNDSDMVEQSIRRKSSVRQHRRPSTTSPALPLPGIEDEEEAQPHQAPPLEKVLSAEVTAEPFTPFTPSAPSTPAYHPNPLLGRSWGIFGPENALRKWLCEILVHPLTEPLILVLIVAQTVLLAVNAASDAVYLETRTKRWGSTGFDYAIFGLFVVYTLELIARTIVSGFISNPVQFSTINRSVGLKKAVLQKAHTLFAPQDAREAPMTANDGPTQPSIVRSFTGLPEPGGPGHTKQQQRIRLARRAFLRHSFNRLDFVAVVSYWISFVMQISGVEDSKHVYVFNMLSCLRILRLLGLTAGTSIILRSLKKAAPLLVHVAFLIGFFWLIFGIVGVQSFKSSLRRTCVWVGDDGSGQNFTLNIAPDNIQFCGGYFDAVTGDEMPWLKSDGSQGANSAKGYLCPQNSLCVESGNGPYNGTVSFDNIAQSLELVFVIISSNTFSDLLYYLTDSDYLAAALYFAAGIVVLSLWLVNLLVAVITSSFQIIREESKQSAFTADKIDGPHLDEDLKTKRSQLKKIYDKTHIFWVLVIVYDLVVQSLRSATQSPSRESFIMNSESVVTFLLLLEIILRFLCDWRHFFHGKRNIVDLLLAIVTAVMQIPTIRNSGHAYAWLSVFQIARIYRVVLAVRVTRELVMVVFGNIVGLLNLILFVFLFTFLAAILASQLFRGDFPPADAGGELINVTFFDIWNSFLGMYQVFSSENWTTLMYNSTQFNNIWDTAWLSAIFFILWFVVSNLIVLNMFIAVIQESFDVSEDEKRLEQVKAFLRQKEMTGSASGNLSLAAVFKMGRESLRHRDALEYGSAAVEQLLKEAVVKDFLDEQDQGLARRTTSMHLDQIPTVKPGFLSKYWGKVTGLAGTREPNPFYSNATVSRANEDFDPRLVAQRVVATAENRRRAQRQYLQKHPKYNVSLFIFKPDNPIRKLCQYLVGPGRGSERVEGVSPFKPAWYAFSAFTYLAIVAMVILACITTPLYQRDYYLENSLSITNWFVWTDLGFAALFTIEAAIKVIADGLFFTPHAYFRSVWGFIDGVVLITLWINVITAMFRDDGVSRAVGAFKALRALRLLNISDTARQTFYSVIIVGGYKVLAAAFVSMSLLIPFAILGVNLFNGKLEACNDGDFGYSALSNCVGEYNSTPFNWPVLAPRQVANPWFDFDDFGSALFILFQIVSQEGWVDVMWSGTSITGRGTQPEPLASSGNAVYFIIFNLLGAVFVLTLFISVFMRNYTEQTGVAYLTAEQRSWLELRKLLRQISPSKRSLGMESNKWKKWCYDLSIQKRGAWQRFITLVLVFHLILLTVDFYPEPEWWSKLRKYIFLAITLVLIANIVIRIVGLSWNRFRRSSWDLYSIFSVSGIFVTSLISVSTVDNRGFEQLQKLFLVSATFLLIPRNNQLDQLFKTAAASLPLIANLLATWFVLFLVFAIALTQAFGLTRFGPNESNNVNFRTVPKALILLFRTSIGEGWNQIMEDFASIEPPFCVREDSFFASDCGSAGWARALFIAWNIISMYIFVSLFVSMIFESFSYVYQQSSGMSIVSRDEIRRYKQAWAEFDPNSTGFISKEQFPRLLGELSGIWQMRIYDGDFTVRAIKEDCSIQPGDPVRPPGRVVDGLDLDKLAERVNQIPVKEIQQRRARLNVFYEEVMLTADPDRGIPFTAVLFLLTHYNVITDSRSLRLEEFLRRRARLQRVQETIRRNTVVGFFDTLHWSRKFKKAVERRRSGRLAAPPSLPVPEIFIEDPDDNMEGSSFTEPRDFTESRQSYTPKKHSVNLPPIDTSLPSGSSLRSASPIDGSPASSPIRTRLGSVDTSYHGATRSSPTTPTLSHSRQTSNTGQLDGQGMMESFDNSAWGESLRRSFTTRVRSDTSRG
>GGTG_01303_t1
MADPSRYTPQPPYYQAQGPENPQEPEDPAPRTRQSIALENMPRPPDFGAYDMSGYGDSNGSRMGSGMAQQQQYGNQGFRAASAPAPAPASPPMLSTSWGNNLDVPRDDPASAHSPIDPLALQFALPPEINQRRSPSLQPEHRASSAVYAPPAMYYEEQPHHVHTDSVDSDRAPLAPNAQPISGNLATPMADGHPRTSFQTVNDADATPSRSRDTRMLGFDLEPGYSGSSSQHHSFGNSLTPEGPRSRSNSTVGALSRTASIVRAMSQRVVNISGEGELIEQQNRRSRSRSPGTDQRNSSPMMATDTAYHSQLYPTPLEKQQSVPEVAEAHPANRFQEPPRRTGPMPNPLKGKSLGIFGPNNPIRTILCDILVLPWTEPIILLLIVLQAVLLAVESAPSVFDQPRPGRFGTPIDWAILGLFIVFTFEVIARIVVSGFVLNAAEYSTIDRKRGVKVAMTQRYKQIFQPQRQKSVRRATVPEHYGPSTFARSITIMQGQMVPETIEEQQRMQLARRAFLRHGFNRLDFVAVVSFWISFLLALFGKEKELHLYVFKMLSCLRIVRLLAITKGNAIILRSLKKAAPLLVRVSFLICFFWLLFAIIGVQSFKSSFKRTCVWLDPAQPGNESLSWNSENQFCGGYLDPNKTGEDTSALPWDRLIDPDDLTAREQGAAKFAKGFICPRGSICLEQQNPNNSTVHFDNILNSLEMVFVIMSANTWSNLMYRTTDTDYLPAALFFIAGILIMMLWMTNLLIAVITSSFQIIREESKASAFAADQETFNPVQGDDPLKRQSTLQRIYAKTSLVWVLIIAFDLLAQAWRSARSSDARLTFINRTEVVVTILLAVEMVIRFAADWRHFHRRARNLVDLLLAVVTTVMLAPPIQESGQVYEWLTVFQILRVYRVVMAIPVTSKLIRLVLGNATGIANLMVFVFLITFLMSIFASQLFRGLLPAKAGDKDIKVTFANLYNCFQGMYQVLTSEDWTDQLYNITGATAGFGTAWMAGIFFVGWFILSYFILINMFIAVIQENFDVSEDQKRLEQVKAFLQRRELGSSSNLSFSKLFTFGRQRKRDPLDYGPAMMEMLLKEAVVKDFLDDDAIDPLQRAPTFHTPNARGPANGPIIQAGRLGTVWAKVTSVFSSKDPNPFYSNVRFDGPNENLDARQMAHQAVSAATARRKAQREYLGRHPTYNNSLYIFTPKNPIRRLCQRLVGPGRGIERIDGVEPNKYAWYIFSAIVYAIIVTMVVLACITTPLYQKEYRERKDFSLRNWFVWTDLGFAAFFAAEAVIKVIADGFFFTPNAYFRSSWGAIDGVVLVTLWINVVTLLANQGTVSRAIGAFKALRALRLLNVSDRARDTFHSLIIVQGWKIISAAFVSLSLLIPFAIYGLNLFHGRMMQCNDGDGAPLLDDCFGEYNSTPFNNDWPMLAPRVAKNPSFSFDDFGSSLFILYQIVSQEGWTDVSYAAQSVTQRGAQPEWGNRPGNGMFFIIFNLLATVFVLTLFISVFMRNYTEQTGVAFLTAEQRAWLELRKILRQISPSKTSYDESRNKFKQWCHKRAIEKRGKWYTAITVILVMHLILLLVQYYEEPKWWEMTRDYIFLFFTVIYLANVCVRVVGLGWARFRRSSWDLFSLVAVTGTLLTTIFYLADMEQEVVIQLHKSFLVAIVLLLIPRNDALDQLFKTAAASLTTIGNLLATWFVFYIMFAIAMTQAFSLTRFGTNETNNLNYRTVPKALLLLFRFSAGEAWNTIMEDYAALEAPFCVDDPNNFFLSDCGSTAWARVLFIAWNIISMYIFVNLFVSLIYESFSYVYQRSSGLDVVDRDEIRRFKEAWRSVDPQGTGFISKEAFPRLLGELSGVFEMRIYDAEDSVGQILDDVRSDKPPDNRHSSIVSQSAFTGTGIDLQRLNERLARIDVDKVRERRRRYNLFFEEIMVLADPDKGIAFGTVLMILAHYNIISDSKSLKLEEFLRRRARLQRVEEEVRRRVVQGFFDTLFWTRRFRRHMERKRSARMTNIPQLDVPEILVDNEDDLAGGGTPLTPTSPFPAHNRAQSSFLSADNARNAMMSQHHHRSWSGVSGDVATWNQEQQYGGHPLGQPTSTGGRLGGQSISPGGWDDGSSSHRYNHSAFSFELQDPMGSGSGGGGGASGGGGGGGGGTGSQPGSGPNSRRGSVISPSQARELLDDSVWVESIRKSATVRRSDWAGRGSGGAGGSGF
>GMDG_07814_t1
MASNNPSPRHSQSPPQSIPLQNLSRPPDTDAGPSEGEHRGHTRGRSLMTGNAATQGSAVRYSRLDDSSPSPTLRVLLPSGQHMQPSAEDELSGGSPVENSHAFQMAIVGLSMPSSNQPTSPRSPDPYGPSYGRGDVGNSPNGPQTYGDMGDGYFNTTTDSDQVGLTDSNYLAPISGAPNPSTPRQSSDRDRTSFQSVRFDSPQTSRQSRLGDNLGSLPNGRGGGRERSRSFGKSLSPDSRRLSPSPSPSNAGPLTRAGSMMRAMSQRVVNFSNDAELPEPAYRRKDSADETLPNSGLPPILVTDEENTDYGPEMQQLPIEKVPSTPTAELLEEPAAPPWPITNPLRGNSLRVFAPDNYIRMRLCEFLVHPWTEPIILILIILQTVLLAVESSKDSFTDPKPNTWSGSPMDYAMLALFAIYTLEITAKIIVSGFFFNAEEYSTRTDVNQGLKTTFMSKYMTFFGPRRQQSVRVPRHLDAPPISEAISRTFTTAMKTPVAYPTTVEEQQRYQLARRAFFRHSLNRIDIVAVVAFWISFAIGITGVEMRKHLYLFKMISCLRILRLLWLTNGTAIILKSLKKAAPLLVNVSFLIGFFWLLFAIVGVQAFKSSFSRTCTWVDPQGQSNYTKDFKLCGGHLDKISGIALPWTFEDGTSGARASKGYLCPRGSLCIEGESLYNGTVSFDNIVNSLELVFVIMSANTFTDLMYYTTNSDYLAAALFFAAGIVIMLLWLTNLLIAVITSSFQVIREESKRSAFTMINTPVAVVEEVKPRSRSTVLKKIYRQSFWFWILVIMFGIVSQACRSATMSVRRANFIFVAEIMVTFALDIEIFFRLASDFRKFPRSWKNGFDTLLAIVTTVILLPPIRNSGQPYAWLTVFQILRVYRVVWAVPITRKLIEKMLGNATGILNLVLFVFLITFLISILAVQMFRGDIPAYDSDGNTVRTTFFSIWNAFLGLYQILSSENWTSILYNVQTYNDHHNTAWMGASFIIGWSILAYFILINMFIAVIQENFDVSEDEKRLEQVKAFLQKKDVSSSSSNLSLSTIFRFGKTKKAKDPLDYGQSTMEMLLKASVVRDFLDDESGEPQPGLNTSHTFDNAPEIAPGSLSGLWGKFVTQVWHREPNPFYSSIRITNAAEGLDPRTMAREAVSATALRKRAQRDYLNRHPSYNTAMFLFKPDNPIRRFCQRIVGPGRGAERIDGVEPNKIVWYTFSAFIYAAILTMVVLACVTTPLYQKEYFETHNFALRNWFVWTDMAFAAVFSVEAIIKMIADGCFWTPNAYFRSLWGFIDGWVLITLWINVITSFLNDGAISRAVGAFKALRALRLLHISDSARDTFHSVIFVAGWRVLSAIFVSLSLLIPFAIYGVNLFNGKMQVCNDGGSGIINLSDCVGEFNSSPFSSDWTFPAPRVPANPYYDFDNFGSSLFILFQIVSQEGWIDVMWSAQSIVGRGLQPRDFASQGNAVFFVVFNLMATVFVLTLFISVFMRTYTEQTGVAFLTAEQRSWMELRKLLRQVAPSKRPSTKSKPKWKDWCYKKAVQKHGLWSRTVTITLVLHLILLMLEYYPEPFWWTRTRDALFLFFTVIYMANIVIRIVGLTWPRFRRSSWDLYSLVSVTGTMVTTVLVFAKNDSVTLYQLHNIFLVSIALLLIPRNNALDQLFKTAAASLTSIGNLLATWLILFLVYAIAMTQTFGLTRFGSQGTNNLNFRDVPRALIVLFRMSVGEGWNQIMMDYANMRPPLCVEGTTFFDSDCGSSSWAYALFISWNILSMYIFVSLFVSLIYESFSYVYQRSSGHEIVNREETRRFKQAWATFDPDGTGYITKEEFPRLLGELSGIFAMRIYDEEDSVRRILEDVQAQPMGSRTTSVATTSGAMGIDLKKLNDRIARIDGQKVRERRHLYNIFYEEVMVSADPEVGISFTSVLMILAHYNIISDNKSLKLDEFLRRRARLQRVEEEVHRRVVIGFFDTMYWARRFRRHLNRHSLSRITEISTFPVPEIFVEGDDADARSVAVSADGDETRRSMRATVDFSDGHASLRDMIGGLGMGGLHSRDGSVDSRGSRGAISGLGSGTSSPSRSPRLRPHRTNSSVSGAAMDMSDMVPARREGMHSRSGSMAGEMAVEAFNDSAWGASMRRSYTTRKSGDRRT
>GVI51_B02101_t1
MPMVKRQLTERYEPGNEAQDADDGFVPPFVNIVPPDSDEDKNSSSNSLPIRRIRKRGPYEDSDEGDYSDNDDDFEERVEYSPRRLEGTFGDDGELDGISEHDHSHRDDMISNTDTAHSDRVSSLGMSSKAESPSKKWEPRIANLFKSALGNNNAKQKPQLSLRTTSLSTNTQDKARKYSSSDEPGSPSAKSAVSFHSSGVRSNVLHRSNKSGESSPRRRSISTDGPPRSAKVLSIIDADDMDEFEDMKRGFQSAIEDKKFAWLPQLQQETESADELEAGDKSKLNIDIKSTLTPRGRSGSQFRNDSTEDLHFEPGLFSSPSKHSSRRPSIIASSIAHGLGINLEKDKNVDTVSIEVELPDFDEYENAKKRPPLILHGNSLGYFGPNNPLRYKVAHILLNKYYKIAHILLLTFLTALLAYRSYEPENFDFLYRFRNWSDYIIFILFILFTSNDIAKIFAFGFWDDSQMFAYHQLEYISLLERFGITKLYHLIKKKYGPKIVHFLLPFNVISDESEKETIQRNMKANISAKNDTNSKSLKFNCPRAFCRSSWNRIDLLSSVCFWLGMFLSINNYDKRVGIRIFKPLAAMRILRLVNTDTGITSILRGLKYGMPQLINVGSMLVYFWVFFGILGVQIFKGSFRRQCVWYNPENPNDRYQYQLQFCGGYLEPVTKKKMNYIFEDGREGPVSKGFMCPQYSKCVSSSNPFNGRVSFDNIINSMELVFIVMSANTFSDIMYYTMNSDEFSACLFFIISIFVLTIWMMNLLIAALVSSFQLAHEEFKKKKLEESSNESWPIRFALGYWRYFKVKASQTEFPSWAERGLKYYEKIEPVFIILIMFDLIMRCLIKDTSSQHFVTTLLRIDRGVTIVLFIESIFRLVLHIPNMWKFLTRFNYVYDLFVAILTLVITILANAGLLGHGYYWLSFFQITRFYRLVIYIGFTRKLWKEVLGNGIMIWNLTAFYFFFTFLASIILSLYFEGVIPQDQIEDQLLGMYSLPNSFLSLYSIGSTENWTSILYIIQQYSPNISSAFFSTVFLIIWFILSNSVILNIFIALISESLEVKEDDKRPMQIKHYLKHIYPQKIQRFRHASLLARIKKKIFRTDSQEDSRDFKQFLMRGTAIMNIAQNLGDLSKEFNTEQDRDIVTLLVRLTEYIPILRKFGIYSNNPFYKRNEIMFSETSDLNGRNYMLQLNEFEDEKLDYLQKHSMFNYSYYLFSPRHRFRKFCQKLVPPSYGKRTDNYKFYEDDTDTYSRKTYFNHIWRDLFVVFYAAATVLLIVFSCYVTPIYRMKRNMSSKNWVTYVDAAFLAIFCVEFIIKTVADGFIYTPNAYARNPWNLIDFFVLISMWINLIAFLRNDGNLSRVFKGLTALRALRCLTISNTARETFKVVLFNGIGKILEAGLLSLTLLFPFTVWGLNLFRGRLGVCNDGDLGRDECFNEFSNEVFQWNVMMPRVYDNPELYLDSFTSAFNSLFQIISLEGWTDLLGNLMNSTGVGKPASLLASTGNAVFIIAFNFLSIVFILNLFVSFIVNNQAKSTGSAYFTSEEKAWLESQKLLSQAKPIAIPTFHDISRVRIFLYNIAVEKNNIYYAIFLQTVTYIHIIMLLSLTYKDHGSGLLYSQVYFMFSTTVFLLQELFHVYGAGLRIYKMNKWNLIRIQILIVSFLLTLISFNVDRAYIWYHNVNGFFHLVIFLFIIPQNDTLSELIETAMASLPPILSLTYTWFILFLVYAIALNQIFGLTRLGPNTTDNINFRTVLKALIVLFRCSFGEGWNYIMDDLKVKEPYCSQRVKGNYSDCGSQTYAYILLISWNILSMYIFLNMFISLIIGNFSYVYRKGGTKSEVNRGEIRKYVETWARFDPDGTGKLDFEYLPKIMHSFNGPLSFKIWEGKLTVKNLVKNYMEVNPNDPYDVKVDLEGLNKELDSINMESIMNRRLQYRRFVQEVYYTQAYMGYMKFSTLLDLVPLYTTYDPRECLGIDQYVRHLYIMGKVDRYLDNERNVDVLDMVVTRWKHHLKRKYGPNYKLDQDSIKKDLNIKVPEIKTWNESVESVTTPRVSYGVNDFIWSPRNNSNSSAYSKPLPQSHARPIPPHIQISNSRVMEYTNRDSLSSLENIHNQSDEELKDPFRDI
>GW608_B02057_t1
MVKRQLTERYEPGNEAQDADDGFVPPFVNIVPPDSDEDKNSSSNSLPIPRIRKRGPYEDSDEGDYSDNDDDFEERVEYSPRRLEGTFGDDGELDGISEHDHSHRDDMISNTDTAHSDRVSSLGMSSKAESPSKKWEPRIANLFKSALGNNNAKQKPQLSLRTTSLSTNTQDKARKYSSSDEPGSPSAKSAVSFHSSGVRSNVLHRSNKSGESSPRRRSISTDGPPRSAKVLSIIDADDMDEFEDMKRGFQSAIEDKKFAWLPQLQQETESADELEAGDKSKLNIDIKSTLTPRGRSGSQFRNDSTEDLHFEPGLFSSPSKHSSRRPSIIASSIAHGLGINLEKDKNVDTVSIEVELPDFDEYENAKKRPPLILHGNSLGYFGPNNPLRYKVAHILLNKYYKIAHILLLTFLTALLAYRSYEPENFDFLYRFRNWSDYIIFILFILFTSNDIAKIFAFGFWDDSQMFAYHQLEYISLLERFGITKLYHLIKKKYGPKIVHFLLPFNVISDESEKETIQRNMKANISAKNDTNSKSLKFNCPRAFCRSSWNRIDLLSSVCFWLGMFLSINNYDKRVGIRIFKPLAAMRILRLVNTDTGITSILRGLKYGMPQLINVGSMLVYFWVFFGILGVQIFKGSFRRQCVWYNPENPNDRYQYQLQFCGGYLEPVTKKKMNYIFEDGREGPVSKGFMCPQYSKCVSSSNPFNGRVSFDNIINSMELVFIVMSANTFSDIMYYTMNSDEFSACLFFIISIFVLTIWMMNLLIAALVSSFQLAHEEFKKKKLEESSNESWPIRFALGYWRYFKVKASQTEFPSWAERGLKYYEKIEPVFIILIMFDLIMRCLIKDTSSQHFVTTLLRIDRGVTIVLFIESIFRLVLHIPNMWKFLTRFNYVYDLFVAILTLVITILANAGLLGHGYYWLSFFQITRFYRLVIYIGFTRKLWKEVLGNGIMIWNLTAFYFFFTFLASIILSLYFEGVIPQDQIEDQLLGMYSLPNSFLSLYSIGSTENWTSILYIIQQYSPNISSAFFSTVFLIIWFILSNSVILNIFIALISESLEVKEDDKRPMQIKHYLKHIYPQKIQRFRHASLLARIKKKIFRTDSQEDSRDFKQFLMRGTAIMNIAQNLGDLSKEFNTEQDRDIVTLLVRLTEYIPILRKFGIYSNNPFYKRNEIMFSETSDLNGRNYMLQLNEFEDEKLDYLQKHSMFNYSYYLFSPRHRFRKFCQKLVPPSYGKRTDNYKFYEDDTDTYSRKTYFNHIWRDLFVVFYAAATVLLIVFSCYVTPIYRMKRNMSSKNWVTYVDAAFLAIFCVEFIIKTVADGFIYTPNAYARNPWNLIDFFVLISMWINLIAFLRNDGNLSRVFKGLTALRALRCLTISNTARETFKVVLFNGIGKILEAGLLSLTLLFPFTVWGLNLFRGRLGVCNDGDLGRDECFNEFSNEVFQWNVMMPRVYDNPELYLDSFTSAFNSLFQIISLEGWTDLLGNLMNSTGVGKPASLLASTGNAVFIIAFNFLSIVFILNLFVSFIVNNQAKSTGSAYFTSEEKAWLESQKLLSQAKPIAIPTFHDISRVRIFLYNIAVEKNNIYYAIFLQTVTYIHIIMLLSLTYKDHGSGLLYSQVYFMFSTTVFLLQELFHVYGAGLRIYKMNKWNLIRIQILIVSFLLTLISFNVDRAYIWYHNVNGFFHLVIFLFIIPQNDTLSELIETAMASLPPILSLTYTWFILFLVYAIALNQIFGLTRLGPNTTDNINFRTVLKALIVLFRCSFGEGWNYIMDDLKVKEPYCSQRVKGNYSDCGSQTYAYILLISWNILSMYIFLNMFISLIIGNFSYVYRKGGTKSEVNRGEIRKYVETWARFDPDGTGKLDFEYLPKIMHSFNGPLSFKIWEGKLTVKNLVKNYMEVNPNDPYDVKVDLEGLNKELDSINMESIMNRRLQYRRFVQEVYYTQAYMGYMKFSTLLDLVPLYTTYDPRECLGIDQYVRHLYIMGKVDRYLDNERNVDVLDMVVTRWKHHLKRKYGPNYKLDQDSIKKDLNIKVPEIKTWNESVESVTTPRVSYGVNDFIWSPRNNSNSSAYSKPLPQSHARPIPPHIQISNSRVMEYTNRDSLSSLENIHNQSDEELKDPFRDI
>GWK60_B02057_t1
MVKRQLTERYEPGNEAQDADDGFVPPFVNIVPPDSDEDKNSSSNSLPIPRIRKRGPYEDSDEGDYSDNDDDFEERVEYSPRRLEGTFGDDGELDGISEHDHSHRDDMISNTDTAHSDRVSSLGMSSKAESPSKKWEPRIANLFKSALGNNNAKQKPQLSLRTTSLSTNTQDKARKYSSSDEPGSPSAKSAVSFHSSGVRSNVLHRSNKSGESSPRRRSISTDGPPRSAKVLSIIDADDMDEFEDMKRGFQSAIEDKKFAWLPQLQQETESADELEAGDKSKLNIDIKSTLTPRGRSGSQFRNDSTEDLHFEPGLFSSPSKHSSRRPSIIASSIAHGLGINLEKDKNVDTVSIEVELPDFDEYENAKKRPPLILHGNSLGYFGPNNPLRYKVAHILLNKYYKIAHILLLTFLTALLAYRSYEPENFDFLYRFRNWSDYIIFILFILFTSNDIAKIFAFGFWDDSQMFAYHQLEYISLLERFGITKLYHLIKKKYGPKIVHFLLPFNVISDESEKETIQRNMKANISAKNDTNSKSLKFNCPRAFCRSSWNRIDLLSSVCFWLGMFLSINNYDKRVGIRIFKPLAAMRILRLVNTDTGITSILRGLKYGMPQLINVGSMLVYFWVFFGILGVQIFKGSFRRQCVWYNPENPNDRYQYQLQFCGGYLEPVTKKKMNYIFEDGREGPVSKGFMCPQYSKCVSSSNPFNGRVSFDNIINSMELVFIVMSANTFSDIMYYTMNSDEFSACLFFIISIFVLTIWMMNLLIAALVSSFQLAHEEFKKKKLEESSNESWPIRFALGYWRYFKVKASQTEFPSWAERGLKYYEKIEPVFIILIMFDLIMRCLIKDTSSQHFVTTLLRIDRGVTIVLFIESIFRLVLHIPNMWKFLTRFNYVYDLFVAILTLVITILANAGLLGHGYYWLSFFQITRFYRLVIYIGFTRKLWKEVLGNGIMIWNLTAFYFFFTFLASIILSLYFEGVIPQDQIEDQLLGMYSLPNSFLSLYSIGSTENWTSILYIIQQYSPNISSAFFSTVFLIIWFILSNSVILNIFIALISESLEVKEDDKRPMQIKHYLKHIYPQKIQRFRHASLLARIKKKIFRTDSQEDSRDFKQFLMRGTAIMNIAQNLGDLSKEFNTEQDRDIVTLLVRLTEYIPILRKFGIYSNNPFYKRNEIMFSETSDLNGRNYMLQLNEFEDEKLDYLQKHSMFNYSYYLFSPRHRFRKFCQKLVPPSYGKRTDNYKFYEDDTDTYSRKTYFNHIWRDLFVVFYAAATVLLIVFSCYVTPIYRMKRNMSSKNWVTYVDAAFLAIFCVEFIIKTVADGFIYTPNAYARNPWNLIDFFVLISMWINLIAFLRNDGNLSRVFKGLTALRALRCLTISNTARETFKVVLFNGIGKILEAGLLSLTLLFPFTVWGLNLFRGRLGVCNDGDLGRDECFNEFSNEVFQWNVMMPRVYDNPELYLDSFTSAFNSLFQIISLEGWTDLLGNLMNSTGVGKPASLLASTGNAVFIIAFNFLSIVFILNLFVSFIVNNQAKSTGSAYFTSEEKAWLESQKLLSQAKPIAIPTFHDISRVRIFLYNIAVEKNNIYYAIFLQTVTYIHIIMLLSLTYKDHGSGLLYSQVYFMFSTTVFLLQELFHVYGAGLRIYKMNKWNLIRIQILIVSFLLTLISFNVDRAYIWYHNVNGFFHLVIFLFIIPQNDTLSELIETAMASLPPILSLTYTWFILFLVYAIALNQIFGLTRLGPNTTDNINFRTVLKALIVLFRCSFGEGWNYIMDDLKVKEPYCSQRVKGNYSDCGSQTYAYILLISWNILSMYIFLNMFISLIIGNFSYVYRKGGTKSEVNRGEIRKYVETWARFDPDGTGKLDFEYLPKIMHSFNGPLSFKIWEGKLTVKNLVKNYMEVNPNDPYDVKVDLKGLNKELDSINMESIMNRRLQYRRFVQEVYYTQAYMGYMKFSTLLDLVPLYTTYDPRECLGIDQYVRHLYIMGKVDRYLDNERNVDVLDMVVTRWKHHLKRKYGPNYKLDQDSIKKDLNIKVPEIKTWNESVESVTTPRVSYGVNDFIWSPRNNSNSSAYSKPLPQSHARPIPPHIQISNSRVMEYTNRDSLSSLENIHNQSDEELKDPFRDI
>HMPREF1120_08350_t1
MSSRDRTPPKPTSPQLIPLQDLSRPPDNPPSASEEPSTSTRGIFGHGHRHSRTRSLLTGRRAPNYARLDGDSPTRTGLSREGVGLSIRGGSGRDSPLEDAEGFAAATVGLELPHPSTPPIARMRRPTIITTPADGEGNDHEAESMFSPPDNDTTPLTEGQRAPSLKTSSSTSRDQPHDRKRRASVRWLDGESPSLVRGRANSRLGDDLPTLETNAAIHRKLSTGSSIGRKGSSAVDDSSERSRSLSPSPSPIMARANSMLREISQRVVNLSNDSDMVERSIRRKSSVRERRPSTSVSPMADEELAPPPESPLEKVPSMEALPVPVQPMYHPNPLLGKTWGIFGPENKLRKWLCEILVHPWTEPIILLLIITQTVLLAVNAASRAVYLQTRKEAWGSTGFDYAIFALFIIYTLELIARTIVSGFISNPREFSTINRSVGVRKAVLQKAHTLLAPQHDRQVPSMANEAPSQPSIVRTFTGLPEPGGPGHTKQQQRIRLARRAFLRHSFNRLDFVAVVSYWISFVMQIGGIEDSSHVYVFNMLSCLRILRLLGLTAGTSIILRSLKKAAPLLVHVAFLICFFWLIFGIIGVQSFKSSLRRTCVWVGDDGSGQNYTQNVAPDNIQFCGGYLNAQTGEPMPWLKLDGRNGTGTPKGYLCPQNSICVEGSQSPYNGTVSFDNIAQSLELVFVIISSNTFSDLLYYLTDSDYLAAALFFAAGIVVLSLWLVNLLVAVITSSFQIIREESKQSAFTAEKIDGPHLDEDPLANRSQLKKMFDKTHWFWILLIVYDLVVQSLRSSRMSETRRSFIMNSETVVTLLLLIEIILRFLCDWRHFFRGKRNCFDLFLAVVTTIIQIPPIRNSGAAYDWLTAFQIARIYRVVLAVRVTRELVMIVFGNIVGLLNLILFVFLFAFLAAILASQLFRGDYPPVDPSGETIPVTFFDIWNSFLGMYQVFSSENWTELMYNATQFNLIWNTAWLSAIFFILWFIISNLIVLNMFIAVIQESFDVSEDEKRLQQVKAFLKQKEISGSASGNLTLAAVFKMGRESIRHRDALEYGSATVEQLLKEAVVKDFLDEQEGGLQKRPTSMHLPQHIAVKPGLISKYWGKITGLNSHKEPNPFYSNAHVTRANEEFDPRAAAKRVVMTTENRRRAQRQYLQRHPKYNVSLFIFKPHNPIRRMCQYLVGPGRGSERVEGVSPYRPAWYAFSAFTYAAIVAMVILACITTPLYQREYYLNNNLSITNWFVWTDLGFAILFSVEAIIKAIADGLFFTPHAYFRSVWGFIDGVVLITLWINVITTMFRDDGVSRAVGAFKALRALRLLNISDTARDTFYSVIIIGGYKVLAAAFVSMSLLIPFAILGVNLFNGKMQACNDGDFGYSALSNCVGEYNSTPFNWPVLAPRQVANPWFSFDDFGSALFILFQIVSQEGWVSVMWSGTSITGRGLQPQPFASQGNAVYFIIFNLLGAVFVLTLFISVFMRNYTEQTGVAFLTAEQRSWLELRKLLKQISPSKRSIRERSASWQKWCYNLSIKKRGKWQRFITTVLVLHLILLTIDFYPEPSWWETLREGIFLMFTIILIANIAIRIFGLGWQRFRRSAWDIYSIFAVSGIFITSLIALARVTNNSRGFDQLHKLFLVSVSFLLIPRNNQLDQLFKTAAASLPLIANLLATWSVLFLVYAIAFTQTFGLTRFGDNESNNVNFRTVPKALILLFRTSIGEGWNQIMEDYAGITPPLCVREASFFDSDCGSSSWARALFISWNIISMYIFVSLFVSMIFESFSYVYQQSSGMSIVSRDEIRRFKQAWADFDPNGTGYISKEQFPRLLGELSGVFSMRIYDGDFTVQSIKEDCSVKPGDSVRPGARIVEGIDLDKLAERVNQIPVAEIRRRRERMNVFYHEVMLTADPDRGIPFTACLFLLAHYNVITDSRSLRLEEFLRRRARLQRVQETIRRNTVVGFFDTLHWSRKFKQAREMRRNSRLGGPPSLPVPEIFIDNPDDAIEEGSSSAAQPHDFTSSTPTYNTPKKQAAPSLPPIDTSFQPRDSLRSAWSFVPDDSPRSSPVRSPRSPGFDPTDRSYSPGASPTATTPRPSLSHSRHGSTATTTTGGLGEHGIMESFDASAWGESIRRSFTTRRSRSERSDRIQ
>HMPREF1541_00987-t46_1
MESHDRSPPRRRLPQSIPLRDLSRPPDDPFSAEYDMPPDSRHSRARSLLTGMNPASNYSRLQEDSPARGTLDPLDRNNAFQAQQSSGEVSPIEDLSGFAAASVGLSLGPPSSGPRPNTPPSGLRRPTIITTSANEDDVEVFSPPDTDTTPLTNRGGRQPALNSHDTHDQGLRLNRDTRRSSVHWVDGPAPTSDRGRTSRLGDNLPTLDTGSGMQRKLSATSGISRLDVSSAERGDDHSRSRSRSLSPSPSPMARANSIFREMSQRVVNLSNDTDVVEQNARRKSSVKKPRPSFSSSRGDDRDDLPHDVEADQSIQQPLEKTPSVDVLPPVLPPPIHPNPLRGKSFGIFGPENALRKGLCEVLVHPLTEPIILVLIVIQTIMLAVNAAPDAIYHQSRARSWGTSKFDYGILGLFVIYTLEALTRSIVSGFIWNPYEYSTLDRTVGLKDAILKKTQGLFAPHTQPQAPPRSPVPGSEPNFQPSIVRTFTGLPEAKATGPGHSKQNQRIRLARRAFIRHSFNRLDLIAVVSYWISLSLQLTGYEADQHVYIFNMLSSLRILRLLGLTAGTSIILRSLKKAAPLLVHVAFLISFFWLIFGIVGVQSFKSSFRRTCVWVGDDGSGENFTLNIAPDNIQFCGGHLDPSTAEALPWLKADGQNGTSNPKGFLCPIGSLCVENFAGPYNGTIGFDNIAQSLEMTFVIMSSNTFSDIMYYLTDSDYLTAALFFVAGIIVLSFWLIGLLVAVITSSFQIIREESRRSAFQAEEPEESDLDSQPPPRASTLKRIYDKTRGFWITIIAFDLVVQATRSATMSDWRETFIMNTETVVTLLLAVEIVIRFAGDWRHFHQSKRNWADLFLVIITLITQIPPIRNSGEAYAWLTTFQIARIYRVVLAVRVTRELLFTVFGNASGLFNLIIFVFLFTFLAAILASQLFRGDIPEQGPDGEVILVQFFDIWNSFIGMYQIFSSENWTSNLYNVTQFNKQFETGWLGSMFFILWFIISNLIILNMFIAVIQESFDVSEDEKRLQQVKAFLRQRELTGSSNANLSLSSIFKMGRDSLRHRDALQYGSAAMEQLLREAVVNDFLDDGDNAPRRPMSTQLPTVPAAKVNPGFVSRYWGKLMGKSNREPNPFYSNKEADRANEEFDPRMVAQHLVQSAENRRRAQRQYLNKHPKYNVSLFIFGPHNPVRRACQYIVGPGRGEERVEGVSPYKPVWYAFSAFTYACIVAMVILACITTPLFQKEYWEVNDRDITNWFVWPDVGFAIIFTAEAVIKVVADGFFFTPHAYYRTVWGFIDGVVLITLWINVLTTIFQDDGISRAVGAFKALRALRLLNISDTARKTFHSIIVGGYKVLAAAFVSISLLIPFAILGLNLFNGKMESCNDGDFGFDNLTSCVGEYNSTLFNWPVLAPREVANPYYDFDDFGSALFILFQIASQEGWTDVLATAMSITGKGLQPNDFASQGNAVYFIVFNLLGAVFILTLFISVFMRNYTEQTGVAFLTSEQRSWLELRKLLKQISPSRRSVGENSKGWRRWCYNLSIKKRGKWQRFVTGLLLVHLCILLVEFYPEPEWWDQLREWIFLLFTLILVANIVIRIMGLSWHRFRRSTWDLYSLVSVSGCLATSIMRVITRNVQEIDMLHKLFMVSLVFLLIPRNNQLDQLLKTAAASFPLIANLLATWFVLFLVFAIALTQTFSLTRFGGSENGNTNFRDVPKALILLFRTSIGEGWNEVMEDFATIEPPFCVSDDDFYMSDCGSASWARALFIAWNLISMYIFVSLFVSLIFESFSYVYQRSSGLSVITRDEIRRFKHAWADFDPQGSGYISKENFPRLLGELSGVFQMRIYEGDFTVRALMEDCSVEPGEVYKRRRVIDGLDIDLLNARLRNIPIDEVRAKKQQMEIFYQEVMLSADPDRGISFTTTLMTLTHYNVIEDSRSLRLEEFLRRRARLQRVHESIRRNVVIGFFDTMYWSRKFREAVANRRNSRLGAPPSMPVPEIFVEDPEESSSATEPQDFLHPSRASRAPTPSGGPMSPKLPQIDTTVTSAWARDSPIRASFDLSPTASPREARSRLQSVDTTYHGPGAGGKSPSRTPPRSPTTTTPIHSRQNSNVGGAGVMESFDNSAWGESIRRNLTTRTSR
>I9W82_005709_t1
MDRRFTNTPNFVISQVEDTEGSAQERSPRVVSQSTQESVSYDEEYDPNKSYSRTPSFRVDQPQDTPTFNENPFQTSSLLPRRKSHTSTFSSTNPFRTDQFTTPQDEPGQILGESFQQSPIIRGSLDDNDLKDLRDGLKSALGTTKENAKWFPVTTPAKEEPPKFPIPKSGNDANENANYTTNIPLQDFSLLQKSRSPDQSISPAQSLSPFANYDGNTSPRKPRSPMRGPEPNMDYLEAGLLNPNATKESPANTSSKFTDAIARISNRVIGSGDKRDDQSDKDQLGLTPVKSHTSSYVKTPVKEYPSFFGAGEDFYKSSPSPNKDTKNLPGFTVTSENGEPELNETTFSQGLGVYLHSSSDLNLAESASVQDITSEGSLLHYRTPSIQTHQTDGTSQSRKQVLYGKSLGIFSPASRLRQTCHVILRNQLTTSFMFLVLVFQVVLLSYRQWNPHGLGGYYFDGYNWADYLLIVINVIYTVEIAAQVIAYGLVNDNAMFKELGIDHPPDLFDYTGLQIRRLIFFSKTFFDPFKKKKRSKREETMKREMHEQHDDSSGDDQPNGVNEDRDHSFERLLDSRNSVDYNLQNKYEFNSFHEDDDKPFPQQPAAPEGYKLKTSNTFFKGMGEKKLDPQYKRAFLRKSWQRLDFISSFCFWISLLLSINHYDAKHHIMLFRALSCLRILRLCNLTTGTNTILTACKIALPQLIDVSIFISFFWLFFGIIGVQSFKSSLTRHCVWTNPDDPSDTFVNSDSYCGSFIGLDDSKRSYLTREGLPSGVIKGYRCPKYSQCISGDNPYNGTISFDNILQSLEMVFVIMSANTFTDIMYNTMDTDNMAACIFFIACIFVMTVWLLNVFIAVIVASFNASRVEAEKQQNRHGAGWRIFRRFNEDGRNYTDQVKEAEQKNRFLKFYRKFEFVFVIIIAISIFVQCFRSHNMSDHRRHLLYRFEVSFTCVLLAEIIVRFVVHFPQWRLFFLSKRNCFDLFLAVVTFIIIIEPVKDKMGHAYYWLTVFQLMRFYRVVLATSITRNLWLKIMKNIRIIFDLALFYFILLYMVSIILARYFEGTIPQDELDDVDWPMDTLPASFIALYIITSTENWTEIMYSLQQYAKTTSSRSFGAIFLIMWFILSNMVVLNIFIAVIANTLQVSEEGKRKRQLLQFIEVMTNKLQSVQEESGLLKKVKAKLFKRKGANDEMEKAVVNLLLSGTAVQEFLNRDVEDNTDEDIVEEGDDEAHDEMKTLSSSKWKRWIQVNAARVANAIGNPFHFNKLKKKPKFKFENFNPSTFANNIIKERNALLSKQNEFLEANPRYNYVFYIIGPRHKLRRLCQRMVKSSYGERIDGVPPYRPVSESLVVLTFFATVALVVLACYMTPIFRMENHSAGWIFWSEYVFALIFTVEFAVKVLADGLILTPNAYCRSSWNLIDLIVLISLWIESIAYLKNDGNLSRIVRGLKALRALRLLTISETAKSNFHNTMIAGFGKIINAAIISLCLLFPFSIWGLNIFNGRLGYCIDEESPEGECINEYQNEVFNWNIVSPNVYTNPQLEFNRFGSAFVTLYEIVSFEGWTDLLANVMKSTGVGTVPEKNATPFNGFFIVLFNFISTVFILTLFISVIISNYSRTTGRAYMTTDQISWYQVKKILVQVGPSKRKDYHQLSHFRRFCYKMTVERNPIWHRILNFFLAFHALALLLECFPSSNGLNVFRTVIYTIASVLFFLNAVMLAIAQGLKTYLHYRWNIFNLCVSTGAVITTIIAFPVDDNSPFMNINKLFLVTILLFIIPRSNRLSQLLRFASASLPSLVSLSYTWIIVFLVFAIAMNQIFGLTRLGQNGTGNINLRSVPKTLILLFRCSFGEGWNYIMHDYTVTAPFCSTGGKSDRNDCGSKQYAYILFIAWNLISMYIFLNMFISLILDSFDYVNQKSDYSELIQREEIRKFKRAWQKFDPQGSGYIKPIELPKLLHSLDGALSFRSYRGELEIKELCRKWIRRNNPNDPYDVTVDFDGIDKTMNQMDIPKIRERRKAIDMFVEEALLTMEINDDPGISFTRIILQLPLYTSFDTGKCFNLIDYLERQLLINKVVKKMHTKRVYETIAAYACRWKYLKNKKMGVRDSNIAFDTRLRRTSYLANEDLSVNHSRRSFSHENDSDRDDDDDDDTQQPLKRSSIIYGDPGVSSGVYYPNSPIMHTSNHVQPPSPPKSRKPNLSITIPRNNLEEVRLVDDDITFSPFADSATTANREQRPSLDEMIESSRWRDALGDLTKKNKKK
>K441DRAFT_694136-t45_1
MASPDRYDRRNITTPPSIPLQNLNRPPDEDDDQRQGGTAQHRRTLSDRGRNLLRNRESIPLRGHWNTQYAPIAEGSPSPTRVVSRPHLDTSLATGRGSTTHREDATYSPVEDASAFQAAIGFAGLSFQGEPSQSPTAQTPPSTSRNNPPPLLVHNDSDPYLPGQESEEQGYFSPVYEDTARLTDERHLQPISGVNPSTPNAPRDRSSFQSVRFLTPDAASPASRLGDDLHNAEAGMRSSGGLGRSGSRKRSLSPSSAESPLHRAGTIMRNISQRVVNISNESDPAERTIRRKSWLKQARLEEPPSFPAMPEYLHDGTSSAESPIEKPPSPVGRRHAATNWQPQPNPLRGNTLGIFPPDNKLRLKFCDLLVHPVTEPFLLVLIVIQTVLLAVDSSRDVFIQGRSKRWGTSWIDYCLLGLFVIYTAEIVVRVIVSGFIINPVEYSTINRQIGLKEAVLSKGRALFAPQRQPSLKRTASTFGPQQPSILRSFTSGPDGSEQPGHSRQQQRIRLAHRAYLRHSFNRLDFLAVVSFWIAFIIGVFGVESSNHLLLGLTSGTSVILRSLKKATPLLVNVAFLISFFWLLFAIIGVQSFKSSLRRNCVWIDPAGQQNYTNDNQFCGGYLDNVTGQPMPYRTIHNQNGTAHKGFLCPQGSMCIEGKNPFNGTQSFDNIFQSLELVFVVMSSNTYTDLLYKVADSDYLVGALFFAAGIVIMSLWLINLLIAVITSSFQVIREESKASAFTGEDSEMVVEESLDTKRNRRSSNLKTLYEATSWFWILVISYGLVCQSLRSATMSPSRRTFIDVSETGVTLILLMEIIIRFIVDWRHFFSGKCNMVDLGLAIITAVIQIPEIKHSGGGRPYAWLTIFQILRIYRVVLAVPLTRELIMIVLGNVSGLLNLILFVFLLTFLAAIFAAQIFRGEIPAEDSNQNPIQVTFFTIYNSFLGMYQILSSENWTTILYNVTNYEVGFNTAWIGAAFCILWFILANFIVLNMFIAVIQENFDVSEDEKRLQQVKAFLQKREQGGGSSYGNLSLSTIFKIGHTTGRRKDPLDFGSAAAEMLLKDAVVRDFLDEPGESVTSPHLEEPQPTLNRTPTIVGTGLLASLWARLVRSISHREPNPFYSPLEFSRAYEDLDPRQMAKEVVTATERRKKAQRDYLRKHPSYNVSFFVFKPDNPIRRFCQRIVGPGRGGDRIEGVAPSVPVWYAFSAFIYAAIIAMVLLACVTTPLYQKDYFETHQFSVRNWFVFTDMGFAILFSVEAIIKVIADGFFWTPNAYFRGSWGFIDGVVLITLWINVATSLYNEGQITRTVGAFKALRALRLLNVSDSARDHFHSVIVQGGWKVLSAAFVSLSLLIPFALYGLNLFYGQMQSCNDSGSGIFNLTDCVNEYNSTPYNWNVLAPRQASNSYFDFDNFGDSLFILFQIVSQEGWIDVMWAAEEITGVDTQPRPFASQGNAIFFVVFNLLGAVFVLTLFVSVFMRNYTEQTGVAFLTTDQRSWLELRKLLRQISPSKRPSSSKKRETWEEWCYRRAVRKTGRWQRFITFILIMHVILLCTEYYPGVFWWDRARDFIFLAFTLLYIANVIIRIIGLTWHRFRKSSWDVYSVFAVSGTFITTILLFSNFQERVYMQLHKLCLVSIALLLIPRNNQLDQLFKTAAASLTSIMNLLAAWFVLFLVYAIALTQTFGLTRFGANETGNLNFRDVPKALILLFRTSTGEGWNQIMEDFASVAPPYCVVGERYFDGDCGSPEWARALFISWNILSMYIFVNLFVSLIYESFSYVYQRSSGLSVISREEIRRFKQAWAEFDPNGTGFISKEAFPRLLGELSGVFEMRIYDGDFTVGRLIEDCSVSRRHSELPVEGHEPAPEIDLAKLNRRLAELPIAEIRRRRARMNIFYEEVLVSSDPDKGIAFNALLMILAHYKVINDNKSLRLEEFLRRRARLQRVDEAVRRNVVVGFFDTLYWARIFRRAMDHKSSGXMTAVPQFTVPEIFVDDEDITNADRDRANAPDVSPLLSPIDLSPLDNEWRATGNDARTSSPPPEMALRSRANSIQITPNQSPTRGTTPQTSPYVVPADGSRDWQFASALGRPPSPLEADPGAAGARSRANSSVSAQDVLEVLDNSAWGESIRRSFTLRRPPGR
>KLLA0_E16083g_t1
MEGGSSRSRSRSRRNSVGASFLDLPINSDTASDEANAPNLDRISRLQPPVMTFSAADDDDDKKGLIIEEESLRSFNQDPSTDSLLNANSISGGSNMLSITDDDLQDFKHLQDDVKNILGGDTSQWLRKPTSDGHSERSRSTRGSRRSSIHETAPVARDHSSDLFTDDYELQSIPIGTDTPSVNAFGYHSSYQTSTGSIHSNHTRNHDDVGSAPTDTYDNTINDEEDDDPGIDRTIERHLQLYGKSLGFISPDNRWRLKCASILLKTWYKAFSMLVLTLYTIFLAHSVFFGSTASGEKDFSAPSSVFSYVATLIFNSFFTFELIAKVIAFGFWNDSDLMNAIGKNYVSFWDVTGIRKFYRFLETHYSSKFIHSIIPIRALFQETIDEKKSAALKSSVTVADFRNVKSPVDIPRAFTRSSWGRLELLSTISAWLAYGLSINDYDDVHGLRLFRSLMAFRILKLVDLDSGLVSILRALKYGIPELLNVGFMLLYFWVFFGILGVQTFKGSLKRQCVWFNPNDPSDYYQYDMQFCGGYLNAETLEPMKYVFADNSEGPLAKGFLCPANSKCISNANPYNGRISFDNIVNSMELVFVIMSANTFTDLMYFTMDTDNMAACLFFIVSILCLTVWMVNLLIAVLYSSFEVVHEKYTIDKFSTQDNYLVFNVKRLAHLIKSKSDTTKSPAWAERGIRLYEKLEWFFVLAIFTSICALASMKSHSSDQSAQDIFSVNQIVSCILVVETILRLILYCKTPWKFLAKPNYVYDFIISIICAVLSFNSLRISLGQTSAWLLFFPISRFYRVVILFSVTRNLWKKVLKNAIVIWNLSAFYFLFVFLASLIVLLYFDGTLDADDMEDTPFGFYSLPNAFLTLIKIASTENWTDSLYALQRDSPTLFSALFGSVLLILWFILSNFVVLNVFVAVIAASFDIEEEDKRLLQIKHYLKVTYPERIREFSVVPLLERIRRKFLRKPQIDDSEDFRQFLFRGTAILSIAQNYEGFNMDLSEDKDHQFADRNVKSSFWNRILWRLKALNFYKTNPFFKDPKVVFVQSDDTTPSNRKYTLKLNDWEEEKLRFLKQHPNFNNTYFIFPPNHALRRFCQRLVPPSYGKRTNNRVFFDDTTNKVGQKRFFYNIEKDIFVFVTFVATLLMVIYSCYVTPLYRMNHNKKWNWTTYFEPVFVPLFTIEFLVKTIADGFIYTPNAYCLNPWNRIDLVVLIALWIDFFAWLLGNGELARIIKAVSALRALRFLTISSMARMTFKQVMFDGLTYIFGACAVAFSILFPYTVWGLNVFRGRLGVCNDGDLSYGECYNEFTNQVFHWDILMPRTYADPILHLNSFSSAFRSMYEIVSLEGWTDLLQNMMSSTGVGTPAELFASPYSGIFLILFNFLSMVFILNIFVSFIVGNNARMKGTAYLTLAEKSWLEVKRLLSQVCPDPMPNVFKMNAVRRICYLWAVEKRNFYFSVLMQFMLYLHILTLLMSKDQPYGKLPTNQNIQFMVTTSFLLIQEVMHIYGKSMRLYARKRWNIFRCVVVMFAFATNIYELIVDHVVVGISNARDVFQLGIFLLVIPQNDTLNELMNTATASLPSIFSLVYTWFILFLVYAIALNQVFGVTKLGPNTTGNINCRTVTKSLILLFRCSFGEGWNYIMNDLTIEEPFCYSEADGSYTDCGSKAFAYALLMSWNIISMYIFVNMFVSLIVEKFSYVYHREENKHSPASQEEVRKFKVAWREIDPDGVGQFDVAYLPKFMHSFDGPLSFKIWEGRLTVKSLVSKYMKVNPNDPYDVEIDHFGLSKELSSIDYQKVNARRLDYNRFVHEIQLGNKRYNAVQFNQLMETVPLYTTYNKTECLGIDDYVKNLYDMNKVDKLIRNERNYDTMLMVVARWKFLLNRRGKIQLPKIMVPISSYPNGSTEDFELEFKSPVLNTQESEFMWSPGRRNNHWFEEDESSSKENTSRTLIKDTSTKPGTTDSSSSSS
>KLMA_60066_t1
MSERGSPSKSNNPRDGRAIQGKYGSHLRLPESTASFETNGSESKANDSLLINDESSISVDLMPSEDLSQGLMAHGDDDNILTIENEDLQDFKNLQSNVKNILELDTSEWLRRPIADHCSERSPNHSPTRNSGYRSRSRSRSRSRNRSPRRSMASSSHGIVFGQNIFERNDDSNVLNDEYELQDVFIGDDGSPAKSQASYNIDNRSTGTSGDLDDAQYGFHGDEGEDRDDYSGDDSSDASEYSKPVEEHLQLYGKSLGIISPFNPWRLKCAKLLLHKWYRPISMAVLLFYTIFLGHGVFHGAYGSSDLLFQSKYRTGVYIASIIFNWLFTFETIAKIVAFGFWNDEQLMRATGRKYDSLWELTGILKFYRYLETTYSPEFIHKIMPIRALIEETPEQKKKAAMKSSVTVSDFRKVSDPVKLPRAYTRSSWGRLELLSTFSAWMALLLSINNYDDKHGARLFRPLMAFRILKLVDLDQGLVSILRTLKYGVSELLNVGFMLLYFWVIFGVLGIQTFKGSLKRQCVWSNPNDPSDTYQYDMQFCGGFWNTTNHKIENYIFADNTKGPMAKGFICPPNSKCISNANPYNGRISFDNIINSMELIFVVMSANTFSDLMYYTMDSDNMGASLFFIFSIFFLTVWMVNLLIAVLYSSFEVAHEKYTNNGSDVKENILVSYGRRCRAFIQAKANESPLPKWAERAFRIYKRVEWVFVLTVLINICAFATLKHNGSASRTKNIYTINRVTSVIMFVETVIRLIIFCKTPWKILSSPSYIYDSITSLIWLIMSISPIQEKLGKDFDWLTVLPISRFYRVVILFSVTRNLWKKVLKNALVIWNLSAFYFLFVFLASLIVLLYFDGTLNRDDMDDVPYGFYSLPNSFITLFKIGSTENWTDSLYAMQEHAPNLFAAFFGSTLIILWFILANLVVLNVFVAVIASSFDVEEEDKRPLQIRHYLKVVYPEKIRNFTNVPLLDRIRRKFSKRKVNNSEDFKQFLFRGTAILSIAQNYSNINTEGVMDNNESSELPNPELNYLKRVLWRIRAYRSIKSNPFFKEPKVVFVESKDSNKQNTLKIQEWEDEKLTYLREHPSFNNTYFLFPPNHGLRKFCQKLVSSSYGKRTNNKIFFDDTPNKVGNNEFFSHFGKDLVVVVTFISTVLMVYYSCYATPIYRKTHHDKWSWIMYFEPIFVSLFTIEFLVKTIADGFIYSPNAYLLNPWNRIDLLVLIALWIDFISWLTGDGTLTRIIKGVSALRALRFLTISSMARATFKQVMFDGITYIFGACAIAFSILFPYTVWGLVIFRGQLGVCNDGDLSYSQCYNEYSNTVFKWNILMPRSYGDPVLHLNSFSSAFRSMYEIVSLEGWTDLLENMMSTTGVGQPAKLFASPYNGFFLIMFNFLSMVFILNIFISFIIGNYSRLKGTAYLTVAEKSWLEVKRLLSQAKPEPMPNFFNMGRIRRICYLLVVEKKNFYFSAFMQIILYIHIFGLLLSRDQPHGHLSTNQNALFMLTSSTLLMQECMHIYGLGVRLYVRKKWNVFRALVLLFAYLTNIYQFVAKHFIPYASNGRDILQLAVLLLIIPQNDTLNELINTATASLPSILSSVYLWFILFLVYAIALNQVFGLTKLGPNTSRNINARTVTKALLLLFRCSFGEGWNYIMNDFTLEEPYCFYTEDGTYTDCGTKAFAYTIMMSWNILSMYILSNMFISMIVEKFSYVYHREQKKDSPANQEEIRKFKAAWKKYDPDGVGEFDIQYLPKFMHSFDGPLSFKIWEGRLTVKSLKENYMKVNPNDPYDVKIDFDGLNKELSSIDYEKVKARLLEYRRFIHEIKLESKNHDCVQFQHLIRTVPLYTAYDKTECLGIDDYVKAMYNINKIDRLIENENNYNALRMIATRWKFVVRRNKIVLPELKVPLSSYPYAFASVDDIDSTKSPIIKTQETNLLWSPMQQKKSWFGEKDSERLGKDNNDYPSSSAGPLMKDYPVVHFRGKPRSSSSSSVSSQASVVSD
>LELG_01387_t1
MSLRSYGNKAPEFLILAPSEQNLPTNETDTHSQRSTLDHSNSAEISHSWHTQDSLLPGQGFGLGLGLGIKSGSGSGSGSGSKSRSRNPFRVEEEEDGAEASSNRFQYASSIKSEPRSILSESSNIRLNITGGQGSSSSPTSLQRDRLGGNASPLIDEFIADDDLNDLKEGLKYALGTTEKDANWFPMSTPTISNSHNPSKDHLVGDEENQVSTNYTTDIPLQELSVSRPPNSRTISKKSVVPTPSPLKDVHSSYSNEEYPEITHSTQEGGFLRPNIPQDPIPSPTATKFTDALTRISNRIAGAGDRSRAEPDPDASTANSIYSANLSRKSPMLKTPIKEQFSAFDDIEFSPYKDGIENGIEDDDNYNANHYKGGNKGKGKGKGNGKGNGKGNGKRSGKDKFQLPNRYSNSNIIKDEPDEYIYNETTRSYGLGLRQSSSNDTITQVPADEIYQSQSAVSEAKNENNKSYIPPLQLGRKKKIRLLYGNSLRLFSPQSRIRRLCHTTLQTRFTSIFLLVVLILQVILLSYRQWDPYHLSGYYYEGYDWADILLIVINVIYTVEVFAQIIAYGFIDDRVVYREVGLPYPKSKVGSLDSVILFVKLWFARIHRGSIGNNARDRLKKTRSSTSKRDLNSPGTLTGSSDDDDDDDGNDHNDNIGLVRDNRGELNRNNGKKNIDPSSERLLDSDTTDLKRKYNFDSFHDTKDESFFNKEELSENDPKRDFRLLSTNTFYKPDAEHIDASQLKRAYLRSSWHRIDFLSMVFFWISLLLSINRYDAKHHITLFRSLSCLRILRLCNLTAGTTTILAACKSAIPQLIDVAIFIACFWLFFGIIGVQSFKSSLTRHCVWTNPDDPSDIFTNSDLYCGSFIGLDGEKKSYITREGTSSGVVKGFRCPKYSKRISGDNPYGGTVSFDNILQSLEMVFVVMSANTFTDIMYYTMDTDNMAACLFFIGCIFVMTVWLLNIFTAVIVASFNVTRLEEAEERNRKANERWIYKYLGLSGKDVASVRLQLNQLKHEKQWLRFYYKFEFLFIACIAVNMFVQCFRSYDMSEDTRFILSRFEVAFTIVFMAEIIVRFLVYLPHWKLFFAFKRNWVDLILALGSVIIAIGPVKRKLGHAYFWLTVFQILRFYRVVLATPFTRTLWLKMAKNIRAIFDLALFYFILLFLVSIILARYFEGTIPPDEFDNVDFPMNTLPAVFIALYVITSTENWTDVMYSLQEYATTTSSRSFGSIFLIAWFMLSNMIILNIFIAVIANTLEVSEEIKRKHQLIQFIEVMTSKLQNIEQDSGLLKKIKAKIFKRREQKDEMEKAVVNMLLSGTAVLEFLNKEQDLNVGVGETDEESILEILPSKRWQRWVKVHFSRFAKLLSNPFHTEVSNNRKNFSVENFEPADFARNIMKERNNLINKRNEFLQANPRYNYVFYVMGPRHKFRRLCQRMVKPSYGERIGGVPPYRPLSESLIVVMFLATIGLVILACYMTPIFRMNNANAKWMFWSEFAFALVFTLEFIIKIVADGILFTPNAYFRSSWNHIDFVVLVSLWIEAIAYLKNDGDLSRIVRGLKALRALRLLTISETAKSNFHNTMIAGFGKILSAAIMSLSLLFPFSIWGLNIFNGRLGYCLDGESDLLSCFNEFSNEVFNWEIVSPNVYTNPQLEFNKFSSAFATLFEIVSLEGWTDLLQNLMNSTGIGTVPETNANPINGVFIVFFNFISTVFILTLFVSVIISNYSRTTGRAYMTKDQISWYQVKNILVQVRPSKRKDYESLSVVRKFCYRMTIERHKGWYITLNCTLFAHTLALLLECFPSGDGLNVLRIIIYTVASALFLINAVMLAIAQGPKTFCHYRWNIFNLFVSFGAFITTLVAFSIEQESPFQMSTNYFWLVFCFSLFLETID
>M747DRAFT_75652-t43_1
MASSSHDRGPDDDNFHIDHSIPLQDLSSPDHERGGPGGVATRLGRSLTGRGRTGRNYERIAVDSPVETANAAGNARPHPHISHEEDEEAIEDPEAFAQATSFGLSFDPSPSTSLAPTHSRAPSSVDLDTVPLDGAEHYLAHIDTYNDTARLTETQNVQPISGASGSDNEHQNDRGGTRSVQFPATGHSGSRLGDDLHNLEDGFVGRSRGGSNAADRSRSLSPSASGSALLRASSMMKSMSQRIVNLSNEPEVVEQSILREESHKNARMEEPPVLPSLPDYAHDAPSTTSLNSSAPREKLPSSNKAWRGISNPLRGKSLGILGPDNALRMWLCDILVHPFTEPFILIVIVVQTILLTIESARSVWKYPRAVRWGANPMDYPYFAIFIIYTLEIIAKILVSGLIINPAEYSTIDRSMGFRKAVVEKGKNLIIPQRQFSVRKSAMSEQPQASIIRTFTGGLNQLENQLADDPLQKSRVRLAHRAFLRHSFNRLDFVALVSYWVSFFLSIYGVETRQQLYVFSMLSCLRILRLLNLTNGTSVILRSLKKAAPLLAHVAFLIGFFWLLFAIVGIQSFKSSLRRTCVWLGVDGESDYAQNDPNGSLQFCGGYLNATTKQQMPWIQKDNTPSSSSPKGYICPAGSICLEGDNPYNGTLSFDNIVNSLELVFVIMSSNTFTDLLYYTADSDYLASSLFFICGLLILSLWMVNLLVAVITHAFQVIREESQRSAFAVKKIDTTEREDLASRKVSAIKRLYDKTEWLWVCIIIFDLVVQALRSASMSDDRAQFIDTTELVMTFVFLFEIILRFASDWRTFHKKTRNWVDLGLVIITCIIQIPAIKRERAYDVLTLFQILRVYRVVLAFKVTRDLIMVVFRNAVGLLNLIFFVFLITFLASIFATQLFRGQIPEEDADGDTIIITFSDIYNSFLGMYQILSSENWTDILYNATTYTVSYNTAWISAAFLILWFILANFIVLNMFIAVIQESFDVSEDEKRLQQVKAFLQQKQVSMASQGNLSLSKIFKLGKDSNRYKDPLDHGPAALEMLLKDAVVQEFLDEDEPPEHRPGDNVPLEQSATAETAQPGFFSRIWTKFTTSIMRREPNPFYSKLDIPRTFDELDPRTMAKEFVSAAEQRKRAQREYLMRHPNYNKSLFIFAPNHPVRKLCQRIVGPGRGVQRVEGVDPYKPVWYAFSAFIYAAIVAMVLLACITTPIYQKNHFTTNRDWFTYTDMGFAVLFTIEAIIKVIADGFFWTPNAYFRGSWGFLDGVVLITLWISVGGSLFEDWGVTRAIGAFKALRALRLLNVSDSAKNTFHSVIIVGGWKVIAAAAVSMSFLIPFAIYGVNLFAGRMVSCNDGDISGSLDQCIGEYKNTPFNWDVLSPRVADNSYYDFDNFGDSLFILFQIVSQEGWIDVQDSAMSITGVDMQPQDYVAPENGLFFIIFNLLGAVFVLTLFVSVFMRNYTEETGVAYLTAEQRSWLELRKLLRQISPSKRSFDNKSRQWKMWSYRVAVKKHGPWARCVTFILTLHLLLLVLEYYPEPDVWDQTREIIFFAFNFVYIANVLIRMLGLGWHRFSRSSWDVYSLLSVSGTFITTILRFVSSSQVINELNKLFLVSITLLIIPRNNQLDQLFKTAAASLTSIGNLIATWFVLFLVFAIAMNQAFGLTKFGSQETDNLNFRDVPKALVLLFRMSCGEGWNEIMEDYATMSPPMCTYDGNFFLDDCGSAPWARTLFIAWNIISMYLFVSLFTSLIFESFSYVYQKSSGLYAISREDIRRFKHAWATYDPDGTGYITKEQFPRLLGELSGVFSMRIYDGEFTIGQIMEECRVDKRDSLLAHRRVVDGLDLDKMARILRQIPTDVVRNRRQRLNAFYEEVLVSADPVRGISFHSCLMILAHYNVISDSKSLRLEEFLRRRARLQRVEETIRRQTVIGFFDTLYWSREFRRRVEHKKSARMSGVPQFSVPEIFIDDGSHDEPAAVEGPREQARDALTGEESSQQPMLSPTSPTGRATRYQLPPIDTSPLGRISVLNSPSTEWSSISPSLSPLRERAGTTSSYGSGGDVHDEQASPAHSRQNSAMNVNDVMQSLGESVWGESIRRSFTQRRRSGE
>MAN_08032_t1
MSSNPSDGSQARRRRSIPLQDFLLTPGGNAADWLPPSHQHESTFDRSGDRHSPAVPDNIPANTTYWYASQNGSDNGTGPSSPIDPTVLQAALPPDFQTSLSEEHGVHVSQSVGTFVGPPYIEEPPSTEYDDSDRMPLTAGAQPISGSMPVDGHDPNIRSSFQTVSDFDCNPAKDRQSNNLGHHVQSSCETSPGRQPSYGGTLGPGEYRVSRSTSPSGALLRAGSIVRAMSQRVVNISGESELPDHRASRPQSRSPRASRHDRGRSPAVSMLVDTSYQSQTTQLAPEKMDAVSQYRPSLPYSRPPNPLKGHSLGIFSPQSRVRLWLCSLLVNPYTEPFILVLIVLQVILLAVESGPSVFVPGNERPDRWGRHIIDWIMLGLFIVFTVELTARIIVSGFFFNAAEYSTIDRQKGIRAAIVEQYRTAFRPQRQKSVKSSSQTAPQHSTFSRSFTTMMQSQQSLPSTIEEQQRYQLARRAFLRHSFNRLDFVAVVSFWVAFVLGITGIESRHHIYVFKMLSCLRILRLLALTHGTAIILRSLKKAAPLLVRIAFLVMFFWLLFAIIGIQSFKSSLKRQCVWLDPSDPQNITAAYTNDMQFCGGHLDNQTGKILPWVKFGSTNSLASLVTGARDGKGFICPRGSLCLQQENPYEGTVNFDNIANSLELVFVIMSANTFSDLMYHTMASDYLQAALFFGAGIMIMLLWLTNLLIAVITSSFQVIREESKSSAFTADNEPSLPTRPEERVWKSRLHRIYDRTTAFWILLITFALLCQSLRSSKMSHSRKQFIHIAEVIATVFLDIEILLRFAADWRGFYRSWRNNFDLFLAVVTTIILIPPIPNTRAYLWLTVFQIVRVYRIVLAIPVTRKLILLVLGNAAGIANLMLFVFLMTFLVAIFASQLFRGQIPQSTDNGELNRISFFTIYNSFLGMYQILSSENWTEILYSVTSHTKQFHTAWIGAMFLIGWFILSFFILVNMFIAVIQENFDVSEDEKRLEQVKAFLQRKELGHNPSNLSLSTIFSLGKSRRRRDPLDYGPAMMEMLLKDAVVRDFLNDESSDSVHENAVSMPQRSATALFGNDANPGMISKLWKRLLSKLMNKDPNPFYSNIRFDGPNDTLDPRQMARQAVSATSARRKAQREYLSRHPRYNNSLYIFKPKHPLRRLCQKLVGPARGPERFDGVQPNKVAWYIFSAFVYAVVVAMVILACVTTPLYQKEYRENHSTNTWNWYVWTDLAFTSVFTVEAAIKVVADGLFWTPNAYMRSSWGMIDGIVLVTLWINVVTLLINDGAISRAVGAFKALRALRLLNVSDSARDTFHSLIIVGWWKLIGAALISLSLLIPFAIYGLNLFNGLMVSCNDSNASNTLDGCFGEFSSTPFKSDWNMLAPRVASNPYFNFDDFGSSLFTLFQIVSQEGWTDVSFAAQAIVSKGMQPQQLVAQGNALFFVVFNLMATVFVLTLFISVFMRNYTEQTGVAFLTAEQRSWLELRKLLRQISPSKSSYRETEKSWKKWCHKRAIEKRGKWYLVITVVLVLHLVLLMTEFSSEPFWWTKTREILFLLFILTYASNIAVRVTGLGWTRFRKSSWDLYSLITVSGAFVATLALMIADSTADASVQLHKFFLVAIVLLLIPRNDALDQLFKTAAASLPIISNLLATWLVCFLVFAIAMTQAFSLTRFGDEETSDINFRSVPKALILLFRMSLGEGWNQIMEDYAEIRPPLCVEESKFFDSDCGSKAWARFLFVAWNIISMYIFVNLFVSLIYESFSYVYQRSSGMAVVDRDEIRRFKEAWRSVDPTGTGFISKEQFPRLLGELSGVFQMRIYQPEDSIGQILEDVRGDSKSTRHMSIATANFYNDIDVDRLNKRLAKLDVEKIRERRRRFKIFFGEVLVSADPDRGIAFTDVLLILAHYNIINDSKSLKLEEFLRRRARLQRVDEEIRRKVVQGFFDTLYWSRRFKKHMEKKRASRMSVIPQLAIPHILVDDKLGGNLTKNQGRDAAFPEQPRWTQLSAGEGAGQQAPSESTHLSLHDAVYEHPLSHPRSSQTTTSRQDTSFGFSFELYEPEFHTPDVSQGSRRGSATSPMEARDMLDDSVWMESIRRSATLRKADRGSYRFGDLG
>MMYC01_201014_t1
MNENTSQSPRGTPSTSAPPPQSIPLQELQRSPDETIDAGRGSGAARGGGSGGTAQGSFHQHAGEAPSPIAMSANLPGLSTYWEHPYLPGNDPGGISGDASPVDPGLQFALPPDIRQQPTFSAAQYMTSANDPYEVPHPYYEERADTDSMESDRVPLKPAAQPIGRLEPPEGEATPRNSFQTVSDLGNTPSRARSTQMLGFDLEPGIADRHRSYGDNLSPTDRRRSRSPSTSGALYRASSIMRAMSQRVVMISGEGDLVEQATRRERSRSPSADGRRPGHVSAPMLIDTSYPSQLFQMAPEKGPNHDHIYSERPALTPRRRGPHLNPLKGKSLGVFSPDNPLRKRLCDVLVSPWAEPFILVLIIAQAVLLAVEAAPDVFVPGNERPGRWGGTRIDWAIFGLFVIFTLEIVARIIVSGLIINAEDYEPARSKRRIRERVAEQYRAIFKPQRQRSTRQQRQEEHFMPTTFARSFTMMHGLAGQGTLEEQQRLHLARRAFLRHGFNRLDFIAVLSFWISFVLSITGLESEHAIYVFRMLSCLRIIRLLALTKGNLIILRSLKKSAPLLVRVSFLMGFFWLVFAIIGVQSFKSSLSRQCTWLDPQDPTNFDATYTPSMSFCGGHINATTGNWDPWVSSPTKNLSPEFLVPGAPSAKGFICPRGSICLQQDNPYNGTVNFDDIGHSLELVFVIMSANTFTDLMYYTVSSDFLPAALFFGAGIIIMMLWMTNLLIAVITSSFQVIREESKASAFTADEPSVFAPHMEQIPRRQSTLQRIVKKSSWFWILTIAYGLLCQSLRSATMPTSREDFINTSEIVVTALLDFEIAIRLLTNFRRFHRNFRNLFDLGLAVITTVILIPPIRNSGEPYNWLTIFQILRVYRVVLAIPMTRKLIQLVLGNVTGIGNLMLFVFLITFLMAIFASQLFRGQIPALDSDEEWIRIPFNTIYNSFLGMYQVLSSENWTEILYNVTAYTSDYNTSWMGAVFLIGWFILSYFILINMFIAVIQENFDVGEDMKRLEQVKAFLQRRELGGSSNLALSKVFGFSRSRYRGDPVDQSTGMIDILFKEGFVREFLDEALDPLQEEPPDDQSTSKAGPKGGVRPGLLSSAWEKVLSIFYGREPNPFYSNIRFGVQSATLDPGELARQAVSANAARRKAQREYLMRHPNYNVSLFIFKPRNRIRRLCQKLVGPGRGTERFDGVQPNKYAWYTFSAVIYAAIVAMVVLACVTTPLYQKEYFDEHVFSPLNWFVWTDTAFALVFTFEAVVKIIADGFLWTPNAYFRSTWGIIDAIVLITLWINVITLFTNDGAVSRAVGAFKALRALRLLNVSDSARETFHSLLIVGGWKILSAAFVSISLLIPFAIYGLNLFNGKLVSCNDGSNIVNLVDCVGEYNSTPFNNDWPMLAPRVAANPFFNFDDFGSSLFILFQIVSQEGWVDVSFATQAITGKGLQPQDSPPYAAQGNALFFVVFNLLATVFVLTLFISVFMRNYTEQTGVAFLTAEQRSWLELRKLLRQISPSRSAYDDKKNKWKLWCHKRAIEKRGKWYLAITTVLVFHLVLLLAEFYTEPIWWTQAKDTLFLAFTLIYIVNIVVRIVGLGWTRFRKSSWDLFSLVAVTGTFATSIVFLTDRSNNTYIQLHKYFLVAVVLLLIPRNDALDQLFKTAAASLTTIGSLIATWLVFFLVFAIALTQTFSLTRFGEGEDAHINLRTVPHALILLFRFSCGEGWNEIMEDFAQIKPPFCVEGDTFYSSDCGSTAWARVLFVAWNIISMYIFVSLFVSLIYESFSYVYQRTNGLAVVDRDEIRRFKEAWRSVDPSGTGYISKEAFPRLLGELSGVFEMRIYDADDSVRTILEDVRNDGDAASIRHASIISKSQYQTGVDLEKLNQRLARIDVAKVRERRRRFNIFFEEVMVSADPERGISFTTVLMILAHYNIINDSKSLRLEEFLRRKLRLQRVEEEVRRRIVLGFFDMLYYSRKFKRHMESKRAARMTAIPQLGVPEILVDNEEQRAAGRGRAKSTAAVLTTTTNRGAGTTSGSGAALLSPSSSLSRPHHKSWSGLGTDLSSYDTSYGHPLAGPRTSSRQATTPTATGPTSRRDQHLSTFSFELPEPGEAPGDGGDEATTLERRGSSVDPALVRDMLDDSVWVESIRRSATMRKSGWGSQGGGFK
>MPH_05229_t1
MVSPGNPRSPPVWLHPSDETPYNTRISEEGTTEYFKAADPDSAPLSSTRHLTPTTPGPEPRTPVEQTGRSSFQSVHFLTPERSSPGNARLGDDLNQAEAGLRLSTTGLGRSGSGGRTRSLSPSAIESPLRRAGTIMRNISQRVVNISNEPELIERAIRRKSSQKKQGEQTIEEDEWPSAHQYDGNDGPPPSPRSPHSPISPGSPLEKVHSPTHRPSFNWKLRSNPLRGKSLGIFPPDSPIRMQLCDVLTHPATEPVLLLCIIMQTILLTIDSARDVYTHPRSSHWGTSPIDYILLGLFVIYTIEIIIRVIVSGFIINPVEYSTINRQIGMRQAIMEKGKKLFAGPQRQPSVKRQESSFPPEQPVLFRSFTTHQMDADDPANARQQQRIRLAHRAFLRHSFNRLDFVAVVSFWISFIIGVFGVEEHNHAYVFRMLSCLRILRLLGLTSGTTVILRSLKRAAPLLVNVGFLIGFFWLLFGVIGVQSFKSSLRRTCVWKDPTGQQEDYTTEQYCGGQISLNGTAEPWLAANGLPGADFHKGYLCPYPSQCLEGENQYNGTVSFDNIFQSLELVFVIMTSNTFSDIMYNLSDSDYLAACLYFAFGIVIMALWLINLLIAVITSSFQVIRDESKTSAFTAQEVAQGPDEKEEEKPKRRKSALMVVYLKTRAFWILLIVFGLIVQALRSDEMSKSREKFIDNTETVVTVFLLFEIIWRIIADWRFFHHRRRNLLDLFLAVITTVMQLPFLKAHERVYAWMTVFQILRIYRVVLAVKLTRELIMTVLGNVYGLLNLILFVFLLTFLAALFAAQMFRGELPQDDDGESVQVTFATLFNSFLGMYQLLSSENWTTILYMVTKYEVGYNTAWIGAAFLIIWYILANFIVLNMFIAVIQENFDVSEDEKRLQQVKAFLHQKELGGSAAGNLALSTIFKVGAGRRRDPLDYGTAATEMLLKDAVVRDFLDEPEQPLLAGTDAHGHHGEHRPNVAAQIAKVGTLTKLWDWFLRKVWHREPNPFYSRLEFSKAYEDLDPRTMAKEVVSATERRKKAQREYLRNHPSYNVSLFIFRPHNPIRKLCQRIVGPGRGDDRIEGVAPSIPVWYAFSAFIYAAIVAMVLLACITTPVYQKEYFETHGYSVYNWFVYTDLGFAILFTVEALIKVIADGFFWTPNAYFRSSWGFIDGIVLITLWINIATLLLNEGDVSRAVGAFKALRALRLLNVSDSARNTFHHVIVRGGWKVLSAAFVSLSLLIPFAIYGLNLFNGRMYQCNDGDSNIVDLNDCVGEYLNSPFNWDVLSPRQAANPYYDFDNFGDSLFILFQIVSQEGWIDVMWSAESITGVFKQPSDFASQGNAVYFVVFNLLGAVFVLTLFVSVFMRNYTEQTGVAFLTTDQRSWLELRKLLRQISPSKRPSSTKKRETWEEWCYRRAVKKTGRWQRFMTFILILHLLLLCLEYYPEPWQWERTRDFVFLLLTLIYIVNIVVRILGLGWTRFRRSSWDIYSLFAVFGTFATTVLLLTNFDQRVYVQLHKLFLVSIALLLIPRNNQLDQLFKTAAASVGPIANLLATWFVLFLVYAIALTQAFGLTRFGSQESGNINFRTVPKALILLFRMSSGEGWNEVMEDFASIQPPFCTVGDEFYDGDCGSAEWARALFISWNVLSMYIFMNLFVSLIYESFSYVYQRSSGLSVISREEIRRFKQAWAEFDPNGTGFISREKFPRLLGELSGVFEMRIYDGDFTVSRIIEDCSKPTQDHGLPVEGRKQTPEIDLRKLNDRLSELPIDEIRRRRARMNRFFEEMLNGSDPDRGINFTSLLITLAHYKVINDNKSLRLEEFLRRKARLQRVEESVQRKIVIGFFDTLFWARRFRRALEAKRAGRMTAVPQFEFTMVEDASSAAGGLRPVPPSPSLSPSTAAAGHPYQGDGYFDINRAPSPPAIDTEAAFRSRANSIQKTPVQSRANSIQASPIQSPTRGGGLQNIPLSPTISPTHSPHTSQHPDDLNWQLASALNLSRPSSPHEPSFPPGPSSLTRASSLQEVAARGGADRTSGGSEGHQQSRSRQNSDVSAQDVLEVLDNSIWGESIRKSFTIRRQGTR
>NECHADRAFT_89875_t1
MSSHPWDQDGRPARRQSIPLQNLDGSHHDSQPPQGAGLSGQHLGLSTSPNIGQTAGNLPGISTYWDQPYDRFDDDVSPASPIDPMALQAALPPGMDDHAPSAPIIPSTPVRTYPPAPYVEDAPSAEYAESDRIPLTSGAEPISGSLSANNFDERPRDSFQTVSSIENSPARGRDTRSLGQELSASFGSPRHRSYGASLNPNEYRRSRSPSTSGALSRAGSIVRAMSQRVVNISGESEVIDHRASRHRSRSPNGLERNSHRDTATSMLVDTSYQSQLHRSPSEKSSNSHFDVSEAVVADLPRQPPPNPLKGKSLGIFSPDNPLRLRLCDLLVNPFTEPFLLLLIVLQAILLAVEAAPDVFADGNGRPDRWGKHGIDWAMLALFIIFTLEIISRIIVSGFVLNAAEYSTIDRKRGVRAAIADQYRAVFQPERQKSVKKTSQLHFEPSAISRSFTTFMQGPQSLPQTLEDQQRQQLARRAFLRHSFNRFDFVAVVSYWITFFLSITGLETKHNLYAFRMLSCLRILRLLALTNGTAIILKSLKKATPLLVRVAFLITFFWLLFAIIGVQSFKASLSRQCVWIDPLDPTNLTASYTNEEAFCGGFLDNRTGEPWPWQKFNQSESLTDLMNGTNEGKGFLCPRGSICLQQSNPFNGTVNFDNIFNSLELVFVIMSANTFSDLMYYTMGSDYFQAALFFGAGIMIMMLWLTNLLIAVITSSFQVIREESKASAFTVDREPSGQSRSDERLRRTSSLQRIYDKTRPIWILIITFGLICQACRSADMSRNRERFINNAEIAVTIFLDMEMILRFAADWNYFHKSWRNLFDLGLAIITSVILIPPIRHTRAYAWLTVFQILRVYRIVMVIPVTRELILLVLGNAAGIGNLMFFVFLVTFLVAIFAVQLFRGEIPVYENGDLNRISFYTMFNSFLGMYQVLTSENWTEILYTVTSYTRWKNTSWIGAILLVGWFIVAFFILVNMFIAVIQENFDVSEDEKRLQQVKAFLQRRDLGTSSSNLALSTIFGFSRSRRNKDPLDYGPATVEMLLKDAVVREFLDDQMNPQRSRAPTGPMRSATTLLGGEIKPGRLSAIWTKVKRLFTNDEPNPFYSNLRFDGENETSDPRQMAEQAMSATMTRRRAQREYLVKYPSYNTSLYLFAPTNRLRRLCQRVVGPARGPERIDGVVPDTFLWYTFTIFIYAAIVAMVVLACVTTPLYQKEYQEQHAFSFRNWYIWTDMAFAIIFTLEAGIKIIADGLLWTPNAYLRSSWGFMDAVVLITLWINVVTLLINDGAISRAIGAFKALRALRLLNVSNSARNTFHDLIIVGWWKILGAAAVSLSLLIPFAIYGLNLFNGLLVTCNDDGDGIETMADCYGEYTSAPFSDEWEMLAPRVAANPFFNFDDFGSSLFILFQIVSQEGWTDVSFAAQAITGLNKQPQQLASQGNAVFFIVFNLLATVFVLTLFISVFMRNYTEQTGVAYLTADQRSWLELRKILRQISPSKSSYDDSEASWKKWCHKRAIEKKGKWYQTITITLVLHLIVLVSEFASEPEWWTRARDFVFFAFILAYTANITIRIIGLGWARFRRSSWDLYSLFIVFGAFVSTLALLISDTRVETYVQLHKVFLVAIVLLLIPRNDALDQLFKTAAASLTVIGNLLATWLVFFLVFAIAMTQAFSLTRFGEDGTNNINFRTVPKALILLFRMSLGEGWNQVMEDYANIEPPLCVDEDRFFDSDCGSKSWARILFIFWNIVSMYIFVNLFVSLIYESFSYVYQRSSGMSAVDRDEIRRFKEAWRSVDPAGTGYITKAAFPRLLGELSGIFQMRIYDPEDSVGSILEDIRNETKLTHHSSIATTSAFSGIDLDKLNQRLARLDVEKIRHKRRQFKTFYEEVLVTADPDRGISFTSVLMILAHYNIISDNKSLRLEEFLRRRARLQRVDDQVRRGVVLGFFDTLYYSRQFKKHMQRKHSARMTAIPRLDIPEILVENDLSDDEGAGRAPRSPLSPGSRRSSVDAGEPRNWLGSVDLSLHDMSWSHPLSFPRAAPPSPTAPTSQPTAFSFEIEEDDPHDQPAAPAPTSMPSARESQHNNPPQVSGMLDGSVWGESMLRRATVRRAENRGSR
>PAAG_03014-t30_1
MASPNNNHYDMGNYDTGPPPINQSIPLQDLSRPPDTANPDGTGRRCNKPTSSSGAGGREGYPVRRLSFIGRTGIGRRYERIAEDSPSPHERSRIENFQNISLTPRPRPNSPASHAEEDEPIDPETSRNFQEAIGSVGLSFDPLQFSSRSPGQERPYQAHVRDSDDLTRFPYADQQTSNDEETYMPPTDTPENDTTPLTDQRYLQPMDGASISHGQRHDRRSGSVHFVEGATVAGSHLGDDLPNLEEGNTRSRSGSRSLQPYRSRSRQISPATPNSALSRAGSMVRKMSQRVVNISNEPEIVEQTLRRKSSLKQARLEAPPSLPAMTEYAHDMSNPGLEDGYPPEKRPSLFSKIRDLDAYQTEENPLRGNSLGIFSPQSKLRRALLEILIHPATEPIILVLIIVQTVLLAIESSVYKGKRGSHWGTPAFDYAFLALFIIYTLEIGARIIVSGLILNPGEYSTLDRSLGLRKALIAKGKDLLMPQRQLSTRKPPGPSDPQVSVLRSFTGMQNASDPSGDAGSLQRFRLARRAFLRHSFTRIDFLAVVSYWISFVLSNLSFESQHHLYVFRMLSCLRILRLLGLTSGTSVIFRSLKKAAPLLVHVAFLISFFWLLFAIVGVQSFKSSLRRTCVWIDPDGQNNFTLNDAPDKIQFCGGYHELGTGAEKPWVTPDGTPGSGPAKGYLCPEGSLCVQGSNPYGGTISFDNVAHSLQLVFVVMSSNTFTDILYYTTDTDYLAAALFFVFGFIVLSLWLVNLLVAVITSSFQVIREESKRSAFTSEKIDEREFEDATPRKLRGLKLFYARTYWVWIAVIGFGLVVQCLRSSTMGPSRAKIIDSTEVVVTIIMAVEICLRFASDWRNFFKNVRNWVDLSLAIITSIILISPIRDSPRMYAALSIFQVLRIYRIVLAFSVTSDLTKIVFKNAVGFLNLIIFVFLITFLSSIFAVQLFRGQMPSDSDAEITFFDIYNSFLGMYQILSSENWTSILYSAVQSTYPWDTAWITAIFLIMWFILANFVVLNMFIAVIQESFDVSEDEKRIQQVKAFLQQKQLSGSSQGNLSLSTIFRLGRSSQRYRDPLDHGPAALEMLLKDAVVNEFLDEQPRSPPTDTPQVESPSDHTQHGNAFTNMFNSITNRIMDREPNPFYSKLKFSKVYDDSDPTAMAKEVLSASEQRKRAQRQYLQKYPSYNVSLYIFKPTHPLRRFCQRIVGPGRGSSRIEGVDPYKPVWYTFSAFIYAAIVTMVLIACIATPLYQRTFLETHKPGIGNWFVWTDIAFAILFTIEAVIKVIADGFFWTPNAYFRGSWGFIDGIVLITLWVNVVSAIFNATGASRVVGAFKALRALRLLNVSDSARETFHAVIILGGWKVISAAFVSMSFLVPFAIYGLNLFNGMMRSCNDNDFGYTSLDNCVGEYMSTPYAWDVLAPRVVSNPYYSFDNFGESLFILFQIVSQEGWTGVLWNAMSINGVNQQPVPLASQENGLFFVVFNLLGAVFVLTLFVSVFMRNYTEQTGVAFLTVEQRSWLELRKHLRQISPSKRSIDKDSKKLKAWCYRIAIKKHGRWSRFINGLLLFHLLLLVLEFYPESSWWDRTRDVLFLILTLFYIANILIRVIGLTWQRFRRSSWDLYSIISVSGTFFTTVLSVIRYNNIVFARLHKLFLVSIVLLLIPRNNQLDQLFKTAAASLPAIGNLLATWFVLFLVYAIALTQIFGLTKFGGGETGNINFRDVPRALILLFRTSCGEGWNEIMEDFATMVPPYCTAENHIFQSDCGSAGWARTLFISWNIVSMYIFVSLFVSLIFESFSYVYQRSSGLYAISREEIRRFKQAWATYDPDGTGYISKEVFPRLLGELSGIFEMRIYDGDFTVGRILEDCKVHRRESNPAPYVRAVDGIDLDKLQRRISRIPVQQIRRKRARMNTFYEEVLVSADPERGISFTSCLMILAHYNVITDSKSLRLEEFLRRRARLQRVEEAVRRSVVIGFFDTLYWSRKFRRRFEPHDASRLVSVPQFAVPEIYVDDAEHEEQHPCQQQQQSQQQLQQRQHSPSQHSDSSFPSPMLSPDALSRPPGTPPGSGHLRNLPSLDTNISQGSRNSSSPTRASEWGNRSPSLSPRQSRIVRGFYSSDPPSPDDIANHRRHDSSVSLQEVVESLDNSAWGESIRRSFTLR
>PABG_00470-t30_1
MASPNSNHYDTGNYDTGPPPINQFIPLQDLSRPADTANPDVTGRQCSKPSSSSGAGGREGYPVRRPSFIGRTGIGRRYERIAEDSPSPHERSRIENFQNISLTPRPNSPESHAEEDEPVDPETRRNFQEAIGSVGLSFDPSQFSSRNPGQERPFQAHVRDSDDLTRFPYANQQTSNDEETYMPPTDTPENDTTPLTDRRYLQPMDGASISHGQRHNRRSGSVQFVEGATVAGSHLGDDLPHLEEGNTRSRSGSRSLRPYRSRSRQISPATPNSALSRAGSMVRKMSQRVVNISNEPEIVEQTLRRKSSLKQARLEAPPSLPAMTEYAHDMSTPGLEDGYPPEKRPSLFSKIRDLDAHQTEENPLRGNSLGIFSPQSKLRRALLEILIHPATEPIILVLIIVQTVLLAIESSIYKGKRGSHWGTPAFDYAFLALFIIYTLEIGARIIVSGLILNPGEYSTLDRSLGLRKALIAKGKDLLMPQRQLSTRKPPGPSDPQVSVLRSFTGMQNASDPSGDAGSLQRFRLARRAFLRHSFTRIDFLAVVSYWISFVLSNLSFESQHHLYVFRMLSCLRILRLLGLTSGTSVIFRSLKKAAPLLVHVAFLISFFWLLFAIVGVQSFKSSLRRTCVWIDPDGQNNFTLNDAPDKIQFCGGYHELGTGAEKPWVTPDGTPGSGPAKGYLCPEGSLCVQGSNPYGGTISFDNIAHSLQLVFVVMSSNTFTDILYYTTDTDYLAAALFFVFGFIVLSLWLVNLLVAVITSSFQVIREESKRSAFTSEKIDEREIEDAAPRKLRGLKLLYARTYWVWIAVVGFGLVVQCLRSSTMGPSRAKIIDSTEVVVTIILAIEICLRFASDWRNFFKNGHNWVDLSLAIITSIILISPIRDSPRMYAALSIFQVLRIYRIVLAFSVTSDLTKIVFKNAVGFLNLIIFVFLITFLASIFAVQLFRGQMPSDSDAEITFFDIYNSFLGMYQILSSENWTAILYSAVQSTYPWDTAWITAIFLIMWFVLANFVVLNMFIAVIQESFDVSEDEKRIQQVKAFLQQKQLSGSSQGNLSLSTIFRLGRSSQRYRDPLDHGPAALEMLLKDAVVNEFLDEQPRSPPTDTPHVESPSDHTQHGNAFTNMFSSITNRIMDREPNPFYSKLKFSKVYDDSDPTAMAKEVLSASEQRKRAQRQYLQKYPSYNVSLYIFKPTHPLRRFCQRIVGPGRGSSRIEGVDPYKPVWYTFSAFIYAAIVTMVLIACIATPLYQRTFLETHKPGISNWFVWTDIAFSILFTIEAVIKVIADGFFWTPNAYFRGSWGFIDGIVLITLWVNVVSAIFNATGASRVVGAFKALRALRLLNVSDSARETFHAVIILGGWKVISAAFVSMSFLVPFAIYGLNLFNGMLRSCNDNDFGYTSLDNCVGEYMSTPYAWDVLAPRVVSNPYYSFDNFGESLFILFQIVSQEGWTGVLWNAMSINGVNQQPVPLASQENGLFFVVFNLLGAVFVLTLFVSVFMRNYTEQTGVAFLTVEQRSWLELRKHLRQISPSKRSIDKDSKKLKAWCYRIAIKKHGRWSRFINGLLLFHLLLLVLEFYPESSWWDRTRDVLFLILTLFYIANILIRVIGLTWQRFRRSSWDLYSIISVSGTFFTTVLSVIRYNNIVFARLHKLFLVSIVLLLIPRNNQLDQLFKTAAASLPAIGNLLATWFVLFLVYAIALTQIFGLTKFGGGETGNINFRDVPRALILLFRTSCGEGWNEIMEDFATMVPPYCTAENHIFQSDCGSAGWARTLFISWNIVSMYIFVSLFVSLIFESFSYVYQRSSGLYAISREEIRRFKQAWATYDPDGTGYISKEVFPRLLGELSGIFEMRIYDGDFTVGRILEDCKVHRRESNLAPYVRAVDGIDLDKLQRRINRIPVQQIRRKRARMNAFYEEVLVSADPEKGISFTSCLMILAHYNVITDSKSLRLEEFLRRRARLQRVEEAVRRSVVIGFFDTLYWSRKFRRRFEPHDASRLASVPQFAVPEIYVDDAEHEEQHPCQQQQLSQQQLQQRQHSPSQHSDSSSFPSPMLSPDALGRPPGTPPGGGQLRNLPPLDTNISQGSRSSRSPTRAGEWGNRSPSLSPRQSRIVRGFCSSDPPSPDDIANHRRHESSVSLQEVVESLDNSAWGESIRRSFTLR
>PADG_02884-t30_1
MASPNSNHYDTGNYDTGPPPINQFIPLQDLSRPPDTANPDVTGRQCSKPSSSSGAGGREGYPVRRPSFIGRTGIGRRYERIAEDSPSPHERSRIENFQNISLTPRPNSPESHAEEDGPVDPETRRNFQEAIGSVGLSFDPSQFSSRNPGQERPFQAHVRDSDDLTRFPYANQQTSNDEETYMPPTDTPENDTTPLTDRRYLQPMDGASISHGQRHNRRSGSVQFVEGATVAGSHLGDDLPHLEEGNTRSRSGSRSLRPYRSRSRQISPATPNSALSRAGSMVRKMSQRVVNISNEPEIVEQTLRRKSSIKQARLEAPPSLPAMTEYAHDMSTPGLEDGYPPEKRPSLFSKIRDLDAHQTEENPLRGNSLGIFSPQSKLRRALLEILIHPATEPIILVLIIVQTVLLAIESSIYKGKRGSHWGTPAFDYAFLALFIIYTLEIGARIIVSGLILNPGEYSTLDRSLGLRKALIAKGKDLLMPQRQLSTRKPPGPSDPQVSVLRSFTGMQNASDPSGDAGSLQRFRLARRAFLRHSFTRIDFLAVVSYWISFVLSNLSFESQHHLYVFRMLSCLRILRLLGLTSGTSVIFRSLKKAAPLLVHVAFLISFFWLLFAIVGVQSFKSSLRRTCVWIDPDGQNNFTLNDAPDKIQFCGGYHELGTGAEKPWVTPDGTPGSGPAKGYLCPEGSLCVQGSNPYGGTISFDNVAHSLQLVFVVMSSNTFTDILYYTTDTDYLAAALFFVFGFIVLSLWLVNLLVAVITSSFQVIREESKRSAFTSEKIDEREIEDAAPRKLRGLKLLYARTYWVWIAVVGFGLVVQCLRSSTMGPSRAKIIDSTEVVVTIILAIEICLRFASDWRNFFKNGHNWVDLSLAIITSIILISPIRDSPRVYAALSIFQVLRIYRIVLAFSVTSDLTKIVFKNAVGFLNLIVFVFLITFLASIFAVQLFRGQMPSDSDAEITFFDIYNSFLGMYQILSSENWTAILYSAVQSTYPWDTAWITAIFLIMWFVLANFVVLNMFIAVIQESFDVSEDEKRIQQVKAFLQQKQLSGSSQGNLSLSTIFRLGRSSQRYRDPLDHGPAALEMLLKDAVVNEFLDEQPRSPPTDTPHVESPSDHTQHGNAFTNMFSSITNRIMDREPNPFYSKLKFSKVYDDSDPTAMAKEVLSASEQRKRAQRQYLQKYPSYNVSLYIFKPTHPLRRFCQRIVGPGRGSSRIEGVDPYKPVWYTFSAFIYAAIVTMVLIACIATPLYQRTFLETHKPGISNWFVWTDIAFAILFTIEAVIKVIADGFFWTPNAYFRGSWGFIDGIVLITLWVNVVSAIFNATGASRVVGAFKALRALRLLNVSDSARETFHAVIILGGWKVISAAFVSMSFLVPFAIYGLNLFNGMLRSCNDNDFGYTSLDNCVGEYMSTPYAWDVLAPRVVSNPYYSFDNFGESLFILFQIVSQEGWTGVLWNAMSINGVNQQPVPLASQENGLFFVVFNLLGAVFVLTLFVSVFMRNYTEQTGVAFLTVEQRSWLELRKHLRQISPSKRSVDKDSKKLKAWCYRIAIKKHGRWSRFINGLLLFHLLLLVLEFYPESSWWDRTRDVLFLILTLFYIANILIRVIGLTWQRFRRSSWDLYSIISVSGTFFTTVLSVIRYNNIVFARLHKLFLVSIVLLLIPRNNQLDQLFKTAAASLPAIGNLLATWFVLFLVYAIALTQIFGLTKFGGGETGNINFRDVPRALILLFRTSCGEGWNEIMEDFATMVPPYCTAENHIFQSDCGSAGWARTLFISWNIVSMYIFVSLFVSLIFESFSYVYQRSSGLYAISREEIRRFKQAWATYDPDGTGYISKEVFPRLLGELSGIFEMRIYDGDFTVGRILEDCKVHRRESNLAPYVRAVDGIDLDKLQRRINRIPVQQIRRKRARMNAFYEEVLVSADPEKGISFTSCLMILAHYNVITDSKSLRLEEFLRRRARLQRVEEAVRRSVVIGFFDTLYWSRKFRRRFEPHDASRLASVPQFAVPEIYVDDAEHEEQHPCQQQQLSQQQLQQRQHSPSQHSDSSSFPSPMLSPDALGRPPGTPPGGGQLRNLPPLDTNISQGSRSSRSPTRAGEWGNRSPSLSPRQSRIVRGFYSSDPPSPEDIANHRRHESSVSLQEVVESLDNSAWGESIRRSFTLR
>PGUG_00535_t1
MSSPSDSRGLWQNQGSSSRDPSPLSARFASRHSSRRVSRNPFDDNYVDPDEHAHLTANVSGDNSFHQSPDHSHRLSILSTNHADRSHTAARQSSSFNPFRDQEPNSNPPIPEPKSFIDEATKASDFEALQEGLNFALGSHDKHANWFPVNENKSSEDIRRHVSNTSAEADLAHAYSNDDVYTETIPLENLPSNSPLHQHPSLIDSSSTPFPFHKVDKKGPSRRAPPNLTVIPPQDLESGRLSPMTPQLAVGTPTSKFADVLVRVSDRIAGSGNVAKSPTIETPHLPLSRENSSLMKPDDNHSLQPHYSGRNDSFSEYLRGENNSVPDVTITDENNKTNRADDESDLGGLGLYLSNDTFANKPKHSSPKKDHTDQLSDPGTIAPPIARYPKQGEFPIQDSLYLYGKSLKIFPPSSPIRRFAYGVSCNSFTNLFLLALLSFQVVLLTYRQWNPPALDGYFYSGYNWADYTLIGVNLIYTIEIILKCIAFGLIDDSQMYAELGIAREIDRRSLFRPYYIIKFLEYLRLKNPRKRKYIVPGKGKFHDSAYDSSDEGDHGIDNSGNNGKESTDQANRGIHTIQDKYSRSSIDERAGLSEGNPPVKTQLLPSNTLMLPKKEIDIDALHLKRAYLKNSWQQVDFISMVTFWISLALSIDHYDAKHHIMLFRALSCLRIVRLCNMTTGTTTILTACRAALPQLIDVSIFIACFWLLFGIIGVQSFKSSLTRHCVWTNPQNSTDTFINSEQYCGSYTDLDGTARPYLFRDGTESSYVKGYRCPKNSKCISGDNPYNGTVNFDNILQSMELVFVVMSANTFTDIMYYTMDSDNLGACLFFIFCIFIMTVWLINIFIAVIVTSFNITRMEQQDQEKSSRTSTLLFLKFFDRTGRKNLARLDELKRSHRPLRIYYKFEFVFVIVIIAAMFTQCFRKHGMDDYRRHLLYRFECVYTVILLAEIVIRFAMHLPHWRLFFVSNRNCFDLFLAVFTFIIIIEPVKDKLGQGYYWLTVFQLMRFYRVVLATSFTRDLWMKIMVNFRALFDLTLFFFILTFVVSIIVSRYYEGAIPVDDISDLDFPLHTLPNTFVGLYTITSTENWTDVLYGVQEYATTTSYRSFGSVLLICWFIVSNMIILNIFIAIIAKTLEVSEEDKRKEQLHQFMDNMTTRLQTLETEVDFLSRFKSKFFKRNAIRDELEKAVVNLLLSGTAVNDFLDTNEESDSDDALERDNGSVSTLSTVKWKRWIQVRMARLTSHLRNPFFAKQTHTHNVTDFDPAAFAKNIISDRNVLISKQNKFLQENPNFNKVFYILEPRHPVRRCCQRLVKSSHGERIDGVEPNKKVSEAIVFFMFLVTLALVIAACYLTPLYRKSVDQVHGKYNWTFYLDNGFLAIFTIEFLIKILADGLIFTPNAYVMSSWNIIDLWVLLALWIEFIAFMQNDGNLSRFIRGFKALRALRLLTISEVAKNNFQHTMITGFWKIINAALISLCLLFPFSIWGLNVFNGRLGYCLDGSSDQDHCLNEYDNEVFNWNIYSPNVYTNPQLEFNRWATSFATFFEIVSLEGWTDLLINVMKSTGVGTPQEDFASPMNGFMIILFNFVSMVFILTLFVSVIISNYSRTTGRAYMTKNQISWYQIKRFLVQVRPSKRMSLAEMSTFRRFCYRMTVEKNVNWSRILTCVLTAQVAALLMECFPSSTGLDKARTAVYIFASTFLLLQAIMKMIGQGWRTFVRYKWNTFSFFVSLGAFVTSLIGLFISAESAFININKLFLVATLTFIIPRSDRLSQLLRFASASLPSLLSLSFTWIVVFLVFAIALNQIFGLTRIGPNGTGNLNLRSVPKALIVLFRCSFGEGWNYIMEDYTIEAPFCYSAHSLDDSDCGNKQYAYILFIAWNLISMYIFLNMFVSLILDSFSYINSATAYSHLIDREEVREFKRTWQKFDPEGTGYIRPYYLPKLLHSLNGAISFHFYSGSLTIPELCKKWITRNDINNPYDITINYSAVEGTMQSMDIEKIRERRKLYEMFIEEALLTMELNQDPGISFTRILLQLPLYTYFEAGSCLDLIDFLERRLLLQKVKKRLHTKRVYETIAAYSCRWKYAKDRRLGIRDTNIDFTENLRRSSYLSTEYPESRSSGSDRSSRVVDDFTTIPRKPDLFNDDEAASPLLEEDKMYIPNSPLHTYNGKGSREGGSVSNVPKFEVHDMGSIDTFESPFADPQRGKRKRDKNLSLIDLTLDEEGQK
>PMAA_042770-t26_1
MASNNNQGHVPGRDPSQRAIPLQNLSRDESDDFENIDDRRGRRRSSGARTGHGPRRSLLTGGGFKTYERVAEDSPSPKDRVGLRITQPSTARLRENNPYASDDHDFVDDPGGFAEAMGSIGFGFRPSSPRRSDSEEFMMSSFPGPSGHAGKAAADDYFPSPIVPIDDTAPLTDEKYLQPISGANARESEGRTSMQSVRLGNSFSSSRLGDDLETGGRRRGSSSAGGSRSRSRSLSPSVSSSALHRAGTVMQKMSQRVVNLSNEPVEQAILRRESTKRSKHDEPPSPPSQQDFDNIPHRMESVSEKGSSQTTWRSTVNPFRGKSLGIFSPDNPLRTWLCDILVHPATEPFILLVIVVHAVLLTIQSAHPVWTHPRSEKWGSQAIDYALFVIFVIYTIELFVRIIVSGFIWNSAEYSTMDRSLGFKKAIVERGKSLLSLQRQPSTKTKSVKFEDTQPSYLRKTVTGLQPFTDSSDDPRHGSRKRLAYRAFLRHSFNRLDFLAVVSYWISSGLQITGYSSKHNIYIFQMLSCLRLLRLLGITDGTSVILRSLKKSAPLLVHVGFLIGFFWLLFAIVGIQSFKSSFRRSCVWIDPEGQSNFTMNDPYNVIQLCGGYLDSSTGEAMPWVYANNDPSPFSPKGYLCPQGSMCIEGTNPYNDTMSFDNIFNSLELVFVIMSSNTFTDLLYYTTNSDYLASALFFAVGFVLLSLWMVNLLVAVITSSFQVIREESRQSAFAMEKLEEPEIDESERYKVNHLKNLYEKTSWLWIALIAYDLIVQCMRSATMSQSTERFISDTETAVTFVLLLEIILRFASDWRHFHHSKRNLVDLALAVITCIIQIPPIHSSGQVYMGLTLFQILRIYRIVLAFSVTRDLIMVVFRNVVGLLNLILFVFLITYLAAIFAVQLFRGVIPAQNDNGGTIEMTFFTIYNSFLAMYQILSTENWTTILYGSTTNTKAYGTSWISASFIIIWFILSCFIILNMFIAVIQESFDISEDQKRLHQVKAFLQQKELGSSSASNLALTSIFKFGRENARNREPLDYGPATMDMLLKDAVVQEFLDEHFGSFDSQTPHQPSVGKDALQPGWISTIWTKISKTFLNQEPNPFYSKLKFSKAYDELDPRTLAKEVVMASEQRKIAQREYLQRYPLYNKSLYIFSTKNPIRRACQRMVGPGRGSHRFEGVEPYKPLWYTFSAFIYACIVAMVLLACITTPLYQREYFLTREYTPDNWFVWTDAGFAVVFTIEAVIKVIADGFFWTPNAYFRSSWGFLDGVVLITLWINIFTSLFTTGNVSRIVGAFKALRALRLLNVSDSARDTFHSVIIIGGWKVISAAFVSMSFLIPFAIYGLNLFSGQMISCNDGSLSGSLDGCIGEYQSSPYNWGVLAPRVADNSYYSFDNFGNSLFILFQIVSQEGWIDVQASAMSITGVGQQPQSLAAQANGLFFVVFNLLGAVFVLTLFVTVFMRNYTEQTGVAFLTAEQRSWLELRKLLRQISPSKRSNNAFAKNWRKTCYRLASRKNGKWARFITGLLVFHLLLLTLEWYPYPDLWDIIRDVLFFILTLFYIADITIRIIGLGWPRFRRSSWDLYSLLVVPGTFVTVIFAFIFRNVNRMNAVLQLNKLFIVSITLLIIPRNNQLDQLFKTAAASLTSIVNLLATWFVLFLVFAIAMTQTFGLTKFGGHETNNINFRDVPNALILLFRTSAGEGWNQLMEDFATMERPYCTLNDEFLKSDCGSQGWARGLFIAWNVISMYLFVSLFVSLIYESFSYVYQRSSGLGLYTIDRDEIRRFKEAWANFDPHGSGFITKQQFPRLLGELSGVFEMRIYDGNFTVGRILEKCRSGPNPRDSLVSFNPSERAGSNEVDISKLARIIDQIPVEEIRARRKRLNTFYEEVLVSADVERGVSFSACLMILAHYKIIVDSKSLRLEEFLRRRTRLQRVEEAVRRNTVIGFFDTLYWSRRFRKRIESRKSARLTTIPQFSIPEIYVEDQERHEVEDDYFDGESSLQKDSRLTLSSTISQPSAVSPTSSARPSLHIDTSIAAESSSEWSRIGAALSPRQNAAELGVDSPRHSQSITGQSSQGSNSQDNSVIVQDMMQSLGDSAWGQSIRRSFTQRRSGQGPPR
>PV07_02795-t44_1
MSSRDRTPPKATGPQSIPLRDLSRPPDSAPDETDISIGAVSSHKPRHSRTRSLMIGRRTPNYARLNDEESPARGGPSSETVGISIQGGSGRESPIEDVGGFAAATVGLDLQLPSTPPSVGGRRPTIITTPADGDLQDVESPFSPPDSDTTPLTASRRIPSSLKTSSSVSRGQRHDRQGKRSSVHWTDGESPAAARGRTSRLGDDLPTLDTGAGMHRKLSTASGISRLTSGQGEAGERSRSLSPSPSPMARANSMLREISQRVVNLSNDSDMVEQSIRRKSSIRQHRRPSASAHPLHDFGDEEGAQPQQPPLEKVPSAEVVAEPFTPIVPVQHPNPLVGKTWGIFGPENPLRKRLCEILVHPLTEPTILALIVAQTVLLAVNAASDAVYLQTRTKRWGSTGFDYAIFALFVVYTLELIARTIVSGFVSNPLEFSTINRSVGLKKAVLQKAHTLFAPQEAQETPMMVNDAPTQPSIVRTFTGVPHPGEAGGPGHTKQQQRLRLARRAFLRHSFNRLDFVAVVSYWISFVMQLSGVENSSHVYVFNMLSCLRILRLLGLTAGTSIILRSLKKAAPLLVHVAFLIGFFWLIFGIVGVQSFKSSLRRTCVWVGNDGSGQNYSLNIAPDNIQFCGGYLDAVTGESMPWLKPDGSNGTGSSKGYICPQGSLCVEGFSGPYNGTVSFDNIGQSLELVFVIISSNTFSDLLYYLTDSDYLAAALFFAAGIVVLSLWLVNLLVAVITSSFQIIREESKQSAFTADKINAPLFDEDQMEKRSQLKKIYDKTHLFWVLIIVFDLIVQSLRSARMSDSRETFIMDCETVVTFLLLLEIIMRFLCDWRHFFYGKRNWVDLLLAIITTIMQIPVIRNSGQPYAWLSAFQIARIYRVVLAVRVTRELVMVVFGNIVGLLNLILFVFLFTFLAAILASQLFRGDIPAADADGVVIGVTFFDIWNSFLGMYQVFSSENWTTLMYNATQFNDIWDTAWLSAIFFILWFVVSNLIVLNMFIAVIQESFDVSEDEKRLQQVKAFLKQKEMTGSASGNLTLAAVFKMGRESIRHRDALEYGSATVEQLLKEAVVKDFLDEQDDGLTRRTTSMHLDEVPTVKPGILSRYWGKITGFYGSAEPNPFYSSAKITRANEEFDPRAVAKRVVMTTENRRRVQRQYLQKHPKYNVSLYIFKPDNPLRKLCQYLVGPGRGTERVEGVSPYRPAWYAFSAFTYAAIVAMVILACITTPLYQRDYYLNNTLSITNWFVWTDLGFAILFTVEAIIKVIADGLFFTPHAYFRSVWGFIDGVVLITLWINVVTAMFRDDGVSRAVGAFKALRALRLLNISDTARETFYSVIIVGGYKVLAAAFVSMSLLIPFAILGVNLFNGKMQACNDGDFGYSALSNCVGEYNSTPFNWPVLAPRQVANPWFDFDDFGSALFILFQIVSQEGWVNVMWSGTSITGTGLQPEPFAAQGNAVYFIVFNLLGAVFVLTLFISVFMRNYTEQTGVAFLTAEQRSWLELRKLLKQISPSKRSLGEQTTKWKKWCYDLSIQKRGKWQRFITTILVLHLILLTIDFYPEPAWWETVREYIFLAFTVVLIANIIIRIIGLSWNRFRRSSWDIYSVIAVSGIFVTSLISLSKVNSGGFQQLRKLFLVSVTFLLIPRNNQLDQLFKTAAASLPLIANLLATWFVLFLVYAIALTQAFGLTRFGQNESNNVNFRTVPKALILLFRTSIGEGWNQIMEDFAGLEPPFCVREASFFASDCGSSGWARALFISWNIISMYIFVSLFVSMIFESFSYVYQQSSGMSIVSRDEIRRFKQAWAEFDPNGTGFISKEQFPRLLGELSGIWQMRIYDGDFTVGAIKEDCSVQPGDPVKPPGRIVDGIDLDKLAERINQIPVAEIRQRRARINVFYQEVMLTADPDRGIPFTAVLFLLTHYNVITDSRSLRLEEFLRRRARLQRVQESIRRNTVVGFFDTLHWSRKFQKAVERRRSSRLVAPPSIPVPEIFIEDPDDNVEGSSSTEPRDFTSSTPSYTPKKQSISLPPIDTSMPPSGALRSTSPVEFEGSPRSSPVRTRLGSVDTAYHGATRSSPTTPTLGHSRHSSNASGLNGQGMMESFDNSAWGESIRRSFTTRRTRSNSTRG
>PV09_02989_t1
MDFNDDPAHRRNSTPPIPLQDFSQPRPGYADSETDSDASSGGPQRQRAISDAVKNSVKRLSGSRASRGHGSYAPLNPRDPDTVGGVGGTGSRSVPLAPYRDNGGPSSPLSTVSAQLQRPGLQIPPSSAARGDDMTPSSPVDAAAFQSAMSGFAGISFGAEPASNPFDPHAANTNNSSQGWTRDTTKTPSLMSVDIGGDGDEQADNDYFTSAPSNDRTPLTDPNHLAPIAGASAPSTPTGQTGRTRSVRFSNASPSGMSRLGDDLAQAEAGSRTSYSDGMRRSSSIRRSLSANSAAGSTLQRAGTMVRNMSTRIVNLSNEQDVVDRTIAMRRKSSVKTSIRGRSPSTSVPDLPSVDGPSDPFTDRPLEKPPSVDVDEMSFPRPGLRRSRSTREDNPLKGNALGIFPPDSPIRMKLCDLLVHPFTEPFIFALIVLQTILLAIDANIGVGIDRSHGNLGANWIDWVMLVLFSIYTVEIVARSIVSGFIINPIEYSTINRKIGLRQAVADKAKELFGTPHTRPKHQETVQSTTDFAPQQGLVRALTTNITEDGSARGGSKAQRRQRLAHRAFLRHSFNRVDFVAVVSYWISFVLSIFSLEDSRHVFVFRMLAALRILRLLYLTAGTTVILRSLKKAAPLLMNVAFLVGFFWLLFAIIGVQSFKSSLRRTCVWIDPTDPTNTWVNDFQFCGGWLADNGSSMPWLRPDGVTNGTSEAKGYICPTQSKCIEGINPYNGSVSFDNIFQSLEMVFVIMSSNTFSDVMYYLTESDYLAAAIFYACGIVILFLWLVNLLIAVITSSFQVIREESKVSAFTGEESEVMSLHEKDDLKPSSKKSTLIRAFGKTRWLWITIIAMDLIVQCLRSARMSSSRETFINNFETVVTLILIVEIAIRFAIDWRHFFRSRSNVADLTLAVITGIIQIPPIRNSGQPYAWLTFFQILRIYRVVLAVPITRDLIMTVLRNFSGLVNLILFVFLLTFLAAILASQMFRGSLPQVNASGNTINVTFNSMWNSFLGMYQIFSSENWTTIVYNVTNFDIFYNTAWMGAAFFILWFVLANFITLNMFIAVIQESFDISEDEKRLQQVKAFLQQKEMGNPNAGNLSLSSIFKYGTASGRKRDPLEFGSRTTEMLLKDAVVRDFLDQQDEPVPYSSPQAEEDTPILRSQPTTVVAPGGTFAGWWQNLVSKLLHREPNPFYSRLEFSRAYEDLDPRQMAKEVMSAYDRRKRAQREYLRKYPSYNVSLFIFGPQNRIRRFCQRIVGPGRGEERIEGVSPSIPVWYTFSAFIYCAIVAMVILACITTPLYQKEYFDRHNFSVRNWFVWTDLGFAVLFTIEAAIKVIADGFFFTPNAYFRGSWGLIDGVVLITLWINVTSSLFNEGQVSRAVGAFKALRALRLLNVSDSARNNFHAVIIQGGLKVLSAAFVSISLLIPFAIYGLNLFVGKMQSCNDSSLNNLNDCVSEFLSQPSNWNVLTPRVVSNPYYSFDNFGDSLFILFQIVSQEGWIDVMWQAIEITAVGQQPQPFSSYGNAVFFVIFNLLGAVFVLTLFVSVFMRNYTEQTGVAFLTAEQRSWLELRKLLRQISPSKRPLPNQKRESWKEWCYRRAVRKTGRWSRFVTVILVLHLILLCIEFYPTREWWDTTRNYLFLLFTLIYIANIVIRIVGLTWSRYRRSTWDVYALLSVSSTFITMILVLGRPQSWAIVRLQRLALVSIALLLIPRNNQLDQLFKTAAASLPLIANLLATWFVMFLTFAIALTQTFGLTKFNNNETVNINFRDVPKALILLFRISVGEGWNQIMEDYATMKPPYCIVSDNFRDGDCGSEPWARFLFIAWNILSMYLFVNLFISLIYESFSYVYQRSNGLSVISREEIRRFKQAWAEFDPDGTGYISREAFPRLLGELSGVFEMRIYDGDFTVARLVEDCSKPRRESVVSGRNEPREIDLAKLNARLADLPVEAIRRRRRRMNAFYEEVLVSADHDRGISFTSLLMILAHYNVINDNKSLRLHEFLRRRARLQRVEEAVNRNIVIGFFDTVYWSRRFRHHLRSKAAGRMTVVPQFSVPEIFVDEAAHDDTAVGPFDGGAGLKSPSVGSSVPSSPRFGGATPPSASQTGEVSSRNLPPIRTRFNSTSSIQLSPTNSPTTLMSPTTTFPPLGSPTAPRSPGAHQSTVSQGSISEDWHLAQALSRPSSRDGAVEGPSSWSAAPRSPRGIHGRTLSTRDTADELESRSRANSSVSAQDVLEVLDTSVWGESIRKSFSMRRPSGEQGSGRRKS
>QG37_01815_t1
MEKRLPSYVEEHVPHEDYDFIDHAVESDFDAIQRGVVDALGTNDHSGLWRVGTSHRDEEQEPSSPQSTPYNRYPDTHPDYTLESDLTYDIPLITFNQPDTSQNTAASERPQLKLTTQDLDSLEAGAYRAPSPSRAPQSPSKLPDFLTRMSNRIAGDNNPPPTPSAERSHSFSEFLHPSTSSKHPESPSPSAQEPTFGSVQSIDTSAEHHSDDGHSKVSSDGQTRDIPTLSTESVNNISRPTLQRTHSDAVSGVSGGSVPLSAAAKPFFSKIERAERFDHLYLYGKSCGMFTSKSKLRIMCHRLVSHPMTSSFLLFLLVLQTALLSYREWNPEALDGYYYSGYNWADYILMAINILYSIEVFAKIIAYGFISDKVMFDELGLEYPSTGFLMSAKRAIDNIPFTSIIKRLYHKWADTRRLKSADLNIKYDDFVSNEDSFNHHRREDPHKPEFTSFAAGQSPQMNGVRKQNTFLYSTQIRRKVDEMNLRRAYLRTSWQVIDFISMVCFWISLPLSYNHYDAKHHIFLFRALSCLRILRLCNLTTGTNIILRAIHSAIPQLVDVSLFICCFWVIFGIIGVQSFKSSLTRHCQWTNPEDPSETYLNSDSYCGSFIGRDGFVRSFLERDGSSSGVIKGYRCPMYSVCQSGENPYGGTVNFDNIFQSMQLVFVIMSANTFTDIMYYTMDTDNIGSSLFFIFCIFILTVWLLNVFIAVIVTSFNIAQLEDAEDKKRKDEGRRTSLLAIFGFNDKLHNQKVYPLIQKRLYLRIYYKIEIFFVMLIATDLIIQALRDHNMSDQRAHGLYRFEAAVTATLFVEIIIRFLLYYPHWRTFFMSRRNFFDMFLAIITGIIILGPVKSLLGHAYYWLTVFQIARIYRVVLSIGITRNLWMKLTNNIKAIFDLALFYYILLFLSSIIVTRYFEGTATKEDTTEDFFTSLYTLPNAFMSLYIITTTENWTTAVYGLQEAAKTVSSRAFGTIFLYAWFVVSNTMILGIFIAVIARTLEVSEEGKRKQQLLQFIDNMTKRLQSITHETGALSKWKHKIFKRKDDKNIERAMTNLLLSGTAVNEFLEKDLEPEDRDDEEIKPLPRNPVQRWIKVNFTRALSVVKNPFYSSGRKSIPLESFDPAKFAQNVITERNQLVSSQDEYLRNNPMFNTVFYMLGPRHRLRRFCQRIVFSSYGERVDGVEPNKTVGEIFIALMFLSTVGIVVTTCILTPLFRRDIINQEGKWSWAFIIDVVFICIFTIELLIKITADGIIFTPNAYFRSSWNWIDFIALASLWIEFISVLRNDGHLSRIVRGLKALRALRLLTISETAKSNFHYTMISGFGKIMSAALISITLLLPFSIWGLNIFTGRLGTCTDDSLGEADCYNESGNTVFDWDVISPNAYVEPFLNFNNFARSISTLYQIVSLEGWTDLLMQVMQSTGEGTPPELFASPFNGVFIILFNNVSIVFILTLFVSVIIDNYSRVTGRAYLTKSQIQWYQVKKFLKQVKPSKRMDRSNMPGLRRLCYNLTVEKNIVWWQTLNLCLFIHIIALLSETFPERDGINTARYVFLMISSSIFIVNSLMLCYALGYKSFIQNKWNLFQALVSIGAFVTTILSFPIDSSSIVINFNKLFLVAMLTFIFPRSNKLSQLLRFASASFPSLASLIFTWFVVFMVYAIAMNQIFGMTKTGPNTTGNINLRSVPKALILLFRCSFGEGWNDIMSDFTVESPWCTADQTLDDSDCGSQQYAYILFMSWNVISMYIFLNLFVSLILDSFSYINSGSDYVDLISREEVRKFKRAWQQFDPNGTGFIKPYDLPKFLHSLTGSLSFRFYSGDLSIPELCRKWIRRNNPHDPYDISVNYDEVENIMNKMDIPKIQERRRVYERFLEEAIMNMEIHEEPGISFTRILLQIPLYNSFDPSQCLILLDFLDRRLFYQKLEKRMKLKRVYETVAAFACRWKYVENKRHGVRDTNINFDKELKRSSYFANEELSLKEPMEEQDEVSVSDTEDSSSDNELIPLHKDNLKVHKGDYYPKSPVHLFKGTDKFGQDHDVYHHPVRSEAAHSPSQLSPSIHSAPWEDKSNLSAVDLTTIGETLENSSWGDAFREVTSRGSTSHRIISRRPSTNGSDNSYNSQSYEDKKFS
>SCODWIG_00095_t1
MNPFKHNEDEEGSSSAHRNKQTIPHFNISKPTFVQEDDYVQNSQHQDVNSKLSTAKDITEILSINRSKLSLNGSFANENSTLSHDIPSNNKNHTDIASVLSNNKSHADIASILSNNIDLQSARLVSNINNEYSNEFIEIQNNVKDALSLKRSSWLNSSKGDLSLDDSEDERAYVKNDEDEEEQEENISPNANANTRNLSSQDNDNLEVISLNSYYENIELKKLNLATKGRDKKENTQNTESTEQLHFSDDEGRNGPGDNNNDDDDDDDNNIKYPLILYGKSLRFFHPYNSLRLLCARILLHPFYKYASPGLLLTYAIILGYRYNNPVENNALFNYGSNWADIVAIYFNAIFSIEIILKCIAFGLWDDSELLEAYGKPYKGVAQLFGLYKLKNFLESNYGHRIVNFILPFKLKPIKYDFFLKRSKVTFSGNNNLHKLLPTEFQIPRAFLRSSWNRIDLLSTIFYWISLFFAINNFDFIYGVRIFKALGALRIMKLTDIDSGFASVLKSLKYGFPQLLKVGFMLLYFWVFFAVLGVQSFRGSFRRQCVWINPDNPNDTYLNEFQFCGGYLEANTNKKLPYEYEDGTKGPYSKGYLCPANSKCISSNNPYNGRVSFDNILNSMELIFVIISANTFTDLMYYTMDSDNMAASIFFIASVFILTIWMANLLIAVLVESFHLSNDIQKKKKKRPNPKEGFWPIRISKYIINFFKKMASRRKMPQFMWKCVKLYGKIEFIFIIAIVVDLVAGTTLKSHSTPEHVHKLYVISEVVASLLLAESIIRIFIYSFNFWLFLAKPLYVYDLCIALITFVINIPSVRVALGQNYNWLYAFQVSRIYRLILAVSFTRDLWMSVLKNFEFIWDLVAFYFVFLILASIIISIYFEGVIPISDEDDNQLGMFSLSNSFISLYAISSTENWTDILYALQQYSPTKFAAFCGSAMLILWFILSYNVVLNIFIALIAESFDVEEKDKKKLQVKHYIKHIYPEKIKNFTNVPLLTRIKRKLFSKSTYENPKDFQQFLLRGTAIMSIAKDIEEFSSDPKDHASSSLWHMLIMYKNKILERTMANTIFHENPFSKNTEIVVTQSDSVDSTNGKNIVLRLNDHEDEKISYLLEHPTYNSTYFFFLPNHRLRRFCQRLVPSSLGNRFDGTKFIIDETNKVDRNRFFFHWERDVFTGFTLIVTIAMVVTTCYFTPLNRATYNDEWNWFIPLDGFFVGVFTLEFVIKTIADGVLLCPNAYLKNSWNRIDFVVLVSMWINFIALSLNNGYLSRAIRGLTALRVLRCITISETARSTFNSVLLDGVAEIASACAIAMTLLFPFAVWGIHLLRGRLGVCNDNSLGLASCYNEFSSTVYNWDILMPRVYQEPPLQFNSFSKAFKSLFEIVSLEGWVDLLENAMNSSGVGSPTATFATPENGIFVILFNFVSIVFILTFFVSLIITHHSKSTGTAFYTIKEKSWLEVSKLLSQVRPEAVPNMFEMSRFRRVCYNLAVEQKNIVYSSCLQIVLHVHILGLLVFHFVQDSKFQYYNQVWFTVTTFLLVFNDFFYFYGKGYKIYKLNNWNIVRSVILIFAFISNIVQLVWFRYVTGFTNITNLFQLAIFLFVIPQNSILQELVSTAVASLPSIASLTYTWFILFLVYAIAMNQIFGMTRLGENTSDNINFRTIAKGLILLFRCSFGEGWNYIMNDLTVEQPFCYTDDTTGETDCGNSGYALTLMMSWNIISMYIFLNMFISLIVQNFSYVYQTSATKSVVNRHEISKFKKAWKEIDPDGVGYIPYQKLPSLMRSFDGPLSFKLWEGRLTINNLVTNYMKIDPNDPYNVQVDLLGLNRELENVDLVKVTRRNLNYRRFIQEVYETHSEYGAVKMSKLLQQLPLYTCYDAQQCLVIDEYVKWTYTRDIVDKIITNHRALDVLDMIITRYKYKKYLKDLKKENENNTNENINPNESFQREGSYSSLNPFQPKINATEYMNPFEDPSRSNSMVSTPVNVQFDTYVWSPVEPDRHWKRKTNTRTSSDIDDDPKNPFA
>SMAC_04252_t1
MSDHKSTSPRRGSVSSTSHQQSIPLRDLRPVPEGQEGGGGRTSETNDNVRNSEAGLQMPSPSTAPMSANLPGLSTYWEHPYPSGRDDRSAADSPIDHMALQFALPPNISGHGHELPPSASYMPSASDPYSVPHPYYEERTDTDSLESDSVPLKPAAQPIGRLDAPEGDAAPRDSFQTVSDLGNGSSRPRNTMLGFDLENNFTADRHRSFGDSLVPDDRRRSRSLSTSGALSRAGSIMRAMSQRVVMISGEGDLIDQQTQRDRSRSPSMERPRPGHASGPMLVDTSYPSQTGQTPTEKRPESHHAYPEQHPAFRPRSRDPRNNPLKGKSLGIFPPDNPLRLWLCDLLVNPWAEPFILVLIVLQAVLLAVEAAPDVFSDGNGRPERWGSTRIDWAIFVLFVIFTIELIARIIVSGFIINAPEYEEAKNKRRFRERMAEQYRVIFRPQRQRSVRQPQPRPEHFEPAPFTRSFTMAQSQIQTLEDQQRRHLARRAFLRHGFNRLDFVAVVSFWISFVLGVTGLESKHHMYVFRMLSCLRIIRLLALTKGNLIILRSLKKAAPLLVRVSFLMGFFWLLFAIIGVQSFKSSLSRQCLWIDPDHPTDFQAAYTPDSAFCGGHIDNATGETMPWVYSDEKESLTDLKNGTLRAKGFICPRGSICIRQENPFNGTVNFDDIGHSLELVFVIMSANTFSDLMYYTISSDFLPSALFYGAGIIIMMLWMTNLLIAVITSSFQVIREESKASAFTADEPPGMVASRVDDAMRRPTLLQRIYNRTKPLWILIVAFGLLAQSLRSARMRSGRERFVNIAEPVVTLLLDVEIIIRLAADIRGFHRRKRNLVDLGLAVATSIILIPPIRNSGQVYNWLTAFQILRVYRVVMVIPMTRKLIRLVLGNVTGIGNLMSFVFLITFLMAIFAAQLFRGELPRYDDDGEPIRIPFNTIYNCFLGMYQVLSSENWTDILYSVTAATHHLHTAWIGAIFLVGWFILAYFILINMFIAVIQENFDVGEDVKRLEQVKAFLQRKELGHSASSNLALSKVLNFGRSKKQRDPLDYGPAMMEMLLKEAVVHDFLDDDIDPLQQSGPDGQPTSQLGSSKTMQYDGVTPGILSAAWGKFVSLFTSREPNPFYSNVNLDGLGENLDPRTMAAQAMNATKRRARAQREYLMRHPNYNKSLFIFTPKNPIRRLCQRLVGPGRGTERAEGDAPNTYAWYTFSTLIYAAIVAMVVLACITTPLYQKEYFEKYGKTAFNWFVWADTGFAIVFTVEALIKVIADGFLWTPNAYFRSTWGVIDAIVLITLWINVITLFTRNGAVSRAVGAFKALRALRLLNISESARDTFHSLLIVGGWKILSAAFVSISLLIPFAIYGVNLFHGKLLSCNDSSEGIVRLDDCFGEWNSTPYNNDWPVLAPRSVSNPYFSFDDFGSSLFILFQIVSQEGWVDVSFALQAITDRGLQPQSEAPFNGQGNALFLVVFNLLATVFVLTLFISVFMRNYTEQTGVAFLTAEQRSWLELRKLLRQISPSKSSYDESKNKWKIWCHKRAIEKRGKWYVAITSVLVFHLVLLLAEFYSEPDWWTNTRDAVFLLFTLIYIANIVIRIVGLGWSRFRKSSWDMFSLVTVTGAFATTILFMTNTKLDTYIQLHKFFLVAIVLMLIPRNDALDQLFKTAAASLTTIGSLLATWLVFFLVFAIALTQTFSLTRFGEETDYNINLRTVPNALILLFRFSCGEGWNAVMEDFAKIKPPLCVEGVEFSDSDCGSTAWARALFIAWNIISMYIFVNLFVSLIYESFSYVYQRTSGLAMVDRDEIRRFKEAWRSVDPAGTGFISKEAFPRLLGELSGVFEMRIYDSRDSVRQILEDVRGEDTSSIRHASIISTTQFQTSLDLKKLNERISQIDVSKVKERRRRYNIFFEEVMVSADSERGISFTAVLMILAHYKIINDSKSLRLEEFLRRRARLQRVDEAVQRRIVLGFFDMIYYSRKFKRHMEVKRSARLTAIPQLGVPEIYVDNDQQSDNEQQNRESNGNNSARASGSGAAGGTNPFESSSTNPFGSGSTALSPGGAASFLSADDARAHHRSWSGVSADLSSFDTSYGHPLAGPRANKSSNSASHRNTHAYSFELHDSLGVGGGNAPSPGGWGGGSGTMGSMGLSPGGALDDNNGGISPGGNSKRGSSVSPAQLSSMLDDSVWVASIRRSATMRRGQNNTDWGGGGTGRSSGGGYSGAY
>SPAR_G04300_t1
MQGRKRTLTEPFEPNTNPFGDNAAVMAENVENNTEVGGNRPESKPQALIPPALNIVPPESTSNSTVEQKEDSYNENGKDNSLISNIFRTRIGRSSHENLSRPKLSLQTASFGAAESSRRNVSPSARSAKSSSQYIDLNDERLRRRSFSSYSRTSSRRVSNSPSSTDRPPRSAKVLSLIAADDMDDFEDLQKGFKSAIDEEGLTWLPQLKSEKSHTESVVGEDGEEEEEPEFIPDVHTPNVGTSTTPGSIHLTPEPAQNGSLSEGLEGSINNSRKKSSPKFSRHLSPQKEGKDQTEVIEYAEEIPDFETLQRKLESRPFVLYGHSLGVFSPTNPLRIKIARFLLHRRYSLLYNTLLTFYAILLAIRTYEPENVVFLYRFTNWTDYFIFILSACFTGNDIAKIIAFGFWDDSEMFKAYGREYKSILQRSGIMKLYIYLREKYGKKLIDFIIPFRIISPGEETKYQQNSLSISLTKPYGSNENQRPFGTPRAFARSSWNRIDLVSSSCFWLGMFLSIRSYDSKAGIRIFKPLAILRILRLVNVDTGMPSILRGLKYGIPQLINVSSMLVYFWIFFGILGVQIFQGSFRRQCVWFNPEDPTDTYQYDMQFCGGYLDPVTKRRQNYIYEDGSEGSVSKGFLCPQYSKCVSNANPYNGRISFDNIVNSMELVFVIMSANTFTDLMYYTMDSDEMAACLFFIVCIFVLTIWLLNLLIAVLVSSFEIANEEYKKKKLVYGSRKTGYLARIVTGYWKYFKLKANQTRFPNWSLKGLTIYSHVEFIFVILIICDIGMRASVKVSTSTNYNNILLKTDRGISIVLFIESLARLVLYLPNMWKFLTKPSYVYDFIISIITLVISCLAVEGVLGHMYAWLSIFHISRFYRVIISFNLTKKLWKQILSNGVMIWNLSSFYFFFTFLVAIVMAVYFEGVIPPEEMADQPFGMYSLPNSFLSLFTIGSTENWTDILYALQKHSPNISSAFFCSVFFIIWFLLSNSVILNIFIALISESMEVKEEEKRPQQIKHYLKFVYPQKIQEYTHASLVARIRKKFFEGHKNEDTRDFKQFLMRGTAIMNIAQNMGELADEFKEPPSENLFKKGLSKLTIGVPSLKRLRMFANNPFYKNSDVVFTETNDINGRTYILELNEYEDEKLDYLKKYPLFNYSYYFFSPQHRFRKFCQRLVPPSTGKRTDGSRFFEDSTDLYNKRSYFHHIERDVFVFIFALATILLIVCSCYVTPLYRMHHKMGTWNWSSALDCAFIGAFSIEFIVKTVADGFLYSPNAYLRNPWNFIDFCVLISMWINLIAYLKNNGNLSRIFKGLTALRALRCLTISNTARQTFNLVMFDGLNKIFEAGLISLSLLFPFTVWGLSIFKGRLGTCNDGNLGRADCYNEYSNSVFQWDIMSPRVYQQPYLHLDSFASAFNSLYQIISLEGWVDLLENMMNSSGIGTPATVMGSAGNALFLVLFNFLSMVFILNLFVSFIVNNQARTTGSAYFTIEEKAWLESQKLLSQAKPKAIPNLIELSRIRQFFYQLAVEKKNFYYASFLQVVLYLHIIMLLSRSYDPGNLIGYQGVYFMFSTGVFLIQEALHMCGEGPRLYFRQKWNSIRLSIIIIAFIMNAVAFHVPASHYWFHNVKGFFLLVIFLFIIPQNDTLTELLETAMASLPPILSLTYTWGVLFLVYAIALNQIFGLTRLGSNTTDNINFRTVIKSMIVLFRCSFGEGWNYIMADLTVSEPYCSSDNNSNYTDCGSETYAYLLLMSWNIISMYIFVNMFVSLIIGNFSYVYRSGGSRSGINRSEIKKYIEAWSKFDTDGTGELELSYLPRIMHSFDGPLSFKIWEGRLTIKSLVKNYMEVNPDDPYDVKIDLIGLNKELNTINKAKIIQRKLQYRRFVQSIHYTNAYNGCIRFSDLLLQIPLYTAYSARECLGIDQYVHHLYILGKVDKFLENQRNFDVLEMVVTRWKFHCRMKRFIEPEWDTKNPIVSSHISNIDLSVESVPGTIEREPIATPRMDYGVNNFMWSPRMNQDSTMDSTEEPIDDNDGSQGSNNSIDR
>TAPDE_002262_t1
MRYSHDGEVISLQSIDLAERSQTLNRMDSWLTNDSEAEPEAETYDGDEEMSHGLTSHAQRISGASFLDADTSYRPSRTPPRTPRSHGNFRLNPFHGSPSSAHRRSASPLGRKVSLAVHKASARIVNLSNDANGNTPIATPQLSPPSPAMLEKDYFSNTRPVDSPQPILGLQGKTLGIFGSENKLRQFLCDVIMNPITESIILLLIVFQCVVLTIDSSYDGFDRSQNYQWGLWTDWALLAIFICYTVEVLVRTIVSGLWRNPEISHELDPAPDHAMAHVQSHTVNGSATKSRPLFKAPLRYFNDDRKRDQRFLLMVRRAYLRHSFNRIDFIAVLSYWVYVGLAVSGAGYRNHIHLFKALSCLRILRLLNITRGTATILKSLKKAAPLLVNVAFFVGFFWIFIAVIGVQSFKGSFRRQCVWVDPAGIQQNQTQYLQFCGGQWVNGKRTNFLLENWQESTTSPKGYICPEQSWCVQDRNPYNGSVSFDNILNSMELVFVIMSSNTFTDLMYYTMDSDYFTSAFFFIAGTLLLTFWLMSLVIAVITTSFQVIRDEQHSSAFVSQNNAQKAMEQHVITRSKAYKLWQQSKWIWVALILADLITQAFKSASMPPHVWDRFELAETIFTIIFAVEIVCRFAVHFPHWRDFLTFSNLFDLFLVVVTCVIQIPPIKHSGSLYRWLTVFQIVRSYRVIQAIPLTRDLILKIFGNAKGFINLIFFVFCAVFIAALVASQLFRGEAPQEVYGEVQEMTFKNIFNSFIAMYQILSSENWSTILYDIQSNQILTYQAWIGAIFIIVWFIFSQNILMSMFIAVLQENFEVSEEDKRREQVRAFVQKSIPTVANNSSTNLTIFTLFKKRRSQPSGTTRINPVLHETNVIDFLDQQISAPQTRTMTIQDQLQGPFQRFWQMIMKKYHDYAAQDKTNPFNSTFSIPTQSALSTMAPHTMAYEIAEAQRHRRAEQLRYVQENPAYDKALWCIGPSAPLRRACQTIVGPSVGERLNSDARPSAYMWYIFTAFMYLCTVALVVLACIITPIYQKGYRIQHQDSRFAWFTWCDLAFTLIFSGEFLIKILADGFWLTPNAYLRNTWNKIDLFVLVSLWINLIADILDRGSLSRAFRAFKALRALRLVNISDATKETFYDVLIAGFWNIAGAAIISLALLIPMAIWGLNMFSGLLKTCNDDNVDGSAQCYNEYSASPNNWDVWAPRSWENPQVWTFDSFGTSLLILFEIVSQEGWIDVMQSAMAITGRGQQPEQDASAVNAIFFIIFNLLGAVFVLTLFIAVIIQNYSERSGIAYLTTEQRSWQEMRLLLKQVRPSRRPVDAPKTLIRKWCFFAVKKQSVWNRFLTVIYCGHVILLMTEHFPEENGYSFVRNLLFLVTNLFYVANVLIRVVGLGWSLYIKSRWNIYNLVVVPISTALTVVVFRARGDVLSAFLTADKVFLVLIAMNLIQAIDPLDQLFKTTAGSAPALASLMATWLVLFVTFAIAFNQIFGLTKIGSNGSDNINFRTIPKALVVLFRMSCGEGWNSIMHDHAVAEPYCNSDSNFFESDCGSESWAYFLFIAWNILSMYIFVNIVISLVYNNFSYVYQRAGKMSSISRAEIRRFKTTWAEFDDGSGHIHASQVARFLSKLDGAFEVRIYPAEYSVPSIMANCRISPDIGSSRSSGLDLYALNEMTNMMDVDEIRRRRLNYRRLYAELMHHRGHKGISFTTMLLSISHNKFVDENKSLGLGEFLYRRNVRLETDHALAHECIVNFFATVVCRRKIMSMREPNTHQAAPPRLSRLQIPRTTSRAASRSPSPTTPTFGTSDRFSWTIGRPSISSSQGTPSRQPSPGIVSPHDFGDGVDYSDLLAGSAWSDAINKSPARTNSFHSQAHAK
>TEQG_02245_t1
MSFRGGRPLLSNDAGPSGFDHVSFHQSTIGLSFGPQQVRHSGSSTAFDGQVRSDDNSYFGASEDTVGQNGSGSFAGENDSLPLTDSRYLQPISGASVPDAQAQAQRNSNGGRSVHFAGSATGGGSHLGDDLEGGLRSGRSSVRNSHRSATGRLSPSPSPSSALSRASSMMRMVSQRVVNLSNEPEVIESVMRQKSVLKHARMDEPPSLPAMLEYAHDVASSETLNEGGPEKRPPKPKRKHGHPAISPLRGKALGIFSADNPVRRWLCELLVHPATEPIILILIIIQTILLAIESSVHTGRKGSWSSPVVDILFLAIFIIYTLELIARTIVSGFILNPEEYSTLDRSAGFRNAVMIKTRELFSLQRQPSTKKPADPQQMSIIRSFTTMQQQADEVGDSRQQQRIRLARRAFLRHSFNRLDFLAVVSYWIAFALSVLSIDTNHHIYIFKMLSSLRILRLLALTSGTTVILRSLKKAAPLLVNVAFFICFFWLLFAIIGVQSFKSSLRRTCVWVDPLGVSNFTLNQAPDTVQFCGGHLDNVTGLAKPWIHANGQNGTTSPKGHLCPQGSLCIEGSNPYAGTMSFDDVLHSLELVFVLMSSNTFSDLLYFTTDSDYLAASLFFIAGFIFLSLWLVNLLVAVITSSFQVIREESKRSAFTADRIDDVGPEDTSFRRVSKLKRLFNRTNYLWIGIIAFGLIVQCLRSSSMSSNRGELIDSTESAVTVILFIEICFRIGVDWRNLFKSRQNWADLILAIITMVMQIPPIRSSGGVYAALSIFQVLRVYRIVLAFSLTRTLIMTVFSNIVGLFNLIIFVFLITFLTSIFAVQLFRDQIPATDSDGEVTRTTFSNIYNSFLGMYQILSSENWTSILYSATEANSPRGTAWISAAFFVMWFVLANFVVLNMFIAVIQESFDISEDEKRLYQVRAFLQQKQLSESSHGNLALSSIFKFGRGRERYRDPLDHGPAALEMLLKEAVVQDFLDETSPLRPLETQPTEHPPEQQAVQPGFFSRIFNKLTERVLNREPNPFYSKLKFSRDHDELDPAAMAKEVLSAAEQRKRAQRQYLQRYPKYNVSLYIFTPSNPIRRICQRMVGPGRGKSRIEGVDPYKPVWYLFSAFIYAAIVSMVLIACICTPLYQRTYFETHGPGIHNWFVWTDLWFAILFSVEAVIKVIADGFFWTPNAYFRGSWGFIDGIVLITLWVNVVAALYKTGDVSRVVGAFRALRALRLLNVSDSARETFHSVIVMGGWKVISAAFVSMSFLIPFAIYGLNLFNGQMKQCNDGDFGYVSLAHCVGEYKSSQFQWQVLAPRAVHNPFYSFDNFGSSLFILFQIVSQEGWTDVLWNAMSITGVDKQPQPFSSQANGLFFVVFNLLGAVFVLTLFVSVFMRNYTEQTGVAFLTAEQRSWLELRKLLKQISPSKRSLNKDNNKFKAWCYRVAVKKHGRWARFITGLLLVHLILLVLEFYPEVDWWERTRDALFLFLTLFYIANVVIRLVGLTWSRFRRSSWDLYSILSVVGTFITTLLALINDKSIVFAQLHKLFLVSIALLIIPRNNQLDQLFKTAAASLTSIGNLLATWFILFLVYAIALTQIFGLTKFGGSETGNLNFRSVPKALILLFRMSCGEGWNQIMEDFATMEPPYCTLGENFYRSDCGSAAWARTLLISWNILSMYIFVSLFVSLIFESFSYVYQRSSGLYAISRDEIRRFKQAWSTFDPDGTGYISKEVFPRLLGELSGVFEMRIYEGDFTVGRILEDCRVNVRESELSHSRSVGELDLKKLMLRLSHLPVAEIRKRRARLNAFYEEVLVSSDPERGISFTSCLMILAHYNVITDSKSLRLEEFLRRRARLQRVEEAVRRNVFSVPEIYVEDEDGHMDEDQSRRASEDRARSPEGSPSRKAPRIALPKIETNMFGDEAHRLPSPTHSDWGNFNPSLTPQSPTTTPYDSSLPRDESGEGHGHQRGDSSVSVQNVQGVLDSFDHSVWGESIRRSFTRRRSHGSAGE
>TERG_07942_t1
MAPSENPSYDANNQSGSHSIPLQDLSRPPGTVIADGAGRRARSATIEDELPGRQTSVRGIRAIGRPLSQRYERIAENSPTGDRRADDPDNFESVSLSNDAGPSGFDHASFHQSTIGLSFGPQQVRHSGSSMVRRSDDNSYFGASEDTVGQTGSGSFVGENDSLPLTDSRYLQPISGASVPDAQAQVKRNSNEDRSVHFAGSAMGGGSHLGDDLESGLRSGRSSVRNSHRSATGRLSPSPSPSSALSRASSMMRMVSQRVVNLSNEPEVIESVMRQKSVLKHARLDEPPSLPAMFEYAHDVASSETVNEGGQEKRSSKPKRKHGHPAISPLRGKALGIFSADNPVRRWLCELLVHPATEPIILILIIIQTILLAIESSVHTGRKGSWSSPVVDILFLAIFIIYTLELIARTIVSGFILNPEEYSTLDRSAGFRNAVMIKARELFSLQRQPSTKKPADPQQMSIIRSFTTMQQQADEVGDSRQQQRIRLARRAFLRHSFNRLDFLAVVSYWIAFALSVLSIDTNHHIYIFKMLSSLRILRLLALTSGTTVILRSLKKAAPLLVNVAFFICFFWLLFAIIGIQSFKSSLRRTCVWVDPLGVSNFTFNQAPDTVQFCGGHLDNITGLAKPWIHANGQNGTTSPKGHLCPQGSLCIEGSNPYAGTMSFDDVLHSLELVFVIMSSNTFSDLLYFTTDSDYLAASLFFIAGFIFLSLWLVNLLVAVITSSFQVIREESKRSAFTADRIDDVGPEDTSFRRVSKLKRLFNRTNYVWIGIIAFGLIVQCLRSSSMSSNRKELIDSTESAVTVILFIEICFRIGVDWRNFFKSRQNWADLILAIITMVMQIPPIRSSGGVYAALSIFQVLRVYRIVLAFSLTRTLIMTVFSNIVGLFNLIIFVFLITFLTSIFAVQLFRDQIPAMDSDGEVTRTTFSNIYNSFLGMYQILSSENWTSILYSATEANSPRGTAWISAAFFIMWFVLANFVVLNMFIAVIQESFDISEDEKRLYQVRAFLQQKQLSESSHGNLALSSIFKLGRGRERYRDPLDHGPAALEMLLKEAVVQDFLDETSPLRPMETQPTEHPPEQQAVQPGFFSRIFNKLTERVLNREPNPFYSKLKFSRDHDELDPAAMAKEVLSAAEQRKRAQRQYLQRYPKYNVSLYIFTPSNPIRRICQRMVGPGRGKSRIEGVDPYKPVWYLFSAFIYAAIVSMVLIACICTPLYQRAYFETHGPGIHNWFVWTDLWFAILFSVEAVIKVIADGFFWTPNAYFRGSWGFIDGIVLITLWVNVVAALYRTGDVSRVVGAFRALRALRLLNVSESARETFHSVIVMGGWKVISAAFVSMSFLIPFAIYGLNLFNGQMKQCNDGDFGYVSLAHCVGEYKSSQFQWQVLAPRAVHNPFYSFDNFGSSLFILFQIVSQEGWTDVLWNAMSITGVNKQPQPFSSQANGLFFVVFNLLGAVFVLTLFVSVFMRNYTEQTGVAFLTAEQRSWLELRKLLKQISPSKRSLNKGNNKFKAWCYRVAVKKHGRWARFITGLLLVHLVLLVLEFYPEVDWWERTRDALFLFLTLFYIANVVIRLVGLTWPRFRRSSWDLYSILSVVGTFITTLLALINDKSIVFAQLHKLFLVSIALLIIPRNNQLDQLFKTAAASLTSIGNLLATWFILFLVYAIALTQIFGLTKFGGSETSNLNFRSVPKALILLFRMSCGEGWNQIMEDFATMEPPYCTLGENFYRSDCGSAAWARTLLISWNILSMYIFVSLFVSLIFESFSYVYQRSSGLYAISRDEIRRFKQAWSTFDPDGTGYISKEAFPRLLGVSIIPSVQFYFN
>TERG_07942_t2
MAPSENPSYDANNQSGSHSIPLQDLSRPPGTVIADGAGRRARSATIEDELPGRQTSVRGIRAIGRPLSQRYERIAENSPTGDRRADDPDNFESVSLSNDAGPSGFDHASFHQSTIGLSFGPQQVRHSGSSMVRRSDDNSYFGASEDTVGQTGSGSFVGENDSLPLTDSRYLQPISGASVPDAQAQVKRNSNEDRSVHFAGSAMGGGSHLGDDLESGLRSGRSSVRNSHRSATGRLSPSPSPSSALSRASSMMRMVSQRVVNLSNEPEVIESVMRQKSVLKHARLDEPPSLPAMFEYAHDVASSETVNEGGQEKRSSKPKRKHGHPAISPLRGKALGIFSADNPVRRWLCELLVHPATEPIILILIIIQTILLAIESSVHTGRKGSWSSPVVDILFLAIFIIYTLELIARTIVSGFILNPEEYSTLDRSAGFRNAVMIKARELFSLQRQPSTKKPADPQQMSIIRSFTTMQQQADEVGDSRQQQRIRLARRAFLRHSFNRLDFLAVVSYWIAFALSVLSIDTNHHIYIFKMLSSLRILRLLALTSGTTVILRSLKKAAPLLVNVAFFICFFWLLFAIIGIQSFKSSLRRTCVWVDPLGVSNFTFNQAPDTVQFCGGHLDNITGLAKPWIHANGQNGTTSPKGHLCPQGSLCIEGSNPYAGTMSFDDVLHSLELVFVIMSSNTFSDLLYFTTDSDYLAASLFFIAGFIFLSLWLVNLLVAVITSSFQVIREESKRSAFTADRIDDVGPEDTSFRRVSKLKRLFNRTNYVWIGIIAFGLIVQCLRSSSMSSNRKELIDSTESAVTVILFIEICFRIGVDWRNFFKSRQNWADLILAIITMVMQIPPIRSSGGVYAALSIFQVLRVYRIVLAFSLTRTLIMTVFSNIVGLFNLIIFVFLITFLTSIFAVQLFRDQIPAMDSDGEVTRTTFSNIYNSFLGMYQILSSENWTSILYSATEANSPRGTAWISAAFFIMWFVLANFVVLNMFIAVIQESFDISEDEKRLYQVRAFLQQKQLSESSHGNLALSSIFKLGRGRERYRDPLDHGPAALEMLLKEAVVQDFLDETSPLRPMETQPTEHPPEQQAVQPGFFSRIFNKLTERVLNREPNPFYSKLKFSRDHDELDPAAMAKEVLSAAEQRKRAQRQYLQRYPKYNVSLYIFTPSNPIRRICQRMVGPGRGKSRIEGVDPYKPVWYLFSAFIYAAIVSMVLIACICTPLYQRAYFETHGPGIHNWFVWTDLWFAILFSVEAVIKVIADGFFWTPNAYFRGSWGFIDGIVLITLWVNVVAALYRTGDVSRVVGAFRALRALRLLNVSESARETFHSVIVMGGWKVISAAFVSMSFLIPFAIYGLNLFNGQMKQCNDGDFGYVSLAHCVGEYKSSQFQWQVLAPRAVHNPFYSFDNFGSSLFILFQIVSQEGWTDVLWNAMSITGVNKQPQPFSSQANGLFFVVFNLLGAVFVLTLFVSVFMRNYTEQTGVAFLTAEQRSWLELRKLLKQISPSKRSLNKGNNKFKAWCYRVAVKKHGRWARFITGLLLVHLVLLVLEFYPEVDWWERTRDALFLFLTLFYIANVVIRLVGLTWPRFRRSSWDLYSILSVVGTFITTLLALINDKSIVFAQLHKLFLVSIALLIIPRNNQLDQLFKTAAASLTSIGNLLATWFILFLVYAIALTQIFGLTKFGGSETSNLNFRSVPKALILLFRMSCGEGWNQIMEDFATMEPPYCTLGENFYRSDCGSAAWARTLLISWNILSMYIFVSLFVSLIFESFSYVYQRSSGLYAISRDEIRRFKQAWSTFDPDGTGYISKEAFPRLLGELSGVFEMRIYEGDFTVGRILEDCRVNVRESELSHSRSVGELDLKKLMLRLSHLPVAEIRKRRARLNAFYEEVLVSADPERGISFTSCLMILAHYNVITDSKSLRLEEFLRRRARLQRVEEAVRRNVVVGFFNTLYWSRRFRQRIQARHDSRLVSVPQFSVPEIYVEDEDGLMDEDQSRRASEDRARSPEGSPSRKAPRIALPKIETNMFGDEAHRLPSPTHSDWGNFNPSLTPQSPTTTYDSSMPRDESGEGHGHQRGDSSVSVQNVQDVLDSFDHSVWGESIRRSFTRRRSHGSAGE
>TESG_05650_t1
MAPSENPSYDANNQSGSHSIPLQDLSRPPGTVIADGAGRRARSATIEDELPGRQTSVRGIRAIGRPLSRRYERIAENSPTGNRRADDPDNFESVSLSNDAGPSGFDHVSFHQSTIGLSFGPQQVRHSGSSTAFDGQVRSDDNSYFGASEDTVGQNGSGSFAGENDSLPLTDSRYLQPISGASVPDAQAQAQRNSNGGRSVHFAGSATGGGSHLGDDLEGGLRSGRSSVRNSHRSATGRLSPSPSPSSALSRASSMMRMVSQRVVNLSNEPEVIESVMRQKSVLKHARMDEPPSLPAMLEYAHDVASSETLNEGGPEKRPPKPKRKHGHPAISPLRGKALGIFSADNPVRRWLCELLVHPATEPIILILIIIQTILLAIESSVHTGRKGSWSSPVVDILFLAIFIIYTLELIARTIVSGFILNPEEYSTLDRSAGFRNAVMIKTRELFSLQRQPSTKKPADPQQMSIIRSFTTMQQQADEVGDSRQQQRIRLARRAFLRHSFNRLDFLAVVSYWIAFALSVLSIDTNHHIYIFKMLSSLRILRLLALTSGTTVILRSLKKAAPLLVNVAFFICFFWLLFAIIGVQSFKSSLRRTCVWVDPLGVSNFTLNQAPDTVQFCGGHLDNVTGLAKPWIHANGQNGTTSPKGHLCPQGSLCIEGSNPYAGTMSFDDVLHSLELVFVLMSSNTFSDLLYFTTDSDYLAASLFFIAGFIFLSLWLVNLLVAVITSSFQVIREESKRSAFTADRIDDVGPEDTSFRRVSKLKRLFNRTNYLWIGIIAFGLIVQCLRSSSMSSNRGELIDSTESAVTVILFIEICFRIGVDWRNFFKSRQNWADLILAIITMVMQIPPIRSSGGVYAALSIFQVLRVYRIVLAFSLTRTLIMTVFSNIVGLFNLIIFVFLITFLTSIFAVQLFRDQIPATDSDGEVTRTTFSNIYNSFLGMYQILSSENWTSILYSATEANSPRGTAWISAAFFVMWFVLANFVVLNMFIAVIQESFDISEDEKRLYQVRAFLQQKQLSESSHGNLALSSIFKFGRGRERYRDPLDHGPAALEMLLKEAVVQDFLDETSPLRPLETQPTEHPPEQQAVQPGFFSRIFNKLTERVLNREPNPFYSKLKFSRDHDELDPAAMAKEVLSAAEQRKRAQRQYLQRYPKYNVSLYIFTPSNPIRRICQRMVGPGRGKSRIEGVDPYKPVWYLFSAFIYAAIVSMVLIACICTPLYQRTYFETHGPGIHNWFVWTDLWFAILFSVEAVIKVIADGFFWTPNAYFRGSWGFIDGIVLITLWVNVVAALYKTGDVSRVVGAFRALRALRLLNVSDSARETFHSVIVMGGWKVISAAFVSMSFLIPFAIYGLNLFNGQMKQCNDGDFGYVSLAHCVGEYKSSQFQWQVLAPRAVHNPFYSFDNFGSSLFILFQIVSQEGWTDVLWNAMSITGVDKQPQPFSSQANGLFFVVFNLLGAVFVLTLFVSVFMRNYTEQTGVAFLTAEQRSWLELRKLLKQISPSKRSLNKDNNKFKAWCYRVAVKKHGRWARFITGLLLVHLILLVLEFYPEVDWWERTRDALFLFLTLFYIANVVIRLVGLTWSRFRRSSWDLYSILSVVGTFITTLLALINDKSIVFAQLHKLFLVSIALLIIPRNNQLDQLFKTAAASLTSIGNLLATWFILFLVYAIALTQIFGLTKFGGSETGNLNFRSVPKALILLFRMSCGEGWNQIMEDFATMEPPYCTLGENFYRSDCGSAAWARTLLISWNILSMYIFVSLFVSLIFESFSYVYQRSSGLYAISRDEIRRFKQAWSTFDPDGTGYISKEVFPRLLGELSGVFEMRIYEGDFTVGRILEDCRVNVRESELSHSRSVGELDLKKLMLRLSHLPVAEIRKRRARLNAFYEEVLVSSDPERGISFTSCLMILAHYNVITDSKSLRLEEFLRRRARLQRVEEAVRRNVVVGFFNTLYWSRRFRQRIQARHDSRLVSVPQFSVPEIYVEDEDGHMDEDQSRRASEDRARSPEGSPSRKAPRIALPKIETNMFGDEAHRLPSPTHSDWGNFNPSLTPQSPTTTPYDSSLPRDESGEGHGHQRGDSSVSVQNVQGVLDSFDHSVWGESIRRSFTRRRSHGSAGE
>TMEN_9438_t1
MAPSENPSYDANNQSGSHSIPLQDLSRPPGTVIADGAGRRARSATIEDELPGRQTSVRGIRAIGRPLSRRYERIAENSPIGDRRADDPDNFESVSLSNDAGPSGFDHVSFHQSTIGLSFGPQQVRHSGSSTAFDGQVRSDDNSYFGASEDTVGQNGSGSFAGENDSLPLTDSRYLQPISGASVPDAQAQAQRNSNGGRSVHFAGSATGGGSHLGDDLEGGLRSGRSSVRNSHRSATGRLSPSPSPSSALSRASSMMRMVSQRVVNLSNEPEVIESVMRQKSVLKHARMDEPPSLPAMLEYAHDVASSETLNEGGPEKRPPKPKRKHGHPAISPLRGKALGIFSADNPVRRWLCELLVHPATEPIILILIIIQTILLAIESSVHTGRKGSWSSPVVDILFLAIFIIYTLELIARTIVSGFILNPEEYSTLDRSAGFRNAVMIKTRELFSLQRQPSTKKPADPQQMSIIRSFTTMQQQADEVGDSRQQQRIRLARRAFLRHSFNRLDFLAVVSYWIAFALSVLSIDTNHHIYIFKMLSSLRILRLLALTSGTTVILRSLKKAAPLLVNVAFFICFFWLLFAIIGVQSFKSSLRRTCVWVDPLGVSNFTLNQAPDTVQFCGGHLDNVTGLAKPWIHANGQNGTTSPKGHLCPQGSLCIEGSNPYAGTMSFDDVLHSLELVFVLMSSNTFSDLLYFTTDSDYLAASLFFIAGFIFLSLWLVNLLVAVITSSFQVIREESKRSAFTADRIDDVGPEDTSFRRVSKLKRLFNRTNYLWIGIIAFGLIVQCLRSSSMSSNRKELIDSTESAVTVILFIEICFRIGVDWRNFFKSRQNWADLILAIVTMVMQIPPIRSSGGVYAALSIFQVLRVYRIVLAFSLTRTLIMTVFSNIVGLFNLIIFVFLITFLTSIFAVQLFRDQIPATDSDGEVTRTTFSNIYNSFLGMYQILSSENWTSILYSATEANSPRGTAWISAAFFVMWFVLANFVVLNMFIAVIQESFDISEDEKRLYQVRAFLQQKQLSESSHGNLALSSIFKFGRGRERYRDPLDHGPAALEMLLKEAVVQDFLDETSPLRPMETQPTEHPPEQQAVQPGFFSRIFNKLTERVLNREPNPFYSKLKFSRDHDELDPAAMAKEVLSAAEQRKRAQRQYLQRYPKYNVSLYIFTPSNPIRRICQRMVGPGRGKSRIEGVDPYKPVWYLFSAFIYAAIVSMVLIACICTPLYQRTYFETHGPGIHNWFVWTDLWFAILFSVEAVIKVIADGFFWTPNAYFRGSWGFIDGIVLITLWVNVVAALYKTGDVSRVVGAFRALRALRLLNVSDSARETFHSVIVMGGWKVISAAFVSMSFLIPFAIYGLNLFNGQMKQCNDGDFGYVSLAHCVGEYKSSQFQWQVLAPRAVHNPFYSFDNFGSSLFILFQIVSQEGWTDVLWNAMSITGVDKQPQPFSSQANGLFFVVFNLLGAVFVLTLFVSVFMRNYTEQTGVAFLTAEQRSWLELRKLLKQISPSKRSLNKDNNKFKAWCYRVAVKKHGRWARFITGLLLVHLILLVLEFYPEVDWWERTRDALFLFLTLFYIANVVIRLVGLTWSRFRRSSWDLYSILSVVGTFITTLLALINDKSIVFAQLHKLFLVSIALLIIPRNNQLDQLFKTAAASLTSIGNLLATWFILFLVYAIALTQIFGLTKFGGSETGNLNFRSVPKALILLFRMSCGEGWNQIMEDFATMEPPYCTLGENFYRSDCGSAAWARTLLISWNILSMYIFVSLFVSLIFESFSYVYQRSSGLYAISRDEIRRFKQAWSTFDPDGTGYISKEVFPRLLGELSGVFEMRIYEGDFTVGRILEDCRVNVRESELSHSRSVGELDLKKLMLRLSHLPVAEIRKRRARLNAFYEEVLVSSDPERGISFTSCLMILAHYNVITDSKSLRLEEFLRRRARLQRVEEAVRRNVVVGFFNTLYWSRRFRQRIQARHDSRLVSVPQFSVPEIYVEDEDGHMDEDQSRRASEDRARSPEGSPSRKAPRIALPKIETNMFGDEAHRLPSPTHSDWGNFNPSLTPQSPTTTPYDSSLPRDESGEGHGHQRGDSSVSVQNVQGVLDSFDHSVWGESIRRSFTRRRSHGSAGE
>TRICI_002363_t1
MPTPPPYGRSRSWSAWSRASSPSFEEVSLQDLEPSESTGSFAGLLPEKHESDDRGEQSTVYKGVKNLFFGRAGSTSDHRRRSEEPNTTRGSISPITRPRLNRSATEVAGRRHSSTNNGDDVENPLEASLVEGQNLNVIRQGLNEALGSDGKGTWLAAETGSLFSRQESTSDISPNGSRSDLSPSHAFNSEYRKSQHSDHSKVDSVSLAEEGRLTPSSTNLQAPSRDMSPARQISSLVRHFSSRVVSGSDRSTSPRSSSHQPRNSGVIDPDPAQERKVGQQSESSDNVNQLEFPGDEDYIDPQHSVFAIEHGHPERSVADGSESDSQPDEAHFIEPQLGGKSLCIFDKNSKVRRHLYQLLHEPWVEPLILVLILLQTVVLSFLMAPSVHDIHERSGVSYMSWGSHWSDWVILALFIVYSIESLAKIVAYGLWDDSQLVSESNSMIGDWKNNSFFNLFKRDKNKLTTKKQAPVVLRTLTTFVSSGKMEQYQIPVERAYLRSSWNRVDFISVISYWIYMLLSINDIQNNHKFYVFRLLAHLRILRLLNLTHGTSAVLRSIKKAAPLLSNIALFIGFFCFKSSLRRKCVWVDKYGVEENYTTEQFCGSYLNNVTYDVEPYVFMDGAKGNNAKGFTCPANSVCVSDENPEDNTMSFDNIFNSLEMVVVIMSQNTFSDVMYYTTDTDYLVSSLFFIVGVLVLNFWLVNLLVAVIVSSFRLVREELQRDGISLIERIFVLKWNPRGEDHMKYLTRNRRGRLYHRFSFIWVLIIAADIAVQCSLTDESTKDQIDFIYRWQIWTTSALCLENIARFCFYLPYWRAFFFSKSNCADTVLNVANVIILLPFVHEHEILYAWLTIFQLMRFYRVAIAIPFVRRLWQKVLGGYKTIFNLTIFLFLLTYICSILGALLLRGVVPYEDDGEVQEFSFFDLANAFVSMYVIASTENWTDVVYPAVESGGNKFTQACIATFLICWFIISSFIVLNLFIAIITENLGVSPEVKRKEQIRMFVKEYATKMNKSSYLTGGFRAVKGIFSKKNGDEGGEPSPESGNVVFDMLLERHVVDEFLSDDEDEVVNQQDDPVRIDIGRSVKKQFARVKGLFSSKEPEVNPFLDRNEIVDRSHSHPANMAKDFLHSQNEQQKRRRQFLEDNPDYDVALWIFKPDSKVRRFCQSIVASSHGIRENGVNPKPIVWYSFSVFLLAATIALVCIACVNTPLYYKNYSDEHGLTAANWITFTDAVFVGIFSAEAVIKVIADGFYFTPNGYGRSSWNKIDLFVLISLWINLISEAFFNGYVSRFVRCFEALRALRLLSISSRAQQTFHDVILVGLGKIMGAALVSLCLLFPYSVWGLNIFHGRLYECTDDSISDFSECINEYANTPFNWEVISPRAITKPYYDYDTFGHAFLVSFSIISLEGWVDVLNSVMSITGKNSNPETFASRYNGIFSISYHILSTIFILTLFVSVIIKNYSETRGTAFLTDEQLAWYEVKKILNLVRPSRRPPYRKEGTIRHYLLVKVQERTSWIHKTEKVLLGCLTILLCIEYYPETNNMDTVRNALIVVNMLFFTLCFLAKLYCLGFKLFFKRKWEVYGLLVSICGFAFTLVGVVGTWRDIFYNFQKLSLVGALLLWIPRSSRLDQLFKTGSASLPVIGNLLITWFILFLAYAIAFNQVFGLTRIGPNGSSNMNFRSVSKALVLLFRMSCGEGWNELMSDFLVSPPHCVQGTGFTDSDCGSHAYAYILFISWNIISMYIFSNMFVSLIYENFSYVFQGRSADITRHDIKLFKKAWVQFDPEGTGYIDTKDLYKFLRSTEGYFSMNIYHGRYSVKNILEDSRAETDDIYHVDRVALNAALKNMSGIVYKQRREIYERFCTQALMEADPEKGISFNKLLLQFPLYRTMDENKCLKKILLQKVEVEMLKKKLIGFLEMVYLRKTYLAKVKDGALDTQATDRYNAGVLSGVIPKIDITSTDDTGINRTLPMLQPPPIITTSTDRYGGDECESPIRGRPPGIDDDDDDEIGASTSTSYNQHLTVKSTSPRRGSRGGRDGFSNDENYD
>TRIREDRAFT_23028-t26_1
MLKVMTRPHLPPHGSSAQHPTLGQRRVPFPARLQRNLYSYLSFDGGPQYIEETANPYYSDSDRVPLTAGVQPISGSHLGDDRGFHARDSFQTVRDLDSSSVRDHDGKNLGHGANSDYMAGGHQSYGMTLDPGDYRLSRSASTSGAFHRAGSIVRAMSQRVVNLSGESDVADQRSSRYRSRSRDSPASSREEKAAQNVFLTAEIPTRPSPSTRSKPHNPLKGKTLGIFSPESRFRLWMCDVLVNPYTEPFILLLIISQTILLAVESWPDVFSPGNERPEQWGTKPIDWTMLGLFIVFTLEIFARIVVSGFILNAEEYSTIDRKRGIRAAIADRYKTIFQPQRQRSVKRVRSTQPQAPAFARSFTTLMQGQQTGPKTVEDQQRLQLARRAFLRHSFNRMDFVAVFSFWITFVLGITGSENRHHFYLFKMLSCLRILRLLALTHGTAIILRSLKKAAPLLVRVAFLIGFFWLLFAIIGMQSFKSSFSRQCVWLDPLDPNNLTASFTNEMQFCGGYLDNSTGATLPWVKLGASGSLEDLVKGTSEGKGYLCPRGSICLQQQNPYNGTVNFDNILHSLELVFVIMSANTFSDLMYYTMASDYPQAALFFGAAIMIMMLWLTNLLIAVITSSFQVIREESKSSAFTVEPEPSTQPHTDTLKRKASTTQNIYRKTSLFWLLVVAFALLSEACRSATMSHSRARFIDTAEIAATILLDVEIIIRIVAYWHRFHRSWRNIFDLGLAIITSAILIPPIRNSRVYAWLTVFQVLRAYRVVLAIPVTRKLILLVLGSAAGIGNLMLFVFLMTFLVAILAAQLFRGQIPVYDDGELNRISFNTVYNSFLGMYQILSSENWTNILYSVTSYTTAMKTAWISAVFLIGWFILSFFILINMFIAVIQENFDVSEDEKRLEQVKAFLQRKELGHTANNLTLSTIFSFGKSRRRKDPLDYGPGMMEMLLKDTVVQEFLDDEVADPLRLHPEHRSPPHRSTTNLMGDGKPGFIKKIWARVNKSEPNPFYSNLRFDGPNGTLDPRQMARQAVSATSARRKAQRDYLARHPRYNTSLYIFPPSSRIRRFCQRLVGPARGLERFDGVEPNKIAWYSISTFIYASVFAMVVIACVTTPLYQKEYRDLHPSTVTQWYIWTDMSFAIIFTVEAIIKIIADGLLWTPNAFLRSSWGIIDAVVLVTLWINVVTLLIDDGAISRALGAFKALRALRLLNVSDSARDTFHSLIIVGWWKLLGAAFVSISLLIPFAIYGLNLFNGLLVTCNDSGDISLLSQCFGEFNSTPYSSDWPMLAPRVAANPYFGFDDFGASLFTLFQIVSQEGWVDVSFAAQAITGRGMQPQDLANQGNAMFFVVFNLLATVFILTLFISVFMRNYTEQTGVAYLTAEQRSWLELRKLLRHISPSKSSYDDSENKWKKWCHKRAIEKRGKWYQAVTVVLVLHLVLLVAEFSDEPAWWTNTREYIFLLFILIYISNITIRIIGLGWTRFRRSSWDLYSLVAVLGAFTAILVLLIVDMRADTYVQLHKIFLVAIVLLVIPRNDALDQLFKTAAASLPVIGNLLATWFVFFLVFAIAMTQTFSLTRFGDNEGSDINFRTVPMALIFLFRMSLGEGWNQIMEDYAGIEPPLCVEAESFFDSDCGSKPWARFLFIAWNIVSMYIFVNLFVSLIYESFSYVYQRSSGMAVVDRDEIRRFKEAWRSVDPAGTGYISKEAFPRLLGELSGVFQMRIYEPEDSVRQILEDVRGDLRASRHTSIVSAAALNDIDIHRLNERLSHLDIKNIRKRRQRFNIFYEEVLVSADPDKGIAFTDVLMILAHYNIINDSKSLRLEEFLRRRARLQRVDEGIRRRIVQGFFDTLYWSRKFKAHMERKRASRMTTVPQLRIPDIMVEDDDDDTLSTQAEAKTSHLSMGAGGDEHRKSAWPPNTMADGTAQSHPLGFPRSSLTAQEESRGTSTFSFELETPDLRETMAAELERPADNSNLDSVQDMLDGSVWIDSIRRSATLRATDRSSYRYDDLP
>TRIVIDRAFT_218840-t45_1
MSSELPDDRTGRPPPLVLHGANSSDDHREPTRTNNNEPGFSTYWHPSYSSSSHDSINFDSHIDPTALQAALPPDIPPPLSQSPHFAPDSYHPFDGGSQYIEESANPYYSDSDRVPLTAGVQPISGAHTGDDHGIHARDSFQTVRDDDNAPIRDQEGKGLGHGSNSGYLSAGHQSYGLSLDPGDFRLSRSPSTSGAFHRAGSIVRAMSQRVVNLSGESDIADQRSSRYRSRSRDSLSERPANPVTSTYGTESYYGRPASSREEKAGQNLFLTADIPSRPIRSKPPNPLKGKTLGIFSPESRFRLWMCDILVNPYTEPFILILIIAQTILLAIESWPDVFSPGNERSERWGKKPIDWTMLGLFIIFTLEIGARIVVSGFILNAEEYSTIDRKKGIRAAIADRYKTIFQPQRQKSVKRVRSTQPQAPAFARSFTTLMQGPQTGPKTIEDQQRLQLARRAFLRHSFNRMDFVAVVSFWITFGLSITGTENRHHFFLFKMLSCLRILRLLALTHGTAIILRSLKKAAPLLVRVAFLISFFWLLFAIIGIQSFKSSLSRQCVWLDPLDPTNLTASFTNSMQFCGGYLDNATGATRPWVKFSAPGSLENLARGTAEGKGYLCPRGSICLQQDNPYNGTVNFDNILHSLELVFVLMSANTFSDLMYYTMGSDYPQAALFFGAAIMIMMLWLTNLLIAVITSSFQVIREESKSSAFTVEAEPSSQSHADERKRKTSPAQNIYRKTSFFWLVVVAFALLSEACRSASMSHSRGRFIDAAEIVATILLDVEIIIRIVAFWPRFHRSWQNLFDLALAIITSAILIPPIHNTRVYAWLTVFQVIRAYRVVLAIPVTRKLILLVLGSAAGIGNLMLFVFLMTFLVAILAAQLFRGQIPVYDDDGNLIRISFNTIFNSFLGMYQILSSENWTAILYSVTAYTTASKTAWIGAVFLIGWFILSFFILINMFIAVIQENFDVSEDEKRLEQVKAFLQRKELGRTANNLTLSTIFSFGKSRRRKDPLDYGPGMMEMLLKDTVVQEFLDDEVADPLRLNPEHRGPPQRSTTRLMGDGKPGFIKKIWSRIHKSEPNPFYSNIRFDGPNGTLDPRQMARQAVTATSARRKAQRDYLAQYPRYNTSLYIFPPTSRIRRFCQSLVGPARGLERFDGVEPNKIAWYTISTFIYASVFAMVVIACVTTPLYQKEYRDHHPATMTQWYIWTDMAFAVIFTIEAVIKIIADGLLWTPNAFLRSSWGIIDAVVLITLWINVVTLLIDDGAISRALGAFKALRALRLLNVSDSARDTFHSLIIVGWWKLLGAAFVSISLLIPFAIYGLNLFNGELVSCNDSGDISLLSQCFGEFNSTPYSSDWPILAPRVAANPYFSFDDFGSSLFTLFQIVSQEGWVDVSFAAQAIVGRGMQPQDAANQGNAMFFVVFNLLATVFILTLFISVFMRNYTEQTGVAYLTAEQRSWLELRKLLRHISPSKSSYDESENKWKKWCHKRAIEKRGKWYQAVTVVLVLHLALLVAEFSDEPSWWTTTREYVFLLFNLIYISNITIRILGLGWTRFRRSSWDLYSLVAVSGAFIATLALLIADARADTYVQLQKIFLVAIVLLVIPRNDALDQLFKTAAASLPVIGNLLATWFVFFLVFAIAMTQTFSLTRFGDNEGSDINFRTVPMALIFLFRMSLGEGWNQIMEDYAGIEPPLCVEADSFFDSDCGSKPWARFLFIAWNIVSMYIFVNLFVSLIFESFSYVYQRSSGMSAVDRDEIRRFKEAWRSVDPAGTGYITKEAFPRLLGELSGVFQMRIYEAEDSVRQILEDVREDIKMSRHTSIVSVAALNDIDINKLNERLSHLDVKKIRKRRHRFNIFYEEVLVSADPDKGIAFTDVLMILAHYNIINDSKSLRRVYTDVLEEFLRRRARLQRVDEGIRRRIVQGFFDTLYWSRKFKAHMERKRASRMTTIPQLRIPDILVEDDEDDSLSAQAEAKMSHLSLGADEDGHRKSAWPPESIADGAMQSHPLGFPRSSLSANEEAGGISAFSFELETPDIRESTVAELERPVDNSNLDSVQDMLDGSVWIDSIRRSATLRTTDRNSYRYDDLP
>TSTA_075430-t26_1
MASNNNQGHVPGQDPSIQRPIPLQNLSRDETDDFENIDERRGRRRSSGARSGHGPRRSLLTGGGFKTYERVAEDSPSPKDRVGLRITQPSTARFKENNPYAPDDHDFVEDPGGFAEAMGSIGFGFRSSSPRRPDSEEFMMSSFSGPSGHGGRVNPDDYFSSPTVPIDDTAPLTDKKYLQPISGATAEEPEGRASMQSIRLGNSYSSSRLGDDLETGAGGKRRGSSSPGGSPSRSRSLSPSVSGSALHRAGTVMQMMSQRVVNLSNEPVEQAILRRESMKKPRQDEPSSPGQQDSTGIPHRTESMSEKGSTQTTWRTHVNPFKGKSLGIFSPDNPLRTWLCDILVYPATEPFILLVIVVHAVLLTVQSAHSVWTHPRSERWGSQPIDYALFVIFVIYTIELSVRIIVSGFIWNAAEYSTLDRSLGIKKAISERGKSLLSLQRGPSTKKKSVTFEDSQPSYLRKTFTGLQPFTDTSDDPRHGSRKRLAYRAFLRHSFNRLDFLAVISYWISFGLQITGYSSKHDIYIFQMLSCLRLLRLLGITDGTSVILRSLKKAAPLLVHVAFLIGFFWLLFAIVGIQSFKSSFRRSCVWIDPAGQNNFTMNDPYNVIQLCGGYLDSVTGEAKPWVYANNEPSLFSPKGYLCPQGSMCIEGSNPYNGTMSFDNIFNSLELVFVIMSSNTFTDLLYYTTDSDYLASALFFAIGFVLLSLWMVNLLVAVITSSFQVIREESKQSAFAMEKLEEPEIDELGHYKVNHLKVLYEKTRWLWIVLIAYDLIVQCLRSASMSHRTERFISVTETAVTFALLLEIILRFASDWRHFHHSKRNIMDLALAVITCIIQIPPIHSSGRAYSALTLFQILRVYRIVLAFSVTRDLIMVVFRNVVGLLNLILFVFLMTYLAAIFAVQLFRGVFPAVNDSGNTIDMSFFTIYNSFLAMYQILSSENWTTILYGSTTYTKAYGTSWISASFIVMWFILSCFIILNMFIAVIQESFDVSEDQKRLHQVKAFLQQKELGSSSASNLALTSIFKFGRNNARYREPLDYGPATMEMLLKDAVVQEFLDEHFDTYDAQTPHQSSVDKDSVQPGLLSIIWTKISKVFLNKEPNPFYSKLKFSKAYDELDPRTLAKEVVMASEQRKVAQREYLQRYPLYNKSLYLFGPHNPIRRACQRIVGPGRGNHRFEGVEPYKPLWYTFSAFIYACIVAMVLLACITTPLYQRDYFLSRQYTPDNWFVWTDAGFAAVFTVEAMIKVIADGFFWTPNAYFRSSWGFLDGIVLITLWINVFTSLFTTGSVSRIVGAFKALRALRLLNVSDSARDTFHSVIIVGGWKVISAAFVSLSFLIPFAIYGLNLFNGQMISCNDNNLSGSLDGCIGEYQSSPFNWNVLAPRVADNSYYSFDNFGESLFILFQIVSQEGWIDVQSRAMSITGVGQQLQNFASQANGLFFVIFNLLGAVFVLTLFVTVFMRNYTEQTGVAFLTAEQRSWLELRKLLRQISPSKRSNNAFAENWRKTCYRLASRKNGKWAHFITTLLVFHLLLLTLEWYPYPAMWDLIRDVLFFILTLFYIADITIRIIGLGWPRFRRSSWDLYSLLSVPGTFLTVILAFIFRDTRGMNAIPQLNKLFIVSVTLLIIPRNNQLDQLFKTAAASLTSIVNLLATWFVLFLVFAIAMTQTFGLTKFGDNETNNLNFRDVPNALIFLFRTSAGEGWNELMEDFASMKPPYCTLTDEFLDSDCGSEGWARGLFIAWNVISMYLFVSLFVSLIFESFSYVYQRSSGLGLYTIDRDEIRRFKEAWANFDPDGTGFITKEHFPRLLGELSGVFEMRIYDGDFTVGRILEKCRTGPNPRDSLVSFNPGERPGSNEVDIAKLARIINRIPVEEIRARRKRLNIFYEEVLVSADPERGVSFSACLMILAHYKIIVDSKSLRLEEFLRRRTRLRRVEEAVRRNTVMGFFDTLHWARQFRKHIESRKSARLTAVPQFSIPEIFVDDQEHQGTEDDPFSDEPSPQKDSRMTLSSPTSLPKSLSPTSSTRPSLQIDTNITAEGSSSEWSRIGAALSPRQNAPDLNLDFPDGSRSLGGQSSEGGHSRDNSVIVQDMMQTLGDSAWGESIRRSFTQRRSGSHQ
>TrQ_000960-T1
MSSESPNDRAAHAPPPLGLHNAVSSDDRRDSNQIPGLETTARTTSETGLSTYWHPSYISTSHDRISFDSHIDPTALQAALPPDIPPPLTQPSHFASDSYLSFDGGPQYIEETANPYYSDSDRVPLTAGVQPISGSHLGDDRGFHARDSFQTVRDLDSSSVRDHDGKNLGHGANSDYMAGGHQSYGMTLDPGDYRLSRSASTSGAFHRAGSIVRAMSQRVVNLSGESDVADQRSSRYRSRSRDSPGERSANPIASTYGNEPYYSQTASSREEKAAQNVFLTAEIPTRPSPSTRSKPHNPLKGKTLGIFSPESRFRLWMCDVLVNPYTEPFILLLIISQTILLAVESWPDVFSPGNERPEQWGTKPIDWTMLGLFIVFTLEIFARIVVSGFILNAEEYSTIDRKRGIRAAIADRYKTIFQPQRQRSVKRVRSTQPQAPAFARSFTTLMQGQQTGPKTVEDQQRLQLARRAFLRHSFNRMDFVAVFSFWITFVLGITGSENRHHFYLFKMLSCLRILRLLALTHGTAIILRSLKKAAPLLVRVAFLIGFFWLLFAIIGMQSFKSSFSRQCVWLDPLDPNNLTASFTNEMQFCGGYLDNSTGATLPWVKLGASGSLEDLVKGTSEGKGYLCPRGSICLQQQNPYNGTVNFDNILHSLELVFVIMSANTFSDLMYYTMASDYPQAALFFGAAIMIMMLWLTNLLIAVITSSFQVIREESKSSAFTVEPEPSTQPHTDTLKRKASTTQNIYRKTSLFWLLVVAFALLSEACRSATMSHSRARFIDTAEIAATILLDVEIIIRIVAYWHRFHRSWRNIFDLGLAIITSAILIPPIRNSRVYAWLTVFQVLRAYRVVLAIPVTRKLILLVLGSAAGIGNLMLFVFLMTFLVAILAAQLFRGQIPVYDDGELNRISFNTVYNSFLGMYQILSSENWTNILYSVTSYTTAMKTAWISAVFLIGWFILSFFILINMFIAVIQENFDVSEDEKRLEQVKAFLQRKELGHTANNLTLSTIFSFGKSRRRKDPLDYGPGMMEMLLKDTVVQEFLDDEVADPLRLHPEHRSPPHRSTTNLMGDGKPGFIKKIWARVNKSEPNPFYSNLRFDGPNGTLDPRQMARQAVSATSARRKAQRDYLARHPRYNTSLYIFPPSSRIRRFCQRLVGPARGLERFDGVEPNKIAWYSISTFIYASVFAMVVIACVTTPLYQKEYRDLHPSTVTQWYIWTDMSFAIIFTVEAIIKIIADGLLWTPNAFLRSSWGIIDAVVLVTLWINVVTLLIDDGAISRALGAFKALRALRLLNVSDSARDTFHSLIIVGWWKLLGAAFVSISLLIPFAIYGLNLFNGLLVTCNDSGDISLLSQCFGEFNSTPYSSDWPMLAPRVAANPYFGFDDFGASLFTLFQIVSQEGWVDVSFAAQAITGRGMQPQDLANQGNAMFFVVFNLLATVFILTLFISVFMRNYTEQTGVAYLTAEQRSWLELRKLLRHISPSKSSYDDSENKWKKWCHKRAIEKRGKWYQAVTVVLVLHLVLLVAEFSDEPAWWTNTREYIFLLFILIYISNITIRIIGLGWTRFRRSSWDLYSLVAVLGAFTAILVLLIVDMRADTYVQLHKIFLVAIVLLVIPRNDALDQLFKTAAASLPVIGNLLATWFVFFLVFAIAMTQTFSLTRFGDNEGSDINFRTVPMALIFLFRMSLGEGWNQIMEDYAGIEPPLCVEAESFFDSDCGSKPWARFLFIAWNIVSMYIFVNLFVSLIYESFSYVYQRSSGMAVVDRDEIRRFKEAWRSVDPAGTGYISKEAFPRLLGELSGVFQMRIYEPEDSVRQILEDVRGDLRASRHTSIVSAAALNDIDIHRLNERLSHLDIKNIRKRRQRFNIFYEEVLVSADPDKGIAFTDVLMILAHYNIINDSKSLRLEEFLRRRARLQRVDEGIRRRIVQGFFDTLYWSRKFKAHMERKRASRMTTVPQLRIPDIMVEDDDDDTLSTQAEAKTSHLSMGAGGDEHRKSAWPPNTMADGTAQSHPLGFPRSSLTAQEESRGTSTFSFELETPDLRETMAAELERPADNSNLDSVQDMLDGSVWIDSIRRSATLRATDRSSYRYDDLP
>YALI0_E15334g-t26_1
MAEDIPLEEVEGSGRRWSSNNPFLDPGSGTRRAASRSNSSLSSVESGSTTDNPSIASIRQGLTTALGEGGSGGEWLTSEQIHNDEKLSPKKRRTSVFEESPKSTKGGLKRPEVGWNPSSSDYLTPNRTVDFELESLDNIAYTPKRYTSFDSADPMMHNDLRNTDLERAVSRNSPKSKDNTGDKWNNLTSAVQRVSYRIISGMEQIDPDEIVTDEEDRESSDGTIDGDEEDPFTQYDHLRPSSPLRPTSPVRPSPHRFNSNTSSRRPTTPKNDYDDPSQYLFGRSLRIFPPQHPWRWKMWKLCSSPWFEPFVLLLIILHTVFLFCESSWNIFKDKDTEHIFASWGHKWTDWGFLAIFILYTFEISAKIVAFGLWDDSQMFYSTGQMPDSSWNRFFPNKLTKSSRWNQRKGTSSAPISHALTLLVHNEQPTHRVQRAFLRSSWNRVDFISVVCYWISLGVAAHDYDIIHQLFLFRFLACLRILRLLNLTHGTTAVLRALKTSAPLLINVSLFIGFFWVTFSIIGTQSFKASLRRQCVWVDSTGQQDNYTYEQYCGGYLHPETLEHMPYVFTDGTVGPQSKGYMCPAGSICVSDKNPYGGTVSFDNIFNSLEMVFVIISLNTFTDIMYYTMDSDYMTACLFFMAGILILALWLANLLVAVIATSYSQIRVEMILSRKSKTETLFRKRLTSAEARNFLKKTVKGRWYLRMEWLWSLIIFMSLVVSSTRTADTTDSQETALYILEIIITSMLTADVILRFYVYLPNWRIFFLNIANVVDCALGVMCIVILIPPIHNKPVLYGWLTIFQILRIYRVVMFFKFTRLLWRRVVGNYRTMFYMSCFFFLLTFLCSVMSTRLLRGVIPQEDDSGESIEFSFYNLQNTFLGMYALSTTENWTDMLYNGQQFATNTFSALCIAAFFIGWFIFSNNVVMNLFIALITENLDVSEETKRIEQIKGFVRKYTDQISNNGGSLPTMQLLMQKVKHLGKNREINQTDGSHVFDMLMQRHVVQDFLEDEVNEAEEMPAEQRSRPSRIKRMLKQAHVKSLMFWRKKEPTENPFLDPPQGGDFFSRKKSLNPINLAKDFLDDYQQRLKTQEEFLAEHPDFNVVLYCLPPHNPIRRFCQRIVMPSHGTRHDGVIPKQWVWYTFTFIMFLATVALVVLACVATPLYQKENGGGGVWSWITWSDLGFLILFSIEAIIKILADGFYFTPNAYLRSSWGVIDFIVLISLWINMIAIFAGNGYVSRAVRAFKALRALRLLNISNAAKETFENIVIVGIRKIFGAAMISMCLLYPFSVWGLQIFKGRFYSCNDENTEFLANCINEFASSPSNWNVLAPRSVVKPYYDFDNFGHSFLILFEIISLEGWTDVLKTTMSIQGPGMNLEWAASVNNSAFLVLYNFISTVFILTLFIAVIIKNYSRTTGTAFLTQEQRAWAEAEKILKLVKPSIVPVYVREGTWREYCYRVVTNRKGKWNKFLAGLLFIHLIILCLEWYPQYLYAEDIRNGLFLPILIILDLNEIMRFYAFGYKGFMSRKWDLYTVLVVTGALVTTIFSFASFVSNTYYNFQKLCQVGILLLFIPRSERLDQLFKTTSASFASILNLMATWIVLFVVYAIAFNQIFGLTRVGPNGTGNINFRTVPKALILLFRMSCGEGWNQIMSDYLLEPPYCINGAGFNETDCGSRPYAYLLFISWNILSMYIFVNMFVSLIYENFSYVYQQTGPLSRAIKREELRKYKKAWREFDPTGTGYIRPDELHRFLRRIEGTFSMCIYEGDWSIKELISDHNIRVNDHDPYDVDLPALNKAVRTIPVGDMINRRRAFDTLCEQVLLERNPDKGISFSQVLLAIPIYKMVDENKCFMLDAYLKRRIMLQQVEENLLKAKLRGFMDMVQLRREFHERRDDMGPMSASRDPFESTGVTRIPSGSRKNIVPQIFITTDGDSKEDFTSEEPSLLPRKTADFDVEEVPTTPDGVPVPADYFLSTDPMTPNPNAGSSGRFSWASERSNIDRNSMWDRRVSGDSDNFKDQDSSDLNLIHRQEDQLIDSFENSVWGGALSKRASRYQRAEQDDEKDETLDDDSHDYI
>YALI1_E18378g-t41_1
MAEDIPLEEVEGSGRRWSSNNPFLDPGSGTRRAASRSNSSLSSVESGSTTDNPSIASIRQGLTTALGEGGSGGEWLTSEQIHNDEKLSPKKRRTSVFEESPKSTKGGLKRPEVGWNPSSSDYLTPNRTVDFELESLDNIAYTPKRYTSFDSADPMMHNDLRNTDLERAVSRNSPKSKDNTGDKWNNLTSAVQRVSYRIISGMEQIDPDEIVTDEEDRESSDGTIDGDEEDPFTQYDHLRPSSPLRPTSPVRPSPHRFNSNTSSRRPTTPKNDYDDPSQYLFGRSLRIFPPQHPWRWKMWKLCSSPWFEPFVLLLIILHTVFLFCESSWNIFKDKDTEHIFASWGHKWTDWGFLAIFILYTFEISAKIVAFGLWDDSQMFYSTGQMPDSSWNRFFPNKLTKSSRWNQRKGTSSAPISHALTLLVHNEQPTHRVQRAFLRSSWNRVDFISVVCYWISLGVAAHDYDIIHQLFLFRFLACLRILRLLNLTHGTTAVLRALKTSAPLLINVSLFIGFFWVTFSIIGTQSFKASLRRQCVWVDSTGQQDNYTYEQYCGGYLHPETLEHMPYVFTDGTVGPQSKGYMCPAGSICVSDKNPYGGTVSFDNIFNSLEMVFVIISLNTFTDIMYYTMDSDYMTACLFFMAGILILALWLANLLVAVIATSYSQIRVEMILSRKSKTETLFRKRLTSAEARNFLKKTVKGRWYLRMEWLWSLIIFMSLVVSSTRTADTTDSQETALYILEIIITSMLTADVILRFYVYLPNWRIFFLNIANVVDCALGVMCIVILIPPIHNKPVLYGWLTIFQILRIYRVVMFFKFTRLLWRRVVGNYRTMFYMSCFFFLLTFLCSVMSTRLLRGVIPQEDDSGESIEFSFYNLQNTFLGMYALSTTENWTDMLYNGQQFATNTFSALCIAAFFIGWFIFSNNVVMNLFIALITENLDVSEETKRIEQIKGFVRKYTDQISNNGGSLPTMQLLMQKVKHLGKNREINQTDGSHVFDMLMQRHVVQDFLEDEVNEAEEMPAEQRSRPSRIKRMLKQAHVKSLMFWRKKEPTENPFLDPPQGGDFFSRKKSLNPINLAKDFLDDYQQRLKTQEEFLAEHPDFNVVLYCLPPHNPIRRFCQRIVMPSHGTRHDGVIPKQWVWYTFTFIMFLATVALVVLACVATPLYQKENGGGGVWSWITWSDLGFLILFSIEAIIKILADGFYFTPNAYLRSSWGVIDFIVLISLWINMIAIFAGNGYVSRAVRAFKALRALRLLNISNAAKETFENIVIVGIRKIFGAAMISMCLLYPFSVWGLQIFKGRFYSCNDENTEFLANCINEFASSPSNWNVLAPRSVVKPYYDFDNFGHSFLILFEIISLEGWTDVLKTTMSIQGPGMNLEWAASVNNSAFLVLYNFISTVFILTLFIAVIIKNYSRTTGTAFLTQEQRAWAEAEKILKLVKPSIVPVYVREGTWREYCYRVVTNRKGKWNKFLAGLLFIHLIILCLEWYPQYLYAEDIRNGLFLPILIILDLNEIMRFYAFGYKGFMSRKWDLYTVLVVTGALVTTIFSFASFVSNTYYNFQKLCQVGILLLFIPRSERLDQLFKTTSASFASILNLMATWIVLFVVYAIAFNQIFGLTRVGPNGTGNINFRTVPKALILLFRMSCGEGWNQIMSDYLLEPPYCINGAGFNETDCGSRPYAYLLFISWNILSMYIFVNMFVSLIYENFSYVYQQTGPLSRAIKREELRKYKKAWREFDPTGTGYIRPDELHRFLRRIEGTFSMCIYEGDWSIKELISDHNIRVNDHDPYDVDLPALNKAVRTIPVGDMINRRRAFDTLCEQVLLERNPDKGISFSQVLLAIPIYKMVDENKCFMLDAYLKRRIMLQQVEENLLKAKLRGFMDMVQLRREFHERRDDMGPMSASRDPFESTGVTRIPSGSRKNIVPQIFITTDGDSKEDFTSEEPSLLPRKTADFDVEEVPTTPDGVPVPADYFLSTDPMTPNPNAGSSGRFSWTSERSNIDRNSMWDRRVSGDSDNFKDQDSSDLNLIHRQEDQLIDSFENSVWGGALSKRASRYQRAEQDDEKDETLDDDSHDYI
>YGR217W-t26_1
MQGRKRTLTEPFEPNTNPFGDNAAVMTENVEDNSETDGNRLESKPQALVPPALNIVPPESSIHSTEEKKGDEYNGNDKDSSLISNIFRTRVGRSSHENLSRPKLSLKTASFGAAESSRRNVSPSTKSAKSSSQYIDLNDERLRRRSFSSYSRSSSRRVSNSPSSTDRPPRSAKVLSLIAADDMDDFEDLQKGFKSAIDEEGLTWLPQLKSEKSRPVSDVGEDRGEGEQESIPDVHTPNVGASATPGSIHLTPEPAQNGSVSEGLEGSINNSRKKPSPKFFHHLSPQKEDKDQTEVIEYAEDILDFETLQRKLESRPFVLYGHSLGVFSPTNPLRIKIARFLLHRRYSLLYNTLLTFYAILLAIRTYNPHNVVFLYRFSNWTDYFIFILSACFTGNDIAKIIAFGFWDDSEMFKAYGREYKSILQRSGIMKLYIYLREKYGRKLIDFIIPFRIISPGEETKYQRSSLSTSLTKPYGAKENQRPFGTPRAFARSSWNRIDLVSSVSFWLGMFLSIKSYDTKTGIRIFKPLAILRILRLVNVDTGMPSILRGLKYGIPQLVNVSSMLVYFWIFFGILGVQIFQGSFRRQCVWFNPEDPTDTYQYDMQFCGGYLDPVTKRKQNYIYEDGSEGSVSKGFLCPQYSKCVSNANPYNGRISFDNIVNSMELVFVIMSANTFTDLMYYTMDSDEMAACLFFIVCIFVLTIWLLNLLIAVLVSSFEIANEEYKKKKFIYGSRKTGYVARIVTGYWKYFKLKANQTKFPNWSQKGLAIYSHVEFIFVILIICDIGMRASVKVSTSANCNNILLKTDRGISIVLFIESLARLVLYLPNMWKFLTKPSYVYDFIISIITLVISCLAVEGVLGHMYAWLSIFHISRFYRVIISFNLTKKLWKQILSNGVMIWNLSSFYFFFTFLVAIIMAVYFEGVIPPEEMADQPFGMYSLPNSFLSLFIIGSTENWTDILYALQKHSPNISSTFFCSVFFIIWFLLSNSVILNIFIALISESMEVKEEEKRPQQIKHYLKFVYPQKIQEYTHASLVARIRKKFFGGHRNEDTRDFKQFLMRGTAIMNIAQNMGELADEFKEPPSENLFKKGLSKLTIGVPSLKRLRMFANNPFYKNSDVVFTETNDINGRTYILELNEYEDEKLDYLKKYPLFNYSYYFFSPQHRFRRFCQRLVPPSTGKRTDGSRFFEDSTDLYNKRSYFHHIERDVFVFIFALATILLIVCSCYVTPLYRMHHKMGTWNWSSALDCAFIGAFSIEFIVKTVADGFIYSPNAYLRNPWNFIDFCVLISMWINLIAYLKNNGNLSRIFKGLTALRALRCLTISNTARQTFNLVMFDGLNKIFEAGLISLSLLFPFTVWGLSIFKGRLGTCNDGSLGRADCYNEYSNSVFQWDIMSPRVYQQPYLHLDSFASAFSSLYQIISLEGWVDLLENMMNSSGIGTPATVMGSAGNALFLVLFNFLSMVFILNLFVSFIVNNQARTTGSAYFTIEEKAWLESQKLLSQAKPKAIPNLIELSRVRQFFYQLAVEKKNFYYASFLQVVLYLHIIMLLSRSYNPGNLIGYQGVYFMFSTSVFLIQEALHMCGEGPRLYFRQKWNSIRLSIIIIAFIMNAVAFHVPASHYWFHNIKGFFLLVIFLFIIPQNDTLTELLETAMASLPPILSLTYTWGVLFLVYAIALNQIFGLTRLGSNTTDNINFRTVIKSMIVLFRCSFGEGWNYIMADLTVSEPYCSSDDNSTYTDCGSETYAYLLLMSWNIISMYIFVNMFVSLIIGNFSYVYRSGGSRSGINRSEIKKYIEAWSKFDTDGTGELELSYLPRIMHSFDGPLSFKIWEGRLTIKSLVENYMEVNPDDPYDVKIDLIGLNKELNTIDKAKIIQRKLQYRRFVQSIHYTNAYNGCIRFSDLLLQIPLYTAYSARECLGIDQYVHHLYILGKVDKYLENQRNFDVLEMVVTRWKFHCRMKRTIEPEWDVKDPTVSSHISNINVNLEPAPGILEREPIATPRMDYGVNNFMWSPRMNQDSTMEPPEEPIDNNDDSANDLIDR
>Z517_00409-t43_1
MSSRDRTPPKTTGPQSIPLRDLSRPPDSGSDEHDISTGTFSGHKPRHSRTRSLLIGRRTPNYARLNDEESPARGGPSSESVGTSAQGGSGWDSPIEDVEGFAAATVGLDLHLPSTPPSVGLRRPSIITTAADGDLQDAESPFSPPDSDTTPLTSSRRPPSSLKTSSSVSRGQRHDRQGKKSSVHWTDGESPAAVRGRTSRLGDDLPTLDTSAGMHRKLSTASGISRLSVSQGESGERSRSLSPSPSPMARANSMLREISQRVVNLSNDSDMVEQSIRRKSSIRQHRRPSASAHPLHEVGDEEGAQPQQVPLEKVPSAEVVAETFTPITPVYHPNPLVGKTWGIFGPENALRKWLCEILVHPLTEPTILALIVAQTVLLAVNAASDAVYLQTRTKRWGSTGFDYAIFALFVIYTLELVARTIVSGFVSNPVEFSTINRSIGLKRAVLQKAHTLFAPQGARETSMVVNDAPTQPSIVRTFTGVPHPGEAGGPGHTKQQQRIRLARRAFLRHSFNRLDFVAVVSYWISFVMQLSGVENSSHVYVFNMLSCLRILRLLGLTAGTSIILRSLKKAAPLLVHVAFLIGFFWLIFGIVGVQSFKSSLRRTCVWVGDDGSGQNYTLNIAPDNIQFCGGYLDAVTGQAMPWLKADGSKGTDRPKGYLCPQGSLCVEGISGPYNGTVSFDNIGQSLELVFVIISSNTFSDLLYYLTDSDYLAAALFFAAGIVVLSLWLVNLLVAVITSSFQIIREESKQSAFTAEKIDGPLFEDDQTKKRTQLKKIYDKTHLFWVLVIVIDLIVQSLRSATMSDRRKTFIMDCETVVTFLLLLEIILRFLCDWRQFFHGKRNWVDLLLAIVTTVTQIPVIRNSGQPYAWLSAFQIARIYRVVLAVRVTRELVMVVFGNIVGLLNLILFVFLFTFLAAILASQLFRGDIPSVDAEGEVIGVSFFDIWNSFVGMYQVFSSENWTTLMYNATQFNNIWDTAWLSAIFFILWFVVSNLIVLNMFIAVIQESFDVSEDEKRLQQVKAFLKQKEMTGSASGNLSLTAVFKMGRESIRHRDALEYGSATVEQLLKEAVVKDFLDEQDDVLARRATSMHLDEVPTVKPGILSKFWGKITGFYSSAEPNPFYSSAKITRANEEFDPRAVAQRVVTTTENRRRAQRQYLQKHPKYNVSLYIFKPDNPVRKLCQYLVGPGRGTERVEGVSPYRPAWYAFSAFTYAAIVAMVILACITTPLYQRDYYLNNTLSITNWFVWTDLGFAILFTVEAIIKVIADGLFFTPHAYFRSVWGFIDGVVLITLWINVVTAMFRDDGVSRAVGAFKALRALRLLNISDTARDTFYSVIIVGGYKVLAAAFVSMSLLIPFAILGVNLFSGKMQACNDGDFGYSALSNCVGEFNSTPFNWPVLAPRQVANPWFDFDDFGSALFILFQIVSQEGWVNVMWSGTSVTGTGLQPQPFAAQGNAVYFIIFNLLGAVFVLTLFISVFMRNYTEQTGVAFLTAEQRSWLELRKLLKQISPSKRSLGEQSAKWKKWCYDLSIQKRGKWQRFITTILVLHLILLTIDFYPEPEWWATVREYIFLAFTVVLIANVIIRIIGLSWKRFRRSSWDIYSVLAVSGIFVTSLISLSKVNSGGFQQLHKLFLVSVTFLLIPRNNQLDQLFKTAAASLPLIANLLATWFVLFLVFAIALTQAFGLTRFGENESNNVNFRTVPKALILLFRTSIGEGWNQIMEDFAGLEPPLCVKEDSFFASDCGSSGWARALFISWNIISMYIFVSLFVSMIFESFSYVYQQSSGMSIVSRDEIRRFKQAWAEFDPNGTGFISKEQFPRLLGELSGIWQMRIYDGDFTVRAIREDCSVQPGDPVKPAARRVDGIDLDKLAERVSQIPVAEIRQRRARINIFYQEVMSTADPDRGIPFTAVLFLLTHYNVITDSRSLRLEEFLRRRARLQRVQESIRRNTVVGFFDTLHWSRKFRKAVERRRNSRLGAPPSIPVPEIFIEDPDDNMEGSSGTEPRDFTSSTPSYTPKKQSINLPPIDTTMPPPSGALRSTSPVDLESSPRSSPVRARLGSVDTAYHGATGATRSSPTTPTLAHSRHGSSASGLDGQGMMESFDNSAWGESIRRSFTTRRTRSDSTRG
>Z519_11338_t1
MSSRDKTPPKATGPQSIPLRDLSRPPDSGPDETDISISAVSGHKQRHSRTRSLLIGRRTPNYARLDDEESPARGGPSSETVGISVGGGSGRESPLEDVEGFAAATVGLDLQLPSTPPSVGLRRPSIITTPAGGDLHEVESPFSPPDSDTTPLTTSRHLPSSLKTSSSISRGQRHDRQGKRSSVHWTDSESPAIVRGRTSRLGDDLPTLDTSAGMHRKLSSASGISRLTSTQDESGERSRSLSPSPSPMARANSMLREISQRVVNLSNDSDMVEQSIRRKSSIRQHRRPSTSAHPLPNVQDEEGAQPQQAPLEKVPSAEVFTEAFTPITPVHHPNPLVGKTWGVFGPENPLRKWLCEILVHPLTEPTILALIVAQTVLLAVNAASDAVYLQTRTKRWGSTGFDYAIFGLFVIYTLELIARTIVSGFISNPLEFSTINRSVGFKKAVLQKAHTLFAPQEARETPMMANDAPTQPSIVRTFTGVPDPGGPGHTKQQQRIRLARRAFLRHSFNRLDFVAVVSYWISFVMQISGVENSSHVYVFNMLSCLRILRLLGLTAGTSIILRSLKKAAPLLVHVAFLIGFFWLIFGIVGVQSFKSSLRRTCVWVGNDGSGQNYSLNIAPDNIQFCGGYLDAVTGEAMPWLKGDGSNGTDSSKGYICPQGSLCVEGFSGPYNGTVSFDNIGQSLELVFVIISSNTFSDLLYYLTDSDYLAAALFFAAGIVVLSLWLVNLLVAVITSSFQIIREESKQSAFTAEHIDAPLFDDDQRAKRSQLKKFYDKTHLFWVLIIVFDLIVQSLRSASMGDSRETFIMDCETVITFLLLLEIIMRFLCDWRLFFHGKRNCVDLLLAIVTTVMQIPVIRNSGQPYAWLSAFQIARIYRVVLAVRVTRELVMVVFGNIVGLLNLILFVFLFTFLAAILASQLFRGDIPAADADGVVIGVTFFDIWNSFLGMYQVFSSENWTTLMYNATQFNNIWDTAWLSAIFFILWFVVSNLIVLNMFIAVIQESFDVSEDEKRLQQVKAFLKQKEMTGSASGNLSLAAVFKMGRESIRHRDALEYGSATVEQLLKEAVVKDFLDEQDEGLARRTTSMHLDEIPTVKPGFLSKYWGKITGFYGQGEPNPFYSSAKISRANEEFDPRAVAKRVVMTTENRRRAQRQYLQKHPKYNVSLYIFKPDNPVRKLCQYLVGPGRGTERVEGVSPYRPAWYAFSAFTYAAIVAMVILACITTPLYQRDYYLNNTLSITNWFVWTDLGFAILFTVEAIIKIIADGLFFTPHAYFRSVWGFIDGVVLITLWINVITAMFRDDGVSRAVGAFKALRALRLLNISDTARETFYSVIIVGGYKVLAAAFVSMSLLIPFAILGVNLFNGKMQACNDGDFGYSALSNCVGEYNSTPFNWPVLAPRQVANPWFDFDDFGSALFILFQIVSQEGWVNVMWSGTSITGTGLQPQPFAAQGNAVYFIIFNLLGAVFVLTLFISVFMRNYTEQTGVAFLTAEQRSWLELRKLLKQISPSKRSLGEQTNKWKKWCYDLSIQKRGRWQRFITTILILHLILLTIDFYPEPAWWETVREYIFLGFTIVLIANIIIRIIGLSWNRFRRSSWDIYSILAVSGIFITSLISLSKVNSGSFQQLRKLFLVSVTFLLIPRNNQLDQLFKTAAASLPLIANLLATWFVLFLVYAIAFTQAFGLTRFGQNESNNVNFRTVPKALILLFRTSIGEGWNQIMEDFAGLEPPFCVRENSFFASDCGSPGWARALFISWNIISMYIFVSLFVSMIFESFSYVYQQSSGMSIVSRDEIRRFKQAWAEFDPNGTGFISKEQFPRLLGELSGIWQMRIYDGDFTVGAIKEDCSVQPGDPVKPAGRIVDGMDLDKLAERINQIPIAEIRQRRARINVFYQEVMLTADPDRGIPFTAVLFLLTHYNVITDSRSLRLEEFLRRRARLQRVQESIRRNTVVGFFDTLHWSRKFQKAVERRRNSRLVAPPSIPVPEIFIEDPDDNVEGSSGTEPRDFTTSTPSYTPKKQSVNLPPIDTSMPPSGSLRNASPVEFDSSPRGSPIRARLGSVDTSYHGASRSSPTTPTLDHSRHSSNASGLDGQGMMESFDNSAWGESIRRSFTTRRIRSNSTRG
