# Supplementary material for: NALCN/Cch1 channelosome subunits originated in early eukaryotes
Source: J Gen Physiol. 2025 Sep 5;157(6):e202413636. doi: 10.1085/jgp.202413636 (PMC12412391; doi:10.1085/jgp.202413636)
Supplement: Data S3 — provides protein sequences of metazoan and fungal FAM155/Mid1 subunits used to generate a profile HMM model. [file jgp_202413636_datas3.txt]

>Mus_musculus_NP_775622.1 
MTRGAWMCRQYDDGLKIWLAAPRENEKPFIDSERAQKWRLSLASLLFFTVLLSDHLWFCAEAKLTRTRDKEHHQQQQQQQQQQQQQQQQQQQQQQRQQQRQRQQQRQRQQEPSWPALLASMGESSPAAQAHRLLSASSSPTLPPSPGGGGGSKGNRGKNNRSRALFLGNSAKPVWRLETCYPQGASSGQCFTVESADAVCARNWSRGAAAGEEQSSRGSRPTPLWNLSDFYLSFCNSYTLWELFSGLSSPSTLNCSLDVVLTEGGEMTTCRQCIEAYQDYDHHAQEKYEEFESVLHKYLQSDEYSVKSCPEDCKIVYKAWLCSQYFEVTQFNCRKTIPCKQYCLEVQTRCPFILPDNDEVIYGGLSSFICTGLYETFLTNDEPECCDIRSEEQTAPRPKGTVDRRDSCPRTSLTVSSATRLCPGRLKLCVLVLILLHTVLTASAAQNSTGLGLGGLPTLEDNSTRED
>Mus_musculus_NP_001074752.1
MFRGAWMWPGKDAAALTICCCCCCWAPRQSDKPCADSERAQRWRLSLASLLFFTVLLADHLWLCAGARPRARELSSAMRPPWGAGRERQPVPPRAVLPPPPPSPGEPSASSGTCGPRYSNLTKAAPAAGSGPVCNGVPEPTGLDAACTKLESLQRLFEPTTPAPPLRPPDSPSRAPEFPSAKKNLLKGHFRNFTLSFCDTYTVWDLLLGMDRPDSLDCSLDTLLGDLLAVVASPGSGTWEACSNCIEAYQRLDRHAQEKYDEFDLVLHKYLQAEEYSIRSCTKGCKAVYKAWLCSEYFSVTQQECQNWVPCKQYCLEVQTRCPFILPDNEEMVYGGLPGFICTGLMDTSPKRPETKCCDVQWVSCESEKKKFKDSEPPKTHHQQFHHSYFHHYHHQYHHYHPRHEPPSRVSNKPSLLPVSGGSRLSPSRIRLCVLVLILLHTVVSFSSSQSGGGLGLETLPALEEGLTQEE
>Homo_sapiens_NP_001073865.1
MTRGAWMCRQYDDGLKIWLAAPRENEKPFIDSERAQKWRLSLASLLFFTVLLSDHLWFCAEAKLTRARDKEHQQQQRQQQQQQQQQRQRQQQQQQRRQQEPSWPALLASMGESSPAAQAHRLLSASSSPTLPPSPGDGGGGGGKGNRGKDDRGKALFLGNSAKPVWRLETCYPQGASSGQCFTVENADAVCARNWSRGAAGGDGQEVRSKHPTPLWNLSDFYLSFCNSYTLWELFSGLSSPNTLNCSLDVVLKEGGEMTTCRQCVEAYQDYDHHAQEKYEEFESVLHKYLQSEEYSVKSCPEDCKIVYKAWLCSQYFEVTQFNCRKTIPCKQYCLEVQTRCPFILPDNDEVIYGGLSSFICTGLYETFLTNDEPECCDVRREEKSNNPSKGTVEKSGSCHRTSLTVSSATRLCNSRLKLCVLVLILLHTVLTASAAQNTAGLSFGGINTLEENSTNEE
>Homo_sapiens_NP_056501.2
MFRGAWMWPGKDAAALTICCCCCCWAPRPSDKPCADSERAQRWRLSLASLLFFTVLLADHLWLCAGARPRARELSSAMRPPWGAGRERQPVPPRAVLPLPPPPPGEPSAPPGTCGPRYSNLTKAAPAAGSRPVCGGVPEPTGLDAACTKLQSLQRLFEPTTPAPPLRPPDSLSRAPAEFPSAKKNLLKGHFRNFTLSFCDTYTVWDLLLGMDRPDSLDCSLDTLMGDLLAVVASPGSGAWEACSNCIEAYQRLDRHAQEKYDEFDLVLHKYLQAEEYSIRSCTKGCKAVYKAWLCSEYFSVTQQECQRWVPCKQYCLEVQTRCPFILPDNEEMVYGGLPGFICTGLLDTSPKRLETKCCDVQWVSCEAKKKKFKESEAPKTHQQQFHHSYFHHYHQQYHHYHPHHDPPGRVSNKPALLPVSGGSRLSPSRIRLCVLVLMLLHTVVSFSSNQGGGGLGLETLPALEEGLTREE
>Gallus_gallus_XP_001231425.1
MTRGAWMCSRQYDDGLKIWFASRENEKPFADSERAQKWRLSLASLLFFTVLLSDHLWFCAEAKFTGTGEKEQPPPDKPEPAEPELPPGMGEPSPPAPRLLTPPEPSLPPSPGNGGGGGGGSEPRHGEAAFLGNSTAAPPETCPPPGRSSGRCFSVGDAEAVCRRRGDPGRPRGAGQSPAPGWELTDFYLSFCNSYTLWELFAGLSNPDTLNCSLDVVLRGGGSCSQCVQAYQRYDQHAQEKYEEFEVMLQKYLQSDEYSVKSCPEDCKTVYKAWLCSQYFEVTQFHCSNRIPCKQYCLEVQTRCPFILPDNDDVIYGGLSSFICTGLYENYPTNAEPECCDVRWGLLSDHQSKGTIKTSGSTMCHRTSLTVSSASRLCNSRLKLCVLVLILLHTVLTVSAAQNSTGLGFGGITTLEDNSTNEE
>Gallus_gallus_XP_040525301.1
MIRGAWMYPRGGAGGGAVCCAPRRSDKPVADPERAQKWRLSLASLLFFTVLLSDHLWLCAGAKLRARERSGAGRPRGRTPRALQEPPAGSCEAFLGNLSRAPGPAPCPAARADLDSACARLHSLQRLLGSFAGVPLRSPPATALFSSPSSKRNFLQAYFRNFNLSFCDTYTIWDLLREMGGPDSLDCSVENLMVDLVAAAAGALGGEACSSCVQAYQRLDQHAQEKYEEFDLLLEKYLQSDEYSVRSCIRDCKAVYKAWLCSEYFNVTQQQCRHRIPCKQYCLEVQTRCPFVLPDNDELIYGGLPGFICTGLLESQLPEEEAKCCEVQWDSCDHPPDSSSDTSPKSTASESLHYHHHDPHLHHQRQNHYHLYHHHQYHHSPSLLPVSAGSRLGSSRIRLCVLVLMLLHTMVSFSSVHSGSGGLGPEALPSLDESVARDE
>Danio_rerio_XP_001921227.1
MTSGARKCRQRDNGLKNWCAPRENEKPFTDSERAQRWRLSLASLLFLTVLLSDHLWFCAEAKMTRTRDKLASEDMSANHRPDLHPTHSSLRRNEDAIFVVNSTKPLWQLETCQTDSLSENCFTFVDADHLCRGLSETEGTRWVNMSDLYLSFCNSYSLMDLLYGSLSPDNLNCSLDAVMDGDQNRCSLCVQAYQRYDLHAQEKYEEFEMMTDKYETDVYSVRTCMEECKTVYKPWLCAQYFQSPRSACSHKIPCEQYCLEVQQRCPFILPDNDDLIHGGTPSFICTGLSKRPDTNQEPECCDVRWDQMSNNLSRGTLKRTQPSCQHTSVTSSGAPRLGHSRLKLCLLVLVLLHTVATMTANQNSTCLTTIFPLDDNAPREE
>Danio_rerio_NP_001074112.2
MITGAWRCGRKLDAELEICRVTEPIDKPCAESEKVQRWRMSLASLLFFTALLSDHLWLCAGGKLRSRDRTHRRTWNNASHDAQTGLRDEDCGVLLSNLTENGPDCVEADARRRAPLESACSTLYRQKSGSVSSSYSVTVPTVSPHAFLEYFRNFSLSFCDALTIADLLESMTSPDGLNCSLTHIIRDLFSGGPEDGDACSACVHAYTRLDQHAQEKYEEFDALTRKYMADDYSVRAQTHLCQVVYKAWLCAEYFPVPQRQCVRWLPCRHYCGEVTATCPFILPDNDRLLYAGSPSFLCAGFQEEYLSSQGPDCCDVRWSGCDSAVGAACALTHLPGSFSFHRRLSSGAMSCTNRLHGSKLKLCVLVLFLLHTFISITTLQHCSTGSLEAIVPLEEVPMREE
>Ciona_intestinalis_XP_026694314.1
MSMSASALEISCSQDDSTHIVKPPAQRYDCCLNHTGKLNRQQNLDYENRDCSSAGRICCTCKDHVRQSNVTRSKCMFCVQADSLKQTKLKPSSCCCRLYRCAEISPQNRSCDLPLVCSAPTPFYAYPPTRRKSSWIAALNLNSLFTFAYYSILLKSNFTNWLRTTLLMVLIFTFPLHTMAVKKETLKCPSFKANCSSSVFYSNNQTTAKENSGTTSSLTCPHCDYVCQQLINCAKQGTCMYKYNKNQVTSDRTSQNHSPNIKIVSSDSYTNNRLRNSAKCGTYKLTSLGLDLFCDDLPLFSLLSMELNVGSTSTMPYPNCTSSSSIENCEHSKCLNELNRIKEHDQLAKRNYLVFAATMEKYATPDNYSIWPSFKTQCLVGYKSWICSQNHQVHRLDHNCRKKRVRPCKSLCLNVEASCPVFRIFSFTKLRGGQPAFICHGFDLQNESMANDICYDVPSFVPTDPAIGSGILPQNMPTSYPTQKGISPLTTIRVRHTSHKTIQMHDDATQAGNDAAAAPYSLFYITCFVFMLVIFLTLESC
>Ptychodera_flava_GDGM01165513.1
MSLGCYNGGAVVAERPYQELLQRWRLSLASLLFFTILLSNQDLGNVFAWRTCSSTSIPEYFVPLPCNNNLGIDEQCFHLTGEFVDDLCNITAECRTKQRDIRLPFCTSIPFSNLFADSSENCLSLSQPEECRTCLHNILANDTSVKMIFQDFTDIIGRYDCDHGFSDIFGCDDCLIAYKEWICATEFRFYENGELIRPCFETCGKVAARCPYLLPNITYTGLPTFVCPGVRNIKFNDIYDSPPSCFACVSNSEQGNTSSERVSKRADVCTFEVMNSTNSSSSVFSSSVCCHGHQLLALLCIIFWTVLYSHNNGYT
>Acanthaster_planci_XP_022098638.1
MTLMFNDGGFTIVEKLFKALRKILQHWRLSLASLLFYILLSLLTNVSRENFLVLATNITTNSRQYQKPPHSPVTTIWPLTEPNCRGVQSCYIVTSQKDVEKICNLSRECRTRSCVEFNIETCPWRTPMNLVHVGNSNSDCLLKDKDGCVSCMQDLLDKNRKVKQLFENYASILDRYDCDRNYSMYGCKDCKIAYRDWLCGITFDFYDEGRLIKPCLEFCYETSRKCPFLLPSVQYCGRQSYFCPRHRDLYENSTYAHEAPCFQCDYSHKSALGKCTVNVTNRTDPSGTVSLYKASVTRLVIGQLAMLWIWRTFV
>Biomphalaria_glabrata_XP_013084683.1
MLVECRGHARALCRISVAELRRVAPPAFSLLMVVSLLLADGLLPVLAVKYRTEAALYSSSVTARSNTFIGGEWSAHAMAAVGGRTLSNHKRTRVKSYGPNQAGGGAEVKAKHHGHDAKQTSQSNVSSSTTSTPRAKSSSPSPSTPHPIVCSNNNTTNKRAPRNSGDTSREQSPGVCQNTQLQIFHSPEATRPGEEKCRSLKRDTVASFCSEPSEAWRLLFCDSYTAISVYNRSANCNESLHAALDQEEKAKDMYKHFSGLMSRVNCRTNYSAKWNCKHCENAYKDWLCSTQLHYFQANQRWPPCSQFCESVEERCPFFRPNVTTQAGDPSFICKDHHMNLPNIYLDKDCYRPCHLWWGTEELEKRYCNSFLLPNSSCSLRTDCKSPNETFTAAPVTDEAITTGASTTTSIIRSAKPSNSSLHGQNATSAGRSSGASATPWTRHRTHSSPLLGDALLRLVLTLFLSFSHFRYLITELT
>Lingula_anatina_XP_013419685.1
MILLCGYGRPLMSLQRHFFPVRDYHNNLGLLQQRWRRRRRPLGLSSTTPLPLPLLYIFLLMTTCLGISGQPASTDGDDDGEIFIESESSDPSLPPSSRDSPASCPAGELRLATPWILRDVFLVNLTQYEYQERQCLASQSAQELYCDSPTCPQRRKKLIKMYLKFCNAYPVYPILKHNCSYTDNCSEDKKTSPNADGLSNNNNNDDNDDEYNNNNFKNATTVCKECIRSIEDLDRTVQTVYERFELDVMSKFDCEGKRHHQGDKNHTYSVNWNCDHCKQAYKAWLCSMYIPYYQYGRLLNPCTSLCKAVEERCPYFLPVSKNQYAGEPAFLCTVNSIEQPPDIYTSCRDGCYQLCEDNHNICPPANITAITEQEIKRCSGGAASSTQTSSLLLLLLLLFVSSTVTCWISSHSLQEHLLLLLGVFNSALGLT
>Drosophila_melanogaster_NP_001033972.1
MRPGPGLVVMALAFISGARRGSSSSISSATATPTAAATSAAAAAAAAATSAASTSAAAAAAANTAGGRKRGRSGGGVGGGGVATTLPSTGESSSSSFVRSSGSYLLPIFLPHYLDFALQFHPQLPPREYSQGRAHSESWASSRIADRLQQRRRRRESSSSRDIAGRAGGTGGSGADSGGLAATTGHSTESSEANNQEDGEDRGLTVQFPSSQAYDEDQDIFALVAEDDLLSEESFDRLIKLNEDADEEDYNLQQQHLPQHKQQQQQPGAETEIDTEPESETETETETETDTEAEVEVERETEQQQQDESRLIDEGVLQHSDHSNSHSKEFAISYDNNNNKREASGHILDAQTAQLIGHKDNTVPAVASTESAGGGSITTSLPAPVDLKKSILGTATSLTRLNPWISACDLAQPGTGTDLQGQCSAGTLPMAWVDEGPGPPTCPRSCAEQQQQKPVASKAKRSATSNNKVKYFVNYKTTQMRLRRAGDHAMDATDSHSPLASERPPSTTDDQDVDVSSTTEEAEPEPTLSYSHLHAQEPVLAHQQDPREREQEQQEQQQCLEYLGDSAESSPQHLCGLQSPGHLLERLKVLRLRNCCERSVFSSLHTLALNASLTDRQECVRVLSDLLDVDGLANRITCELAEILFRFDCRQVYSLINQCDDCKEAYRRWVCSTLVPYFAEPKDVSPQPKDEGQGKGKRSARSAASAEATAMADGIKHKSLKLISNNNKSNNGNNMNERQINQKHDKSSNANANANSNASKDIDRSAEEAIDRDLVQTFYDVVGLSKPRHGEEEVLPENEAGLGRSADSEVDKGAEPDRKRSRNREAELELDTEAEAEQQSNNFISTANNSDPRATDPVISKLQKRSTRKTEFRKRRRIRPCLSVCQTVEQKCPYLLPADRAPALPTQYAGEPTFLCLDQNIPETGAQLEKSSYGPNDCCYSYCNGPASGICTVCQDFGQPGTEEREMAGNSTRRVHNITLSLSSHPGEHARAKSVALALRNVSQTGSDPDAVETLLDRLPYYASHDGIFYYDEEGEMPHASLSGDCAVVPAATTRCTIPYYASGTGAVAKPPTQLLVWLSALLGLLSSCGAARQRWSCQWSSGCGGHRARSRQAVACEANCHEQELVKSRSCSQRSPKVRREKPGQDQDAELVAFRTWLWSSSWHAYKLTCSKIRYFSSRSRFKGETRAARSANSKDPSGLQWSRAAGCTRTRNYRFFYYYNYNINDWWRRWWRCLSSGAL
>Centruroides_sculpturatus_XP_023226425.1 
MSLVCKYGIGTSTVVKPYRDVLQRWRKCLASLLFFAIVIMDNVAASTIVGLSHVFTPQFRNPWIPFPLTYQFSHVCKSQFQVPSVAMTSCAHDWKTYLRRFVPLHQCLHINDELVNSLMCGGWQNDNLHSIHLRFCAHYSLAHVFYGNMTDETCDDLKKLQEMDHAAYVMLCQFDSLLARYDCQSTYSVQWDCVQCKKAYKEWICSMLIPFQNGGKPLKPCRSYCHLVEQRCPYFHPRVKEQYAGEPVFKCIDPNIPDYPSITPNSLYGQPEQCYGPDNFDKEGVGVSCDDQNKEVAVTSGATSLDARLIFYITVLCNSVLLYLLPSQTFTSQTVKPP
>Caenorhabditis_elegans_NP_001350981.1
MRPRTPYTKEALRYERRHQKPPPTHPPAPTAAPRPDTTEVFGRREANSSPITDFIQSFCASIQDESCSSTDEPNFEFKNDITERLWLKPFDIVPSPQILSDSKKTSSPRRCWAKNFRRYLTDGILIIQLFTLFNCASSSHLSNTIPPCKNFGFFAQHSDNVTDRCTVWSDDVIPEICSAGTQSRIRILKHVFLFPELQPLSFFEIFAVGLRNTDTWQLNAGEKGNDCISGSINRCTSCFRRISGTLRKLNEAYRSFDTTLSRFDCLPAVDTASATRPFSPNATCDNCKIWYRRWLLVQSLQIWQRPPCINWCYYTQLACPHLAPAKLWDYAGHPSFQCRDMDIDSWRHECDCIHPCDVRGIVAPGVAMGNAPSVQHDFFAAQIHCETRKKECHKRFKQIRKSKRSDTSSNIVFLSSASPKRPKFLILSLLFLRFMLLL
>Trichinella_pseudospiralis_KRX96596.1 
MPISVVHHHHHHQHHHPAYHCSSTVTRSQQIKKSQFKWSAAALFSLYKALFIIDCNKTPNCYRSSSANVNSSTCLLSTSRPVFLLLVFCSVTVMSHAQADTMHLQEHQASSSPPSSSSSSFTFSSSPLSLHSGIAENPLLSFSSTTVTSTQQCKLFDRRRVVELCSVGPRLRLQQLRHLHWNGAADLCSSDQQADVPLYQLFQLNVFNEKDITDMLNQSTRLVHLSDDTLDCLLAQANSNGCRLCYDRLFGRFRLVDRVFSRFTDLLQVSLNCQPTNQDQFSPVTTCKDCQIWYKRWLLVTFSGIWRRPPCPLWCHLVELACPHMSVRRRSDYAGLPSFRCTDPISAAKLDDESNSDCINPCDVIADWPGIPSSSFCNNRKTLHPMTLLSREQSAGKETTPSSGVKNISNLLIMLIAILCAHVLKEEMAQLLLLT
>Hypsibius_dujardini_OQV18271.1
MPDNLAAAAGFVWPCPMRRKVHPCAVLFFLIKFSSGQLNTPPPPSSNSNGNGNFSSLDTGTTTGSGGLCSYYRNDTSMGGGRNDSAVPPHPLRNLGGFYHTPWLDQAFCQYPRRVHAWDLPDPAQECLPTDRAEVLDRLQFMCDIAPDRRSRQSFERLTLPFCGEYTLPMVFGGDDGCVMKNSTRECRDCMEQIYLIDQHAKLVYCHFKQDILGRFDCETPYSVIWKNCSACQSAYRAWVCAMMIPFRMGEHRINPCRSFCTNVEQRCPYLTPDDKVIIAGEPMFFCKDPDIPEIYSAYADPPHCYLPCHLNVSRNATSPEEDCNRHEILKEDLAVYYNMSRRKVSRGTIRNPSFPSVTAMLLLLLTVIRLFS
>Schistosoma_mansoni_XP_018651420.1
MCITGDHDTPFISPCHFLLDRKKSHLFNSTNNLSSNNCKQQKPIHNSALFPNICSSAKFITTERSGILIILFILLGDILCTTARFTHLSEKFQTVAEDKNSELVFLNSPASSSVFKPARFTRRTSKPSGKVDTRKTDMKTYLNKARRHLSFDGQMEIKFLSSELVEFICHRLPDPCARAAYLRQHVRHDLCFRLPLLYLLPYTDSRLDKPYLSEYKPGTCKGSLSHLIYLPSDSIFEQFLTPVHICERSLLSLKKIMDDNLTSHFGIFDDLLEKSFCVKPFDSRPNVTGECQCQECQVLKDAEVIYHSNIGSGVNKSIASQELISFCSVNISCPRQEAYRSWFCATEFPLYYPLNDADLSIPLHSKSLGSDITDVEVHRIHVPVTISNLSTSSKMPRPRKSSYFLNRSSPPQPFNISVVESMSEPRNIYRKSSPTEFQVDSHLLFRLVIVQPCISWCTQVETVCPYLNPADPTSNGGEPAFLCDESHYHHSSRYQAVYWDVNTCESECCFGVSDSILLSVSIPDKKQYSTSTDIVLSYSSDVDKSSDNDSCSHLRDRCLHRFLSVHHSSLIAEFSSIVPDQTSSKYFNYDFNQSNRINSKNFSDYHSLSPALHKIDSISFRIILIISFTLHIFIWLHNIQVLLFQNFTSIIFLRYHHVTMTIMNTSLTSNDDNNTTDENTHYVSSSLSHSPTSLVSHPPLCLSDFTKHSNSCRPS
>Macrostomum_lignano_PAA50549.1 
MRRSRHQLSSSLRAPWPGSLTPSLAARLCLLACAFVATAAAAASASKAAANSDAFLAAVLSLGPAPGQRPIINRAKRRSPPSPVELAPQLIDSLGLCPGDSDSVALAARLEALSAAWLRVRHCPHLPLATVLPMFPGQPGAEPLPGSAGNAFDTTKKFEFDAGVPPSGCSALLLGPAEATRALLLAASSTSGATTPAAVAASSSASPTASSSSGLVYNSSSFGGASLSSFIEDSPLLQPPLASSLAPSLTGALNLSRLLCQCARAVADRSDQLRAVSNHFGGLLNQMYFKAKSAHSQEHIESLKQCQIAYTDWLCSVYFTVHNTSREAWTVQAARGRFAEAAASALMQPCPDWCQAVETECPYLSPSEEMSNAGEPLFLCHEDSYKGAGFTDRCRESDCCCYKPTGPNRSEIRFTGCKLLAPPPPPPAPAIQDVDNDTANFTVGNATAGSGRLVASSRWCPLLPPMLNLLLILLTVTATGLPGDSFL
>Macrostomum_lignano_PAA93642.1
MPCCVAGGACCGGSEVINNRFYCRSLSSNSVDNNASSCYRFCSERRRRFSRNSSVIIRFGNIFFCLLIILIVLSCLASASEEPADFLSTVLSICPKTFPSRTRRSQQSFDLSSATAEVDDVDNSTVIALTNHHLLIIQLCQENYNDNNNQSSESELLLLARLLNRFNRSLYRVPNCRHLPVQYVLPQFYGCSNLTAILTKTLSERNLTAVRAVRSLACDCIDRLLIVSAELEFVLENFHLLVDRIYFTKSSVDRAAHQRQMQACQTMYRDWLCSVKFNVYDINDSLTQVNPCSEWCQSVETECPYLTPSDDFSNAGEPVFLCHEDSYKGTRMSDRCTGYTQCCCYAPSSSNRTNIKIMCTSPASLGRKTASSAASDSDFSVDFINNANLTDSNNATNSSLPNVGARNFNASTTDRQLLILLFIQLLLSSLWSRGVLNLSTNL
>Owenia_fusiformis_CAC9663488.1 
MRIYFKNELSTTSELCILVRQFDKGWRYTSHSLTFIIVLLFTFIFTDILGIHPPVATATGTFGHSNCNSQNCTPWNSSENFYSLINCTESKRSFNYLQQCLVLHEEYFSDVICSLKPIKSGQTQSHRMKRIRSDFLPLPFCTMYNFYSVIGEDCGLEGSKDECQRCLGGLLTKDAAAKRDYIAFIDMFTHYDCSKKNKYSVKWTCDDCKMAYKHWLCSRHIDSIHINNERYVPCDMDHCERVEEACPYLLPTSDGQYAGEPGFLCRDEEILTSSSNDQQKCFKFCYFNDSQTDYGNDNEKNRCLMDPQTSSSSSNHNTESSSRHKLLAHLALVWLICTFLPNMVIGLT
>Rotaria_socialis_CAF3448801.1
MSVLLVSDDVNDDIRNYSIVNQHEHIYKQLKELEYDLSSSVRSFSIVEHSLSIFGKSNKYYRQHRRRRRCRPQQQCLVQHLLTYMLTLLILTNHLHWPVILLSLSSIKIMSTQASTITTTNILSLSTSPNQTISKRPSSAPSTTKLSYKKGEHQCLPINTIRIDRICSKVCRARKTPFEDYDNISLILADTYYLPFCLNILNETLVKENFFTEAAENECRQILTQIKASDDEAKKAYTEFVTYMEAIDSRSVENRYSIINADCEAAYQTWTCSVKIPYYYRNQRIPPCQTICDEVERVCPTFRPSDREPLFAGQPLFFCDGSIVTNSDYGQRPHCFDSCHLSNGSLRRPPISSSPSILPIFAEKIVTTPPCFEIELLLPSSSSPSAQIISSSLILDDVSIFNNISNTSLSATAITIISSSWSSIILTFIFVFQWNYDDD
>Rotaria_socialis_CAF3667105.1
MSVILVTDDSDDDIQIPKYEHIYQQIKELEYNFSSIESSVSIVNNPKTYHCRRRYRPQQCLVKHLLTYMFTLLFLINHLHWSIIFFSLSSIKFMSTYASTSTTSGPKLSSSIIKEDEQKCSSIHGSDIDRLCSRTSRAQRTPYEQLETSNQVSLDTLHLNFCSNHTLSHSINQTLFFNEMTENECRKMFEKLIYYDEEARNASKLFVTYMEAIDCASEENRYSIIRADCLQAYRTWTCSVRIPYFHQNQVIPPCQTICDEVERVCPTFRPSDREPLFAGQSLFFCDGGIVANSDYGQPPHCFNTCHLADGSCKIHSVSSTSSNQSSLITTTATKTSQNHASEHSCFEIELLTPSLSEQFSLPPLPINDSIPNDTNNTSISSSAISSIGSSIIRNRLTFIFVFLSSLL
>Nematostella_vectensis_XP_001626959.2
MPRLLRERRTIEWCSRFEPRPNRLRCSPSSFIPFGVIYAASIVLLLTTMIPDCIAYNDSDPVVIERTSNSSEENTDCSFDDFNLRPAYVHRICDCLDRFKSREEALEFVKRFRLEFCDVIQFHEAVGDLMNSSICTEILWGILRVDQSAFSDYNVFQAIMSRVDCNFAYSVRWTCADCKDAYKTWVCNSKVLPYVSLKTPTSCVSLCHRVLQRCPYFLPGSDFQWSGQSAFECRDGQDGAGQDECFIPETTTAIPKKQTSPSAETKTATNSPVGSPTSSLVSGEADPGS
>Trichoplax_adhaerens_evg1207807
MSRVFICRSMVLVVLASMSLCDNIIDNIDIISVNQSNWQLNNTSYEPFGNCALINDNSGSQQLLSISIDPIYDWDIIKNHLNQFEKVLSRFDCRDKSQYRYSMIWRCSDCQAVYYIWLYLSSTVIQVNGTIIKPCLDVCNSVLQRCPYLAASLQHSYDGESAFDCPSENAVQALGNSSYALTNCITYNQSMLDMEKMQYNLTCEENNVYMTTDVTTINKTLHNNFVTEKDFASKCHYRLNRTMYELYVKTAIVNSAVSIASFSINTVVLPFIYLLHTVLRY
>Amphimedon_queenslandica_XP_003383679.1 
MYLLLALLFLFLVQNDCQELFLTIREEENGQELSESNNISSRIAEMYQTTTYSNSSSRCICQAVQGENSLLEYTSNIESCISDPYNSSALGVCSSLFFKNATYSTMYRIEVKDASSDNSSRRTMTVTQFCDKMESVRESLAKFETLLAQTLVCVYLNTCDDKNFCLISYINWLCMTQLDLYRNSSTSNRSSRESADFGIESDGTQYNPVKPCYGVCTNVLRDCPYYLPSSYQHATINNEGEYSYVTMEYVYGGYPAFACPGSSSVSDEKSNSSYGTESNCILVGESGAPSNRMSFLMMLVTLTLLNILM
>Rhizopus_delemar_EIE85197.1 
MRIPIYFILSYICFISCQTIQLQNNQIILASLTSATAYQYYYFSIPAQTQLLAAKPNIYLTITSCTQTGLNAFLSTTNNITIPQNGTPLNNVNGLMVWSSNSTVNEIWIAVGTNQTENTGTYEIGVSTQQSMHLVYNDTNSTVPSMTLDDTDGDSALFLSNPLGGYLPNSTLIITSNQPAELSWSLCAAKIYNISGININQTMTTRGPTPDTTRNQFFISGLSEATSYRAYLLETSNGITGMTAPITFKTKAGSGCQLVHDLSFCSQVAYSVPSNPMLDRYSLATEYDNQAYTTFQPFATSLSQYNCESTQYSLVRNCTDCYRDYKAWLCAVTIPRCTDTSDLRQGSPLAAAPALRDVSVNGSRNAWIDNSVKPNEWTELLPCIDLCYHVVQSCPPYLQFYCPVGDLARDQYGYWQTGDIIINNTAHQFGVNNPTCNRMGLDAKLFTITSHGYRLLENLSFYFSMCIAFFIVLILL
>Rhizopus_delemar_KAG1468526.1
MHLIYNSTESTSPSITLDDTDANNALFLSNPLSGNLPNNTLLFTSGQPAELSWSICAAKLYAVSGISVNQTMTTRGPTNDTRYQLFASGLTENSPYRAYLLQTFNGLTGMTEPIALNTKTGSVCQLVYDLPFCNQVAYSVASNPTTDRWSLASQYDAQAQTTFEPFAVSLSQFNCESTQYSLVRNCTDCYRDYKAWLCAVTIPRCADTSDFVQDYTIPTASAAPALREVPVNGSRNPWVDNTLSPAESTELLPCIDLCYHVVQSCPPYMQFYCPVGDLASSQYGYWQTGDTVVNNTVYRFDVNRPTCNRMGLDTKQLTITSDGNKIKSLSYLYIVLIVLALL
>Saccharomyces_cerevisiae_AHY76820.1
MIVWQALFVVYCLFTTSIHGLFQDFNPFANKNISLKFPSLNRWEKNVMATGQQTIINSDSIYEWTPILSNITAGKKDSFVFTIDAEASGYGFAPTYEVLMFISGNICQMPMNRSDVDLTIYYSFNETVLENPNIGQSAVFQDGYIQALAISPVQSSSSNATSTYSNLYVVAELVNSTTEQPLSSSDASENWEYRLSISENDLVFQWDVRPWVEVLDTDMNSALLSTGNVTADAKVYHNYSIYDPSLYDLYVYSHEDSVQLNQNYNLSLCAVKNGPYLVSSQNTSNATVTSNSTNPLERTDLAIQKKITEYGGSVTEMFYVTGLNASTTYVAYLTKKISNGDGLSSVGGILFSHVYFTTRSTDVCSLIFGLDFCSDVAYSVPTSSFSVGNKTLMAQTYDHIAEALYANFSKALQLISCDADKDARYSPVMTCDDCAEAYRDWVCAVSIPRCTTTSSQYYIHRDKSHNRNDYLNKFIKPLDDYYEILPCIDMCYTLVRNCPSDFQFSCPNDLTTEDLLYQSYNFYMDTDYSTCNYIGNSSLMVIHPLDDT
>Ramaria_rubella_KAF8578525.1 
MATATKVAAATPASFTMACSLPISLLALALFSIPRHATAQQVQTTLQLNTIFPQTISSDATPSASFSLPPAPTNAPLSVSVALCSDTQPFPKFSVINDSSAGNTWQLSLDEGIGVWNGGTAHGSQLVVSFDNGAVRSTGLVWSFEVAVSSGGPLHRTLSTLPLLGDTTATQALLFSPPFAPPVLVTPSYPNYTLPGGNLSLPDQPPASAQSNSTLIFVPTSPLRQQASLELSSSACAIKNAASSISGSWIGTNGTGGVNGSTGLFLRDEEGWRSQWLIEGLRANTNYSAWIVEDGGGLGGPIFASTKSSSFDCPLAHSLPFCPLVSYAVPLPPTPDGTTSYTSSNLPSNISDPLISSLSNFTTSLLTFPCGREAFSPILTCESCANAYRAWACAVSLPRCGEIPSSLASTLAAQPTSSKGPPLPTPALISHPSAVARLQENGPYDELLPCIETCYAVDRSCPPLFGWTCPHPTVNANFSYGVGFIDGFDGSEGKGVPGVAQDRWGVAWCNG
>A1O9_02101_t1
MPFPKLTQLQLRFTASFAASIFLLLLYLSLTKPHFAYALQLDPEAPIEDHSLFGLLLERGLEEDAVEFDDDIKLEVRAVEGVLALSNNAPQNKNINIGEVQHWVFTKDEIDGPHGTPGPGLPSDNLAKRLVEVDVHELKKRQQSSKVYITLNTCLQPSTNSSRGDSDDAIPPQLQIYFSMSDSNPKPGPGVNDPNQRNIQVDAGYGYLEVDANSDVYVGVAAPNTTAFGGIWNYEVAASNDAPYHFAHPEPNLFFVDGDNHAALLITDDLTEAAPNETVFKEWMGLSPAPWGVFAADQKDRSILGLKNSFCGLKNNVRLAANIEGTQTQNIAQMTSRGLGGKPKEQFYITGLNASSRYWGMLVMQGNSTDSGVGVIGGGGAVWAAIEFGTKAEDNCALMYNLSFCSEVAYAVPTNPDTFSPSTGLPDLAALYDSHAAQMYQYFNYSLQQIPCNASSSSQYSLARNCDDCARAYKQWLCAVTIPRCADYSNTDAWLKPRNLGQAFANGSTISDSAHFNGDQALLVNVATNSSRNPIIDEFIKPGPYKEVLPCEDLCYDLVQSCPASFGFGCPSRGAGFEDSYGTRSNDSGLITCSYLGAAYYLSGTQRSSGYAGLGGAVVLAATAAMLNML
>AB675_9389_t1
MYLPKFTPVQSRFAASVGATIFLLFLLYSLNHPAVAYAEATGATRPEAGPNILGRQEEGQTPLVLGNNAPMSQPIVAGQIQFWRVDKNTIDGPAGRQGLQLPSSTGDNSSAPAADDEEREGLRKRQAGKTIYITVTTCGQPVYNGSESESDEAVPPQLSVYASQSPDNTRPGPDSDDEQESVVLDGGYGLIELDDDETVMIGVSAPNTTLFTGEWNYQIAVSIDAPFHRSLSQTPNLHFVDADTRAALLITDDLTTAQSNESSFADWMALDPPPYGMFVYPASLRSIGGVQNSYCGLRMLQGGLFTNLENSVNQNIAVTTDRGLGGKPKEQFYVTGLNASSEYVGILAQQPRLANASLSSDIGSGGTVWRSVQFSTKSMDNCALMYNLTFCSEVAYAVPTNPERFSTRDGLPELAQIYDNYAQSMYQYFNYSLQQIPCNTSETSAYSLVRDCDSCARAYKTWLCAVTIPRCEDYTNPAAWLKPRNVGQPFPNGSTTSIVPGFAESQQILAQAVATNSSRSLVIDEQISPGPYKEVLPCKDLCYDLVQSCPAALQFSCPTPGKGLEDSYGERSDNSGNLSCSYLGAAFFLSASPTIHVPWGLFALATLSALLLLFA
>AC631_05567_t1
MRLTIYIITFILGILNVVNAEVFDIGFNLDIDEPLDPFDNANEFIGDKRLLLSSSYKSSTDRSKGLQEFTPISNQIGQSETQYYSFSVNTSSGLGEYYEFLIFLTGNICSQPDYLTADDPSLTVYYSFNSSMFSNFELGQMSHFENGYFQALERVPISSDDIDSVLYIAVRAPESTNQSAIWKYEVGVSQNDLVFQWDDRSWASLVDTDEDSALIVTGNLTGSHLTNYSSLNATKSKYSLFIYSYDYKDYFKQLNSSWCAVRNGPALLSTSYFESSFTDRGGGLQQQFFVPGLNSSTKYIAYLVSDFMGTSFGGAVYQPFEFETLGTNVCELIYDLEFCDQVAYSVPNSENLSNEDVKGLYDNRAKSLFSNFSKALQQIACNTTDNAKYSPIKTCSDCYDSYKNWLCSVTIPRCSTRNITGYKYREVGKSRNSFINDVIQPQSEYFEILPCVNVCYAMVRDCPADFGFQCPQKNNDTISLSYYWDNGGKYASCNYVGITLSDTSSAIKKFVINWGLLVCVVLVNIFM
>ACJ73_06613_t1
MSCLKLSPLQARFAASLAATLFIIIVLYFALSNPSLAYAVDVDSILSKDHNHPISRNIGLPPGLDGSAPQTIPSPDLDPHSADTVADIFRRAPGTAIALTNNAPEEGELDMGATLYFWIPKETLAGPKSDPAAGLPGDNENGFLDNILMEETELKRPNDTLAKRATEVYISATTCLQPAFNATRESQDAGPPQLQLKISTSGDIQQPAPGEEDPDLRVINFDGGYAGTVVEAEGEIHMAVSAPRDDKYFGSYKFEIAASIDQWFHEAESNVPYLFFVDGDSESALLQTKETTNANPDDEIYKKWMNLDPPPFTMFAHDMKDKAILGVQKSYCGLKANAQIRKDGDNVQVSMTNRGPKHKPKEQFYIRGLNSSSSYYGFLAIEGNSTDSGSGVVGGGGKVWKPTYFTTKAENNCAILHDLEFCSEVAYAVPSNPSISRADLAKLYDTHARNLYKNFSRSLAQIPCNTSDTSLYSLARNCTDCAAAYKQWLCAVTIPRCADYSSTLPFLRARNTAQDFPNNTAIALDSPLRQMVLSNSSRNALIDEQIKPGPYKEVLPCQDLCHELVQSCPAALRFSCPAGRWLNDSYGMKSPNGDIT
>AFLA_010690_t1
MRPELARWLCCFAPCISAIVYHYIVCLALSTTGLGHAADLTSLAPEIHSNLTINDGDSHFSFPLGSYNGLVIEDDVDDAGDLRGLDIVRRAPTGVSSLGNNQYQKGEVKLGETQWWYFSKNSVKDKNTNKTSEGPTSDQSKRSETVFISLTACSKPSSNRAGSDSARDLPHLEVYVSTSELLQKPGPEQERSNQTKYMVEEGYMGATVEVEGNVYIGVTAHNSTKYSGSYSYELAASVDAFFHSFAHDPAFLYFVDSDTHSALFTTGNLTEAELGSQGYNNWMGIAPPYTMFANNINDTAISGLHHSSCALDRLAQIGKGDGNINASMTSRGPGNKPKEQLYITGLNRSSMYEGILALDGNSTGSRNGVIGGGGKIWKPITFSTKADGNCALLYNLSFCNEVAYAVPSNPTFNLDGLRSFYDDNAAALYKNFSYSLEQIQCNATNETRFSLAVGCDDCARAYKQWLCAVTIPRCEDFSRTSRFLQVRNAGQKFINGTSLSDNHTLQLNTSTNRSRNSLIDKEIRPGPYKEILPCEDTCYNLVKSCPAALDFSCPQGRWLTSTYGKRGPDDLVTCNWVGAAYFMGGGDKINPLRSGLFALVTVWLSYWALGGS
>AFUB_053380-T
MQLSMRTDFSSMHYLSVAYFGALILLYGPIFLVKPCLALDPPSDSALLIFSNDTNVILHDVTGQFTSLHGSYSGLDVQDTGSENGETRGLDLVRRVPPGVSSLGNNQFKTSGIKLGETQWWYFPKESVNGKKSNVTSGLPERISVDRTSQQTVRSDELRKRDGDTVKRSTSVYLSLTMCSKPDINITNGTIPDSVPSLPELNLYVSTSESLQKPGPGQDSSKQEVFTADEGYVGASVQADGDVFIGVAVQNSTAYSGGYTYEIAASIDAYFHSVVDEPFLHFVDADIHAALLTTDNLTLSEEGSENYQQWMNLTPPFTMFAHNVNDTAISGLQRSYCALEQLAQIREGDHGVEGGMTNRGLGKKPKEQFYITGLNRTSNYSGILAMDGNSTNSGNGIVGGGGTVWKPMYFATKSDDNCAVLFNLTFCSEVAYAVPSNPEFGIAQLGAKYDKYAEALYRNFSYSLDQIQCNTTNETSFSLAVSCNDCADAYKQWLCAVTIPRCADFSSNSVFLQVRNAGQQFINGSSLSPTDPRRRDPAQNKSRNSMIDDQIRPGPYKEILPCQDICYSLVKRCPAALGFSCPQGARLSSAYGQRGSSSEITCSYPGAAYDLNAGRARREPLGWLLLAMGSFWFSFWALRVDA
>AJ78_04211_t1
MPCPKLSPLQSRFAASLAATLFIIFLLYFVLSNPSLAYAIDVDSIIQTKDHNHPIFWDLDYALNFESQDPQNTPVPDLVLNSAGIAADILRRASDNAIALANNSPEEGELDLGATQYFWFSKEALAGPKSDPSPGLPGGNKNGFLDNVLMEQAGLKRGDGMLAKRATKVYISATTCLQPAYKAKEEARDVSPPQLQLYISQSGDIKQPGPGVKGPGLQVIDFDGGYASAIVDVDGDIYIGVSAPTNDRYFGSYKFEIAASVDQLFHEAESNVPYLFFVDGDSNSALLQTKDTTDAGPDDEIYKQWMGLDPPPFTIFAHNMDDKSILGVQKSYCGLKANAQVRKDGDNVQVSMTKRGPGHKPREQFYIRSLNSSSSYYGFLAIEGNSTDSGSGVVGGGGKIWKPMSFSTKAENNCALLHDLEFCSEIAYAVPSNPSISREELAKIYDTNAANLYKNFTRSLAQIPCNNPDSSKYSLARNCTHCAAAYKHWLCAVTIPRCVDFSSTLPFLRPRNTAQQFPNNTVIELDSPLRQMVISNSSRNPLIDEQIKPGPYKELLPCQELCHELVQSCPSALGFSCPTEKWLNESYGVKSASGDITCSYYGAAYFMNAGGLVGEGFMLLLGGAVGFWMLFWLL
>ASPGLDRAFT_21621-t33_1
MTESPRSEKDLCLTRFSTPVPELDDHRFQLDAAPHAEPGLDHALSRQNTAQGVGPEATPQRPDLLHVQDAFRERGSISRDFEQAIVDDDRSIKDGLGRRFSVDPAGNLRPGRAWSRTQQDIANMSRESSVSARSTSPPNSVEAFADPRRRERANTLESHVAPDLEAILQRTVSGGTHPRRPTFSNASAVRPQPGDIQLDPTEDTCVPVPTYEQPGRIPVIDYEELEEFVALNKKTKPAQTRRKHSLSSQSKKPRVFHDLRPGAKQDESKPSLSIGRSSFELDAKDAEKVTGKPVNENELVEKLQNENEPSRFGFFSSESQSTVHAAELGDLVLPGDTFRDLFQLGPEGGVWWLDVVNPTESEVHALSRAFSIHPLTTEDILTQEAREKVELFKQYYFVCFRTFYQMDKTDDQFMEPVNFYMVVFRDGVISFSFTENPHSANVRKRIGRLRDYVSLSSDWICYAMIDDIVDSFGPVIREIEVESEAIEDLVFIARVDDFESFLPRIGGLRKKVMSLMRLLGGKADVIRGFSKRCNEQYSVTPRGDIGLYLGDIQDHVVTMMSNLAHFEKMLSRSHTNYLAQLNVTNLVLGNHVNKVLSKVTLIATMLVPMNLICGLFGMNVEVPGQHAEGLGWFFGIVGVIASVIILSGLAARWYRLGDVWLGHDPPVAQVSSTKAGNANRCRFAATVSATFLAAFALAVSVSAPHAHASDLVVPESQNKTLIFSDNSAHIQLALGSHNGLEIRGDEDTEALGLDVVRRAPAGDSDSLANNEFKSNDIKMGTTQWYYFEAEKYRGKSNGTTTLSSLPANVTGSDNQIKQEPISEGGDNAVYISLTTCQKPDLNTTITGETPELPQLSIHVSRSTEKPAPGNDDDHKTSVDGYLNMTWKNDETVYIGVSAPDSKDYSGSYSYQIAASTDTFFHRVSLEPNLLFVDTDVNSALFTTGNLSLSNRTQENYDEWMNLKKPPYTIFVNNRNDTAITGLEQSYCALQKNAQIKGNNVETNMTDIGPGNHPKELLYAKGLNQSSTYLAILAMDGNSTDSGNRILGGGGKVWQPRQFTTKADGNCAIIFGLSFCSEVAYAVPSNPSMKKADLQKTYDDYASSMWKNFTYSLQQVQCNASRYNRYSLAVDCDDCSQAYKDWLCSVTIPRCEDYSSGDDFLRVRNAGQDFINGTSLDPEHADRKTYISNQSRNLIIDKQIKPGPYKEILPCQDVCHNLVRSCPASLKFSCPQGQQLDASYGRRSNNTVACNYMGAAYYMSSATTLFYAVSNARYLPDHTGPMSPLHIICCLCPDCAP
>Afu5g05840-T
MQLSMRTDFSSMHYLSVAYFGALILLYGPIFLVKPCLALDPPSDSALLIFSNDTNVILHDVTGQFTSLHGSYSGLDVQDTGSENGETRGLDLVRRVPPGVSSLGNNQFKTSGIKLGETQWWYFPKESVNGKKSNVTSGLPERISVDRTSQQTVRSDELRKRDGDTVKRSTSVYLSLTMCSKPDINITNGTIPDSVPSLPELNLYVSTSESLQKPGPGQDSSKQEVFTADEGYVGASVQADGDVFIGVAVQNSTAYSGGYTYEIAASIDAYFHSVVDEPFLHFVDADIHAALLTTDNLTLSEEGSENYQQWMNLTPPFTMFAHNVNDTAISGLQRSYCALEQLAQIREGDHGVEGGMTNRGLGKKPKEQFYITGLNRTSNYSGILAMDGNSTNSGNGIVGGGGTVWKPMYFATKSDDNCAVLFNLTFCSEVAYAVPSNPEFGIAQLGAKYDKYAEALYRNFSYSLDQIQCNTTNETSFSLAVSCNDCADAYKQWLCAVTIPRCADFSSNSVFLQVRNAGQQFINGSSLSPTDPRRRDPAQNKSRNSMIDDQIRPGPYKEILPCQDICYSLVKRCPAALGFSCPQGARLSSAYGQRGSSSEITCSYPGAAYDLNAGRARREPLGWLLLAMGSFWFSFWALRVDA
>B1J91_M03597g_t1
MLLWVLFLYLLASGSAFRFGGNDSWWNRRDLAAGGSEVAVDMQLLDIVNKADGGSTSTSSDVGASSSAQSNADDTNGDGDDDDGDDDDDDDGEDEPQIINSNLIYEWTPIISKMTPGKVDNYMFNINPESTGLGFAPSYEILIFLSGNICQQPTNSTDLQIRVYYSFDEKMLSNISLGNFETFSNGYLEALQISPVNHTSNGTTLNSKNLYVSVRLWDLINDKEVDKDDPNIKNLTSTEWDYRLSISENDLVFQWDTRSWIDVLDTDSTSALISTGNVTDDGQIYSNYTIYDPTLYDLYLYTYDEYQKFLNVSELSLCAIKNGPHLVSSEGASATNPPLEMLQETGLKIQKRIAESSSGIAEQFYITGLTPNTTYAAFLTKKIGKGQSLSNVGGVLFDAEIFTTQTSDACSLIFGMSFCSDNAYSVPSSEFTNGNKSDLAIEYDNIASALYSNFSKALQLVPCDADLDARYSPIRTCDDCATSYRDWICAVSIPRCSTTESSSYIYRSKTDNRNSYVNKFIKPTEDYYEVLPCIDMCYAIVRDCPSVFNFKCPDQESEPELLFQSYNIFKQSSPFITCNFIGNASYLKIHK
>B9J08_002725-t37_1
MTLASLGTFYKQRIDYNEMKVAFKAWILLQLLGVCLAISDFHVGREIAAYSLDDHSDQLSEVEKALDRGSEGLQEFTPIRNTIKQTELQQYSFSVNTSTGLGAYYEFLIFITGNICDQPDDMLASGNQSLVVYYSFNASMFDNYELGTMVHFENGYFSALADVPISSGEDSILYIGVRAPESTNLTATWSYEIGVSQNDLVYQWDNRSFAQVVDTDDNSALIVTGNLSSKADSKISDFNTSLSNFQLFIYSYEDADHFKYLNSSWCAVRNGPALLSTNNFNTSYTTRGGALRQQFFVGGLNASTKYVGFLVSDFSGSKLGGAVYSKFEFETMSSSACSLIYDLEFCDEVAYSVPASSLDHLAERSSLAGIFDDRAKNLYANFSKALQQIACNTTMDAIYSPIRTCTDCARSYKNWLCSVTIPRCSTRNITGYVERQPNESRNTFITDEIVPPQNYFEVLPCVNVCQAIVRDCPSNFGFHCPRKNESIRLSYFWDIGAEYATCNFLGVPHAVKSGASRASTILWMVPIIIHFLWFI
>BDBG_08541_t1
MSCLKLSPLQARFAASLAATLFIIIVLYFALSNPSLAYAIDVDSIISKDHNHPILRDIGFPPGLDDLALQTIPSLDLDADAADTVAYILRRAPGTAMALTNNVPEEGELDMGATLYFWISKETLAGPKSNPSAGLPGDNENGFLDNVLIVDETELKRPNDTLAKRATKVYISATTCLQPTFNATRESQDVGPPQLQLKISTSGNIEQPAPGEEDPDLRVINFDGGYAGTVVEAEGDIHMAVSAPRDNKYFGSYKFEIAASIDQWFHEAESNIPYLFFVDGDSESALLQTRETTNANPDDEIYKKWMNLDPPPFTMFAHDMKDKSILGVQKSYCGLKANAQIRKDGDNVQVSMTNRGPKHKPKEQFYIRGLNSSSSYYGFLAIEGNSTDSGSGVVGGGGKVWKPTNFTTKAENNCAILHDLEFCSEVAYAVPSNPSISRTDLAKIYDTHARNLYKNFSRSLAQIPCNTSDTSLYSLARNCTDCAAAYKQWLCAVTIPRCADYSSTLPFLRPRNTAQAFPNNTAIALDSPLRQMVLSNSSRNALIDKEIKPGPYKEVLPCQDLCYELVQSCPAALRFSCPTGRWLNDSYGMKSPNGDVTCSYFGAVYFLNGAGGVAGGGFMLVLGGVAGFWMAFWML
>BDCG_09197_t1
MSCLKLSPLQARFAASLAATLFIIIVLYFALSNPSLAYAIDVDSIISKDHNHPILRDIGFPPGLDDLALQTIPSLDLDADAADTVAYILRRAPGTAMALTNNVPEEGELDMGATLYFWISKETLAGPKSNPSAGLPGDNENGFLDNVLIVDETELKRPNDTLAKRATKVYISATTCLQPTFNATRESQDVGPPQLQLKISTSGNIEQPAPGEEDPDLRVINFDGGYAGTVVEAEGDIHMAVSAPRDNKYFGSYKFEIAASIDQWFHEAESNIPYLFFVDGDSESALLQTRETTNANPDDEIYKKWMNLDPPPFTMFAHDMKDKSILGVQKSYCGLKANAQIRKDGDNVQVSMTNRGPKHKPKEQFYIRGLNSSSSYYGFLAIEGNSTDSGSGVVGGGGKVWKPTNFTTKAENNCAILHDLEFCSEVAYAVPSNPSISRTDLAKIYDTHARNLYKNFSRSLAQIPCNTSDTSLYSLARNCTDCAAAYKQWLCAVTIPRCADYSSTLPFLRPRNTAQAFPNNTAIALDSPLRQMVLSNSSRNALIDKEIKPGPYKEVLPCQDLCYELVQSCPAALRFSCPTGRWLNDSYGMKSPNGDVTCSYFGAVYFLNGAGGVAGGGFMLVLGGVAGFWMAFWML
>BDFG_05089_t1
MSCLKLSPLQARFAASLAATLFIIIVLYFALSNPSLAYAIDVDSIISKDHNHPILRDIGFPPGLDDVALQTIPSLDLDADAADTVAYILRRAPGTAMALTNNVPEEGELDMGATLYFWISKETLAGPKSNPSAGLPGDNENGFLDNVLIVDETELKRPNDTLAKRATKVYISATTCLQPTFNATRESQDAGPPQLQLKISTSGNIEQPAPGEEDPDLRVINFDGGYAGTVVEAEGDIHMAVSAPRDNKYFGSYKFEIAASIDQWFHEAESNIPYLFFVDGDSESALLQTRETTNANPDDEIYKKWMNLDPPPFTMFAHDMKDKSILGVQKSYCGLKANAQIRKDGDNVQVSMTNRGPKHKPKEQFYIRGLNSSSSYYGFLAIEGNSTDSGSGVVGGGGKVWKPTNFTTKAENNCAILHDLEFCSEVAYAVPSNPSISRTDLAKIYDTHARNLYKNFSRSLAQIPCNTSDTSLYSLARNCTDCAAAYKQWLCAVTIPRCADYSSTLPFLRPRNTAQAFPNNTAIALDSPLRQMVLSNSSRNALIDKEIKPGPYKEVLPCQDLCYELVQSCPAALRFSCPTGRWLNDSYGMKSPNGDVTCSYFGAVYFLNGAGGVAGGGFMLVLGGVAGFWMAFWML
>BDV34DRAFT_217670_t1
MSESPKSEKYMFLSRFSTPVPELDDHRFQLDPPRIEATPDMTLSRQNTTPQNLNMETPQRSDLLQVQQVQDALREAGPFSRDFEQAIADDDRSVKDVNGLGRRFSLDPTGNIRQGRAFSRTHQDIANMSRDSSVSARSTSPPNSVEAFADPRRRERANTLESHAAPDLEAILQRTVSGGTHPRRPTFSNASAIRPQPGDIQLDSPEDTCVPPFEQLGRIPVIDYEELEEFVALNQKTKPVTLRRKHSLSSQSKKSRVFYDLRPNAQKSEAHEAKRSSSVERLSDDFTGLDLKDSEKFFADAVNEKQLVENLKNENEPTRFGFFSSESQSTVHAAELGDLVFPGDTFRDLFQLGPEGGVWWLDVLNPTEAEVGALSRAFSIHPLTTEDILTQEAREKVELFKQYYFVCFRTFYQIDKTSERFMEPVNFYMIVFRDGVLSFSFTENPHASNVRRRIGKLRDYVSLSSDWICYAMIDDIVDSFGPVIREIEVESEAIEDLVFIARMDDFESFLPRIGGLRKKVMSLMRLLGGKADVIRGFSKRCNEQYSVTPRGDIGLYLGDIQDHVVTMMSNLAHFEKMLSRSHTNYLAQLNVTNLVLGNHVNKILSKVTLIATMLVPMNLICGLFGMNVTVPGQGQEGLAWFFGIVGLGHAADLTSLAPEIHSNLTINDGDSHFPFPLGSYNGLVIEDDVDNAGDLRGLDIVRRAPTGVSSLGNNQYQTGEVKLGETQWWYFSKNSVKDKNTNKTSEGPTSDKSKRSETVFISLTACSKPSSNRAGSDSARDLPHLEVYISTSELLQKPGPGQERSNQTKYTVEEGYMGATAEVEGNVYIGVTAHNSTKHSGSYSYELAASVDAFFHSFAHDPAFLYFVDSDTHSALFTTGNLTEAELGSQGYNNWMGIAPPYTMFANNINDTAISGLHHSSCALDRLAQIGKGDSNINASMTSRGPGNKPKEQLFITGLNRSSTYEGILALDGNSTGSRNGVIGGGGKIWKPITFSTKADGNCALLYDLSFCNEVAYAVPSNPTFNLDDLRSIYDDNAAALYKNFSYSLEQIQCNATNETRFSLAVGCDDCARAYKQWLCAVTIPRCEDFSRTSRFLQVRNAGQKFINGTSLSDNHTLQLNTSTNRSRNSLIDKEIRPGPYKEILPCEDTCYNLVKSCPAALDFSCPQGRWLTSTYGKRGPDDLVTCNWVGAAYFMGGGDKINPLRSGLFALVIVWLSYWALGGS
>BGT96224V316_LOCUS3582_t1
MKPNYVFPKLKLMGSVQESAILTTLLYLISASIIIHSGNAESRQSKCNNQQCIPSRSIFDSVSNITGSKQIYESQYQKINEGVMENQTTEVIDLKNNVMVPINLDKGRFIYFKFVYSSSQSTESQVTPTYPSQIELSDGDLLVRGFESNEDIIPDTSAGQVNLSNYRQLFISATTCKQPSPASGTDDSPPQLQLYISLSKNNTMPGPLQAAELQQMVELYEGYAMLAVNITDDVYISIYAKNNSNFNGGYTAQIAASIDLPYHKYRNSSDPNLYIADYDGNSALLYSGPFIRNAKNTTLTEEWMNAPPPFILFISDDQNKYLQGVRFSYCGLQENVNLSGSSAGVASNMVTSITIQGKSNRPRQQFYMDGLSAGTTYTVALAVNGNPKGTEGAIIGGGGTVFNPTSFTTLTGGNCGLIYGLTFCDQVAYSVPSNPNRISTASSLAAFYDNSTRAIYANFQRVLAQTPCEITSSAQYSLVRTCHDCAEAYKAWLCAVNIPRCTDMTSTLPWLQTRAVDQAFPNGTYLDPSLIDVSGYGTTAGKNSRNTNIDQFINPGPYKEVLPCQELCHTLVSSCPASIGFDCPRPGQIGFNTSYGHMPTGSVDDGGRNTNITCNFPGKVYFSNSSKVIFYLQTFIITAIVILTIV
>BGTH12_LOCUS3302_t1
MKPNYVFPKLKLMGSVQESAILTTLLYLISASIIIHSGNAESRQSKCNNQQCIPSRSIFDSVSNITGSKQIYESQYQKINEGVMENQTTEVIDLKNNVMVPINLDKGRFIYFKFVYSSSQSTESQVTPTYPSQIELSDGDLLVRGFESNEDIIPDTSAGQVNLSNYRQLFISATTCKQPSPASGTDDSPPQLQLYISLSKNNTMPGPLQAAELQQMVELYEGYAMLAVNITDDVYISIYAKNNSNFNGGYTAQIAASIDLPYHKYRNSSDPNLYIADYDGNSALLYSGPFIRNAKNTTLTEEWMNAPPPFILFISDDQNKYLQGVRFSYCGLQENVNLSGSSAGVASNMVTSITIQGKSNRPRQQFYMDGLSAGTTYTVALAVNGNPKGTEGAIIGGGGTVFNPTSFTTLTGGNCGLIYGLTFCDQVAYSVPSNPNRISTASSLAAFYDNSTRAIYANFQRVLAQTPCEITSSAQYSLVRTCHDCAEAYKAWLCAVNIPRCTDMTSTLPWLQTRAVDQAFPNGTYLDPSLIDVSGYGTTAGKNSRNTNIDQFINPGPYKEVLPCQELCHTLVSSCPASIGFDCPRPGQIGFNTSYGHMPTGSVDDGGRNTNITCNFPGKVYFSNSSKVIFYLQTFIITAIVILTIV
>BON22_2452_t1
MKLRHQINALLLACTATSQLLDPLDLEYSAHLEQNIQPMNTGPRVRNSHLELEERALPIKHDDALDGNVVSIADLEIQSVSLRPGQESSIYAFDFTTETSNFITSFYLSANVGEYPIDDVKSWTAAEMKEYFGMRFYVNSTKFSYMETFKEGYTSDIAYFTNKLEALDGVLYVQPYFHANSTLFNDTDNFVLEFAISEAHIAFQWDNGTMTNLVDADDDSAVFLSSVMNTTVQPESYWLNHSSSIHVHVFDIEGYRRLQGLTRSWLAVTDSVPVVEDSSIERIFTTSKGELQEQFVISGLNASTVYYVIFTESFGSGEQGGVVYSAIEIVTQKEGSCELIFGLDFCDNVAYSVPQSYEFAKDKNRTALKLLYDNYASSVYQNFSYAMQQISCDAESDSRYSPIATCQDCHNSYKNWLCGVLIPRCATTPNGYFMARSAGEMRTEQLSSMINPPSDWYEVLPCIDMCHAIVRDCPSDFSFSCPQDSSSILQSYSYWDDDSSFDTCNNVGNGTMTATSSGRKSVKLGWGHLLLLGVCWIFVF
>BZA77DRAFT_302551_t1
MTIASIPPLWRRRRKEHTIALILYTFILALLTPWNGDRSFSLAITAEPQVGQVLFSGADSFGFGGQIDTSLEKRASFTRDEKNGQVEAQNLNWGDNYVHRLPATEIASSKTKTVHITFNTCLQPTSNNTESSDLQPPQLIVYVSNSTSNKSPGPGVQGKPQFAIPIDAGFGSLTIQSAGDIWVGVHAAALPDKDRALWGSQPWNYELAMSTGKPYHGYRDNQFLYLVDTDDNSALLVTGNMTDNAAEDGGLNETDDAAFENPDYHPYTVYAQNRNVTSPFKGLEKSYCAVRQLASIRPGNSQTSMTTRGLGNYHKQQFHLLELNRSTEYWAYLARSRNSSKSDTSGILWRPLKAITKTDGNCAIIYDLPFCSEVAYAVPSNPTVFGSKELTKFYDDAAQSWWQNFSYSLQQIQCNASSSAQYSLVRNCDDCAAAYKNWLCAVTIPRCMDYSSPLSYLAERGSNKLFWNATAKGWQKHPWEPVMTDQEVQNWKDTGGWLSDPALHASNNETLAKVPSRNKKIDEVVRPGAYREVRPCKDLCWTLVQSCPATMGFSCPRDGSWGKEMSYGERDPGGDVTCSYLGAVYALSGGMRSMGSERWMWLVSVAAFVATLVVASIL
>C5L36_0A00900_t1
MMAHMLNHWTLIFLLFNSFFTLAVELGNLSGSSLNTLFSATIDHNIDDEYKSTDIVNSYILAESVPVKDNIPYGSMLGYRFKPNMSAEFTHSYQIIIYLSASLCQLPVNWNTSISNNGLTLYYTFNETIANNTDFKNMEKVDFQGGYASAIAETEIISTDSDYMLYLMIQPQQCNNCTAEDIWVYEFAASQRKVMFLYDTEPRISVLDVDYEAAIFQTGDIPFGQNSSYSLYLFKDEYPIPIGLNQSWCAISENQQYDKKISVNESLVSSLKNAFVVSDLDIAKTYTGVLVITNDIIPYGGGIFEPFVFTMSKTRSCKLAYGLEFCDEVAYAVPISESYLYGKESWSEFVSSYDNYSESLYQPFEYALQQVACDTELDARYSPIRTCNDCKYSYKQWLCAVTIPRCVSSLNSGVFNLNYTAEQGRNEYIAEHIKPPLPYSEILPCLNVCQAIVRDCPADFGFGCPKTPELVQLSYGDQELLKGNSDADDTDDDESNAIAELVRETLSDGSIQTYRLCNYLGVSNIYTSSSSAEATSSAST
>C5_03990W_A-T
MIPPFILLLFLIMNSSYCEPFEFDFFQNLDPSTNLTEIINNNNNNSISNNVFKVQNFDSKSSSSSSSSSSSGEGLQEFTPIRDTILQSETKYYSFSVNTKSGIGDFYELLIFLSGNICTQPSNLLENDTSLAVYYSFNSTMFTNNEIGQMQLFKDGFFQGLADLPLTETTTTTNNDTTTTTVPEKILYIAVRAPENTNRTAQWTYQIGVSQHDLVFQWDDRSWGSIVDVDDNSALIVTGNLTKLSSGNYSDLNATNSQFSLYLYSYDNKDYFQGMNNSWCAVRSGPVLVKPEEIETKFIARHGSIQQQFMVNNLNASTKYIAYIVMDFEGVEYGGAVLRPFEFETMDGTACELIYDLEFCDQVAYSVPAIGNSSLLASSIAGADNKTLTKKLYDDYAKSLYTNFSKGLQQIACDTVPEAIYSNLKSCQDCAQSYKNWLCAVTIPRCSTKNFTGYIHRNETNQRNEFLADVIQPNQDYYEVLPCVNVCQAIVRDCPANFGFLCPTKNDSIKLSYYWDVHVSDQWPSCNYLGPLKSSKSGAIKLIINWTIVVVSFTLMVVI
>C5_03990W_B-T
MIPPFILLLFLIMNSSYCEPFEFDFFQNLDPSTNLTEIINNNNNSISNNVFKVQNFDSKSSSSSSSSSSSGEGLQEFTPIRDTIIQSETKYYSFSVNTKSGIGDFYELLIFLSGNICTQPSNLLENDTSLAVYYSFNSTMFTNNEIGQMQLFKDGFFQGLADLPLTETTTTTNNDTTTTTVPEKILYIAVRAPENTNRTAQWTYQIGVSQHDLVFQWDDRSWGSIVDVDDNSALIVTGNLTKLSSGNYSDLNATNSQFSLYLYSYDNKDYFQGMNNSWCAVRSGPVLVKPEEIETKFIARHGSIQQQFMVNNLNASTKYIAYIVMDFEGVEYGGAVLRPFEFETMDGTACELIYDLEFCDQVAYSVPAIGNSSLLASSIAGADNKTLTKKLYDDYAKSLYTNFSKGLQQIACDTVPEAIYSNLKSCQDCAQSYKNWLCAVTIPRCSTKNFTGYIHRNETNQRNEFLADVIQPNQDYYEVLPCVNVCQAIVRDCPANFGFLCPTKNDSIKLSYYWDVHVSDQWPSCNYLGPLRSSKSGTIKLIINWTIVVVSFTLMVVI
>C8Q69DRAFT_488543_t1
MSESPRSSKCLTRFSTPVPELDDHRFQLDPSTAADVGAETPQNTTQPACATDAPERPDLLNVNEAIRTAGSISRDFEHAVVDDDKSCRDVDGRISIDRASPLLAARRWSRNQQEPPTRSRESSPSSRSSSPPNSVDAFADPRRRERANTLESHATVDVEAILQRTVSGGSHGRRPTFSNASVIRPEQGDVRLEIPENACVTPYEQPGRIPVIDYEELEEFVALNKKAKPITSSRKHSLSSQSRTYRVFHDLRPNTFKPDLPKIVTQSWGPERSSSEAIGPLDEKLEDIPSKGMDDKDLLEKLQNENGPNRFSFFSSESQSTVHASELGDLVLPGDTFRDLFQLGPEGGVWWLDVLNPTEAEVGALSRAFSIHPLTAEDIVTQEAREKVELFKQYYFVCFRTFYQVDKTSEDYLEPVNLYMVVFRDGVITFSFTENPHAANVRKRIGKLRDYVSLSSDWICYAMIFGPVIREVEIESEAIEDHVFVARVDDFESFLPRIGELRKKVMSLMRLLGGKADVIRGFSKRCNEQYSVTPRGDIGLYLGDIQDHVVTMMSNLGHFEKMLSRSHANYLAQLNVTNLVLGNHVNKVLSKVTLIATMLVPMNLICGLWGMNVPVPGRDSENLGWFFGIVGILGLIVVSRFAATFTATLFLVLLYLIFSSPRFAYAADISSSIAETDHNYPISIGSLSDGIGEERIWLELDDFDDVLEEDEAPQLAIVRRAPQGVTALGNNQFKQNNINQGETQYFVFPKEAVAGPKSPKPKGLPPFEPAPNDDSDQVDLRELKRRDDELDKRSTTVYISMTTCSQPSGNKSDPDSGYTPPQLQVYISRSESLQKPGPSVDNSSQVQYDADGGYMGVAMQADGDVYLSVSAPNATGYSGIYTYEIAASIDAYFHSVVEDDPFLYFVDGDISAALLVTNNVTESASDSENYKQWMNITPPYTVFASNTNDTSIIGMQKSYCALDQFAQIRKSSNNVEVGMTNRGLGNKPKEQFYITGLNRSSTYYGILAMDGNSTSSGNGIIGGGGKVWRPMNFSTKADDNCAVLFNLSFCSEVAYAVPSNPSLNVAELTDIYDSYAASLYKNFSYSLQQIQCNASADSAYSLAVGCDDCAAAYKQWLCSVTIPRCADFSNDASFLRVRNAAQPFLNGTQIPSDSPLVQSPVESRSRNPLIDSQIRPGPYKEVLPCQDLCWDLVRSCPSNLQFSCPVGRALNASYGYRDPNGDITCSYLGAAYYLNNSWSFRSQALVSLYYTVAIFWTVIWAFV
>CAGL0M03597g-T
MLLWVLFLYLLASGSAFRFGGNDSWWNRRDLAAGGSEVAVDMQLLDIVNKADGGSTSTSSDVGASSSAQSNADDTNGDGDDDDGDDDDDDDGEDEPQIINSNLIYEWTPIISKMTPGKVDNYMFNINPESTGLGFAPSYEILIFLSGNICQQPTNSTDLQIRVYYSFDEKMLSNISLGNFETFSNGYLEALQISPVNHTSNGTTLNSKNLYVSVRLWDLINDKEVDKDDPNIKNLTSTEWDYRLSISENDLVFQWDTRSWIDVLDTDSTSALISTGNVTDDGQIYSNYTIYDPTLYDLYLYTYDEYQKFLNVSELSLCAIKNGPHLVSSEGASATNPPLEMLQETGLKIQKRIAESSSGIAEQFYITGLTPNTTYAAFLTKKIGKGQSLSNVGGVLFDAEIFTTQTSDACSLIFGMSFCSDNAYSVPSSEFTNGNKSDLAIEYDNIASALYSNFSKALQLVPCDADLDARYSPIRTCDDCATSYRDWICAVSIPRCSTTESSSYIYRSKTDNRNSYVNKFIKPTEDYYEVLPCIDMCYAIVRDCPSVFNFKCPDQESEPELLFQSYNIFKQSSPFITCNFIGNASYLKIHK
>CAWG_04771-T
MIPPFILLLFLIMNSSYCEPFEFDFFQNLDPSTNLTEIINNNNNSISNNVFKVQNFDSKSSSSSSSSSSSGEGLQEFTPIRDTIIQSETKYYSFSVNTKSGIGDFYELLIFLSGNICTQPSNLLENDTSLAVYYSFNSTMFTNNEIGQMQLFKDGFFQGLADLPLTETTTTTNNDTTTTTVPEKILYIAVRAPENTNRTAQWTYQIGVSQHDLVFQWDDRSWGSIVDVDDNSALIVTGNLTKLSSGNYSDLNATNSQFSLYLYSYDNKDYFQGMNNSWCAVRSGPVLVKPEEIETKFIARHGSIQQQFMVNNLNASTKYIAYIVMDFEGVEYGGAVLRPFEFETMDGTACELIYDLEFCDQVAYSVPAIGNSSLLASSIAGADNKTLTKKLYDDYAKSLYTNFSKGLQQIACDTVPEAIYSNLKSCQDCAQSYKNWLCAVTIPRCSTKNFTGYIHRNETNQRNEFLADVIQPNQDYYEVLPCVNVCQAIVRDCPANFGFLCPTKNDSIKLSYYWDVHVSDQWPSCNYLGPLRSSKSGTIKLIINWTIVVVSFTLMVVI
>CD36_53710_t1
MIPFILLLLLLPFLIINSSYCQHFDLFQDLQPSTNLTESIINNNNNVFQVQNFDSKSSSSSSSSSSSSGEGLQEFTPIRDTILQSETKYYSFSVDTQSGIGDFYELLIFLSGNICTQPPNLLENDTSLAVYYSFNSTMFTNNEIGQMQLFKNGFFQGLADLPLTDTANNDTTSTTSSTSTSNPVPEKILYIAVRAPENTNRTAQWTYQIGVSQHDLVFQWDDRTWGSIVDVDDNSALIVTGNLTKLSTGNYSNLNATNSQFSLYLYSYDNKDYFQGMNNSWCAVRSGPVLIKPENIETKFIARHGSIQQQFMVENLNASTKYIAYIVMDFEGVEYGGAVLRPFEFETMDGTACELIYDLEFCDQVAYSVPAIGNSSLLNLNGGNVDNKTLTKKLYDDYAKSLYTNFSKGLQQIACDTVPEAIYSNLKNCHDCAQSYKNWLCAVTIPRCSSKNFTGYIQRNSTNQRNDFLKEIIQPIHDYYEVLPCVNVCQAIVRDCPADFGFLCPTKNDSIKLSYYWDVHVSDQWPSCNYLGPLKIDKSGAMKLIVNWTIVVVSISLMVII
>CDV56_108723_t1
MRTDFSSMHYLSAAYFGALILYTPTSLIKTCLALDPASDSALVISNNTNVILHDTAQQFTFPLGSYSGLEVQDTVSENGETRGLDLVPRVPSGVSSLGNNQYQIGDIKLGETQWWYFPKESVNGKKSNATSGLPESISDDGSSEQTGSSDELRKRDGDIVKRSTSVYLSLTMCSKPEINNTNGTIPDSVPSLPELNLYVSTSESLQKPGPGQDSSKQKVFTADEGYLGATVQADGDVFIGIAVQNSTAYSGSYRYEIAASIDAYFHSVVDEPFLHFVDSDIHAALLTTDNLTLSEEGSENYQQWMNLTPPFTMFAHNVNDTAISGLQRSYCALDQLAQIGKGDHEVEGGMTNRGLGKKPKEQFYITGLNRTSNYSGILAMHGNSTNWGNGIVGGGGRVWKPMYFATKSDDNCAVLFNLTFCSEVAYAVPSNPDLGIAQLGSKYDKYAESLYKNFSYSLDQIQCNTTNETSFSLAVGCNDCADAYKQWLCAVTIPRCADFSSNGSFLRVRNAGQPFINGSSLSPSDPRRRDPAQNKSRNSMIDDQIRPGPYKEILPCQDICYSLVKRCPAALGFSCPQGKWLNSAYGQRVSSSEITCSYPGAAYDLNAGRAIREPLGWLLLATVSFWLSFWALSVDA
>CHGG_07766_t1
MHLSPLQSRLAASLVASCLLILLYLVLFPPNFALAAELNEALPVIFDGLDSAADLAGPGPLGPTTYEAEFSAFDRSILGRATRDLITLTNDEPLPMNVDQGVTQPFVFLLPRVSDRGAVGDRLELRRERSVSGDGHAGAGAGAVENEEGGEQQGQDIEKRQAARMVYISANTCLQPQPVDPSKATEDPPQLKLYVSTSPDNTAPGPLADPETQHVKNFTQGAVTYNITTNREVYIGIHAPESERFSGTYNLRLAASTDSYYYTYDTKDPDLIFVDSDSQGALLMTPDLVDSRDPEEEDAIMEAPPYVLFAHNVKDRAVNGLKYSYCGLYNYAKIAATKDERQTGTVSTSMTKRGDGRPKQQFFFSELNSSATYIGILAVDGADGGKLGKRQTAFERGPLVFKEMNFTTKSDHGNCALVINLAFCDETAYAVPSNPKFGNASQLAEFYDNYAASVYANFDKSLAQVACEAPSSQLYSLARNCSDCAAAYKDWLCSVTIPRCEDFSNTADYLQPRAVRQPFPDGETLDAATLASFPDSRAFTNSRNPRIDDVIKPGPYKEVLPCDDLCYKLVQSCPASLGFGCPLPGGVGFKGNYERHDPSKGLTCNFPGSAHFPSAGGRAVVNWGVMVAVMVVGLLVV
>CIHG_02702_t1
MPCPKLTPLQARFAACLAATLFLIFLYLIPLNIRFAYAIDVDSIIREDHNHPIVLDLDIPFGVAELGAQEHPDVLAKEDLHQNVSLVRRAPEGVDALANNAPRLKNIRMGETQYWMIPKDVLTGPKSPRSPGLPTVVQPKNEKPEADGILFERERKRDGGLSRRSTTVYVTLNTCIQPSLNATQRSDDSSPPQLQLFYSEDGSVKEPGPDTPEVLSIGFDDGYASAEIQADGDVYIGVFAPTHPRYRGMYNYEVAASVDAPFHSVEPDAPFLYFVDSDSQAALLQTNATTAAKPGDESYKEWMKLDPPPFTMFAHNMNSSDIFGIQKSYCGLSKNAQMSRIGGSLKTRMTNRGLTPKEQFYITGLNRSSGYYGILAMEGNSTASGNGVVGGGGKVWKTMNFTTKSDNNCAVVYDLKFCSEVAYAVPSNPALNVSQLMKLYDDHAAKLYKNFSYSLQQIPCNASSSSKYSLARDCDDCASAYKQWLCAVTIPRCHDFSSSLSFLRPRNTGQNFLNGSILPDDHPLRQNVLTNSSRNPLIDEEIKPGPYNEVLPCRELCYDLAQSCPSALGFGCPTNKWLNYSYGIMSDNGDVTCSYLGATYFMRNGALSIAQAGASMGLLGLGFWCLVWGLV
>CIMG_06239-t26_1
MPCPKLTPLQARFAACLAATLFLIFLYLIPLNIRFAYAIDVDSIIREDHNHPIVLDLDIPFGVAELGAQEHPDVLAKEDLHQNVSLVRRAPEGVDALANNAPRLKNIRMGETQYWMIPKDVLTGPKSPRSPGLPTVVQPKNEKPEADGILFERERKRDGGLSRRSTTVYVTLNTCIQPSLNATQRSDDSSPPQLQLFYSEDGSVKEPGPDTPEVLSIGFDDGYASAEIQADGDVYIGVFAPTHPRYRGMYNYEVAASVDAPFHSVEPDAPFLYFVDSDSQAALLQTNATTAAKPGDESYKEWMKLDPPPFTMFAHNMNSSDIFGIQKSYCGLSKNAQMSRIGGSLKTRMTNRGLTPKEQFYITGLNRSSGYYGILAMEGNSTASGNGVVGGGGKVWKTMNFTTKSDNNCAVVYDLKFCSEVAYAVPSNPALNVSQLMKLYDDHAAKLYKNFSYSLQQIPCNASSSSKYSLARDCDDCASAYKQWLCAVTIPRCHDFSSSLSFLRPRNTGQNFLNGSILPDDHPLRQNVLTNSSRNPLIDEEIKPGPYNEVLPCRELCYDLAQSCPSALGFGCPTNKWLNYSYGIMSDNGDVTCSYLGATYFMRNGALSIAQAGASMGLLGLGFWCLVWGLV
>CJI96_0000567_t1
MTLASLGTFYKQRIDYNEMKVAFKAWILLQLLGVCLAISDFHVGREIAAYSLDDHSDQLSEVEKALDRGSEGLQEFTPIRNTIKQTELQQYSFSVNTSTGLGAYYEFLIFITGNICDQPDDMLASGNQSLVVYYSFNASMFDNYELGTMVHFENGYFSALADVPISSGEDSILYIGVRAPESTNLTATWSYEIGVSQNDLVYQWDNRSFAQVVDTDDNSALIVTGNLSSKADSKISDFNTSLSNFQLFIYSYEDADHFKYLNSSWCAVRNGPALLSTNNFNTSYTTRGGALRQQFFVGGLNASTKYVGFLVSDFSGSKLGGAVYSKFEFETMSSSACSLIYDLEFCDEVAYSVPASSLDHLAERSSLAGIFDDRAKNLYANFSKALQQIACNTTMDAIYSPIRTCTDCARSYKNWLCSVTIPRCSTRNITGYVERQPNESRNTFITDEIVPPQNYFEVLPCVNVCQAIVRDCPSNFGFHCPRKNESIRLSYFWDIGAEYATCNFLGVPHAVKSGASRASTILWMVPIIIHFLWFI
>CJI97_002778_t1
MTLASLGTFYKQRIDYNEMKVAFKAWILLQLLGVCLAISDFHVGREIAAYSLDDHSDQLSEVEKALDRGSEGLQEFTPIRNTIKQTELQQYSFSVNTSTGLGAYYEFLIFITGNICDQPDDMLASGNQSLVVYYSFNASMFDNYELGTMVHFENGYFSALADVPISSGEDSILYIGVRAPESTNLTATWSYEIGVSQNDLVYQWDNRSFAQVVDTDDNSALIVTGNLSSKADSKISDFNTSLSNFQLFIYSYEDADHFKYLNSSWCAVRNGPALLSTNNFNTSYTTRGGALRQQFFVGGLNASTKYVGFLVSDFSGSKLGGAVYSKFEFETMSSSACSLIYDLEFCDEVAYSVPASSLDHLAERSSLAGIFDDRAKNLYANFSKALQQIACNTTMDAIYSPIRTCTDCARSYKNWLCSVTIPRCSTRNITGYVERQPNESRNTFITDEIVPPQNYFEVLPCVNVCQAIVRDCPSNFGFHCPRKNESIRLSYFWDIGAEYATCNFLGVPHAVKSGASRASTILWMVPIIIHFLWFI
>CJJ07_005234_t1
MTLASLGTFYKQRIDYNEMKVAFKAWILLQLLGVCLAISDFHVGREIAAYSLDDHSNQLSEVEKALDRGSEGLQEFTPIRNTIKQTELQQYSFSVNTSTGLGAYYEFLIFITGNICDQPDDMLASGNQSLVVYYSFNASMFDNYELGTMVHFENGYFSALADVPISSGEDSILYIGVRAPESTNLTATWSYEIGVSQNDLVYQWDNRSFAQVVDTDDNSALIVTGNLSSKADSKISDFNTSLSNFQLFIYSYEDADHFKYLNSSWCAVRNGPALLSTNNFNTSYTTRGGALRQQFFVGGLNASTKYVGFLVSDFSGSKLGGAVYSKFEFETMSSSACSLIYDLEFCDEVAYSVPASSLDHLAERSSLAGIFDDRAKNLYANFSKALQQIACNTTMDAIYSPIRTCTDCARSYKNWLCSVTIPRCSTRNITGYVERQPNESRNTFITDEIVPPQNYFEVLPCVNVCQAIVRDCPSNFGFHCPRKNESIRLSYFWDIGAEYATCNFLGVPHAVKSGASRASTILWMVPIIIHFLWFI
>CJJ09_001369_t1
MTLASLGTFYKQRIDYNEMKVAFKAWILLQLLGVCLAISDFHVGREIAAYSLDDHSNQLSEVEKALDRGSEGLQEFTPIRNTIKQTELQQYSFSVNTSTGLGAYYEFLIFITGNICDQPDDMLASGNQSLVVYYSFNASMFDNYELGTMVHFENGYFSALADVPISSGEDSILYIGVRAPESTNLTATWSYEIGVSQNDLVYQWDNRSFAQVVDTDDNSALIVTGNLSSKADSKISDFNTSLSNFQLFIYSYEDADHFKYLNSSWCAVRNGPALLSTNNFNTSYTTRGGALRQQFFVGGLNASTKYVGFLVSDFSGSKLGGAVYSKFEFETMSSSACSLIYDLEFCDEVAYSVPASSLDHLAERSSLAGIFDDRAKNLYANFSKALQQIACNTTMDAIYSPIRTCTDCARSYKNWLCSVTIPRCSTRNITGYVERQPNESRNTFITDEIVPPQNYFEVLPCVNVCQAIVRDCPSNFGFHCPRKNESIRLSYFWDIGAEYATCNFLGVPHAVKSGASRASTILWMVPIIIHFLWFI
>CLUG_01173-t34_1
MPTLSWRFTNTRGYQRKPKHSYSMYPYFFFGERSESKNLWTAFLSGASHHIYASMQLLSTLVALIAVAFAAEQDLGLEEERLNHHTHEQNELGLNELPAEIEIDHAQAFYDYRETNTNISKRDSEPTLLEDFVPVASTIVQGTSQRYVFPVNFTDGIGEAYELLVFLTGTICAQPDGGNDLQMSFGFNESYLGDGDSFKNGYFQGLAEVPAVNNDNLALYKNVYMEVRAPEHINRTAQWEYQVGVSQQDLVFQWSSQSFATVVDTDDTSALVVTGNLTEPEEGQDAIDSGYQLFVYEHGADSAHLSGLNNSWCAVRSGPALFSTANFSVSYTRRGGTLREQFYVTGLNASTRYTAYVVLDFKDSSLGGVVYRSFEIETMTSGACSLVHSLDFCSEVAYSVPASSHAQYRSNSELGALYDYHAQQLYSNFSKAMEQIACNTSAEAIYSPVRTCDDCRDSYKYWLCAVTIPRCSTRELNHFVRREPGESRSDFINDVIAPNLTYYEVMPCIDICWSMVRDCPADLGLLCPKHNASVAKSYFWDVGANYSTCNFVGVQASVEGRAAAISVGFWTLLGAFASVMMVV
>CPAR2_502230-T
MQKLIIIPLLLCFSFASEIFSPFRKEFGEDKLGHQKLLHFNSSQEPIQVKHYSQSDKRKTSSEGLQEFTPIIDTIAQSEVKYYSFNVNTTTGLGEYYEFLIFLTGNICTQPDNVDVNDTSLAVYYSFNSTMFQNNEVGEMELFEDGYFQALADLPIYPTTTSSVSSSATPTPGLDDDQRVLYIAVRAPQNTNVTATWTYQIGVSQNDLVFQWDNRPFGHIVDADDNSALLITENLTEYGGDWGSLNASNSKYSLYVYPYEDKDIFKGLSKSWCAIRSGPAMMGPWNTDTTFTTRNGGIQQQFYVPNLNDSTHYIAYVVADFSGTEFGGAIYQQIQFETMTGSACKLIYDLDFCNRVAYSVPALGNQTQESDEEKNLTKRIYDDHVKSLYQNFSKALQQIACDTVPEAIYSNVRSCDDCADSYRDWLCAVTIPRCVGKNATGYQLRNDTSQRNDFIKDVIQPVEDYYEVLPCVNVCHAIARDCPSDFNFQCPTRNESIALSYYWDEDTGTQWPSCNYVGKMFIRRSFGLKLAANWVLLGMVVLMQVI
>CPSG_00840-t26_1
MPCPKLTPLQARFAACLAATLFLIFLYLIPLNIRFAYAIDVDSIIREDHNHPIILDLDTPFGVAELGAQEHPDVLAKEDLHQNVSLVRRAPEGVDALANNAPRLKNIRMGETQYWMIPKDVLTGPKSPRSPGLPTVVQPKNEEPEADGILFERERKRDGGLSRRSTTVYVTLNTCIQPSLNATQRSDDSSPPQLQLFYSEDGSVKEPGPDTPEVLSIDFDDGYASAEIQADGDVYIGVFAPTHPRYRGMYNYEVAASVDAPFHSVEPDTPFLYFVDSDSQAALLQTNATTAAKPGDESYKEWMKLDPPPFTMFAHNMNSSDIFGIQKSYCGLSKNAQMSRIGGSLKTGMTNRGLTPKEQFYITGLNRSSGYYGILAMEGNSTASGNGVVGGGGKVWKTMNFTTKSDNNCAVVYDLKFCSEVAYAVPSNPALNVSQLMKLYDDHAAKLYKNFSYSLQQIPCNASSSSKYSLARDCDDCASAYKQWLCAVTIPRCHDFSSSLSFLRPRNTGQNFLNGSILPDDHPLRQNVLTNASRNPLIDEEIKPGPYNEVLPCRELCYDLAQSCPSALGFGCPTNKWLNYSYGIMSDNGDVTCSYLGAAYFMRNGALSIAQAGASMGLLGLGFWCLVWGLV
>CPUR_03870_t1
MQLSPLQSRLAASLAATVCLFLLYLLLLAPQGAVAFELPLDSLSRSSSSWTDLASIEGNDDLGSHTPFYEPILNFLGRSILGRAGDTIPLGDEAPLAFNLQPGNAPICYIIKKGSLGNSTDPASRKRDDDDDDDDDPDDTADASVYEGMNTTMYISANTCLQPKIRPKGNDTDKSNKSGPKPPQLIMFLSNGTDKDVGCPRITNSTSGEVTQGFTAHNFEEGAVTVSLINATTDVYIGIYAPNIEDDYEGVYNYQVAASSTDYFHDYQSNAEDGAELLWMDSDSTAALLMTRNLTDDASETREVWSEDPPYQLYVSGQDWPVLDGLRRSACGLENNAPIGSNGHGTAKNNEMVRTSMTLRGPGGLPKQQFYVLGLNATTSYSGMLVLPANTTVNVKRQDDASGSSRKRGSIVFEGTTFQTNAAPNCKVVTDLEFCDEIQYAVPGNDGKFNNTELAKTYDKQAKSIYDNFLKVMQQIQCEADRTSRYSLARTCEDCKRAYKRWLCTVSLPRCEDFLSGSPFSVVRNVNQAFPNGTFLPTDIRQELAKLPSQNASRNAFIDQTIQPGPYNELMPCEDICYQVVQSCPAAIQFKCPQPGMYGFNMTYGVRVANSTVVSCNFPGEARTPTSAGTVTMPGLALVAWVALFLFGLLVVW
>CTMYA2_055490.t1
MTRIILFLLFIVKLISCQDYFQFDDINQNTLSTNLTNDSSIIIEHFTPRGQSSEGLQEFTPIRDTIIQSETKYYSFSVNTQSGLGDFYELLIFLSGNICNQPDNLQPNETSLAVYYSFNSTMFQNNQIGQMKLFENGFFQALTQLSIPEDDSQKNTPDVLYIAVRAPENTNRTSQWTYQIGVSQNDLVFQWDDRSWGSLVDVDDNSALITTGNISSLVAGNYSELNITDSQFSLYLYTEDYKDYFAGMNNSWCAVRNGPVLVNPTDIETSFTDRHGFFQQQFLVKGLNASTKYIAYIIMDVNGIEFGGAVYHPFEFETMDGNACELIYDLEFCDQVAYSVPALGNRVDDLDDNKNYTKKLYDDYAKSLYVNFSKGLQQIACNTTSDAEFSNLRTCEDCAESYKNWLCSVTIPRCSTKNKTGYILRNSSNQRNSFIADTISPIENYYEVLPCVNVCQAIVRDCPADFGFMCPTTNDTIKLSYYWDTGEVQDQWPSCNYVGHYIVSTSAALQQICNWSLFVMFLFIQIFL
>CTRG_05437-t43_1
MTRIILFLLFIVKLISCQDYFQFDDINQNTLSTNLTNDSSIIIEHFTPRGQSSEGLQEFTPIRDTIIQSETKYYSFSVNTQSGLGDFYELLIFLSGNICNQPDNLQPNETSLAVYYSFNSTMFQNNQIGQMKLFENGFFQALTQLSIPEDDSQKNTPDVLYIAVRAPENTNRTSQWTYQIGVSQNDLVFQWDDRSWGSLVDVDDNSALITTGNISSLVAGNYSELNITDSQFSLYLYTEDYKDYFAGMNNSWCAVRNGPVLVNPTDIETSFTDRHGFFQQQFLVKGLNASTKYIAYIIMDVNGIEFGGAVYHPFEFETMDGNACELIYDLEFCDQVAYSVPALGNRVDDLDDNKNYTKKLYDDYAKSLYVNFSKGLQQIACNTTSDAEFSNLRTCEDCAESYKNWLCSVTIPRCSTKNKTGYILRNSSNQRNSFIADTISPIENYYEVLPCVNVCQAIVRDCPADFGFMCPTTNDTIKLSYYWDTGEVQDQWPSCNYVGHYIVSTSAALQQICNWSLFVMFLFIQIFL
>CXQ85_002086-t46_1
MKTTPDLVGGRYNPGIPNHTNEERKRRFSSSMELQSGPEALLAEVQNRSNDDYKAISFPPHKLDKAYQSRISFDTIDIRYHEEEDPLSDFSDDDLLSMKMRRMSEEYDNNRGRRRESDLKIPSSVSPARSPSASPTRMMSPHRSMASMFRGYLKYPTTPIITHRGTAFTRIHHLFEDLYLGKLAHHGLGPVLPRRVILVYISGRKHTWVALDWILRNFIEHGDSIIIASAINHKLAPPSDGRTKFPSPSAYAPKTAKVRQRQRSRPEFVKVIARSVMHYALNVINKDIIAKVSVEIIDSNTKDALKDMYKLYEPNVVCVGSKVNTKNSAPLKSWQSSRLSDRLVKNFPLPVIVVPASNMSEFEKKLQSQLEKEATGKATSSSPIDDLPPAGSGKSKMNIIKPKKKATKDDDDDDDLDSLLSSDDDDSSVASFSANSVASSASYSSFKEIADVYRDYRFKLHDKLDSLKQHTIDDNYFTNFAKAISDDSLRLCDELRGIDPDFKGQGAKLASAITGSNSFGKVPYKTKSLLEPERTEINNGPSTGKSYSELKKTLTRNAQTNNDSGRNGSVPASTGTSPPPQQISFGNNQNVPSITIDDSSKPSKSPTPSQAPKASALKFSDLDTPNRNKEKTNGLKKFFSNDERSSHHSSIKPTKSNPETRIENDDKKKKKKKNPEFHVGRSLAEFNLDSPLDVNNFGFADDDNNQGSEGLQEFTPISNTIKQTELQQYSFNVNTSTGLGEYYEFLIFITGNICDQPDDMTASANQSLTLYYSFNASMFENYEMGTMVHFENGYFQALADVPVSSGEDSILYIAVRAPESTNVTARWSYEIGVSQNDLVYQWDNRSFAQVVDTDAESALIVTGNLSSKSDGQFSDFNTSLSRFQLFIYSYEDIDHFKNLNSSWCAVRNGPALLSTSNFNTSYTTRGGALRQQFLVGGLNASTKYVGFLVSDFAGSKLGGAVYSKFEFETMSPTSCNLIYDLEFCDEVAYSVPASSLDHLSDKSSLAGIYDDHARNLYTNFSKALQQIACNTTMDAIYSPIRKCSDCASSYKNWLCSVSIPRCSTRNITGYIEREVNDSRNDFVNEEIVPPQNYFEVLPCVNVCQAIVRDCPSKFGFHCPRKNDSIRLSYFWDIGGEYASCNFVGKLKPVKSGASTLQIINWVVLGIVVALEVEKYRPSNLDDVYGQEEIVKTVRKFVHEGRLPHLLFYGPPGTGKTSMITALAKEIYGPNYKNMVLELNASDDRGIDVVRNQIKEFASTMQIFSRGFKLIILDEADAMTSAAQNSLRRIIERYTKNTRFCILANYSHKLNPALISRCTRFRFQPLSEDAVRDQVKSVIAKEGLSISEKAEKALLKLSKGDMRRALNVLQACKAALDNPDDQIDEKMIYECVGAPDPADIETILDSILQEDWTTGYLTFDKFKKTKGLALIDLVQAFVEILQGYELKPQTRIAILKNLADVEYGVSRGGNEKIQTSAVIGVIKAAMENEA
>CXQ87_000540-t45_1
MNYIFSILLLTLCLISKCLADTDYFVGQSIAAFDLDSSFNVNNFGMLDNDLDTNKDSEGLQEFTPIRNTIKQTELQQYSFIVNTSTGLGEYYEYLIFITGNICDQPDDLSASANQSLTLYYSFNASMFENYELGTMVHFENGYFSALADVPVSSGEDSILYIGVRAPESTNVTASWSYEIGVSQNDLVYQWDNRSFAQVVDTDAESALIVTGNLSSNGQHASDYNASSSRFQLFIYSYEDIDHFKHLNSSWCAVRNGPALLSTGMFNSSYTNRGGALRQQFLVGGLNASTKYVGFLVSDFSGSKLGGAVYSKFEFETMSPTSCNLIYDLDFCDEVAYSTKAL
>D8B26_006499_t1
MPCPKLTPLQARFAACLAATLFLIFLYLIPLNIRFAYAIDVDSIIREDHNHPIILDLDTPFGVAELGAQEHPDVLAKEDLHQNVSLVRRAPEGVDALANNAPRLKNIRMGETQYWMIPKDVLTGPKSPRSPGLPTVVQPKNEEPEADGILFERERKRDGGLSRRSTTVYVTLNTCIQPSLNATQRSDDSSPPQLQLFYSEDGSVKEPGPDTPEVLSIDFDDGYASAEIQADGDVYIGVFAPTHPRYRGMYNYEVAASVDAPFHSVEPDTPFLYFVDSDSQAALLQTNATTAAKPGDESYKEWMKLDPPPFTMFAHNMNSSDIFGIQKSYCGLSKNAQMSRIGGSLKTGMTNRGLTPKEQFYITGLNRSSGYYGILAMEGNSTASGNGVVGGGGKVWKTMNFTTKSDNNCAVVYDLKFCSEVAYAVPSNPALNVSQLMKLYDDHAAKLYKNFSYSLQQIPCNASSSSKYSLARDCDDCASAYKQWLCAVTIPRCHDFSSSLSFLRPRNTGQNFLNGSILPDDHPLRQNVLTNASRNPLIDEEIKPGPYNEVLPCRELCYDLAQSCPSALGFGCPTNKWLNYSYGIMSDNGDVTCSYLGAAYFMRNGALSIAQAGASMGLLGLGFWCLVWGLV
>DEHA2E22308g_t1
MRLIVPIITFILGISNIINAEFFDIGFNLDIDEPIDPFDGTYEFLGDKRSLLSSSHKSDNDRSKGLQEFTPISNQIGQSETQYYSFSVNTSSGLGEYYEFLIFLTGNICSQPDYLTANDSGLTVYYSFNSSMFSNFELGEMSHFENGYFQALERVPISSDDIDTVLYIAVRAPESTNKSAIWNYEVGVSQNDLVFQWDDRSWASLVDTDEDSALIVTGNLTGSHSTNYSSMNATKSKYSLYIYSYDYRDYFKELNSSWCAIRNGPALFSTSYFESSFTDRGGGLQQQFYVPGLNSSTKYIAYLISDFQGTNFGGAVYQPFEFETLGTNVCELIFDLDFCDQVAYSVPNSNNLSNQVVKDLYDNRARSLFSNFSKALQQIACNTTDNAKYSPIKTCSDCYDSYKNWLCSVTIPRCSTRNITGYKYREVGKSRNDFINDVIQPASGYYEILPCVNVCYAMVRDCPADFGFQCPKKNNDTISLSYYWDEGGKYGTCNYVGNTLSDTSNAIKNFVMNWFLLVSVVVVNIFM
>DFL_001301_t1
MAFKISCPRLTPLQSRVAVSSFATVLMITLLVLWTLPPSAYSQSIPVLSGGHRVHHHHPSSETSENDRSPVLEGVSTFFNPFIQSTEESQSWADTSSPEGAELHDLLPGLLQERQGGPFLNSLVKDQHRNFNIKPGEVQLWGLDTEQLFADAGRSGSSNVFVDIEKNIRIRTVYFGFNTCWGPALNNTKAVPPNLTLYASNATTNKSPGPSANPRQQIVIPVVEGFANVTLNATSTVYLAVVAPNITAEMGNFTGFYNYEIVASTKRAYYGWYNYQNLYLIDSDSSNALLISGNETAYDKSANVSAIKPPYTFFAHPANDTTVNGLRRSWCGLKARASLSASSGDISMTRRGLGNKVKEQIYLKGLKPNMTYNIWLAKQNNETEGGFIYSAVNLTTKSDGNCRVIYDLQFCSEVAYAVPTNNTIFQNMPHLAKFYDTYASSWYANFSYSLQQVQCNTTSDREYSHLRSCEDCDKAYKTWLCATTIPRCADYSSNASFLAERRRGDGQDNGPTKVFLDDGRIIDIELGNVTNDGTTPPAFKAASRNILIDEVVSPGPYKEIKPCMDLCWSLVQSCPASLGFSCPGGSRGENSYGWRSDDGDITCSYLGAAYFLSAATRGMGIAGGEWAFVVGLVALVVGVM
>DIURU_004463_t1
MKLWVLLLAVVLASLEDLMFGDLDKGMMSPSALVAKSSITSVSSSGKSSSSQSASDSASASSSASQDLGANPLSNLAGGGDDNQDLQEFTPIRDSILQSETRYYSFNVNTTSGLGSVYQFLIFLSGNLCSQPYNVFPGDRSLTVYYSFNSSVFGNLELGTMIEFKNGYFQAITEVPRANDSDDDDDDDDGISAAPSPSGTAADQFDVLYIAVRAPENTNRTASWTYQIGVSQNDLVFQWDDRQWAQLVDADSDSALIVTGNLTTNNTFDELNVNSSQYSLLIFPATYEDKFAMLNSSWCAVRNTPPLFESSLFETSYTSRNGFLQQQFFVSGLNASTRYLAYLLSSFKGKDYGGAVYQPFEFKTMNSNSCKLIYDLEFCQGVSYAVPNNPQFNRTELRQLYDNQAKDLYQNFSYALQQVACNASDETRFSPIVNCDDCDESYRDWLCSVTVPRCTTEQQDFYVFRDVNQSRSDFINKQVSPPNPYYEIMPCIDNCYALVRDCPVDFNFQCPTRNQSVIKSYNFYDKDSEFPTCNLVKKYRPQDLDHVFGQDEIVNTVRKFVHEGRLPHLLFYGPPGTGKTSTIVALAREIYGKNYKNMVLELNASDDRGIDVVRNQIKEFASTRQIFSQGFKLIILDEADAMTSVAQNSLRRIIEKYTKNTRFCILANYAHKLNPAVLSRCTRFRFNPITNDGIQHQIDDVVRAESLQLTPAANDAVVKLCQGDMRRALNVLQACKAASDNGAIDEDMIYECMGSVHPKDIEACLSSVLRDDWTTAVTTVTKYKSAKGIALVDLITGFVQSLDQYQLKPQVRLEVLSRLSDIEYAISRGGNDKIQTTAVIASIKQAMEAQA
>DIZ76_012995_t1
MPCPKLTPLQARFAACLAATLFLIFLYLIPLNIRFAYAIDVDSIIREDHNHPIVLDLDIPFGVAELGAQEHPDVLAKEDLHQNVSLVRRAPEGVDALANNAPRLKNIRMGETQYWMIPKDVLTGPKSPRSPGLPTVVQPKNEKPEADGILFERERKRDGGLSRRSTTVYVTLNTCIQPSLNATQRSDDSSPPQLQLFYSEDGSVKEPGPDTPEVLSIGFDDGYASAEIQADGDVYIGVFAPTHPRYRGMYNYEVAASVDAPFHSVEPDAPFLYFVDSDSQAALLQTNATTAAKPGDESYKEWMKLDPPPFTMFAHNMNSSDIFGIQKSYCGLSKNAQMSRIGGSLKTRMTNRGLTPKEQFYITGLNRSSGYYGILAMEGNSTASGNGVVGGGGKVWKTMNFTTKSDNNCAVVYDLKFCSEVAYAVPSNPALNVSQLMKLYDDHAAKLYKNFSYSLQQIPCNASSSSKYSLARDCDDCASAYKQWLCAVTIPRCHDFSSSLSFLRPRNTGQNFLNGSILPDDHPLRQNVLTNSSRNPLIDEEIKPGPYNEVLPCRELCYDLAQSCPSALGFGCPTNKWLNYSYGIMSDNGDVTCSYLGATYFMRNGALSIAQAGASMGLLGLGFWCLVWGLV
>F503_07506_t1
MAFSQSSRSRRLATPGMASALALFLPLLLLSSSPSAFAVASTEADAAILDAASPVEAEGGTAGAPGFLKNWISSILAEDGDSSGEHEAMYEPDFGIFDRGILGRAPPGVTALANNVPEQLNVEPNSIQIFMLEKSVVARRHEDDDDDAHHEELRKRSEAGDFEGQNGYEDEDGSTEVRLEKRARNATRTVYFSANTCIQPQVLSETITAQAPQLTMYLSTSYDSTTPGPTSNSSNQTVHAFTEGAVMVTLNTTQDIYIGIYAPNMSTTTLSGTYNFQVAASTDECYHSFDNQTDANLIWVDSDASSSLLITHNLTDSTDADTLTSIMSTPPYVMFAQNAEDRSVNGVRLSYCGLQNYAQIAATNNGKFTSMVVTGMTRAGQGNLPKQQFYFSGLNSSSNYAGILAALPANGTGIIGQNVAGGGGKLSRATSFTTKGANVNCEVVYNLTFCNETAYAVPSNPTRFTDATELARVYDDYASNMFSLFKNALAQIPCEAPDTQRYSLARGCADCEAAYKNWLCSVAIPRCADFNDNSTYLQPRAIGQPFPDGTFLNPSIASQYPNTSAYNASRNAFIDETIAPGPYKEVLPCDDLCYGLVQSCPSDIGFTCPLPRHIGFNTSYGQRTEADQNGFVTCNYPGSAHYFSAGPTGPRWSIVAVFAATMGSLTVWLL
>F9C07_10822_t1
MSESPKSEKYMFLSRFSTPVPELDDHRFQLDPPRIEATPDMTLSRQNTTPQNLNMETPQRSDLLQVQQVQDALREAGPFSRDFEQAIADDDRSVKDVNGLGRRFSLDPTGNIRQGRAFSRTHQDIANMSRDSSVSARSTSPPNSVEAFADPRRRERANTLESHAAPDLEAILQRTVSGGTHPRRPTFSNASAIRPQPGDIQLDSPEDTCAPPFEQLGRIPVIDYEELEEFVALNQKTKPITTRRKHSLSSQSKKSRVFYDLRPNAQKSEAHEAKRSSSVERSSDDIIGLDLKDSEKVFADAVNEKQLVENLRNENEPTRFGFFSSESQSTVHAAELGDLVFPGDTFRDLFQLGPEGGVWWLDVLNPTEAEVGALSRAFSIHPLTTEDILTQEAREKVELFKQYYFVCFRTFYQIDKTSERFMEPVNFYMIVFRDGVLSFSFTENPHASNVRRRIGKLRDYVSLSSDWICYAMIFGPVIREIEVESEAIEDLVFIARMDDFESFLPRIGGLRKKVMSLMRLLGGKADVIRGFSKRCNEQYSVTPRGDIGLYLGDIQDHVVTMMSNLAHFEKMLSRSHTNYLAQLNVTNLVLGNHVNKILSKVTLIATMLVPMNLICGLFGMNVTVPGQGQEGLAWFFGIVGVIAAVVIISVCLALSTTGLGHAADLTSLAPEIHSNLTINDGDSHFSFPLGSYNGLVIEDDVDDAGDLRGLDIVRRAPTGVSSLGNNQYQKGEVKLGETQWWYFSKNSVKDKNTNKTSEGPTSDQSKRSETVFISLTACSKPSSNRAGSDSARDLPHLEVYVSTSELLQKPGPEQERSNQTKYMVEEGYMGATVEVEGNVYIGVTAHNSTKYSGSYSYELAASVDAFFHSFAHDPAFLYFVDSDTHSALFTTGNLTEAELGSQGYNNWMGIAPPYTMFANNINDTAISGLHHSSCALDRLAQIGKGDGNINASMTSRGPGNKPKEQLYITGLNRSSMYEGILALDGNSTGSRNGVIGGGGKIWKPITFSTKADGNCALLYNLSFCNEVAYAVPSNPTFNLDGLRSFYDDNAAALYKNFSYSLEQIQCNATNETRFSLAVGCDDCARAYKQWLCAVTIPRCEDFSRTSRFLQVRNAGQKFINGTSLSDNHTLQLNTSTNRSRNSLIDKEIRPGPYKEILPCEDTCYNLVKSCPAALDFSCPQGRWLTSTYGKRGPDDLVTCNWVGAAYFMGGGDKINPLRSGLFALVTVWLSYWALGGS
>FGRAMPH1_01T24773
MIPNASISRLPISRKTYILTLVLSLFLCAFGNAHASELLHDSIFDAETHIERSDASNLIYEPDFGAFDRSILGRAPAEQSLLTNNGPDSRKLSPGATVCYVVDKKTLFGKDKRDDDGHEPRNAEDDPGHQNFRRAESKTVYISVNTCSRPTMKSKDKDNNPETAPQLSLYTSMSSKIKCPDSSNYNKTNSDLKRIPFDEGAAMVTVNATDAIYISVAAPNITKKHDGDWEYQIAISFDEYYHNYDSQNGTARLLLMDTDSTSALLVTSNLTEDSSETQQIMKRPPPYQLFVGDEKLRSIDGLRHSACGLKQSAEIWANSNRTGRHNDLVTTGVTTRGPGQLPKQQFLIAGLNHSSSYLGILVKMPEGNGKRAETTGGGGTVYRATSFETSSSSNCKMVTNLDFCNETQYAVPGNDKKFNNTALAKHYDDYARKMYANFEKVMMQMPCETTPESLYSLVRNCDECRAAYKRWLCTVTIPRCEDVMGGSRFSVVRNAFQAFPNGTTLPDNFRKGLNSSANNSSRNAWIDETVKPGPYKELLPCQDICYDVVQSCPSAIGFTCPQPGFPSFDVSYGERNSDTSSITCNYPGEARTKISAARVIRPGTFMLGVVSLMMWLAV
>FMAN_04071_t1
MIPNSPTSRPSTSIITYLSVLALSLMLCAPGNTEATLSSPNSVFDFETLIERSDTSKLIYEPEFAAFDRSIIGRAPPDQPLLTNNGPDSRPIIPGGTVCYIVDRKTLFGKDKRDDDHKTTGETAHQNTRRAETKTVYVSANTCSRPTLKTKDKSGNTELAPQLSLYTSTTNKIKCPTAGNYNKSNPDTARIPFDEGAVMLTMNATDDIYISVVAPNISKADGEYKYQIAISFDEYYHNYDAKNGTAQLLLMDFDSTSALLFTSDLTQDSDETQQIMKRPPPYQIFIGDDKLRSIDGLQHSTCGLADHAEIWANDKKTGRNNDLVTTGLTTRGQGGLPKQQFLVAGLNHSTTYSGILVKMPDSDSKRDTKSGRTIGGGGTVYKATTFETSSSTNCKMVTNLDFCNETQYAVPGNDKKFNNTALAKHYDDYARKMYANFERVMMQVPCEAPPESRYSLARDCDECREAYKRWLCTVTIPRCEDVMGGSKYSVVRDAFQAFPNGTTLPDNFRKGLKAAANNSSRNAWIDETVKPGPYKELLPCEDVCYEVVQACPAAIGFTCPQPGFPSFSVSYGRRNPDISSITCNYPGEPRTRVSASVTVRPSAFALSAVSLMVWLIL
>FOC4_g10010979-t38_1
MIPNSPILRPSTSIITYLSILVLSLMLCAPGYTEATLSSPNSVFDFETLIERSDTSDLIYEPEFAAFDRSIIGRAPLEQPLLTNNGPDSRSIIPGGTVCYIVDKKTLFGKDKRDDDHKTNGETGHQNSRRAETKTVYVSANTCSRPTLKTKDKSGKTELAPQLSLYTSTTNKIKCPTAGNYNKSNPDTARIPFDEGAVMLTMNATNDIYISVVAPNLTKADGEYKYQIAISFDEYYHNYDAKNGTAQLLLMDFDSTSALLFTSDLTQDSEETQQIMKRPPPYQIFIGDEKLRSIDGLRHSTCGLADHAEIWANDKKTGRHNDLVTTGLTTRGQGGLPKQQFLVAGLNHSTTYSGILVKMPDSDSKRDTKSGRTIGGGGTVYKATTFETSSSTNCKMVTNLDFCNETQYAVPGNDKKFNNTALAKHYDDYARKMYANFEKVMMQVPCEAPPESRYSLARDCDECREAYKRWLCTVTIPRCEDVMGGSRYSVVRDAFQAFPNGTTLPDNFRKGLKAAANNSSRNAWIDETVKPGPYKELLPCEDVCYEVVQACPAAIGFTCPQPGFPSFSVSYGRRNPDVSSITCNYPGEPRTRVSAGLVVRPSSVALGAVSLMVWLII
>FOIG_02715-t36_1
MIPNSPILRPSTSIITYLSILVLSLMLCAPGYTEATLSSPNSVFDFETLIERSDTSDLIYEPEFAAFDRSIIGRAPLEQPLLTNNGPDSRSIIPGGTVCYIVDKKTLFGKDKRDDDHKTNGETGHQNSRRAETKTVYVSANTCSRPTLKTKDKSGKTELAPQLSLYTSTTNKIKCPTAGNYNKSNPDTARIPFDEGAVMLTMNATNDIYISVVAPNLTKADGEYKYQIAISFDEYYHNYDAKNGTAQLLLMDFDSTSALLFTSDLTQDSEETQQIMKRPPPYQIFIGDEKLRSIDGLRHSTCGLADHAEIWANDKKTGRHNDLVTTGLTTRGQGGLPKQQFLVAGLNHSTTYSGILVKMPDSDSKRDTKSGRTIGGGGTVYKATTFETSSSTNCKMVTNLDFCNETQYAVPGNDKKFNNTALAKHYDDYARKMYANFEKVMMQVPCEAPPESRYSLARDCDECREAYKRWLCTVTIPRCEDVMGGSRYSVVRDAFQAFPNGTTLPDNFRKGLKAAANNSSRNAWIDETVKPGPYKELLPCEDVCYEVVQACPAAIGFTCPQPGFPSFSVSYGRRNPDVSSITCNYPGEPRTRVSAGLVVRPSSVALGAVSLMVWLII
>FOMG_05693-t38_1
MIPNPPILRPSTSIITYLSILVLSLMLCAPGYTEATLSSPNSVFDFETLIERSDTSDLIYEPEFAAFDRSIIGRAPLEQPLLTNNGPDSRSIIPGGTVCYIVDKKTLFGKDKRDDDHKTNGEAGHQNSRRAETKTVYVSANTCSRPTLKTKDKSGKTELAPQLSLYTSTTNKVKCPTAGNYNKSNPDTARIPFDEGAVMLTMNATNDIYISVVAPNLTKAGGEYKYQIAISFDEYYHNYDAKNGTAQLLLMDFDSTSALLFTSDLTQDSDETQQIMKRPPPYQIFIGDEKLRSIDGLRHSTCGLADHAEIWANDKKTGRHNDLVTTGLTTRGQGGLPKQQFLVAGLNHSTTYSGILVKMPDSDSKRDTKSGRTIGGGGTVYKATTFETSSSTNCKMVTNLDFCNETQYAVPGNDKKFNNTALAKHYDDYARKMYANFEKVMMQVPCEAPPESRYSLARDCDECREAYKRWLCTVTIPRCEDVMGGSRYSVVRDAFQAFPNGTTLPDNFRKGLKAAANNSSRNAWIDETVKPGPYKELLPCEDVCYEVVQACPAAIGFTCPQPGFPSFSVSYGRRNPDISSITCNYPGEPRTRVSAGLVVRPSSVALGAVSLMVWLIL
>FOXG_01473-t26_1
MIPNPPILRPSTSIITYLSILVLSLMLCAPGYTEATLSSPNSVFDFETLIERSDTSDLIYEPEFAAFDRSIIGRAPLEQPLLTNNGPDSRSIIPGGTVCYIVDKKTLFGKDKRDDDHKTNGEAGHQNSRRAETKTVYVSANTCSRPTLKTKDKSGKTELAPQLSLYTSTTNKVKCPTAGNYNKSNPDTARIPFDEGAVMLTMNATNDIYISVVAPNLTKAGGEYKYQIAISFDEYYHNYDAKNGTAQLLLMDFDSTSALLFTSDLTQDSDETQQIMKRPPPYQIFIGDEKLRSIDGLRHSTCGLADHAEIWANDKKTGRHNDLVTTGLTTRGQGGLPKQQFLVAGLNHSTTYSGILVKMPDSDSKRDTKSGRTIGGGGTVYKATTFETSSSTNCKMVTNLDFCNETQYAVPGNDKKFNNTALAKHYDDYARKMYANFEKVMMQVPCEAPPESRYSLARDCDECREAYKRWLCTVTIPRCEDVMGGSRYSVVRDAFQAFPNGTTLPDNFRKGLKAAANNSSRNAWIDETVKPGPYKELLPCEDVCYEVVQACPAAIGFTCPQPGFPSFSVSYGRRNPDISSITCNYPGEPRTRVSAGLVVRPSSVALGAVSLMVWLIL
>FOYG_03557-t42_1
MIPNSPILRPPTSIITYLSILVLSLMPCAPGYAEAKLSSPNSVFDFETLIERSDTSDLIYEPEFAAFDRSIIGRAPLEQPLLTNNGPDSRSIIPGGTVCYIVDKKTLFGKDKRDDDHKTNGEAGHQNSRRAETKTVYVSANTCSRPTLKTKDKSGKTELAPQLSLYTSTTNKIKCPTAGNYNKSNPDTARIPFDEGAVMLTMNATNDIYISVVAPNLTKADGEYKYQIAISFDEYYHNYDAKNGTAQLLLMDFDSTSALLFTSDLTQDSDETQQIMKRPPPYQIFIGDEKLRSIDGLRHSTCGLADHAEIWANDKKTGRHNDLVTTGLTTRGQGGLPKQQFLVAGLNHSTTYSGILVKMPDSDSKRDTKSGRTIGGGGTVYKATTFETSSSTNCKMVTNLDFCNETQYAVPGNDKKFNNTALAKHYDDYARKMYANFEKVMMQVPCEAPPESRYSLARDCDECREAYKRWLCTVTIPRCEDVMGGSRYSVVRDAFQAFPNGTTLPDNFRKGLKAAANNSSRNAWIDETVKPGPYKELLPCEDVCYEVVQACPAAIGFTCPQPGFPSFSVSYGRRNPDISSITCNYPGEPRTRVSAGLVVRPSSVALGAVSLMVWLIL
>FOZG_05848-t36_1
MIPNSPILRPSTSIITYLSILVLSLMLCAPGYTEATLSSPNSVFDFETLIERSDTSDLIYEPEFAAFDRSIIGRAPLEQPLLTNNGPDSRSIIPGETVCYIVDKKTLFGKDKRDDDHKTNGEAGHQNSRRAETKTVYVSANTCSRPTLKTKDKSGKTELAPQLSLYTSTTNKIKCPTAGNYNKSNPDTARIPFDEGAVMLTMNATNDIYISVVAPNLTKADGEYKYQIAISFDEYYHNYDAKNGTAQLLLMDFDSTSALLFTSDLTQDSDETQQIMKRPPPYQIFIGDEKLRSIDGLRHSTCGLADHAEIWANDKKTGRHNDLVTTGLTTRGQGGLPKQQFLVAGLNHSTTYSGILVKMPDSDSKRDTKSGRTIGGGGTVYKATTFETSSSTNCKMVTNLDFCNETQYAVPGNDKKFNNTALAKHYDDYARKMYANFEKVMMQVPCEAPPESRYSLARDCDECREAYKRWLCTVTIPRCEDVMGGSRYSVVRDAFQAFPNGTTLPDNFRKGLKAAANNSSRNAWIDETVKPGPYKELLPCEDVCYEVVQACPAAIGFTCPQPGFPSFSVSYGRRNPDISSITCNYPGEPRTRVSAGLVVRPSSVALGAVSLMVWLIL
>FPRN_04136-t42_1
MIPNSPTSRPSTSIITYLSVLALSLMLCAPGNTEATLSSPNSVFDFETLIERSDTSELIYEPEFAAFDRSIVGRAPPEQPLLTNNGPDSRPIIPGGTVCYIVDKKTLFGKDKRDDDHKTTGETAHQNTRRAETKTVYVSANTCSRPTLKTKDKSGNTELAPQLSLYTSTTNKIKCPTAGNYNKSNPNTARIPFDEGAVMLTMNATDDIYISVVAPNISKADGEYKYQIAISFDEYYHNYDAKNGTAQLLLMDFDSTSALLFTSDLTQDSDETQQIMKRPPPYQIFIGDDKLRSIDGLRHSTCGLADHAEIWANDKKTGRNNDLVTTGLTTRGQGGLPKQQFLVAGLNHSTTYSGILVKMPDSDSKRDTKSGRTIGGGGTVYKATTFETSSSTNCKMVTNLDFCNETQYAVPGNDKKFNNTALAKHYDDYARKMYANFERVMMQVPCEAPPESRYSLARDCDECREAYKRWLCTVTIPRCEDVMGGSRYSVVRDAFQAFPNGTTLPDNFRKGLKAAANNSSRNAWIDETVKPGPYKELLPCEDVCYEVVQACPAAIGFTCPQPGFPSFSVSYGRRNPDISSITCNYPGEPRTRVSASVTIRPSAFALSAVSLMVWLIL
>FPRO_04259-t41_1
MIPNSPTSRPSTSIITYLSVLALSLMLCAPGNTEATLSSPNSVFDFETLIERSDTSELIYEPEFAAFDRSIVGRAPPEQPLLTNNGPDSRPIIPGGTVCYIVDKKTLFGKDKRDDDHKTTGETAHQNTRRAETKTVYVSANTCSRPTLKTKDKSGNTELAPQLSLYTSTTNKIKCPTAGNYNKSNPNTARIPFDEGAVMLTMNATDDIYISVVAPNISKADGEYKYQIAISFDEYYHNYDAKNGTAQLLLMDFDSTSALLFTSDLTQDSDETQQIMKRPPPYQIFIGDDKLRSIDGLRHSTCGLADHAEIWANDKKTGRNNDLVTTGLTTRGQGGLPKQQFLVAGLNHSTTYSGILVKMPDSDSKRDTKSGRTIGGGGTVYKATTFETSSSTNCKMVTNLDFCNETQYAVPGNDKKFNNTALAKHYDDYARKMYANFERVMMQVPCEAPPESRYSLARDCDECREAYKRWLCTVTIPRCEDVMGGSRYSVVRDAFQAFPNGTTLPDNFRKGLKAAANNSSRNAWIDETVKPGPYKELLPCEDVCYEVVQACPAAIGFTCPQPGFPSFSVSYGRRNPDISSITCNYPGEPRTRVSASVTIRPSAFALSAVSLMVWLIL
>FVEG_07839-t26_1
MIPTSPILRPSTSIITYLSVLALSLMFCAPGKTEATLSSPNLVFDFETLIERSDTSDLIYEPEFAAFDRSIIGRAAPEQPLLTNNGPDSRSIIPGGTVCYIVDKKTLFGKDKRDDDHKTSGETGHQNSRRAETKTVYVSANTCSRPTLKTKDKSGKTELAPQLSLYTSTTNKIKCPTAGNYNKSNPDTAKIPFDEGAVMLTMNATNDIYISVVAPNISKADGEYKYQIAISFDEYYHNYDAKNGTAQLLLMDFDSTSALLFTSDLTQDSHETQQIMKRPPPFQIFVGDEKLRSIDGLRHSACGLTDHAEIWANDKKTGRNNDLVTTGLTTRGQGGLPKQQFLIAGLNHSTTYSGILVKMPDSDSKRDTKSGRTIGGGGTVYKATTFETSSSTNCKMVTNLDFCNETQYAVPGNDKKFNNTALAKHYDDYARKMYANFEKVMMQVPCEAPPESRYSLARDCDECREAYKRWLCTVTIPRCEDVMGGSRYSVVRDAFQAFPNGTTLPDNFRKGLKAAANNSSRNAWIDETVKPGPYKELLPCEDVCYEVVQACPAAIGFTCPQPGFPSFSVSYGRRNPDISSITCNYPGEPRTRVSAGVIVRPSAFALGAVSLMVWLIL
>GVI51_M03509_t1
MLLWVLFLYLLASGSAFRFGGNDSWWNRRDLAAGGSEVAVDMQLLDIVNKADGGSTSTSSDVGASSSAQSNADDTNGDGDDDDGDDDDDDDGEDEPQIINSNLIYEWTPIISKMTPGKVDNYMFNINPESTGLGFAPSYEILIFLSGNICQQPTNSTDLQIRVYYSFDEKMLSNISLGNFETFSNGYLEALQISPVNHTSNGTTLNSKNLYVSVRLWDLINDKEVDKDDPNIKNLTSTEWDYRLSISENDLVFQWDTRSWIDVLDTDSTSALISTGNVTDDGQIYSNYTIYDPTLYDLYLYTYDEYQKFLNVSELSLCAIKNGPHLVSSEGASATNPPLEMLQETGLKIQKRIAESSSGIAEQFYITGLTPNTTYAAFLTKKIGKGQSLSNVGGVLFDAEIFTTQTSDACSLIFGMSFCSDNAYSVPSSEFTNGNKSDLAIEYDNIASALYSNFSKALQLVPCDADLDARYSPIRTCDDCATSYRDWICAVSIPRCSTTESSSYIYRSKTDNRNSYVNKFIKPTEDYYEVLPCIDMCYAIVRDCPSVFNFKCPDQESEPELLFQSYNIFKQSSPFITCNFIGNASYLKIHK
>GW608_M03509_t1
MLLWVLFLYLLASGSAFRFGGNDSWWNRRDLAAGGSEVAVDMQLLDIVNKADGGSTSTSSDVGASSSAQSNADDTNGDGDDDDGDDDDDDDGEDEPQIINSNLIYEWTPIISKMTPGKVDNYMFNINPESTGLGFAPSYEILIFLSGNICQQPTNSTDLQIRVYYSFDEKMLSNISLGNFETFSNGYLEALQISPVNHTSNGTTLNSKNLYVSVRLWDLINDKEVDKDDPNIKNLTSTEWDYRLSISENDLVFQWDTRSWIDVLDTDSTSALISTGNVTDDGQIYSNYTIYDPTLYDLYLYTYDEYQKFLNVSELSLCAIKNGPHLVSSEGASATNPPLEMLQETGLKIQKRIAESSSGIAEQFYITGLTPNTTYAAFLTKKIGKGQSLSNVGGVLFDAEIFTTQTSDACSLIFGMSFCSDNAYSVPSSEFTNGNKSDLAIEYDNIASALYSNFSKALQLVPCDADLDARYSPIRTCDDCATSYRDWICAVSIPRCSTTESSSYIYRSKTDNRNSYVNKFIKPTEDYYEVLPCIDMCYAIVRDCPSVFNFKCPDQESEPELLFQSYNIFKQSSPFITCNFIGNASYLKIHK
>GWK60_M03509_t1
MLLWVLFLYLLASGSAFRFGGNDSWWNRRDLAAGGSEVAVDMQLLDIVNKADGGSTSTSSDVGASSSAQSNADDTNDDGDDDDGDDDDDDDGEDEPQIINSNLIYEWTPIISKMTPGKVDNYMFNINPESTGLGFAPSYEILIFLSGNICQQPTNSTDLQIRVYYSFDEKMLSNISLGNFETFSNGYLEALQISPVNHTSNGTTLNSKNLYVSVRLWDLINDKEVDKDDPNIKNLTSTEWDYRLSISENDLVFQWDTRSWIDVLDTDSTSALISTGNVTDDGQIYSNYTIYDPTLYDLYLYTYDEYQKFLNVSELSLCAIKNGPHLVSSEGASATNPPLEMLQETGLKIQKRIAESSSGIAEQFYITGLTPNTTYAAFLTKKIGKGQSLSNVGGVLFDAEIFTTQTSDACSLIFGMSFCSDNAYSVPSSEFTNGNKSDLAIEYDNIASALYSNFSKALQLVPCDADLDARYSPIRTCDDCATSYRDWICAVSIPRCSTTESSSYIYRSKTDNRNSYVNKFIKPTEDYYEVLPCIDMCYAIVRDCPSVFNFKCPDQESEPELLFQSYNIFKQSSPFITCNFIGNASYLKIHK
>HCAG_03030-t26_1
MPCLKLSPLQSRFVASLAATLFIIIVLYFVLSNPSLAYAVDVDSIISKDPNHPRLQDIDLHLGTDRVAPETIAALDFDLTSVGTVSGIQRRAPNNAVSLGNNAPEEGELDLGATLYFWISEDTLAGPKSGPSRGLPGFNEKEFLDSGLMERTELKRRNDTLVKRATRVYISATTCLQPAFNATPDSQNTGPPQLQLKVSPSTDIQQPDPGAQVSNLQVIDFDGGYASTVLDAVGPIYISVSAPTDKSYFGSYKFEIAASIDRLFHEAESNVPYLFFVDSDSGSALLQTKDATDASPDDEIYQQWMNLDPPPFTMFAHDMKDKSILGVQNSYCGLKGNAQIRKDGDNVQVSMTNRGQNHKPKEQFYIRGLNSSTSYYGFLAMEGNSTDSGKGVVGGGSKVWSPTKFTTKADNNCAILHSLEFCSEVAYAVPSNPSMSLDDLANFYDTYAANLYKNFTRSLAQIPCNASAKSQYSLVRNCTDCAAAYQQWLCAVTIPRCADYSSTLPFLRPRNTAQKFPNNTVITIDDSLRQMVLSNSSRNPLIDEKIKPGPYKEVLPCQDLCHELVQSCPAALGFSCPTGKWLNESYGMKSPNGDITCSYFGAAYFLNGSSGFVGASFMLRLAGLVGFWMVFWMV
>HMPREF1120_05098_t1
MPFPPKLTPLQSRFVASLAASIALLAIYLFLTQPRFAYAVELDSRIPRDGHEHYPINEEDEDEGQTDGVHGQDKIELSARAEAGVSALANNAPQNMNIDIGETQYWVFPATAIAGPRGTVGSGLPSRKLKARDADVEQHELTKRQNTTNVYITINTCLQPASNTTSNDTSNSIPPQLQMYVSTSPSIQKPGPGTGDTIDVDGGYAIFTTFGDSDVYVGISGPNTTEFSGIWNYEIAASIDAPYHWCMRNATNLHFVDSDNHAALLITDDTTQAQPDETVYQEWMDLSPPWGVFAANQNDTAILGVKNSFCGLKNAAKIAANVPGFESQNVAKMTNRGLGGKPKEQFYVTGLNATSKYWGFLVMNGNSTASGNGIVGGGGTVWQAITFETKTEDNCALMYNLSFCSEVAYAVPTNPQKFPPTTGLPELAALYDSYASQMYQYFNYSLQQIPCNTTSSAQYSLARNCDDCARAYKQWLCAVSIPRCADYSNNQDPWLKPRNVGQPFVNGSSISLSSGSNVDQVLLNSVATNSSRNPIIDESIRPGPYKEVLPCKDLCYDLVQSCPAKLGFACPLEGAGLEDSYGSRSLDSGVISCSYLGAAYYLSGTDRIVPVAIGKAVMIAFVFVLWNLV
>HZS61_009405_t1
MNATNDIYISVVAPNLTKADGEYKYQIAISFDEYYHNYDAKNGTAQLLLMDFDSTSALLFTSDLTQDSEETQQIMKRPPPYQIFIGDEKLRSIDGLRHSTCGLADHAEIWANDKKTGRHNDLVTTGLTTRGQGGLPKQQFLVAGLNHSTTYSGILVKMPDSDSKRDTKSGRTIGGGGTVYKATTFETSSSTNCKMVTNLDFCNETQYAVPGNDKKFNNTALAKHYDDYARKMYANFEKVMMQVPCEAPPESRYSLARDCDECREAYKRWLCTVTIPRCEDVMGGSRYSVVRDAFQAFPNGTTLPDNFRKGLKAAANNSSRNAWIDETVKPGPYKELLPCEDVCYEVVQACPAAIGFTCPQPGFPSFSVSYGRRNPDISSITCNYPGEPRTRVSAGLVVRPSAVALGVVSLMVWLIL
>I7I48_02881_t1
MPCLKLSPLQSRFAASLAATLFIIIVLYFVLSNPSLAYAVDADSIISKDHNHPRLQDIDLHLGPDGVAPETIAAPDFDLTSVGTVSGIQRRAPNNAVSLGNNAPEEGELDLGATLYFWISEDTLAGPKSGPSRGLPGFNGEEFLDNGLMERTELKRRNDTLVKRATRVYISATTCLQPASNATPDSQNTGPPQLQLKVSPSTDIQQPDPGAQVPNLQVIDFDGGYASTVLDADGPIYISVSAPTDKSYFGSYKFEIAASIDRLFHEAESNVPYLFFVDSDSGSALLQTKDATDASPDDEIYQQWMNLDPPPFTMFAHDMKDKSILGVQNSYCGLKGNAQIRKDGDNVQVSMTNRGQNHKPKEQFYIRGLNSSTSYYGFLAMEGNSTDSGKGVVGGGGKVWRPTKFTTKADNNCAILHSLEFCSEVAYAVPSNPSMSLDDLANFYDTYAATLYKNFTRSLAQIPCNASAKSQYSLVRNCTDCAAAYQQWLCAVTIPRCADYSSTLPFLRPRNTAQQFPNNTIITIDDSLRQMVLSNSSRNPLIDEKIKPGPYKEVLPCQDLCHELVQSCPAALGFSCPTGKWLNESYGMKSPNGDITCSYFGAAYFLNGSSGFVGASFMLGLAGLVGFWMVFWMV
>I7I50_00297_t1
MPCLKLSPLQSRFAASLAATLFIIIVLYFVLSNPSLAYAVDVDSIISKDHNHPRLQDIDLHLGPDGVAPETIAAPDSDLTSVGTVSGIQRRAPNNAVSLGNNAPEEGEVDLGATLYFWIPEDTLAGPKSGPSRGLPGFNEKEFLDNGLMERTELKRRNDTLVKQATRVYISATTCLQPAFNATPDSRNTGPPQLQLKVSPSTDIQQPDPGAQVSNLQVIDFDGGYASTVLDADGPIYISVSAPTDKSYFGSYKFEIAASIDRLFHEAESNVPYLFFVDSDSGSALLQTKDATNASPDDEIYQQWMNLDPPPFTMFAHDTKDKSILGVQNSYCGLKGNAQIRKDGDNVQVSMTNRGQNHKPKEQFYIRGLNSSTSYYGFLAMEGNSTDSGKGVVGGGGKVWRPTKFTTKADNNCAILHSLEFCSEVAYAVPSNPSMSLDDLANFYDTYAANLYKNFTRSLAQIPCNASAKSQYSLVRNCTDCAAAYQQWLCAVTIPRCADYSSTLPFLRPRNTAQQFPNNTVIAIDDSLRQMVLSNSSRNPLIDEKIKPGPYKEVLPCQDLCHELVQSCPAALGFSCPTGKWLNESYGMKSPNGDITCSYFGAAYFLNGSSGFVGASFMLGLAGLVGFWMVFWMV
>I7I51_06818_t1
MPCLKLSPLQSRFVASLAATLFIIIVLYFVLSNPSLAYAVDVDSIISKDPNHPRLQDIDLHLGTDRVAPETIAALDFDLTSVGTVSGIQRRAPNNAVSLGNNAPEEGELDLGATLYFWISEDTLAGPKSGPSRGLPGFNEKEFLDSGLMERTELKRRNDTLVKRATRVYISATTCLQPAFNATPDSQNTGPPQLQLKVSPSTDIQQPDPGAQVSNLQVIDFDGGYASTVLDAVGPIYISVSAPTDKSYFGSYKFEIAASIDRLFHEAESNVPYLFFVDSDSGSALLQTKDATDASPDDEIYQQWMNLDPPPFTMFAHDMKDKSILGVQNSYCGLKGNAQIRKDGDNVQVSMTNRGQNHKPKEQFYIRGLNSSTSYYGFLAMEGNSTDSGKGVVGGGSKVWSPTKFTTKADNNCAILHSLEFCSEVAYAVPSNPSMSLDDLANFYDTYAANLYKNFTRSLAQIPCNASAKSQYSLVRNCTDCAAAYQQWLCAVTIPRCADYSSTLPFLRPRNTAQKFPNNTVITIDDSLRQMVLSNSSRNPLIDEKIKPGPYKEVLPCQDLCHELVQSCPAALGFSCPTGKWLNESYGMKSPNGDITCSYFGAAYFLNGSSGFVGASFMLRLAGLVGFWMVFWMV
>I7I52_07565_t1
MPCLKLSPLQSRFAASLAATLFIIIVLYFVLSNPSLAYAVDVDSIISKDHNHPRLQDIDLHLGPDGVAPETIAAPDSDLTSVGTVSGIQRRAPNNAVSLGNNAPEEGEVDLGATLYFWIPEDTLAGPKSGPSRGLPGFNEKEFLDNGLMERTELKRRNDTLVKQATRVYISATTCLQPAFNATPDSRNTGPPQLQLKVSPSTDIQQPDPGAQVSNLQVIDFDGGYASTVLDADGPIYISVSAPTDKSYFGSYKFEIAASIDRLFHEAESNVPYLFFVDSDSGSALLQTKDATNASPDDEIYQQWMNLDPPPFTMFAHDTKDKSILGVQNSYCGLKGNAQIRKDGDNVQVSMTNRGQNHKPKEQFYIRGLNSSTSYYGFLAMEGNSTDSGKGVVGGGGKVWRPTKFTTKADNNCAILHSLEFCSEVAYAVPSNPSMSLDDLANFYDTYAANLYKNFTRSLAQIPCNASAKSQYSLVRNCTDCAAAYQQWLCAVTIPRCADYSSTLPFLRPRNTAQQFPNNTVIAIDDSLRQMVLSNSSRNPLIDEKIKPGPYKEVLPCQDLCHELVQSCPAALGFSCPTGKWLNESYGMKSPNGDITCSYFGAAYFLNGSSGFVGASFMLGLAGLVGFWMVFWMV
>I7I53_03860_t1
MPCLKLSPLQSRFAASLAATLFIIIVLYFVLSNPSLAYAVDVDSIISKDHNHPRLQDIDLHLGPDGVAPETIAAPNFDLTSVGTVSGIQRRAPNNAVSLGNNAPEEGELDLGATLYFWISEDTLAGPKSGPSRGLPGFNEKEFLDNGLMERTELKRRNDTLVNRATRVYISATTCLQPAFNATPDSQNTGPPQLQLKASPSTDIQQPDPGAQVSNLQVIDFDGGYASTVLDADGPIYISVSAPTDKSYFGSYKFEIAASIDRLFHEAESNVPYLFFVDSDSGSALLQTKDATNASPDDEIYQQWMNLDPPPFTMFAHDMKDKSILGVQNSYCGLKGNAQIRKDGDNVQVSMTNRGQNHKPKEQFYIRGLNSSTSYYGFLAMEGNSTDSGKGVVGGGGKVWRPTKFTTKADNNCAILHSLEFCSEVAYAVPSNPSMSLDDLANFYDTYAANLYKNFTRSLAQIPCNASAKSQYSLVRNCTDCAAAYQQWLCAVTIPRCADYSSTLPFLRPRNTAQQFPNNTVITIDDSLRQMVLSNSSRNPLIDEKIKPGPYKEVLPCQDLCHELVQSCPAALGFSCPTGKWLNESYGMKSPNGDITCSYFGAAYFLNGSSGFAGASFMLGLAGLVGFWMVFWMVWI
>I9W82_002112_t1
MNKIIVLFFLLYSSFANKLFGQIDNEEFDDGVQYIGHNQDQLHLNHTEKPLEVKHYSNKRKTSSEGLQEFTPIIDTIVQSEVKYYSFNVNTSTGLGEYYEFLIFLSGNICTQPDNVDEDDTSLAVYYSFNSTMFQNNEVGDMELFDDGYFQALADLPINPTPTTGTSISTAKPSATAIGSNDDDERVLYIAVRAPQNTNVTAAWTYQIGVSQNDLVFQWDNRTFGSIVDADDKSALLITENLTEYSGDWESLNASHSKYSLYVYPYKEKDIFKGLSKSWCAIRSGHAMMGPWNIETSFTTRNGGIQQQFYVPDLDDSTQYTAYVVADFSGTDFGGAIYQQIEFETMSGSACELIYDLEFCNRVAYSVPALGNRSFENEEEKNTTKEIYDRYVENLYQNFSKALQQVACDTVPESVFSNVRSCQDCADSYKDWLCAVSIPRCVATDFAGYKLRDNSSQRNDFIVDVIQPAEDYYEVLPCVNVCHAIVRDCPADFQFQCPTKQSSIALSYYWDEDTDTQWPSCNYVGQKFVTQNWGIRLAANWALLGIVLLIQVV
>K441DRAFT_608916-t45_1
MQFPKLTPLQSRFAASLAASAILVIVYLALSLHHFAYAAELDSLLREDHNHHRLDALLHAKILEGLDLDDDTNGNDEGHVGYEAEFLGVSRDIIGRAEAGIDALFNNVVNQMDINPGLTHNYVFSKDQVFGNHTNPGEGLPSVLQGRSVKLDEHEAFLPELAESELGEEEDAENMRERLISRQAQQTVYISINTCRQPTPNGTVSSNPPQLTLYISTSETNQKPGPDSTNGLATPPIPLQGGFANYTFNATGDVYIGVSSPELPTNFNGNWHFEVAASIDGLYHNHNWDTPFLFFVDSDISSALFVTDNLTNANASPELDRQWMDLGTPFTMFAFSQNNTAIKGLENSFCGLRQQATVENLQVTTSMTTRGMGNQPKEQFYIQGLNGSSTYYGYLAMIGNGTTEGPNVPNGAVVGGGGQVWQAMNFTTKADENCQVIFNLTFCNEVAYAVPANPTKWNVTGLSNLYDTQAEAYYQNFTYSLQQIACNTTNTAQYSLARNCTDCARDYKNWLCAVQIPRCEDFSSSLPYLQPRNVAANFINGSSPDPNSPDSNATLKERMSSNQSRNWLIDNIIQPGPYKEVLPCEDLCYSIVQSCPAKLQFGCPQSPALAMSYGKRGADPGQITCSYLGAVYYLNGSDRGRGSVIMAFGVAISASLVILLLG
>KLLA0_E13179g_t1
MLWRYVCYLLLTVFAVPCCCFDLFLDENLMASDTVTGNDNSSDSASLQEWAPVSASLVKGQKSYFEFSINNTDSFSQLLQTYEMFIFLSANICERPSKVDNDTSLVLYYTFNSNDTGTFTTAKSSTFDDGYLEALALRPYYTDDSSLNNGTYSTLYLMVQLVNSTTGQPFESDGSTIADDDERWSYQISISQRDLVFQWDKRPWLDVVDTDYNSALLVTGNVTAMSKTTSNYSIYDVSLYDIYIYGFEYAEYFDNLNLSHSLCAIQNGPYLISSANGSLNGTNNGNTAENASLSSTTLSVHKSITVRGGSAKEQFHITGLNSSTTYVAYVTKKLATSTKELEDSGGVLFSKQLFETMDDSSCSLIFGLGFCDGVAYSVPSSSLLEYNDKDELAAIYDSIAESYYSNFSLALQLIPCDTEQDAVYSPLRKCSNCAASYKNWLCSVSIPRCTTDKTKYYVHRSAEESRNEMLNELIKPSSDYYEILPCVDTCVAMLRDCPPDFGFTCPSYTSYTDLMLNSYNFYETDQSYLTCNFVGNSADLQIEDPSEKDD
>KLMA_70396_t1
MQRWLVFEYLVWFWAFCGSSWASVSYSKYKSGHGGNETNPEVIRDWNPVYASILKGQTDYYEFPINASNSNAFVLQSYELFIFLSGNICKYPKNPGTNVTLSIFYSFSWPMNASNAQYSIFSDGYMEALAVMPFTSGDLSSSSSSSSTSNFTGNSTLYMSVQLINNYTGKPYELDGDDDPEQDAWLYQLAVSQSDLAYQWDKRQWLDVVDTDYNSALLVSGNISLANLNWDTQYSISNMSFYDVYVYESRYENYFDEMGLTKSLCAIKNGPYLVSSVNSTYDPKVSENVSLSITDLGAYKSLTKRNGNLREQFHITGLNGSTTYVAFLTKKLASTSSESLSANSGVVFAKQKFTTMSDPSCTLIFGLGFCDGLAYSVPSSSLLKYEDKSELANVYDSIAESFYSNFSLAMQMITCDASEDELYSPLRSCDDCKVAYKDWLCSVSIPRCTTTKTDYYIYRSASESRNDKLDELIKPASDYYEILPCIDTCVTMQRDCPPDFGFSCPPYRTYRDLMLNSYNFFHPNETFLTCNFIGNTSDLVVKDPTMKY
>LELG_03917_t1
MLWIKLLVFLAISHFAQAFNEIQFPQFNDPIRFHHSDDSSPLNKSSITPKITHYDTRKDASSEGLQEFTPIRDTILQSQVNYYSFSVNSSSGLGEYYELLIFLSGNICTQPDNIEVNETSLAVYYSFNSTMFQNNEVGEMELFENGYFQALADLPIEPTSSTTTTSSGTGAGGAGGATTPAVANANDEKILYIAVRAPQNTNVTASWTYQIGVSQNDLVFQWDDRSFGSVVDTDDNLALIVTNNLTVYDGDSDSLNTSDSKYSLYIYSYEDKDYFAGMNNSWCAVRNGPALMGPWNIENSYTTRNGGLQQQFMIQGLNELTKYVAYIVADFEGTDFGGAVYHPFEFETMTNTACELIYDLSFCDRVAYSVPAPGDPEYNDDKSTIKELYDDYVKGLYTNFSKALQQVPCDTVPEAIYSNLRTCEDCAESYKNWLCAVSIPRCNTKNVTKGYVLRNLTNQRNDFIKHTINPSQDYYEVLPCVNVCHAIVRDCPADFGFMCPTKNESVSLSYYWDTFDNEQWPSCNYVGKFASQSSNAVKLLANWVLMVMVLSLHWL
>MAN_07039_t1
MQLSPLQSRLVASLTATFCVVALYLLLSSPKGALAAELPRDSSLWMDLPIPDTGRTELQTSSYEPIFSLFTRSILGRAQDVTPLENNRPLGLNVGPGSQPVCYLVKKGSLGAGRDARKIYISANTCLQPTTKAGKKATSPGQLTLFVSNNTDAGCPQITSAGNGVEAKGFTSKVFTEGAVTFSINSTNDVYVAIYAPTLSDDFEGTYNFEIAASNTTYFHRYEASGGAELLWMDSDSTSALLVTRNLTDDVSNLRHVMSEDPPYQLYVSGKDTTSLDGMRRSACGFQKNALIGANNQGNAKNNAMVKTAMTLRGPGGLPKQQFYVVGLNATSAYSGVLVKPANVTVNSKRQVGGSDVPTNPGSIVFQATSFQTNAAPNCKVVTDLEFCDEIQYAVPGNDGKYNNTELAKAYDNYAKSMYDNFLKVMMQVQCETDRTSRYSLARTCDDCKNAYKRWLCTVSIPRCEDFQGESRFSVIRNVGQPFPNGTMLPTDVQTNLALVPSQNASRNAFIDTDIQPGPYREIMPCEDICYQVVQSCPSKIGFKCPQEGMYAFNVSYGKRDNDNSTVSCNYPGEARTPVNGAAAFIPNLMFLAVVLSSGLLLLG
>MMYC01_201444_t1
MQLSPLQSRLAASVVASCLLLLLYLALFPPHFALAAELEQTLPVALDDFSFSPNPRGRSLRGPTYEPDFLSFDRSIIGRAPTGFATLTNNEAMPMNVDEGRTQWFVFELPGASGRGTERDRLDVRGEHNASQERDAGAGAGIAGIAGDEAVRERQEPDLARRQGSRMVYISANTCEQPQPVNPSRTTIDPPQLTLFVSTSADNQAPGPLADAKSQVMIVFKEGAAMYNFTTDREVYIGIHAPNVPELFSGAYNFRVAASTDGFYYSYNERVDLIWVDSDSQGALLMTRDLMDKADLQLEATIMDTQPYVLFAHQEDDRAINGLKYSYCGLQNYAQISAGRNGRATNLAQTGMTKRGPGNLLKQQFLFNGLVSSTKYTSILARDGNQFSKRQSGTSGGGGEVFSPLAFQTKSSHGNCALITDLDFCDQVAYSVPSNPNFGNSTQLAQFYDGFASAMYENFNKSLAQIPCEAPSHQRYSLVSNCTDCAAAYKDWLCSVTIPRCEDFDNPAPYLQPRAIGQPFPDGSRLNATTLSRFSNITRFNSSRNPLIDQVIQPGPYKELLPCEDVCYKLVQTCPAAMGFGCPEPGYIGFEGNYARHGRELTCNFPGSAHFRSVGGRMVLVDWRFLFGLVMVGGGLLAL
>MMYC01_203458_t1
MQLSPLQSRLAASVVASCLLLLLYLALFPPHFALAAELEQTLPVALDDFSFSPNPRGRSLRGPTYEPDFLSFDRSIIGRAPTGFATLTNNEAMPMNVDEGRTQWFVFELPGASGRGTERDRLDVRGEHNASQERDAGAGAGIAGIAGDEAVRERQEPDLARRQGSRMVYISANTCEQPQPVNPSRTTIDPPQLTLFVSTSADNQAPGPLADAKSQVMIVFKEGAAMYNFTTDREVYIGIHAPNVPELFSGAYNFRVAASTDGFYYSYNERVDLIWVDSDSQGALLMTRDLMDKADLQLEATIMDTQPYVLFAHQEDDRAINGLKYSYCGLQNYAQISAGRNGRATNLAQTGMTKRGPGNLLKQQFLFNGLVSSTKYTSILARDGNQFSKRQSGTSGGGGEVFSPLAFQTKSSHGNCALITDLDFCDQVAYSVPSNPNFGNSTQLAQFYDGFASAMYENFNKSLAQIPCEAPSHQRYSLVSNCTDCAAAYKDWLCSVTIPRCEDFDNPAPYLQPRAIGQPFPDGSRLNATTLSRFSNITRFNSSRNPLIDQVIQPGPYKELLPCEDVCYKLVQTCPAAMGFGCPEPGYIGFEGNYARHGRELTCNFPGSAHFRSVGGRMVLVDWRFLFGLVMVGGGLLAL
>NFIA_037290_t1
MHYLSVAYFGALILLYGPIFLVKSCLALDPPSDPALLISSNDTNVILHDIAEHFTFPHGSYSGLEVQDTVSENGETRGLDLVRRVPPGVSSLGNNQFKTSGIKLGETQWWYFPKESVNGKKSNVTSELPERISFDGTSQQTVSSDELRKRDGDIVKRSTSVYLSLTMCSKPDINNTNGTIPDSAPSLPELNLYVSTSESLQKPGPGQDGSKQEVFTADEGYVGASVQADGDVFIGVAVQNSTAYSGGYTYEIAASIDAYFHSVVDEPFLHFVDADIHAALLTTDNLTLSEEGSENYQQWMNLTPPFTMFAHNVNDTAISGLQRSYCALAQLAQIREGDHGVEGGMTNRGLGKKPKEQFYITGLNRTSNYSGILAMDGNSTNSGNGIVGGGGRVWKPMYFATKSDDNCAVLFNLTFCSEVAYAVPSNPDLGIAQLGAKYDKYAESLYRNFSYSLDQIQCSATNETSFSLAVSCNDCADAYKQWLCAVTIPRCADFSSNSVFLQVRNAGQQFINGSSLSPIDPRRRDPAQNKSRNSMIDDQIRPGPYKEILPCQDICYSLVKRCPAALGFSCPQGTRLNSAYGQRGSSSEITCSYPGAAYDLNAGRSLREPLGWLLLATGIFWFSFWALRVDA
>P170DRAFT_351537-t37_1
MSESPRSEKYMCLTRFSTPVPELDDHRFQLDHPRLEAAPDAPLSRQNTAQQGLTSETPQRQDLLHVQDALREAGSFSRDFEQAIVDEDRSAKDIGGLGRRFSIDPAGNARHARTFSRTHQDRANISRESSVSARSTSPPNSVEAFADPRRRERANTLESHAPPDLEAILQRTVSGGTHPRRPTFSNADAIRPQPGDIQLESSEDTCVPSFEQPGRIPVIDYEELEEFVALNQKSKPAVASRKHSLSSQSRKPRVFYDLRPGAQKPDVDDMKRSSSVDRSSDDVTASNLKDTGHDLEDEANEKQLLDNLKNENEPSRFGFFSSESQSTVHAAELGDLVLPGDTFRDLFQLGPDGGVWWLDVLNPTEAEVGALSRAFSIHPLTTEDILTQEAREKVELFKQYYFVCFRTFYQLDKTSEQFMEPVNFYMIVFRDGVLSFSFTDNPHASNVRKRIGKLRDYVSLSSDWICYAMIFGPVIREIEVESEAIEDLVFIARMDDFESFLPRIGGLRKKVMSLMRLLGGKADVIRGFSKRCNEQYSVTPRGDIGLYLGDIQDHVVTMMSNLAHFEKMLSRSHTNYLAQLNVTNLVLGNHVNKVLSKVTLIATMLVPMNLICGLFGMNVNVPGQNVDGLGWFFGILGVIAAVIVISLADAANSDDTWSGESQGNVSLGGALQFPFALESHEGLVLEDVIDEPGETRDLDIIRRAPAGSSALGNNKHKEGAIKLGEVQWWYFPKDAGDGKTTNETSGGQTHDNLKRSRTVFVSLTTCSKPSSDKAESSHEPSLPQLEVYVSISNSLQKPGPDQDSTSQRKTESEDGYMSITVPAQGDVYLGVAAPNSSDFSGGYSYQIAASTDGYYHNVNDSHQFLRFLDADANSALFATQSLEEPSLDLTNAGNWSDMTPPFTMFVSNVNNTAISGLQRSYCALEKFAQFGKGSRELQTSLTNRSMEVEEQFYLSGLNRSSNYIGILAMDGNSTSSENGIIGGGGKVWKPFRFSTKAEDNCAILFNLSFCSDVAYAVPANPSLKSAELGSIYDDYAAAMYKNFSYSLDQIQCDAPDETRFSLAVGCDDCAEAYKQWLCAVTIPRCSDFSSSEKFLRTRNAGQAFVNGTSLDDQDPLRRNPITNQSRNPLIDSRVKPGPYKEVLPCQDVCYELVKSCPAALGFSCPDGKWLNASYGIRSDNTSVTTCNYPGAKASQSGARDLRRSLWTTLYLLASLWLPIWLL
>P174DRAFT_457535-t37_1
MSESPKSEKYMCLTRFSTPVPELDDHRFQLDSAPRIEATADVSLSRQNTSQHAYPQETPQRPDLLSIQDALREAGSLSRDFEQAILDDDRSGKDVNTLGRRFSVDPTGNVRHGRTWSRTHQELANMSRESSPSARSSSPPNSVEAFADPRRRERANTLESHAAPDLEAILQRTVSGGTHPRRPTFSNASAIRPQPGDIQLEPSDETCVPTYEQPGRIPVIDYEELEEFVALSRQMKPSTTRRKQSLSSQSRGPRVFYDLRPGLRKSDVEGEKRSSSADRSSSDLMDADLKTADKVYANVVDEKDIVEKLQNENEPTRFGFFSSESQSTVHAAELGDLVLPGDTFRDLFQLGPEGGVWWLDVLNPTEEEVAALSRAFSIHPLTTEDILTQEAREKVELFKQYYFVCFRTFYQLDKTDERFMEPVNFYMVVFRDGVLSFSFTENPHAANVRKRIGKLRDYVSLSSDWICYAMIFGPVIREIEIESEAIEDLVFIARVDDFESFLPRIGGLRKKVMSLMRLLGGKADVIRGFSKRCNEQYSVTPRGDIGLYLGDIQDHVVTMMSNLAHFEKMLSRSHTNYLAQLNVTNLVLGNHVNKVLSKVTLIATMLVPMNLICGLFGMNVRVPGEGQEGLGWFFGIVGVIAAVIVLSVCIPCLALDPLSDSALLISSNDTNAVLNDIAEQFIFPHGSYSGLEVQDTVSENGETRGLDLVRRVPPGVSSLGNNQFKTSGIKLGETQWWYFPKESVNGKKSNVTSGLPERISVDGTSQQTVSSDELRKRDGDIVKRSTSVYLSLTMCSKPEINNTNGTIPDSIPSLPELNLYVSTSESLQKPGPGQDSSKQEVFTADEGYVGASVQADGDVFIGVAVQNSTAVVDEPFLHFVDADIHAALLTTDNLTLSEEGSENYQQWMNLTPPFTMFAHNVNDTVISGLQRSYCALEQLAQIREGDHGVEGGMTNRGLGKKPKEQFYITGLNRTSNYSGILAMDGNSTNSGNGIVGGGGRVWKPMYFATKSDDNCAVLFNLTFCSEVAYAVPSNPDLGIAQLGAKYDKYAESLYKNFSYSLDQIQCNATNETSFSLAVSCNDCADAYKQWLCAVTIPRCADFSSNGLFLQVRNAGQQFINGSSLSPTDPRRRDPAQNKSRNSMIDDQIRPGPYKEILPCQDICYSLVKRCPAALGFSCPQDTRLNSAYGQRGSSSEITCSYPGAAYDLNAGRTLREPLGWLLLATGSFWFSFWALRVDA
>PAAG_07367-t30_1
MPCPKLSPLQSRFVASLAATLFILILYFILSNPSFAYAIGVDSITHEDHNHPISLELKLSIDFDTPSPGNSQIPASKLNLGGVSAIIMRRAPDGLVALANNAPEERELEPGETLYFRFPKAALAGPKSGPPAGLPGGNGVEFLDGLSVDNDELELRDNDLAKRATKVYISANTCSQPVFNNATRRDPDPGPPQLQLYVSTTEEIQQPGPDVNSPDLNVFTFDDGYVNATFDVEDDIYMGVSAPKNESYSGKYKFEIAASIDQSFHEAEPNVPYLFFVDGDSGAALLQTSDITQANPDDEIYKKWMSLDPPPFIMFAHNMNDTSILGLQKSFCGLKNNAQIRKDGDNVQVSMTNRGINRKPKEQFYIRGLNSSSFYYGFLAMEGNSTHSGSGVVGGGGKVWRPVNFNTKSENNCAILYNLDFCSDVAYAVPSNPSLTSDDLAKFYDTHAVNLYKNFTRSLAQIPCNTSAKSQYSLARNCTHCAAAYKQWLCAVTIPRCADYSSNLPFLLPRNTAQKFTNGTSIELDNPLRQTVLSNSSRNPLIDEQIKPGPYKEVLPCQDLCYELVQSCPAALGFSCPVDTWLNGSYGTRSVDGDITCSYLGAAYFLNGAGFLREGFMFIFWGVLGFWVVFWML
>PGUG_02819_t1
MFPVLLFIIFVRLCTGLKHRADSQALDFSDANFFDVGFDLDINEAIEPSGHIDSFLQRVDRDDKSKGLHEFTPIQNTIGQSQTQYYSFNVNTSSGLGEYYEFLIFLTGNICSQPSNVKENETSLAVYYSFNSSMFSNFEIGQMVLYENGYFQALADVPVAANSESDDSVLYIAVRAPQNTNTSAIWSYEIGVSQNDLVFQWDDRTWASLVDTDPHSALIVTGNLTTKEDFNASSANATHSRYSLFIYDYQYRDLFKQLNNSWCAVKNGPALMSTSQFQRSYTTRGGGLQQQFYVEGLNSSTKYVAYLVSNFGGSKFGGAVYQPFTFETMDEGPCSLLYDLDFCDQVAYSVPMPYGQSKEKLRDTYDNYAREVYTNFSKAMDQISCETTNDAIFSPVRTCDDCRNSYKNWLCSVMIPRCSTRDIKGYKLREVNNSRSDFINQEIAPSDPYFEILPCVNVCQAIVRDCPADFGFLCPTKNGSISLSYYWDDGGEFPTCNYVGDVIATVSAATRAILNWWMIMLMISALIITL
>QG37_03927_t1
MTLASLGTFYKQRIDYNEMKVAFKAWILLQLLGVCLAISDFHVGREIAAYSLDDHSDQLSEVEKALDRGSEGLQEFTPIRNTIKQTELQQYSFSVNTSTGLGAYYEFLIFITGNICDQPDDMLASGNQSLVVYYSFNASMFDNYELGTMVHFENGYFSALADVPISSGEDSILYIGVRAPESTNLTATWSYEIGVSQNDLVYQWDNRSFAQVVDTDDNSALIVTGNLSSKADSKISDFNTSLSNFQLFIYSYEDADHFKYLNSSWCAVRNGPALLSTNNFNTSYTTRGGALRQQFFVGGLNASTKYVGFLVSDFSGSKLGGAVYSKFEFETMSSSACSLIYDLEFCDEVAYSVPASSLDHLAERSSLAGIFDDRAKNLYANFSKALQQIACNTTMDAIYSPIRTCTDCARSYKNWLCSVTIPRCSTRNITGYVERQPNESRNTFITDEIVPPQNYFEVLPCVNVCQAIVRDCPSNFGFHCPRKNESIRLSYFWDIGAEYATCNFLGVPHAVKSGASRASTILWMVPIIIHFLWFI
>RL4_JR_05471-RA
MEVRPDDDGIQHPLYEPAFDAFDRSILGRAPAGVTSLANNAVNQINVVAGTTQVFVFENSTIFSTGTTTSRAVVDRELRRREVGVESDGNGEPTLQRRAGKSSKMIYISANTCMQPQAISSGTATTVDVPQLTMYVSSTASNVSPGPNANAGQQTSYVFTEGAVMVSLNATEDVYIGISAPNVSSTLFSGTYNVEVAASVDIWYHSYDNDTGADLVWVDSDASAALLITHNLTDSTDYATDEEVMSRQPYVMFAQNQEDTSINGVKFSYCGLQNYAQIAATKNGKLTSMVETGMTKRGLGNLPKQQFYFSGLNASSSYMGILAALPSNGSESMGSVVAGGGGRVSQATSFTTKGANGNCEVVFNLTFCNETAYAVPSNPTKFANATELAQAYDTYASDMFENFQKALAQIPCEAPSTHRYSLVRTCEDCTAAYKTWLCSVVLPRCSDFNDTAEWLQPRAISQTFPNGDSLPASVAAQFPNTTAYNSSRNSNIDKKIAPGPYKEVLPCDDLCYNLVQSCPASMKFACPLPGQYGFNTSYGRRTEADQYGEVTCNYPGSAHYFSAGPAGPQMAWLWLWLAAAGSAQTPEQRRRNLKFARGQDARRGKSEAALKKRSKDVQKSPVSPILLGFLGFIVFGGIIFELLSRFVL
>SAPIO_CDS9683-t41_1
MPRIPLQTRASASAGTSMMLSLIYLALLLPSFVLSLGIEDAPKTAALDGLIIDRDVAGRSAEVLYEPQFVSFERTLIARQAENIKVLGNNSPQRFSMDPASIAFFAFSVDGLTPRAAPFEPDLESASSVGQSPNPLIEDLFKRQTERTVFISANVCRHPERNTDDQPPALHLIVSSDPDDQFPNSTKATTQNVIFFEGSAMQSISISSGTVYFSIEAPPVPDDFKGEWNLEVAVSDDGWYHSYVEESGEGNGMLWAADVDGGSALLMTKNLTESRVEASVLMTTPGLPFTLFVDASQSRSLDGVRRSFCGLQNYAGIASTKNDKPTEQMLMSMTTRGLGNFPKQQFWFGGLNSSTKYTGILVKSKTSVLAKRQNTGANTGVIQVFPEFQFQTTEGDNCRVITDLEFCNEVEYAVPTNSNKFSNTSALAKAYDDFAKTMYANFEKAMQQVPCEAPVTARYSLARTCDDCKVAYKNWLCTVAIPRCEDLSSTNANALIRNAQQEFPNGTKLDESFVNNLRETEGPGVLFSRHSWIDEVIAPGPYKEILPCDDLCYQIVQSCPASMGFKCPVPEDDNFKFSYAQRSEGTCNFPISATFVSGGKTVVASGMVLIAALTASCFNYF
>SCODWIG_01583_t1
MARIKLFFATFLSLSSLIIAHNYIASGFADYGLFNRDTYLDSNYSSILDTNSIQEWTPIESHLSLNNDAVFIFTLNSTNVNNNRKKYYSYQMLIYLSGNICYKPKNVSETDLKVYYSFNESVIYNQTDFPYLNFENGYMEGLAIKQFNNSDSENIDVDSNNDSDTSTAGDQLYLVVKSEVNITSDIDSSDMWYYEISVSQDDLAFQWDERSWLNVVGTDMDSALLVTGNITSSSNNNDANYTVFNIDLYDIYLFHSDYDISLSRSLCSIKNGPYLATSDSNTTTTSPLLNSNITITKSLSVRGGSVREQFYISGLNSSTTYQVYLIKAIRTDTDSPGGVVFKEVYFETASDIRCSLIFDLPFCNEIAYAVPSSSLLLKSDVSSTYNKTELGLLYDYWAENLYQNFTKALQLTPCVTEKDAIYSTLRTCDDCALSYKNWLCTVTIPRCSSEQNGYYLHRNKSDNRNDYINNNIVPISDYYEILPCIEMCFNIVRDCPSTFGFACPKLTTKPNENEPDTFLLYNSYQISVDADITNDESLLTCNYIEGSNNLQIL
>SI65_01144_t1
MRLYHPSFPQCRFAATVSVTFLAAFTLAVSVSDTHTHASDLVVPESQNETLIFSDNSAQIQLALGSHNGLEIRGDDDTDAFGLDVVRRAPAGDSDSLANNEFKSNDIRMGEMQWYYFETAKYRGKSNGTTTLSSLPANVTGSDNSTKQEPSSGGGDNAVYISLTTCQKPDLNTTNTDDTPELPQLSIHVSRSTEKPAPGNDDDHGTSVDGYLNLTWTNDETVYIGVSAPESKDYSGSYSYQIAASTDTYFHRVSHDPNLFFVDADVNSALFTTGNLSLSNRTQDNYNDWMNLKEPPYTIFVNNLNDTAITGLEQSYCALQQNAQIKGNSVETNMTDIGPGNHPKELLYAKGLNESSTYLAILAMDGNSTDSGNRVLGGGGKVWQPRKFTTKADGNCAIIFGLSFCSEVAYAVPSNPSMTKADLQKTYDDYASSIFKNFTYSLQQVQCNASSYNMYSLAVDCDNCSQAYKDWLCSVTIPRCEDYSSSDYFLRVRNAGQDFINGTSLDPDHADRKTSISNRSRNPIIDEQIKPGPYKEILPCQDICHNLVRSCPASLKFSCPQGEQLDSSYGRRNDNTVTCNYMGAAYYMSSARSMHDQLWVVPYALGVFWALSWIQL
>SJAG_02877-t26_1
MKAIATLLRLILFLFSFNVVRCASSTTVTEAELNSVLLQNIEDQTVEYYKVTWSPAVEKTINVTLSVCTTFDGATQLSLYASNSSLSQATSTTNVSYAQVDLGLANLSYTTYPPLYLAVSSEISMFRRNELNEAYGMKDSSSASLYTVYELGIGDNVTYHEYVDSRFLYAQDTDSAAALLITGNLTTNDTSVIPDYEIYVNPANSSLDLKLRQLSHSFCAFRDNPSLLNLNNADRSMTLRGLGPMAKEQFYVKGLNASTTYNAYLVDPNNGTLGGTTFQAIGFTTKQNTTCQLIYDLEFCSNVAYAAPGSPTRFSAGTLAKWYDEQAAGFYKNFTYTLHQLPCNASKESTYSLLRNCTDCAANYKNWLCAVLIPRCTDWARNDTFLSLKNNTSRYPLIDEYIQPGPYKEILPCSYLCYEMAASCPIDFGFTCPKTGRGLEQTYGTPSQETDNISCNAPGVEFYVSEAYTSTIRYNSLFLLVLFWFIFHFLE
>SOCG_00520-t26_1
MIIISSTLFFFPALVFILATKIAAITYNPLALNGTAVGNIEDQTVVYYNLSWPEEQAKTINLTLSTCSTFEGSSNLFLYASNYSFDNSLALGNYSYSSVDLGLASLSVTGYSPMFIAVSSSDSQYSQSYIGSNQDKTSNSAYQTQYELSAGNNFTFTQYNATKFLFAQDTDFQAALLITGNLTTNDTSVIPNYQIYVNPTDSTFNKQIGQLSRSFCAYRGNPSTLNINNADLSMTVRGLGPFAKEQFYLKGLSPNTSYTAYIVKPNIDASGGMTYPPITFTTKVGTTCQLIYDLEFCSEVAYSVPGNAAAYSASSLASWYNQQAFGYYQNFTYTLDQYPCNATALSIYSLLRNCSDCLQSYKNWLCAAVIPRCADITDNSTFLVYRNNNSRYPLIDEVVRPGPYKEVLPCAHLCYSLASSCPVDMGFSCPSPGFGLEESYGYISNATGVIACNAPGVEFYESIASFIQKPWSSYVILFLIWCLVL
>SPAC1F5.08c.1
MFFFSTHLILKILFFWSITRNIFGATYTSLLLNNTINGNINDQSTAYYNLTWEGNTAYNVSLTLSTCTAFDGANDLMLYISNNTFDEALPLDNFTITASENGLATIFVTGYSPLYIAVSSAFSQFAPNFFVESGESTLEGNNVINYELAAGIDTPFSQYNATKFLFAQDTDFQAALLITGNLTTNETSIIPSYEIYVNPSNSTYDNTFNKFSSSFCAFQNNPSTVNTNNADRSMTLRGLGPFAKEQFYLKGLDPNVTYTAYLVEPNIGQPGGTVYPGVTFTTKTSPACQLIYDLQFCSEVAYAVPGNSSLFSASALAEWYDQQAYGYYQNFTYTLDLIPCNATSWSAYSLLKNCSDCANSYKNWLCASVIPRCADINDNSSYLIYKNYDSRYPLIDEVIQPGPYKEVLPCSYLCYSLASSCPLDLGFACPKAGYGLEFSYGEVSNVTGLITCNAPGVEFYESGSALLNISWRTFFISLIFWILFVE
>SPAR_N00420_t1
MIVLQSLFVVYCLFATSIQGLFQDFNPFANKNISLKFPSLNGWERNIMTTGQQTIINSDSIYEWTPILSNITGGKKDSFVFTIDAEASGYGFAPTYEVLMFISGNICQMPVNKSDVDLTIYYSFNETVLENPNIGQNAVFQDGYIQALAISPVQSSSSNATSTYSNLYVVAELVNSTTKQPLSSSDASENWEYRLSISENDLVFQWDVRPWVEVLDTDMNSALLSTGNVTADAKVYHNYSIYDPSLYDLYVYSYEDSIQIDQNYNLSLCAVKNGPYLVSSQNTSNATVTSNSTNPLERTDLAIQKKITEYGGSVTEMFYITGLNASTTYVAYLAKKISNGDGLSSVGGILFSHVYFTTRNTDACSLIFGLDFCSDVAYSVPTSSFSVDNKTLMAQTYDHIAEALYANFSKALQLVSCDADEDARYSPVMSCNDCAEAYRDWVCAVSIPRCSTISSQYYIHRDKSHNRNDYLDKYIKPLDDYYEILPCIDMCYTLVRNCPSDFAFSCPDDVTTEDLLYQSYNFYMDTDFSTCNYIGNSSLMEIHPLDDT
>TAPDE_000362_t1
MNFWHYFSSPFETSPAVYGRALNTTAPIGDGQIIDDQLSWGQTANWAYTPNNSSNIDVYITLNICTQPSPAPNLGNGTIKSLWNTTTNIPTLFIYGSNDSSITLPNATASTDQRQFQYGFANLTYPANNRNLYFTIAAPPYDPSWSNNTFSYQIGVSSSRPLHRAWAGDQNRFLFLQDSDFSAALLTTGNLSSADIPNYQIWINPSAQSAGRGDFSASIQNSLRWSWCGITKSSVQVSLNDADRSMTTRGPGGHPKEQFYVHGLVPSTFYDSYITLQNNYSSGGAVWPVQTFKTRDNTTCQVIYNLQFCNEVAYSVPSNATLYNPNALAGFYDELAASYYKNFSNSVQIVNCNASADAVYSLISGCEVCKRAYKDWICAVTIPRCADLTNPAPYLVTRNASRNPAIDKALVPGLYKEVLPCGDLVQSVTRKCPIILGLRAPNGHDFFKAAYGERSNNATITCNAPGVDFWVAAGLKTSLNWLVVSICVLAAVVVPRGL
>TMP_alenIFM54703_6526_t1
MSESPKSEKYMCLTRFSTPVPELDDHRFQLDSPPRIEATADISLSRQNTTQHAYPQETPQRPDLLSIQDALREAGSLSRDFEQAILDDDRSGKDVNTLGRRFSVDLTGNVRHGRTWSRTHQELANISRESSPSARSSSPPNSVEAFADPRRRERANTLESHAAPDLEAILQRTVSGGTHPRRPTFSNASAIRPQPGDIQLEPSDETCVPTYEQPGRIPVIDYEELEEFVALSRQMKPSTTRRVRKSDVEGEKRSSSADRSCSDLMDADLKTADKVYANVVDGKDIVEKLQNENEPTRFGFFSSESQSTVHAAELGDLVLPGDTFRDLFQLGPEGGVWWLDVLNPTEEEVAALSRAFSIHPLTTEDILTQEAREKVELFKQYYFVCFRTFYQLDKTDERFMEPVNFYMVVFRDGVLSFSFTENPHAANVRKRIGKLRDYVSLSSDWICYAMIDDIVDSFGPVIREIEIESEAIEDLVFIARVDDFESFLPRIGGLRKKVMSLMRLLGGKADVIRGFSKRCNEQYSVTPRGDIGLYLGDIQDHVVTMMSNLAHFEKMLSRSHTNYLAQLNVTNLVLGNHVNKVLSKVTLIATMLVPMNLICGLFGMNVRVPGEGQEGLGWFFGIVGVIAAVIVLSGIAARNDTNVIYHDIAEQFTFPHGSYSGLEVQDTVSENGETRGLDLIRRVPPGVSSLGNNQFKTSDIKLGETQWWYFPKESVNGKKSNVTSGLPERISVDGTSQQTVSSDELRKRDGDIVKRSTSVYLSLTMCSKPEINNTNGTIPDSVPSLPELNLYVSTSESLQKPGPGQDSSKQEVFTANEGYVGASVQADGDIFIGVAVQNSTAYSGGYTYEIAASIDAYFHSVVDEPFLHFVDADIHAALLTTDNLTLSEEGSENYQQWMNLTPPFTMFAHNVNDTAISGLQRSYCALEQLAQIREGDHGVEGGMTNRGLGKKPKEQFYITGLNRTSNYSGILAMDGNSTNSGNGIVGGGGRVWKPMYFATKSDDNCAVLFNLTFCSEVAYAVPSNPDLGIAQLGAKYDKYAESLYKNFSYSLDQIQCNATNETSFSLAVSCNDCADAYKQWLCAVTIPRCADFSSNGVFLQVRNAGQQFINGSSLSPTDPRRRDPAQNKSRNSMIDDQIRPGPYKEILPCQDICYSLVKRCPAALGFSCPQGTRLNSAYGQRGSSSEITCSYPGAAYDLNAGRSLREPLGWLLLATGSFWFSFWALRVDV
>TRICI_006454_t1
MRRGFGLTQKVRAKREWIFNGHKSREVRYCVDFEDINGVYDTMKRGIVCLFIVALVFLVSFGQCESTREGLDPFYLAGRRLFESILGRQGVLNEGKTNEKRDLFPRPPATTTVSRTPSSTIWHLHPTKTTGMNTGAPTPISSNKPIRFQINPGEVHKYELSGFNLSGDHTNLYTTINVCSEPQSETLFGKGGPNGLLLYASNENDTDEHLPGIETQFGFANVTLLQLNNTYGIAMVVAPDLDDAQGNWTYEIGMSTVGPIHSVNSHPNLYLVDTDFANALFVTGNLTENRNVSDYDIYIYSATNSINRRLMGSYCALSTHGALLNTKNTNVSTTTRGPGKTKGQFFVHSLNKSTNYFAYLTQPNINMEGGVVFHSVNYSTKAEQNCQLVFDLEFCADVAFAVPGNASMFEPPELGHFYDEMARHRYTNFSRSLENVACNATDENRYSLMRNCDNCADSYKQWLCAVTIPRCTDYTLNHTFLRPVKAGQSRNPEVNKVIRPGKYKEIMPCADLCYRIVQDCDPSFAFQCPKKGRGLENSYGEYSDNGDISCSYPGAVYFLSAAHHITAGHFLSLLLFAISLFILW
>YALI0_A02090g-t26_1
MRLWILILGLAVTLVRAFLGNVTDDDSLGTPELLLPFQHLGNDLWRRVVENRAKAPSSVMTTTSSTTTHTESTNLFTASTVPNYNQPTGTTPVVATPIANNQPVDYVMKLNDTRIYNLTDIPANAKTIYITANICAGPPNLNYKNMSMDYDYTAPALLKAGWNPQNIVFSMDNFEFGFANLTIDVSAVQVTNLYIQLDFSNMTFDTSALTKIDSDVNNVDKRQVKHAELKKDKLTKRKDKDEDKDEDKAPQGGSDDGDEVVTAAPSDVSNNGVSKPAAPTSVAGQATQPGDFTYSLGVSWEAPLYSFKDTPNLYLVDSDYNHALFVTGNLTTDPQNATSDHYIVDIKNAIYDITAFPMENEMQLWWLSNSYCAIQKGPSVLNSGNCDVSYTRRGLGHYYKQQFFMKGLNNSTPYLAVLTKPNSNTPGGTVYDQVWFSSKTSDNCQLVYDLDFCSDVAYAVPGNSSMVDSQELAKLYDDNASKWWQNFTYSQQIVACNASLDSRYSILKSCDDCADSYKQWLCAVTIPRCADWSNNATYLQERPPGTSRNALIDRVLKPGRYKEILPCLDLCQKIVQDCDASLGFQCPKQHRNRELSYGLRSDDGDITCSYLGAVYFLDGARAVTLSVALMAVSFLFVVLW
>YALI1_A02470g-t41_1
MRLWILILGLAVTLVRAFLGNVTDDDSLGTPELLLPFQHLGNDLWRRVVENRAKAPSSVMTTTSSTTTHTESTNLFTASTVPNYNQPTGTTPVVATPIANNQPVDYVMKLNDTRIYNLTDIPANAKTIYITANICAGPPNLNYKNMSMDYDYTAPALLKAGWNPQNIVFSMDNFEFGFANLTIDVSAVQVTNLYIQLDFSNMTFDTSALTKIDSDVNNVDKRQVKHAELKKDKLTKRKDKDEDKDEDKAPQGGSDDGDEVVTAAPSDVSNNGVSKPAAPTSVAGQATQPGDFTYSLGVSWEAPLYSFKDTPNLYLVDSDYNHALFVTGNLTTDPQNATSDHYIVDIKNAIYDITAFPMENEMQLWWLSNSYCAIQKGPSVLNSGNCDVSYTRRGLGHYYKQQFFMKGLNNSTPYLAVLTKPNSNTPGGTVYDQVWFSSKTSDNCQLVYDLDFCSDVAYAVPGNSSMVDSQELAKLYDDNASKWWQNFTYSQQIVACNASLDSRYSILKSCDDCADSYKQWLCAVTIPRCADWSNNATYLQERPPGTSRNALIDRVLKPGRYKEILPCLDLCQKIVQDCDASLGFQCPKQHRNRELSYGLRSDDGDITCSYLGAVYFLDGARAVTLSVALMAVSFLFVVLW
>YNL291C-t26_1
MIVWQALFVVYCLFTTSIHGLFQDFNPFANKNISLKFPSLNRWEKNVMATGQQTIINSDSIYEWTPILSNITAGKKDSFVFTIDAEASGYGFAPTYEVLMFISGNICQMPMNRSDVDLTIYYSFNETVLENPNIGQSAVFQDGYIQALAISPVQSSSSNATSTYSNLYVVAELVNSTTEQPLSSSDASENWEYRLSISENDLVFQWDVRPWVEVLDTDMNSALLSTGNVTADAKVYHNYSIYDPSLYDLYVYSYEDSVQLNQNYNLSLCAVKNGPYLVSSQNTSNATVTSNSTNPLERTDLAIQKKITEYGGSVTEMFYVTGLNASTTYVAYLTKKISNGDGLSSVGGILFSHVYFTTRSTDVCSLIFGLDFCSDVAYSVPTSSFSVGNKTLMAQTYDHIAEALYANFSKALQLISCDADKDARYSPVMTCDDCAEAYRDWVCAVSIPRCTTTSSQYYIHRDKSHNRNDYLNKFIKPLDDYYEILPCIDMCYTLVRNCPSDFQFSCPNDLTTEDLLYQSYNFYMDTDYSTCNYIGNSSLMVIHPLDDT
>jhhlp_002501-t41_1
MVVTRQTDNLNALGNNDPERFSMDPGSIAFFAFSVDGLARRTEPFSHGSDSANSQGQSFNPSIEDIFRRQTERTVFISANVCRHPENSGNDEPEPLRLIVSYDPDDQFPDSTKATTQNVIFFEGSAMQSISISSGSVYFSIEAPPVADDFAGEWNLEVAVSDEGWYHSYAEERTEEDNGMLWAVDVDGGSALLMTKNLTESHIEASALMTSSGLPFTLFVDSADSKRLDGVRRSYCGLQNYATIASTKNDKPTEQMLMSMTTRGLGSLPKQQFWFGGLNTSTVYSGILVRSKQSVLAKRQSTASGSGVVEVFPEFQFQTTEGDNCRVITDLEFCNETEYAVPANSNKFSNATALAKAYDDYARSMYQNFEKAMMQIPCEAPITAQYSLARTCDDCKRAYKTWLCTVAMPRCEDISSTNPNALIRNAQQEFPNGTKLEDAFIKQLAAQSPALLASRNSWIDEEIAPGPYKEVLPCDDLCYNLVQSCPAALGFGCPLPKDENFKFSYAQRGGGQGACNFPISATFTGGSMAIATSWTMLLAALGTSYFAYI
