# Supplementary material for: NALCN/Cch1 channelosome subunits originated in early eukaryotes
Source: J Gen Physiol. 2025 Sep 5;157(6):e202413636. doi: 10.1085/jgp.202413636 (PMC12412391; doi:10.1085/jgp.202413636)
Supplement: Data S4 — provides protein sequences of metazoan and fungal UNC80 subunits used to generate a profile HMM model. [file jgp_202413636_datas4.txt]

>Mus_musculus_NP_001355753.1 
MVKRKSSEGQEQDGGRGIPLPIQTFLWRQTSAFLRPKLGKQYEASCVSFERVLVENKLHGLSPALSEAIQSISRWELVQAALPHVLHCTATLLSNRNKLGHQDKLGVAETKLLHTLHWMLLEAPQDCNNDQFGGTDRGSSWGGSSSAFIHQIENQGSPGQPCRSSSHDEEENNRRKTFQNSMATVELFVFLFAPLVHRIKESDLTFRLASGLVIWQPMWEHRQPEVSGFTALVKPIRNIITAKRSSPINSQSQTCESPNQDTRQQGEGLQVVSEALQSDSISPKATISGCHQGNSFDGSLSSQTSQERGPSHSRASLVIPPCQRSRYATYFDVAVLRCLLQPHWSEEGTQWSLMYYLQRLRHMLEEKPEKTPDPDIPLLPRPRSSSMVAAAPSLVNTHKTQDLTMKCNEEEKSLSPEAFSKVSLTNLRRSAVPDLSSDLGMNIFKKFKSRKEDRERKGSIPFHHTGKRRPRRMGVPFLLHEDHLDVSPTRSTFSFGSFSGLGEDRRGIEKGGWQTTILGKLTRRGSSDAATEMESLSARHSHSHHTLVSDLPDHSNSHGENTVKEVRSQISTITVATFNTTLASFNVGYADFFSEHMRKLCSQVPIPEMPHEPLACANLPRSLTDSCINYSYLEDTEHIDGTNNFVHKNGMLDLSVVLKAVYLVLNHDISSRICDVALNIVECLLQLGVVPCVEKNRKKSENKENESVEKRPSEGAFQFKGVSSSSTSGFGAPSASGAGDGGGEEGGGGDGGGGGGGGDGGGGGGGGGGPYEKNEKNQEKDDNIPVSNHRLALTMLIKIVKSLGCAYGCGEGHRGLSGDRLRHQVFRENAQNCLTKLYKLDKIQFRQTMRDYVNKDSLNNVVDFLHALLGFCMEPVTDNKAGFGNNFTTVDNKSTAQNVEGIIVGAMFKSLITRCASTTHELHSPENLGLYCDIRQLVQFIKEAHGNVFRRVALSALLDSAEKLAPGKKVEENGQESKPVGSKRSEAGSIADKGQVSSAPEECRSFMSGRPSQTPEHDEPMQGGNLGRKDFWRKMFKSQSAASDTSSQSEQDTSECTTAHSGNTSDRRARSRSRRISLRKKLKLPIGKRNWLKRSSLSGLADGVEDLLDISSVDRLSFIRQSSKVKFTSAVKLSEGGPGSGMENGREEEENFFKRLGCHSFDDHLSPNQDGGKSKNVVNLGAIRQGMKRFQFLLNCCEPGTIPDASILAAALDLEAPVVARAALFLECARFVHRCNRGNWPEWMKGHHVNITKKGLSRGRSPTVGNKRNQKLQWSAAKLFYQWGDAIGIRLNELCHGESESPANLLGLIYDEETKRRLRKEDEEEDFLDDSKETPFTTRAPACTVNPSKCGCPFALKMAACQLLLEITTFLRETFSCLPRPRTEPLVDLESCRLRLDPELDRHRYERKISFAGVLDENEDSKDSLHSSSHTIKSDAGAEEKKVPSRKIRIGGSRLLQIKGTRSFQVKKGGSLSSIRRVGSLKSSKLSRQDSESEAEELQLSQSRDTVTDLEGSPWSASEPSIEPEGLSNAGTEENYHRNMSWLHVMILLCNQQSFICTHVDYCHPHCYLHHSRSCARLVRAIKLLYGDSVDSLRESNHISNVALRGKKQKECSDKSCLRTPSLKKRVSDVNLEGKKDSGMLKYIRFQVMSLSPAPLSLLIKAAPILTEEMYGDIQPAAWELLLSMDEHMAGAAAAMFLLCAVKVPDAVSDMLMSEFHHAETVQRLNAVLKFHTLWRFRYQVWPRMEEGAQQIFKIPPPSINFTLPSPVLGMPSVPMFDPPWVPQCSGSVQDPINEDQSKSFSARAVSRSHQRAEHILKNLQQEEEKKRLGREASLITAIPITQEACYEPTCTPNSEPEEEVEEVANLTSRRLSVSPSCTSSTSHRNYSFRRGSVWSVRSAVSAEDEEHATEHTPNHHVPQPPQAVFPACICAAVLPIVHLMEDGEVREDGVAVSAVAQQVLWNCLIEDPSTVLRHFLEKLTISNRQDELMYMLRKLLLNIGDFPAQTSHILFNYLVGLIMYFVRTPCEWGMDAISATLTFLWEVVGYVEGLFFKDLKQTMKKEQCEVKLLVTASMPGTKTLVVHGQNECDIPTQLPVHEDTQFEALLKECLEFFNIPESQSTHYFLMDKRWNLIHYNKTYVRDIYPFRRSVSPQLNLVHMHPEKGQELIQKQVFTRKLEEVGRVLFLISLTQKIPTAHKQSHVSMLQEDLLRLPSFPRSAIDAEFSLFSDPQAGKELFGLDTLQKSLWIQLLEEMFLGMPSEFPWGDEIMLFLNVFNGALILHPEDSALLRQYAATVINTAVHFNHLFSLSGYQWILPTMLQVYSDYESNPQLRRAIEFACHQFYILHRKPFVLQLFASVAPLLEFPDAANTGSSKGVSAQCLFDLLQSLEGETTDILDILELVKAEKPLKSLDFCYGNEDLTFSISEAIKLCVTVVAYAPESFRSLQMLMVLEALVPCYLQKMKRQTSQVETVPAAREEIAATAALATSLQALLYSVEVLTRPMTAPQMSRSDQGHKGTTTANHTMSSGVNTRYPEQGAKLHFIRENLHLLEEGQGLPREELDERISREEFRRPRESLLNICTEFYKHCGPRLKILQNLAGEPRVTALELLDVKSHMRLAEIAHSLLKLAPYDTQTMESRGLRRYIMEMLPITDWSAEAVRPALILILKRLDRMFNKIHKMPTLRRQVEWEPASSLIEGVCLTLQRQPIISFLPHLRSLINVCVNLVMGVVGPSSVADGLPLLHLSPYLSPPLPFSTAVVRLVALQIQALKEDFPLSHVISPFTNQERREGMLLNLLIPFVLTVGSGSKDSPWLEQPEVQLLLQTVINVLLPPRIISTSRSKNFMLESSPAHCSTPGDAGKDLRKEGLAESTSQAAYLALKVILVCFERQLGSQWYWLSLQVKEMALRKVGGLALWDFLDFIVRTRIPIFVLLRPFIQCKLLAQPAENHEELSARQHISDQLERRFIPRPLCKSSLIAEFNSELKILKEAVHSGSAYQGKTSISTVGTSTSAYRLSLATMSRSNTGTGTVWEQDSEPSQQASQDTLSRTDEEDEENDSVSMPSVVSEQEACLLSTIGRRRFSSHVSSMSAPQAEVGMLPSQSEPNVLDDSQGLAAEGSLSRVASIQSEPGQQNVLLQQPLGRKRGLRQLRRPLLSRQKTQTEPRNRHGARLSTTRRSIQPKTKPSVDQKRSVTFIEAQPEPTAAPTDIFPATGQPQSCSPGRARKPEGTEKPVLTSSPAIIIADLHSLSPKQSEPLLAEEGEKKEDEEIQGATAHCPLSTQLSDPDDFTGLETSSLLQHGDTVLHISEENGTENPLLSSQFTFTPPELGDTDSALDESHV
>Homo_sapiens_NP_115893.1 
MVKRKSSEGQEQDGGRGIPLPIQTFLWRQTSAFLRPKLGKQYEASCVSFERVLVENKLHGLSPALSEAIQSISRWELVQAALPHVLHCTATLLSNRNKLGHQDKLGVAETKLLHTLHWMLLEAPQDCNNERFGGTDRGSSWGGSSSAFIHQVENQGSPGQPCQSSSNDEEENNRRKIFQNSMATVELFVFLFAPLVHRIKESDLTFRLASGLVIWQPMWEHRQPGVSGFTALVKPIRNIITAKRSSPINSQSRTCESPNQDARHLEGLQVVCETFQSDSISPKATISGCHRGNSFDGSLSSQTSQERGPSHSRASLVIPPCQRSRYATYFDVAVLRCLLQPHWSEEGTQWSLMYYLQRLRHMLEEKPEKPPEPDIPLLPRPRSSSMVAAAPSLVNTHKTQDLTMKCNEEEKSLSSEAFSKVSLTNLRRSAVPDLSSDLGMNIFKKFKSRKEDRERKGSIPFHHTGKRRPRRMGVPFLLHEDHLDVSPTRSTFSFGSFSGLGEDRRGIEKGGWQTTILGKLTRRGSSDAATEMESLSARHSHSHHTLVSDLPDPSNSHGENTVKEVRSQISTITVATFNTTLASFNVGYADFFNEHMRKLCNQVPIPEMPHEPLACANLPRSLTDSCINYSYLEDTEHIDGTNNFVHKNGMLDLSVVLKAVYLVLNHDISSRICDVALNIVECLLQLGVVPCVEKNRKKSENKENETLEKRPSEGAFQFKGVSGSSTCGFGGPAVSGAGDGGGEEGGGGDGGGGGGDGGGGGGGGGGPYEKNDKNQEKDESTPVSNHRLALTMLIKIVKSLGCAYGCGEGHRGLSGDRLRHQVFRENAQNCLTKLYKLDKMQFRQTMRDYVNKDSLNNVVDFLHALLGFCMEPVTDNKAGFGNNFTTVDNKSTAQNVEGIIVSAMFKSLITRCASTTHELHSPENLGLYCDIRQLVQFIKEAHGNVFRRVALSALLDSAEKLAPGKKVEENEQESKPAGSKRSEAGSIVDKGQVSSAPEECRSFMSGRPSQTPEHDEQMQGANLGRKDFWRKMFKSQSAASDTSSQSEQDTSECTTAHSGTTSDRRARSRSRRISLRKKLKLPIGKRNWLKRSSLSGLADGVEDLLDISSVDRLSFIRQSSKVKFTSAVKLSEGGPGSGMENGRDEEENFFKRLGCHSFDDHLSPNQDGGKSKNVVNLGAIRQGMKRFQFLLNCCEPGTIPDASILAAALDLEAPVVARAALFLECARFVHRCNRGNWPEWMKGHHVNITKKGLSRGRSPIVGNKRNQKLQWNAAKLFYQWGDAIGVRLNELCHGESESPANLLGLIYDEETKRRLRKEDEEEDFLDDSTVNPSKCGCPFALKMAACQLLLEITTFLRETFSCLPRPRTEPLVDLESCRLRLDPELDRHRYERKISFAGVLDENEDSKDSLHSSSHTLKSDAGVEEKKEGSPWSASEPSIEPEGMSNAGAEENYHRNMSWLHVMILLCNQQSFICTHVDYCHPHCYLHHSRSCARLVRAIKLLYGDSVDSLRESSNISSVALRGKKQKECSDKSCLRTPSLKKRVSDANLEGKKDSGMLKYIRLQVMSLSPAPLSLLIKAAPILTEEMYGDIQPAAWELLLSMDEHMAGAAAAMFLLCAVKVPEAVSDMLMSEFHHPETVQRLNAVLKFHTLWRFRYQVWPRMEEGAQQIFKIPPPSINFTLPSPVLGMPSVPMFDPPWVPQCSGSVQDPINEDQSKSFSARAVSRSHQRAEHILKNLQQEEEKKRLGREASLITAIPITQEACYEPTCTPNSEPEEEVEEVTNLASRRLSVSPSCTSSTSHRNYSFRRGSVWSVRSAVSAEDEEHTTEHTPNHHVPQPPQAVFPACICAAVLPIVHLMEDGEVREDGVAVSAVAQQVLWNCLIEDPSTVLRHFLEKLTISNRQDELMYMLRKLLLNIGDFPAQTSHILFNYLVGLIMYFVRTPCEWGMDAISATLTFLWEVVGYVEGLFFKDLKQTMKKEQCEVKLLVTASMPGTKTLVVHGQNECDIPTQLPVHEDTQFEALLKECLEFFNIPESQSTHYFLMDKRWNLIHYNKTYVRDIYPFRRSVSPQLNLVHMHPEKGQELIQKQVFTRKLEEVGRVLFLISLTQKIPTAHKQSHVSMLQEDLLRLPSFPRSAIDAEFSLFSDPQAGKELFGLDTLQKSLWIQLLEEMFLGMPSEFPWGDEIMLFLNVFNGALILHPEDSALLRQYAATVINTAVHFNHLFSLSGYQWILPTMLQVYSDYESNPQLRQAIEFACHQFYILHRKPFVLQLFASVAPLLEFPDAANNGPSKGVSAQCLFDLLQSLEGETTDILDILELVKAEKPLKSLDFCYGNEDLTFSISEAIKLCVTVVAYAPESFRSLQMLMVLEALVPCYLQKLKRQTSQVETVPAAREEIAATAALATSLQALLYSVEVLTRPMTAPQMSRCDQGHKGTTTANHTMSSGVNTRYQEQGAKLHFIRENLHLLEEGQGIPREELDERIAREEFRRPRESLLNICTEFYKHCGPRLKILQNLAGEPRVIALELLDVKSHMRLAEIAHSLLKLAPYDTQTMESRGLRRYIMEMLPITDWTAEAVRPALILILKRLDRMFNKIHKMPTLRRQVEWEPASNLIEGVCLTLQRQPIISFLPHLRSLINVCVNLVMGVVGPSSVADGLPLLHLSPYLSPPLPFSTAVVRLVALQIQALKEDFPLSHVISPFTNQERREGMLLNLLIPFVLTVGSGSKDSPWLEQPEVQLLLQTVINVLLPPRIISTSRSKNFMLESSPAHCSTPGDAGKDLRREGLAESTSQAAYLALKVILVCFERQLGSQWYWLSLQVKEMALRKVGGLALWDFLDFIVRTRIPIFVLLRPFIQCKLLAQPAENHEELSARQHIADQLERRFIPRPLCKSSLIAEFNSELKILKEAVHSGSAYQGKTSISTVGTSTSAYRLSLATMSRSNTGTGTVWEQDSEPSQQASQDTLSRTDEEDEENDSISMPSVVSEQEAYLLSAIGRRRFSSHVSSMSVPQAEVGMLPSQSEPNVLDDSQGLAAEGSLSRVASIQSEPGQQNLLVQQPLGRKRGLRQLRRPLLSRQKTQTEPRNRQGARLSTTRRSIQPKTKPSADQKRSVTFIEAQPEPAAAPTDALPATGQLQGCSPAPSRKPEAMDEPVLTSSPAIVVADLHSVSPKQSENFPTEEGEKEEDTEAQGATAHSPLSAQLSDPDDFTGLETSSLLQHGDTVLHISEENGMENPLLSSQFTFTPTELGKTDAVLDESHV
>Gallus_gallus_XP_025008478.2 
MVKRKSSEGQEQESGRGIPLPIQTFLWRQTSAFLRPKLGKQYEASCVSFERVLVENKLHGLSPALSEAIQSISRWELVQAALPHVLHCTATLLSNRNKLGHQDKLGVAETKLLHTLHWMLLEAPQDCSNDRFGGDRGSSWGGSSSAFIHQAENQGSPGHPRPSTTNDEDENNRRKFFQNSMATVELFVFLFAPLVHRIKESDLTFRLASGLVIWQPMWEHRQPEVSAFNALVKPIRNIVTAKRSSPTNNQSVTCESLNLDSGHTEGLQVVCETTLPDSVPSKPTVSACHRGNSLEGSVSSQTSQERGTPHPRVSMVIPPCQKSRYATYFDVAVLRCLLQPHWSEEGTQWSLMYYLQRLRHMLQEKPEKPPEPEITPLPRLRSSSMVAAAPSLVNTHKTQDLTMKCNEEEKSLSTEAFSKVSLTNLRRPAVPDLSTDLGMNIFKKFKSRKEDRERERKGSIPFHHTGKKRQRRMGMPFLLHEDHLDVSPTRSTFSFGSFSGIGEDRRGIERGGWQTTILGKFTRRGSSDTATEMESLSARHSHSHHTLVSDMPDHSNSHGENTVKEVRSQISTITVATFNTTLASFNVGYADFFSEHMRKLCNQVPIPEMPHEPLACANLPRSLTDSCINYSCLEDTDHIDGTNNFVHKNGMLDLSVVLKAVYLVLNHDISSRICDVALNIVECLLQLGVVPSVEKVRRKSENKENEAPEKRPNEGSFQLKASGGSACGFGPPPVSGTGDGGEEGGGGSGGGGSDGGGGGGGPYEKNDKKQEKDEGPSISTHRLALTMLIKIVKSLGCAYGCGEGHRGLSGDRLRHQVFRENAQNCLTKLYKLDRMQFRQTMRDYVNRDSLNNVVDFLHALLGFCMEPVTDNKAGFGNNFTTVDNKSTAQSVEGIIVSAMFKSLITRCASTTHELHSPENLGLYCDIRQLVQFIKEAHGNVFRRVALSALLDSAEKLIPGKKAEETEQELKSSGSKRSEMGSVIIDKGQASAAPDECRSYISSRPMQTPEHDEQNQGAVLGRKDFWRKMFKSQSAASDTSSQSEQDTSECTTAHSGTTTDRRSRSRSRRISLRKKLKLPIGKWNWLKRSSLSGLADGVEDLLDISSVDRLSFIRQSSKVKFTSAVKLSEGGGPGGGLDNGRDEEENFFKRLGKWRTCRRHPSKLHHTEEKDGCHSFDDHLTSNQEGGKSKNVVNLGAIRQGMKRFQFLLNCCEPGTIPDASILAAALDLEAPVVARAALFLECARFVHRCNRGNWPEWMKGHHVNITKKGLSRGRSPIVGNKRNQKLQWNAAKLFYQWGDAIGVRLNELCHAESESPANLLGLIYDEETKRRLRKEDEEEDFLDDSKETPFTTRTPACTVNPTKCCCPFALKMAACQLLLEITTFLRETFPYMPRPRPEPLVDLESCRLRLDPEMDRHRYERKISFAGVLDENEDSKDSLHSSSHTLKSEAGFEEKKVPSRKIRIGGSRLLQIKGTRSFRVKKGGSLSSIRRAGSLKSTKLSRQDSESENEDLQLSHSRDTVTDIEGSPWSASEPSIEPEVLSSTGTEENYHRNMSWLHVMILLCNQQSFICTHIDYCHPHCYLHHSRSCARLVRAIKLLYGDTVDSLRENSTLNSVARGKKQKECSDKSCLRTPSLKKRVIDINLEGKKDSGMLKYIRHQVMSLSPAPLSLLIKAAPVLTEEMYGDIHPAAWELLLSVDEHMAGAAAAMFLLCAVKVPEAVSDMLMSEFHHPETVQRLNAILKFHTLWRFRYQVWPRMEEGAQQIFKIPPPSINFTLPSPVLGMPSVPMFDPPWVPQCSGSVQDPINEDQSKSFSARAVSRSHQRAEHILKNLQQEEEKKRLGREASLITAIPITQEACYEPTCTPTSEQEEEVEEVANLASRRLSVSPSCTSSTSHRNYSFRRGSVWSVRSAVSAEDEEHTTEHTPNHHVPQPPQAVFPACICAAVLPIVHLMEDGEVREDGVAVSAVAQQVLWNCLIEDPSTVLRHFLEKLTISNRQDELMYMLRKLLLNIGDFPAQTSHILFNYLVGLIMYFVRTPCEWGMDAISATLTFLWEVVGYVEGLFFKDLKQTMKKEQCEVKLLVTASMPGTKTLVVHGQNECDIPTQLPVHEDTQFEALLKECLEFFNIPETQSSHYFLMDKRWNLIHYNKTYVRDIYPFRRSVSPQLNLVQMHPEKGQELIQKQVFTRKLEEVGRVLFLISLTQKIPTAHKQSHVSMLQEDLLRLPSFPRNAIDAEFSLFSDPQAGKELFGLDTLQKSLWIKLLEEMFLGMPSEFPWGDEIMLFLNVFNGALILHPEDSALLRQYAATVINTAVHFNHLFSLSGYQWVLPSMLQVYADYESNPQLRQAIEFACRQFYVLHRKPFILQLFASVAPLLEFPDAANNGTSKGVSAQCLFDLLQSLEGDTPDILDILELVKAEKPLKSLDFCYGNEDLTFSISEAIKLCVTVVAYAPESFRSLQMLMVLEALVPCYLQKLKRQTSQVETVTAAREEIAAMAALATSLQALLYSVEVLTRPMTAPQMSRCDQGHKGTTAANHTMSAGVNTRYPEQGAKLHFIRENLHLLEEGQGLPREELDERIAREEFRRPRESLLNICTEFYKHCGPRLKILQNLAGEPRVTSLELLDVKSHMRLAEIAHSLLKLAPYDTQTMESRGLRRYVMEMLPITDWTAEAVRPALILILKRLDRMFNKIHKMPTLRRQVEWEPASNLIEGVCLTLQRQPIISFLPHLRSLINVCVNLVMGVVGPSSVADGLPLLHLSPYLSPPLPFSTAVVRLVALQIQALKEDFPLSHVVSPFTNQERREGMLLNLLIPFVLTVGSGSKDSPWLEQPEVLLLLQTVINILLPPRIISTSRSKNFMLESSPAHCSTPGDAGKDLRREGLAESTSQAAYLALKVILVCFERQLDSQWYWLSLQVKEMALRKVGGLALWDFLDFIVRTRIPIFVLLRPFIQCKLLAQPAENHEELTARQHIADQLERRFIPRPLCKSSLIAEFNNELKILKEAVHSGSAYQGKTSVSTVGTSTSAYRLSLATMSRSNTGTGTVWEQDSEPSQQASQDTLSRTDEEDEENDSLSMPSVVSEQEAYLMGAIGRRRFSSHLSSMSAPQAEVGMLPSQSEPNVLDDSPSLATEGSLSRVASVQSEPGQQNLLLQQPLGRKRGLRQLRRPLLSRQKTQTEPRSRHGARLSTTRRSIQPKPKPSAEQKRSVTFTEAQPEATPPSPAKSPSSAAQQQGCSRSSPQESSKQEAPSKPVLTSSPAVVVADLHSQTTGQSEALSAEKEKEESVESRPATAQSTPPAQLSDTEDYAGLETTSLLQHGDTVLHISEDNGMENPLLATHFSFTHVELGETDVDLDESHV
>Danio_rerio_XP_009300567.1 
MVKRKSLDDSDQENCRGIPFPIQTFLWRQTSAFLRPKLGKQYEASCVSFERVLVENKLHGLSPALTEAIQSISRWELVQAALPHVLHCTSILLSNRNKLGHQDKLGVAETKLLHTLHWMLLEAAQECHQEPGLVHGWSGGSSGSGSAYLQPMGNQGLTDHNGSTPEETEYARAKLYHKNMATVELFVFLFAPLINRIKESDLTFRLAGGLVIWQPMWEHRQPDVPAFSALIKPMRNIITAKRNSPMNNQCSPHDSSNPCPAVVCESALSDSSSSPSMTGQSCRRGNSLEKGGSSQQAFEKGFSQPRKFSVPGGLSVSQRARYATYFDVAVLRCLMQPHWTEEGVHWALIYYLQRLRQILQEKPERPPEPLITPLPRPRSSSMVAATPSLVNTHKTQDMTLKCNEESRSLSSETFSKVSVTNLRRQAVPDLSTEMGMNIFKKFKNRREDRERKGSIPFHHTGKKRQRRMGVPFLMHEDHLDVSPTRSTFSFGSFSGLGDDRRTLDRGGWPSTIMGKLTRRGSSDTTGDVDSLGAKHFHSHHNLPEHSNSHSENTIKEGVRSQISTITMATFNTTVASFNVGYTDFFTEHIKKLCNPIPIPEMPCEPLACSNLPRSLTDSCINYTSLEDRDTIEGTNNFILKNGMLDLMAVLRALYSILTHDISSRICDVSLNIIDCLLQLGVVPSVMKKISKCDDKEVERPKDGVGQSVGGAQGEMAGGTGAAPNGGGGGDGGGGGGGESRGGSRDDIKNNKDNKDGETSLSTHWLALTMLIKIVKSLGCAYGCGEGHRGLSGDRLRTQAQNCLTTLYKLDKVQFRQTMKEYVNKDSLNNIVDFLHALLGFCMEPITDKYGSAGERSRRANKRNIDKAGFGNNFTTGGDKSLAQSMEAVVVGCMFKSLITRCASTTHELHSSENLGLYCDIRQLVQFIKESHGNVFRRVALSALLDSAEKLNTTKKSDEKDDAKPSGIKNEEQIPGALLGRKDFWRKMFKSQSAASDTSSQSEQDTSECTTAHSGTTTDRRSRSRSRRISLRKKLKLPIGNWLKRSSLSGLADGVEDLLDISSVDRLSFIRQSSKVKFTSAVKLSEGSAIEYGREEEENFFKRLGKWRSGRRNPSKLHHTEEKDGCHGFQERLAASQEAMKNKNIVNLGAIRQGMKRFQFLLNCCEPGTIPDASILAAALDLEAPVVARASLFVECARFVHRCNRGNWPEWMKGHHVNITKRGLSRGRSPVAGNKRNTKLQWNAAKHFYQWGDAIGTRLSEICHSDSESPANILGFIYDEESKRRAKKEDEDEDYLDDNTVNPTKCGCPFALKMAACQLLLEITTFLRETFPCLPRPRTEPLVDLESCRLRLDPELGRHRYERKISFAGILDDEDGHDSLNSSSHTLKSDTGCEEKKSSQEPLAPIRKIRIGGSRLLQIKGARSFRIKKGGSLSSIRRAGSLKSTKMSRQDSESENDVESERLLSQSRDTVTDIGSPWSASEPSIEPEGQGSTGGVEDNYHRNMSWLHIMILLCNQQSFICTHVDYCHPRCYQRHSRSCARLVRAVKLLYGETVDSMKENSATGNISGRPKKSKECSDKSCLRTPSMKRRPTDSSAEGKKDTGMLKYIRNQVMTLSPAPLSLLIKAAPILTEDMYGDILPAAWELLMSVDEHMAAAAAALFLLCAVKVPDGVTEMMMAEFHHQEACQRINSILKFYTVWRFRYQVWPRMEEGAQQIFKIPPPSINFTLPSPILGMPCVPIFDPPWVPVNAGTVPDAITEDQSKSFSARAVSRSHQRAEHILKNMQQEEEKRRLGREASIITAIPIAQEACYEPTCSPPPEQEEEVEDVVNLTSRRLSVSPSCASSNSHRNYSFRRGSVWSVRSVVSAEDDENTTELTPTHHMLQPPQAVFPPCICAAVLPIVHLMEDGEVREDGVAVCAVAQQVLWNCLIEDPALVLRHFLEKLTVSNRQDELMYMLRKLLLNIGDLPAQTSHILFNYLVGLIMYFVRTPCEWGMDAISATLTFLWEVVGYVEGLFFKDLKQTMKKEQCEVKLLVTASMPGTKTLVVHGQNECDIPTQLPVHEDTQFEALLKECLEFFNIPEARSANYFLMDKRWNLIHYAKTYVRDIYPFRRSVSPQLNLVHMLPEKGQELIQKQVFSRKLEEIGRVLFIISLTQRMPAMHKQSHVSMLQEDLLRLPSFPRSAIDAEFTLFNEPLGKELFGLDTLHKVLWIKLLEEMFLGMPSEYPWGDEIMLFLNVFNGALLLHPEDSALLRQYSATAINTAVHFNHLFSLSGYQWILPTMLQTYADYESNPLLRRGIEFCCRQFYILHRKPFILQLFASVAPLLEFTTRTSTGLSKGVSSQCLFDLLVSLEGETADSLDALELVKAEKPLRSLDFCYGNEDLAFSISEAIKLCVTVVAYAPESYRSLQMLMVLEALVPCYLQKMKSNIQTLESASAARDEIAAIAALATSLQALLYSVETLTRPMTAPQMSRSDQGHKGATTANHAMSGGPNTRDNLHLLEEGQGILREELDERIAREEFRRPRESVLNICTEFYKHCGPRLKILQNVAGEPRVTALELLDIKSHMRLAEIAHSLLKLAPYDTLTMESRGLRRYITEMLPITDWSTEAIRPALILILKRLDRMFNKIHKMPTLRCVHPQALCSRRQVEWEAASSLIEGICLTLHRQPIISFLPHLRSLINVCVNLVMGVVGPSSVADGLPLLHLSPYLSPPLPFSTAVVRLVAMQIQALKDDFPLSHVISPFTNQERREGMLLNLLIPFVLTVGSGSKDSPHLEQPEVFLLLQTVINILLPPRIISTSRTKNFVLDASPAHCSTPGDTGKDLRREGLAESTSQAAYLALKVVLVCFERQLGNQWYKLSLQVKEMALRKVGGLAFWDFIDFIVRTRIPIFILLRPFIQCKLLTQPAESQEEITARHHIAEQLERRFIPRSLCKSSLFAEFSNELKILKEAVHSGSAYQGKTSISTVGTSTSAYRLSLATMSRSNTGTGTVWEQESQPSRQPSQDTLSRTDEEEEENDSISIPSVVSEHEAFLPRLISQRRFSSHATGSAASQPEPGMSTMLPSHSEPNVLDESQGLLEEGNLSRVASVQSEPGQQNLLIQPPLGRKRGLRQLRRPLLSIQRVQDESRGRQGARLSTTRRSIQPKNKPLDRAHGDQKRSVTFTETQQEAASRSPTDTTSPSSGLPTATETGRVSQAGGRYSPSQAESSSPGIKTAQNKPPWPQASQFEGKERKDQGSVRSSLSPTPSAASSSTSRSCSPLPPPLPLLSTPSRLAPSQIRESPEDEETTGLLQNTDSSPSLGEERGTENPLLTSLLTPHVLSALPLSPVDLDLDESHV
>Ciona_intestinalis_XP_026696027.1 
MEFRADYTNMEQHESKPDRTPLPIQSFLWRQTDPFLRRKIGKLYEASCASFEHILVDNKLQGLPPSLSGAIGSITRWQLIDICLPHVMHCAAIFLINRNKLGQADKLGVPGTKLLHTLHWIFLESQKACSAGGKCGEEQYSVTFGNVQLFIYLFAPIINNIRETDLVFRLDSGQLIWRSMWSYEQPNIPAFSRIIPSLKVKNEPAESRTLFPGCDIPGIRYGKMDEAKERVLFSSVCDVAVVNCLLFQRWSEDGILWGMTYILKKLQKLRKATNLTLGRTSHRRCVSMNAKKTSMRKYRPPRKLSPQQEIPGSECDRTSSSIANIREAKKVHMAPDDLSPDEPKRTSLFGIFRTTAGNKSMRHVLASPIQKRKSAIRRMVSSNRRRSVPTFATKTSLKALFSAAEEAKGPNIITIKPKDILGVPSTSMQRNSIGSTLEVQKSTSSFRDVDMSIGLSQTNSKELFEGKTVCADVLDEGKTTNGELTPKEETNNQNGISRSDTVKQSRRWTSDTCLAYVPPTLNKNTSEYDNEDGCLRVEVLLSVVNSVISKGPGLRVIDVCLQVLEHVVQMKMLPEEEDSNITEDDLKIDYKHQNTIGVFLRVLYSLIKLVGCSNGCHRSGHRSAAADRIRATTQAMMGDIFANHRKYFRVFIKNVVKTNTVAEIMDFLHPLLAYCNIDINTCDVLDINGDQINHDAESKNNLHNMIVKVVFGDLMRKLLDSKLFQDNFTKQTNRKLYDEVRHFVQFVRLKNPSTFNQVLLSTMLLPLRKRKAWIKDQKTLNEKETKQTSTTPDPSSVPMSRKMQRRGGVVLQLSPIASRSFPTGSIPSKQTFFRKYKESSRLSSAESSSLLPRLSTCDHVGNSSDEEEDEDDVYRNARSGSIFKIPIKNPFKNKSGEKSPYSPSATDEKRFSEFVSNDGNGTTLLSRIMMKTMQKKQEAEFQSSEAGLASMAQELNEKLTFPEEKLNDFVIDTEDIYIGVSIFDFLLECCPPGTVPEHTVIGSVLGLESSVLSRATVLLQLACFIKRCSIGDWPSFMQNKGKPSKFIAKNAKFYVAAAKQFYKWGEAISEYLQKVVSVDNNPSVVLGNITDPDDQMKNRHQDFTEDYLKDVMINPSGKDCPTPLKMAATNLLLQITAFLRDVYPRLPQYDYDEQATRDKDGCSLTATPPCKKSIKFQNLVVSNCTHGSTEEKVRRISILHGNRDSSSESISSRISRQQTPNTASESPVRNRSSIAATTSNTSNTLTVPNSNVLFGGSFSPFSSTYSIGSTNSVGDGMCSSDHISSRDIAPTSSITSCSVLNLTNSGQGSSSWIDNLPWLKVTMTLANQHNFICDHLIFCHPYCHKRLHRSCTKLVGSLYDAIAKNQKSTECGEEPKRCIPFLSYLKSQASCLTKSPLAVLLKSVSILSNDTLINIQALTWELLLDGSKEIVEIAGALFLLCAIKIPQEVHTSIMMELTNTNTTQRLTAIKKIGVLWECRNAVWRHAETKARAVFRTHATSLNCTLSMATLGLEASSIPDPPWMPHIIDMDKILAQNSSSVQSAAFLATDTLSHYKEKQLEKLLRLEDEKLAKARCKFHLTDVPVAQSICNELKKKAANEELEEGNEQGCVNRRLSSRLLSVGSSSSNSDQRKEDKLPNRASSFFKSQLNDGSQDNTARILEYTASLPNYSVFPSLLAVCIPEVIRAMEDISTTKDDESVGDAARCVVLTCLKEDPHLFLRNITEKLGDKKSRFSSMWFLKKLSHLVQYLSPNVAHVILSNLIEVILQQNRFTPTGSPIITQCLLAITNILPFAEAIDLKTLKLALRKEQIDTQVLVTAGLPGTKKITIWNQGDYYMPNQVDVTDNTTFEVVLREALALVDVSESENRFYQLLDPRENEILCRHCYVRDFYPFRKSVYPQLTLVRMEQNESTPIMASKVVHLKLAEISKLCLSLTALRSQRNPVDRELNATFVQDELKKLWSFPKKAMDAEFFLFDTEYGEVIKHLDIIQKCYWIDLVRTILLSLPREYPWNDDLIYLMHVLSSALVIHCEAAPLLRKYTASIIDIVVYFSHSFTLQGYSLILPTMLRVYSKHYSNKSVRSCLELVFKQMYQVHRKPFLLQLFACAAPLLSEYNWLKVVDCNDQDQVSHHNFFQVLLALENPEQIDDLQVMSLVQASKPLKPVDECLNSEDDTICFIDYFRLCITVIAYQPENSRTLEMLIVLNSILPCYYQHIQNTFSPVAERAQIFEIAVCIRSLLASVEALTRTLNCTSQQQQQFKVIYRQASEQNLVQQPQESVMADEENETSTEKNQPTEEFIAQRDVMLQLCTTFYTRSKLRMQKLKRCTQTNELLNTKSHLRIADIAHSLLKLLTDETVPTVSTGLASYVQHMLPVVDWSVEAIRPALFLVLKRLDRFFGKISKVYTLRSGLDWRTVSPIVSGLCQLLSRQPAVAHVPHLKSLVAFSAAAQAGESSCATLTDPTITCQCNAKLNISPTLTTNIVNLMVYQIQGLSDATNLESLIRPLLTSEKNEILFLNLIIPICLCAAADSNVVTRLNKTQIQGGWKRQIDQSDVMFIIDLCLNTLRGSSNPGKPKLRQLFTGTSPLPSRQKFLSYHVAWLTLRVAIACFQNQLQTKWYSIAYSVKEIVTSNDGNLRDDKGSSSMIAFLLFSIRFKTPLILYLRSFIEQKVDTIKVKTPEEVERRNAIQNILADPHPGLYPLSSFVQDIVVEIREVKRRLQCGKLNTTPNTPNTGLPFPSRTLKPTKDRTRVNSFRSAVSSGSHKVQVEKEESVTSIVDTQRTSGQKKFSKGRDSWKKLSRAATESYHNQSSS
>Saccoglossus_kowalevskii_XP_006817699.1 
MKGNGLCSNWDTEGVGCAVTGMWKRKDFAVPEIWKGMAQAVPEILKPKKNALGSIWDTEEIGSDSTWDTEGIPVGRTCHTIKSFERVLVDNKLHGLSPSLSDAIASIPRHKLLTASLPHLMHCCAALLSNRVKLGHVDKLGVGETKMLYTLHWVLLEGPHACFQDERGELDFGWYEPPLASIQLFVYLFAPLAFSVRESDLTFRLESGIRLWKALWEYKCPDNVFFSSHVKPKHRMLHVVRPISNNIGKKSETTELQQNQQQGDQQQESQHHTNDQHKQGSGTVKPAPSVHSMHSGKSASSSRSSSQVQQELSSEVSSEPVAPLVTLSDVCEHYSSEVSSDPPSVTVEFICEVCNTTVSSQTSEIKSCQCGLLKRSSMEEGISPSGQALQPPDSRTDFSESRSPSPSVPTTEPSPKMISKKSDVYLASYFDVAVLRCLFNQHWCEDGIHWALCYIQNRLKQIVQEALKLERFRQRSNSSPIPRIEVSFFKAPASKQMSAPASTFSNSGYEREKQTQSCDEQGGSSSPKKIKVDHPDTPGTLQRKSSLERKGSLERRGSLERRGSGKRRQPVRRQSSLSKVTAVTLPQSINEESEESSTSLSASTEELLKEKPEQCTRRSSSPLSTLGRFIEGAGSFTPPKVEPFKFTIDVVRLKNLPSLMEVDDRFLIPKDSSLPEGRHFEKVVDQTSEASNIGLTASAATLNIVSELRPPIPTSHNGLSVNTDLPEIELTVPGVECSRTPSNEPVSRKRESSSDESNGDDGLEDGMVTLAVPPPPQPISRSASDTMVNYTTIIEEDIPEAPGATHYISQNGQINHAVLLKALHSVISREPSGRICDVALGIIDHLLDMSVVEKKELKKEKKEEKKDNEDNNSEQKEDEPQVDKAAKAKQRLDEMKSEPMTMHNLVLDTLIRIFKVLGCQHGCGEGLRGIQGDRMRQQGNNCLNKMFKIDSSQFRKYLRYMIATHPLQNIMDFLHALLGFCEDPSPQPYGQVGCIFKGLVSRFMESKDEIYSPENLSLHGEIRQLLQYVKEAHGGVFRRVALSGMLDSADKGEKEAKEKEMKQKAKKPSIIRRNSASSESGDEEKVRKPNRFRRSQSMINEETTSPSSRSRRSIFRRKFRKPTASTSSEDSFDPGGKLRSVNLIWDAFKSCCFYWNRFCSAHAVTTWRHKTLRADDESMREGSELSDDQHASSERRGSSRKVLIRPGESTLSAGFSQHRKSKRMDEHPLFLKFRKWGRKDISYEEKNDSSRRSSIDDLQDYAEPIRFREKKLVNKAAIKSGMLRFAFMLDCCNPGTVPDPELLAAALDLEAPVVSRAALFMECAFFVHRCNKGDWPEWMRGSNCKVDFRLRAGSHSRPYSGHRRHITLQRNAARMFYLWGEAISARLEEIERIEAKEAVSMVTLIRDPAVKKQLRQEDDEEDFLDEATVNESGNSCPHALKMVAAQLLLEITTFMRETYQFLPKPRRFDRGFSDRQDGISGHTRHYSILLSGRSGTDASSHSDQVPRARRFDLAFSDKVETSGPVRHCSITSPSRPYSDVPSMASPSPSAARHSLATLLVDIPAALLGDRKISFAAVSEEPDSSHSSNTTITNEGDDKKGLRAKQVRPGRILRRHPGQNRSGGSNLKGSFRSGKRPDNLSGLGRSGSCKGRKVSLASEEDDQTAETSSVVSEVPSPQDPETPDTVSTPDALLDVEFSKDMPWIKVVVDIASKCNFICDHKHYCHPNCYERQKRNCFRLMRGVRQVYGEEFGYKKTEEIELKKMDVKLKRKESGQPFSPMKSFREFRRESGSSTFERQASMIKGSNQIKAAEAANVIDALSIEDCKPRPQDTPLQKYMKTQVMSLVHCPFAIVSKSAPVLTEDIFTDILPVAWELLLDTSQQLAASAAAVFLITAVKMPALVTEIISSEMHHREPGQRVDAVLRFQVLWKCRHQVWCRMEEGASSIFKLPPPSIDFTLPSPTIGISGMPVVDPPWMPVLSTTIEETVSQYDERRSFAAAAVTRTNQRLEHLQKMKCAEEEKKRKARESSVLSTVPVIPQASYEPSHNVLSDEEGDEPCQTRRHSTAQPAIVASNLTRNRNVSLRRASLWSGSTLTSPGDEENTGADRTERQTHSHSHATQVFFPSCICAAVLHLIMLMNDGDVNEEGVAVSEVANKVIWSCLVEEPALFLRHFLEKLTKRNKQEELILLLKKLLTHIDWLPPQTAHCIFNYLLGLMMYYCRSPQEGASEAIANTLTVIWRVIPYVQGIFFKDLKQSLKKEQCDPSIMITAFMPSAKKLIVHGPNESDIPTQLPVMEDMQFESIYQDCVEFFNIRDDEQSSHFLVDKKSNQLLDLKTYVRDVYAYRRSYCPQLVLKKINSDEGYAKLQKQAFTSKLAEIGRVYLTLFILKSTPPNHTITHMNFLHTEFMRLPAFPRKALDAEFSLYSMEEMGKELYGLDVLHKYIWSKLMTTVVCKSSSDFSWGADIQLFLNVINGALLLHCEDSHMLRYSVSCYINIARHLKQIFATKGYTYIIPTMLQVYASQHTNPMITSTIEYACRQFYILHRKPFILQLFGGVASILQYDADYQPTEVPIIPGKLKYAKHESFSVVILSCLSFCLLRSFEVDIDGCFLYAVQVPARSLFRLLLSLEKDSRDTLDILDLVLVQNSLKTLDFCYGNDPMVTFSVTDAIRMCVTVVAYAPEAQRSVQMMTVMEAILPHYLRHIKKQTQKRDNPSAAKSEVATIGSLNISMRALINSGEVFSRWNMSGPIRKVETVNAASSFKSSVNASSRPSSLKKPSKRSTGPRSPNTDDDGYTVDIMSDDLRIRFMDEKTRKRYEEDLDDVEMRTEFRKPRETMLNVSAEFFCWCTPRLKELRKMIETRVQIPDLLDHKSQLKLADIAHSLLKVAPYDPLTMGCKGIQSSKLSFDFINYWKKKSRYEMRHLDWESAANFMKGIYLTMCRRNIIAHLPHLKSLINVGIALVLADGSQPGGSDGMPLIHLSAPTGGVQFTPPPVFCSSVVRITAMQMHCLKDMYTLEQVFGGMPVFNSQEKTENVLLHLLLPLCIRVGCGRPGVFDVINSSLADIDLGKDSPRIRQQDISFALTAILYALLPPKPPPRVGVHSSKHAYPSITDLPSHTSVSYHETSIVLQESLYEAAFLGLKIMIVCFERQLINDWYRITNAVKDLGTRMMGGPALWSFLDFIVTYRPPLYVILEPFIHSKMLRMICETDAEAVIQSRISEKLRGHYRPTPKCKGTLLTELCYELKDLKDNMFLPRDHVRFANETTTGRAAHFAGDGAETTTSPRHTRTGSFVSRLTRKASSRKSRSSRRGSNHSHEGEANRHRQQSSSPPPSEIPAAEAAPVPIPPAPLSPKNPNETSLPNSRYGRQSIIRRTDQPVEGETSAFNTRRLTRKHNVTKRMSRRVITRTEQIHDQHHEPVQPPPPPKKPKSPEPVVAFSPLPLSRQPSQKSTVEDIIAESPDGDLDGDGDAAHSANATCGGITNQVPSQTQDSVDKSDTESVDEQSHLLGSESTKSDRAKMISTDIGEGMDDLYESKETMRLLGRSELDPRTLRIRMSDLQDELKDTVV
>Acanthaster_planci_XP_022101909.1 
MVKRKSCNDDPKILARSVPLPLQIFLWRQTSPFIRPKLGRLYEASCVSFERVLVENKLHGLSPSLSDAINSITRWQLIQASLPHLMHCCAALLSNRAKLGHADKLGVAETKLLLTLHWVLLESLEECLQEDSSQLDFLRLPGNSEHGLTTIQLFVYLFAPLVYSIKESDLTFRLANGLKLWRPLWDHKLPDISSFTAQVKPKRCYRLATRRIWKDPEMTSKVEEEKEEVDEKQEQEQQEQKQEQEEAVGEPPKAEEAPSESPPGVIVPLADISEVSRFSSGAVTPDPPSVNVEIVCEVCSTSVTQNNTCRCGNLKVTGDMAAKTRFDFDQVSSSSSEDETKPLKPSRAKERPKSLIERSILPLHEGIDHAELAASLSVPRPPPPSTSPTDLPKRRLPQRINDVFSATYFDVAVMRCLFIPHWAEEGVQWALMYLLSRLRQIADETMAAERVRQRSNSSPIPQITISLFSPVPGPPKKFSVPMSCMGGSEPSKDEGRHRESYPLVGSPKKMKFERVEPLPLRKISPPKRSSLGDQGRGNKAHRKLRRTSSLSKTVGALMPKLIKEEIEEGKVGSGSDEQIVQTLDASSTKTPTLGEVPKSSSTGTPKLEPFKFKIDVVQLKTVPALMSPEELTKSGSPSTPPLYSTGSLDSKRPFVSTTTTSSSFVSRPTALPYQQSFSATATKLPSFVQVSADAAHKPTVVTTQTRPFGATSKVSPIVIPPIKAEKSSTCFTVTKTTTNVQSSSVMTAKADFFSEHTNSTSTKSEKLYERRAMKSEKNLITLHKPVSVEVQEKPLLIFDEPVTIEPQPAKVVHKANVVQHKAPVVVNRPMLQRQSPVFEAPPQPLDAVPSSDTNVTFEAAKPLVTPILMNNSKSPPTSPEELSPPPEKSPSSVSSSSLLIPVSEDLSEPPPPQSPPSPDKPPQSPSSPDRLTHQDSSSMSRLDIPTFLPRSASDTFVNYHTSEEEEITEAAGSTYYIQEDGQMNYSVIIKALHKIITKETTAKVCDTSLHIIETILEFRVVKQSEKPSQAKIPVIKVEGEKVKAPDKDGDGDVASKSLEDMTVHNLVMETLIQVFRALGCHHGCGEGLRGHSGDKLRLMGQQCLNRMFKIDPSQFRRYLRFMISTHPLENILDFLHALLGFCEDPVRIPHRPGSPFYNAGPSTGPNEGIARGGFATNFGSGVAGTGVRGIEGTIVGSIFKALVTRMANSREELNAPENSALYSDVRQLLHYIREAHGGVFRRVALSGLIDSSGKGQDEKDKDKTGKVGFSETKSDSDKNLPNPPSKDGGEGGDVSPGTRLRRHLFKKKFRSTDCALDDERLAEGAGGKRRFSVFQFAQAVTTWRNRAIRSNLGSEDGPELAEPSETTPRAKKDTGSVYAGRKKVEDHSFFLKFRKKSKRDPSSTEERDDCETPRSMEDEEEMASDSLDMGTEKEKKPVDRVVIAAGMKRLNLLMDCCNPGTVPDAEFLAASLDLNAPVVARAALLLECCHFVYRCNHGDWPEWMKSGRSYQRGRVSSNVMSTRNMGSCYRKNASMQRMASKMFYLWAEAIGARLEEIERQEAKDVTVVIGKVKDESIKRRLRQQDDQEDFLDEATVNPSGTACPHALKMVACQLLCEITAFLRETYQSLPKPRKVDRGGFGRAPTRDSEFLELPSSSAPNMTAVQRQASAGSSVTSSPPPPRHSAPSTVVDSPSGTSERKISFALGGDDDSQHSSNTELNNVDQQVEEKKVTPGRKQSRGGLLRRHPAPSSPAPREQHNHSFRNRHRSRPDSLFGTQPGSQAQPPADTTPHVKFSAESQPTIIGMSHENSAPADEHPVFGLASSFLSSLLGRSGSVKSRKISSISVDDDSTGETSSVFSEQVSPQEPEHVPELASTPDTVGLDDIDLSKNMPWIPIIVEIASKTNFICNHQRCCHPNCFERQKRNCYRLMKAVRYICGEDSILRPRDDDMDERMRRLDGKGKRKESGQGHSTLRSFRELRRESTSSTLDRQVSVFRHQVAASTSRTNSAVALTSGSFPMELEWPKKEDSPQLKYLKTQAMFLWHSPLSLLTKAAPILTEDLFADILTLAWELLLDSSQQLAGSTAAMVLICAVKIPDTVTKLIAGEMHHQEAGQRADAIQRFAVLWRFRHQVWPRMEDKASLIFRVPPPNIDFTVPSPTIGVANIAVIDPPWMPVTTSDLEEKVSTEEETSKSGLSAWAFLTGMCKRAATQPQPGIFNSHTGMCWKLLSRSFAAVAVSRTTQRREHIKKTLLREQEKKRAARETFHMTNVPILTQAAYEPSHHVTSDDEDDTPMPVTVSMTARRVSIAPPATMAAAAGLNRGRNLSIRRASLWSGGASTGNASGDDEGMVTERTHHSPPTFGVFFPSCVCTTIVHLVALLDDSEVNKEGVAVCEVAEKVLWACLVEEPALICRYILEKITAKNKQEDLILLLKKMVSHYGELPAQTAHCLFNYLLGFVVYHCRAPHEGANEAIANTLSVLWHIIPFVSGISFKDLKQTLKKEQCDPTVLISANVPCAKKLIVHGPNETDIPTQLPISEDMQFEEIHQDCLEFFNIPIQEHCAHFLVDKKTNQMLDVKSYVRDFYAYKRSHCPELILKKIDQLEGLEHLQQQAFTLKIAELGRVYFALATLQSTPSQVMSSHITFLHDELIRLPSFPRKSLDAEFLLYAIPKQGRELFGLDVIHKYMWVKFTAAIFLNMSSDFSWSGDIQLFLNVLNGCLLLHCQDISLLRICLASFINISRHFKQMFATKGFQYIMPTILRVYNYHNSNPLVCRAVEYVCRQFYVLHMKPFVLQLFGSAAPLLQGEEEVNPQKISPRCLFRLLLSMEKDSKDSLDILELVTGEKPLKTLDFCYSNDHLATFTIAEAIRLCAIVVAYAPESVRSAQMLSVLADLVPLYLEHVKEQTKKRDNPSAAKSETAVINSMGVCIKALIIGAETLARSTSGPSRKIENVNATTSFKSSNNSQQSSVHKASRKSAMNAAGADLGEEDMREDFQFRYNDYRVRRRYEDDSEDAEPMNEFCKPRDMLLNVAAGYYCHSLARLKELRPHNESRQHSSSSSLELLDQRCHLRLAEVAHTLLKVAPHDPITMGCKGLQMYITQMIPQTDWTSQDLRPALILILKRLDKLFNKIHKKPTLMRHMDWESAANFLKGIYVTLTRQSIISHLPHLKSLLNICLALLLCDGSASGGGDGLSLLTMSSPTGGMRFTPPPVFCSAVVRAVAMQMHCMKHQYWMRPKDLYTLEQVFGGTPVFNSAERTETILLYLVIPLCLRVGCGRKDSPKIRPSDISFALTMILYALLPPKRQPTMEVGRSGAMPLKQQHHYSSITDLPSHTSISYRDSSSVIPDSLYEAGFLGLKMMMVCFENQLSREWFRIASAIKELGSRMLGGLALWSFMDFVITVRTPLYVMLKPFIAFKMMRMICETDHEVMLQRYVGQKLRVTHSPQTKCKSETMLELVNELRHLRDNMFVPRDRVKFTDELAVMTGQRAQVFEEMEITSPFQQRGSIISRLTRKATITSRRSSSRQSSSRRNSTRRRGSVRSSDSADHNANNSDQQRSLSRSNSGYGRRSIRHTDTCIAEADDEREEEEEMGSPLRPFQRRHNTKRISRSTSSRRHVRPEAHTPEVHAPEENVIHIDPLIEKSDDDIDDGTNEQSRLLQQPTTPRDHHSFSAPIMAPTDTEDDMEGMQETVRLLDMAKTVDPTIVDRRGSTGVHDTCV
>Lymnaea_stagnalis_HBQP01000530.1 
MVKRKSQSGDDLDGDQSVPLPIQTFFWRQTSPFIRPKQGKLCEASCVSFERVVVQNILHGLSPSLCEAVQSVSRWKVVQASFPHLMHACSSLIAACKKGNPENRFGPSETKLLYTLHWIILDAASECEDADAEFMALRDIKGGSPHMHSLSTVQLFVYLFAPLVHLMKDSDFESLKLENGLRLWQPMWEYQQPDIPCFATPVKPQRSVLRAQRSQLKVNTNAANIYVGKGTSRENLAFLFEDSTSGRSMEEENPPNAPLARMSDICTLSTADSQTATMEVICENCNTVIPVKNNDGCLTCRCGRKDTLVAFLPDSNNYAFLKLTSAVDKDYVKQKLASAVTSGTRAPGALDILSASYLDVAVLRCLFCLSWSEDGIYWALRYMHQRMLEVCHELTNIETKDRTRSCSLPIPDLNILTSPSKPSTPAEPLSVPSTPTGISPDNQSPTIKHVPGLEMRRPAMTASGVFPIPEIRKEPPFKKIRVVELKQFFDSGKSFLRKKDAQDDGKEDSLHDSEGEFHRPTSAMGIFKDTKEQEDKFGSLMAGTTCRKSLPTLSQHDKDSMGSSSQCSGQDSSTSSQADLQAKIQAPNLDKEAIRRPIIRITEHSPETKAEEMQGSSNFPRSFTDSNIAYKQDREIQEVSGSKYYIQTNGNINYKVVLRALHFVAMNEHTPRICEVLLNLLNCLLDLDIIETKPVTMVSPSGSGTPASVKTGTPGQNNSSAGTPEGFDSSHTPKTPDDGLGIRARDEVTAHSLAMDSLFRIYKALGCPHGCGDGVMGSQGDHLRVKGQNCLQRLHKINPSMFHKFLRDTVKKRPLQETIDFLHAFLGFCFDPTVLLQSPMSQKKSVSQENIPRTGYANNFGHSVGGEGYRGVEGVLIANLVKPLVTRCVECAGELYGNENISLFCDVRQLMAYIKEIHGGTFRRVALSGLLDALQKVNRESAERKKELTMKKQVSPIRRTTSITSESGDEKETPTSTKHVSLQNSDDLMSRRKSKKSLFRSKITKSLMFQYAASDSEVVDEMPGGKSPRTSISAAEEDSPQSSSTPRRRFSKFNIGWRRGTKSDHEDEQNSDPPPLDRRESRSEAQVHRTGPAGRGRMSFRAASQATLTFLSARKRIEDGIKTLGKKMTRKGSCDDFYKQRSGLKNDSGVELVLVKEKKMVDKYLIKSGMLRFSFLLECCHPGSLPDPQLVAAMLDLEAPVSARAAMLLECAHFIHRCNRGDWPNWMKLNLPSFRHTVAALQNRGQPSGYRRNLMLQRAAGRMFYTWAENLGLQMEYILAKEHADRLAVIDEVKDENRKKELRMEDEEEDFLDEASVNQKGKECPYALKMLACLVLVEITTFLRETFQYLPRSRSQKREHLWEKNVTSRRYSSIVSSPGHSDKSSESNLAELPSGFSNIGSPGDRKISFAVLTERSDSLHSSTTSLSALDPNATPEEKKERGRRLAQGRQKLLRHFRRGSGHNSSFRRSFKLTRPDGGGGSIKRGGSIKSRKISSHSLQSDGKFMEEEAPTEDTESVAMMSDDTQESPIDKEMELEDEHLYTNLPWIKVVVQLANLSNFICPHQNYCHPNCYERQRRSCSRLTAALRKIYESTEEDERDTNKQTDKKDTLKEKLKRRESIFQVTSPTTRRRESTPLLEKIKTDVSLTKLKLSTKKDDKPKEAKEDPPIIKYLTSQAQRLTQCPMAILTKAAPVLNVEHFIDIMPVAWELMLESDQELAAAAASVFLLSSAKSSDKARNMIIKELQHEETSQRINAVLRFGALWKFRYQVWPRMEEGANMYFKLPPPSIDFTLPSPTIGLPNLIVVDPPWMPHFKTNIEEVTVNQEETKSLVTATTTRRKQQQEMIRKALLAEEERKRVGRENFPMTTVPITQLAAYEPSLHHGDEGHEEVVQEEMTLAARRVSLAPTNRANNQSRSMSWRNGSLHWGRLAAEGDEDRPEHGHHLQTAQSVFPSCICAAVLPVLHLLDDHDVNADGVSVAEVANKVIWDCIVDDPILFLRHFLEKLTIRDRQEELMFLLRKLILYFPQMPAQAAHSIFNYLIGYIMFYVRTPCEGGQDAISGALSLLWLCIPSVEGIYFKDLKQTLKKEQCDPYLLVSASVASAKKILVHGPDLSSIPSQLPIHEDTQFYQILQESLEFFNIPEDQHDCHFLVDTKTHQIHSNNAYVRDFYFFRRNFYPQLSLVHMNPEDAALALQRRVFMLKFVEVGKVLLTQAVMKSTPPHQIQNHVSFLHEELTKLPSFPRKALESEFDMYSGVWGQEIFGMDSLHKYSWAKLMRTVFSSMSSTFTWSNDLNLFINVLNGTIVLQFEDTAILRFCLATLINASRHFKHIFATNGFLYIMPTLLRVYSNNQPNPVLRKVIHFVCKQFYILHRKPFILQMFGSVAPILDMTCAAGGVKNCTKVQPSSLFNLLLALEKDCPDHLSVLDLVVGEKPLKALDFCYENDPDTFNMMDVVNMCVTVIAYSPDSFRTGQMLTILDMMIPRYLEHLKKETTKRDNSAAARAEVTSIINLAVAIRALVTCCEYFARSMSLPQRFLEVASVSGSKPVHNHSLHSLTVDEREDSHASRHMEEGRRKTYGHEPDDLELRDDFRKPRDSLLSLAAEFYTRCHSRLKELRKILADPGFRPPELFDNKAHNRLAEVAHTLLKLAPYDPLTMACTGLQRYMLEILPNTDWSHELIRPGLNLILRRLDRLFTKISKKSALRRQLDWEAAANILKGVYQTLRKFSFVALLPHLKTLVNILITILLTSTGSSSLLPESLTFPAGSHRSEPSSLQTDASPLFVSSVVKLVAMQMQALGDQYSLEQICGGVSAFSANEKSLNLLINFILPLCIRVGSHCRDTPRLSHADITFVLTVITNLLSSSVSSHSNQNTVNKSNYLSIGEYGRCGSVSHADKVTKYASELHHYTALVGLEIMMVCFDKQLSSHWHQVAKTIMSLASKGKVDLPLWKFLDFLVTHRPSLFILLQTFIQFRMMRINCDTAQEYYLQQTIKDKLQGYTFSYHKPASAILVNLAIELRQLRDELANSSGAYRSRAATFATEHSDYSQTQLPDRLPNASMTEIAAEIIGPTKASHGSLIKRSSKATLLSQSSSNSAQQLSQTTAASNEASPSLQRTKSSKRITARGGSRILDKFSRKSTVDEPGDMAPSHSPLLQRQGTIRFRGSLSKQNSQEVEGPMAQVVYENEDVEANGRAGMAGEAAAALASGEDPRGHRLQRQDAKSRKTFKIKRTKTKTSMRPRFMSHRRRHDFYDADGGGGNDDSPSHTTVVFHDHGNAFQLRRPGGGSSMARSVETIPESVEVKREKTNASMRTGRIHRQGGRIVHSRSPSVSPSVSPRPSYRRKKNHRDTSEHEETPARQSGHNTAGAELLSPTTTPHQDAQEDDGNLITEKNLRQRMAASEKRLTGTDATFLSSDSSSQKFPGSSMRSSGPLSPTSLEESRRDSDRTSKSAADSSVSFSSLDTVISPFGEKSFDTSTSNRELGGQRHTSPPFSTSTSTPPSNQLPDTPTRRAAIRFPKDQTMKLGIMSPTRVDMREPMSPMPQLHTTSALDQIKSYGSPNESPTTQEVPGAMLNMPKTERNRNAAVGESKLDNSKFSSAGPAFLSTTQLAQSQVSKSQQTPAGKSSQQYEKMSTSPTQLSPLGSPSHNPSYSGSSSQTSPSHITSFSSSPNDSPIRKPSFSSSQTSPTRKVSYSSSSTTDSPTHKLFFSYRNSPSHRMGYTSPQDTFQRKTSFSSSSHESPVRKPSFSSSSDSRNKPTYSSTTSSQSSILSSPTHVPIKNYGALSPDQSPTRFYGHSRTPLSPESSLRQIISGLPSIKSPSPSPFSQISSTRNPTSPTTLTSSTQEATNFTKYGRPSSPKSESSTLNADRSSAFPQPLGCIYSQSSSKTASCLPPDRTGQVPSVLSPRPISAAKPTTLNLRDNLTVASNEGTPTVTYTTSAPTSVSSQPASRAPPKLQSPPSYRRPGVLGLVSKFEKQTSSGATATSGAPRSGGPQSYMQSTPHSGDSTHSHRFSPPAYTYPSPLSSRSNYEVPPSPATHYNYPSPPQHSYTPSSLRSNIAYRSTSPGSSTPGSDTRSYLHSDTRSSTNSDIHGLGQSPSYCYQSDNSPMHQPPSPVPNSVYVARCDSSDSLSANESSSLLRDEEKSQSSSSLYYADEDIPDTI
>Lingula_anatina_XP_023931089.1
MENSSVVGNILKPFSAMAGCGESTSEESLTETLKKKGGTSSSLKTEKADDSNAKNKTATSSKKEGKLDSVLKPDLLLRPMIIITDPVSETCSEVNESPEDGTSEGDDGKNGLVLPPIPITRSHTDSKISYNLEEQIQEVTGSMHYITEDGCLNYVVVLKAVHSVASTSSGAGICERILSVLDCLLDLDIVEKKEKKSDENKEKDGRKKSGSEGTNDDPKKDAVMTVHNLMLDTLFKVYKSLGCPNGCMDSYRGVPTERLRYKGQSILRQLHHVNSTAFRLYLRESISKHPLQENLDFLHAFLGFCVDPSAHLYSPKGNKKISTVSQDGTPKTYEKTSTSTHDSPPKSGFATNFGQNVPGSGAKGTEGLLINLIFKPLVTRLVESSTELHSHENIGLYCDVRQLMHYIKEVHGGTFRRVALSGLLDSMDRKGKKRQKAKEPKKQVLRHTSSNASDSGEETGKVGTGLTGTEPPSARRRRSLFKKKITKIAALATATASDSEAVDERLGRLSPRLSLSGTEEDSPAVSSSSTPKRKFSKFQLTFKKSPKSEGDEDSANETSDSKGDVSPKPRMSFKTTGQATLMLLGAKRKVEGGLFGRKRTNKKISLSDDLSRLNFRRTSAMDVTQVPSASKGESHLVREKKLVNTYIVKSGMLRFSFLLDCCQPGSIPDPQLIAAVLDLEAPVVARACLLLECSYFVQRCNKGDWPTWMKLNLQGFRNPAPLQGRGQPSLHRRNTLMQRGAGRMFHAWGVALGNRLEALISAENVDVYTLIKEIKDEKVKQELRNNDQEEDFLDETVVNPTGMDCPYALKMLACQVLVEITTFLRETYQFLPRSRQHHRDTEWDKSIGRRWSGSHHMGSPNHSQKSVSSVQLAESPHGGSDYLSTSPSDRKISFAVYAHDKSDSDRSSASNLSISMGPDDEKRGRRASQGKKLLRKPKKGIGAQSSIKRFEHNRSIKLKPHEDGSVKRRGSSRRRKVSTTESTKSTEEDECTDINVEELEDDVLEEAEQQNYSLDMPWLKVVIRLANQSNYICEHQGFCHMYCFERQRRSCIRLMNAVQRVYESDESDKPTEVKENEKVEVTLPTARPTKDMFKDRLARRRNDVQPPLFDPQESSMMPTASAASTLRRRDSTPLLERIKVDLAKMKTESVEEKERKEKKPKQDSPMLKYIKTQVRNLTQCPLAIMNKSVPILTQEHLIEMLPVAWELLLESDQEVAAAAATLVLVASVKVKHEVEALMMRELQHEDTTQRINAILRFHALWRFRYQGWCRLEEGAHVSFKVPPPSIDFTVPSPTIGLPSAIIIDPPWTPHFKAKVEEVTINQDQTKSFVTATSTRRKQQQEMIYKALLAEEDRKKAAREKFPMTTVAIQQQAAYEPALHHGNEEHEEAMMQEEINMAARRMSVAPMAMTRNLQVRTAVPSYARGSSALWTKSPLTSAVVTTGEEERVEVLHSHQVQMAQPVFPSVICTASVPIIHLLEDVEVSTEGISVCEVAEKVIWLCLVEDPALFLRHFLEKMTNKDKQEELIFVLRKLLLMLPSLPSQTGHILFNYLVGYIMFNVRAPSEGTVESTSRVLSILWMVIPYVDGIFFKDLKQTLKKEQCEPQLMVTANVPSAKKILIHGPDLTSIPSQLPVHEDTQFCTLLQDSLDFFNIPEEQHAEYFLVDVRTNQIHNGNSYVRDFYFFKRNQYPQLSMVHMNPNDAYGKLQMQKTEIYPELAMVRLDTQKAFSALQHKAIALKFAEVGKVMATFSILTSHQTPGRSHQLQNHVMFVYEELLKLPSFPRKALEAEFGMYKGDHGKEMSSVDSMHKYTWIKLVDKLFACMTGTFGWSGEIPFFLNVINGALLLQCEDTALFRFCIATLINAARKFKHIFATDGFLYIMPTIMRVYSNNQNNPVLVRGVQFACKQFFILHRKPFVLQMFGSIASSLNVGPLFATPTGNKIPAKHLFEMLLALEGDCPDEMDILELVEGEMPLKALDFCYADEPDSLTMLECINMCVTVVAYASDSVRGAQMLTILDALLPQYLQHIRPAKKNHEKAKEELNIIMNLGVSMRALITSCDALTRNMSGQQKHLEVVSSGAKPVKAHMGNHLFADRDSVDLNTRQMEEGTRTTPQQREDEDLEISEYRQPRDSLLCVAAEYYTTCVPRVKELRKQLSDSNRNVELFDIKAHTRLAEIAHTLLKLAPYDPCTMGCRGLQRYMVQVLPLTDWSHEKIRPALHLLLKRLDRMFNKVTRKFTLKQNFDWFAAANLLRGLYLTLSNYPSLAFIPYMKPVINVCLGILLSEDKPEGTQSTQHNSFAAQVPQLFCSSVVKLVAMQMAALGDQYTLEQVCGGSVYTSMEKTQNVLMNFIVPLCIRVGAGRKDCPKVRQEDISYALTIILNTLVPPVKVPVQPVGGFNKPHYMSASDVHNSSVSYSEARSPQSAIKENVFDTAFLGLKVLIVCFPKELSLEWQRIANCIKEIGHKMIGGAALWRFMDFVVTIRSPLFVLLQSFIKYKLTKLPCETEIEFQLQQLVASKVKSFSLAPPKSTGTILIELANELRQIKEELIHYDHHHHHHHYRREDSRKSAASYFNDRRRSTLKFAIVHENQSGLRIEAVAPFQVPGVKRLSKKGPASRSSSTKTRHSINDDSPHWERTPSSKRIKVAEANRILDKFRKDGSEESEASTAAASPTRVLQRQPSVFHTAYIAKQYSVCDELDDILFETLEDLEPQALEAVENSLTVANGKKLESSPYSKPPGWHRRSVHTLGGPTRVSQRRERISQESVYTIARETVEEGEESEEEAVCERTALLHSEGRSAGGDDREDDDDDEGENKSLINSEDVSTTQSQTPSPFFRQRHNRVYHRGKLVRHKASYDEDVAQTLTRRKKLTRQSATVQESLSDNEEEQGQQNIGQGQNEVTECEGHTEEEKSSDEAASSFDEETNGEPSAFIETASDVRTHRLQRADFKSRKTFKVKRMGTKAFSRRSQNRDRERVAGVGPETIAIAAEEVQPTQVEMQELKEIATECVTEQVVPQTIIQEDSVAEPVAQFSLLRKRGSHGGSGIISSPVLEDIPEGLQQRCSSLEETDKIGVTPRAGQSPLRMAVSKSHTELHGELTLAQSPPKGRYKRSRSTENILDASRSGAPSGARSRIARQLGKLGLQSSQSISRSPSISPRQSPARESDPLQRYSSAESIQSITSNEGASLLKKESKIARSANHGKGMDSTRI
>Drosophila_melanogaster_NP_001263024.1
MVTNAAGTAATGGATSNTTNNNNLQTNNNSHGANNNNDDFDFDQDSGLQDLGLPVSVQTFLWRQIAPFIRPKLGKLHESTCLFCQHAPGHHESKEACKSFEKVLVQNIQFGLSPPLTKGLGVIPRWRLLQGALPHVMHACAALLYNRVKDMQAIGPVETKLLYTMQWILLYAAEECADDEGGEDLGLGDAAEPKSKSIDQYLFSVPTITLFVYLFAPIIHHLKESDFQNFRLENGIKLWQGMWDNRAPGAPCFTAPVKPKARNLLCAPTPKGSTDVFPARKHSLSADAMSPKADSPQSGISDYGRQDEEGSWVSSPKEFAFPETIPEEASSVEDERVVIFRLPSAPQLMDNSFFTADASLLQQQQSQSRRGSRQSMNSRDKDKVPSTKFEFDQQELMRGASMKEKRSASIEKETDSDKSESIKADVSAATFLDVAVLRCLFISHWQEEGIFWSLQYLYNRLSDIGEEAAITLNQPRKRSNSLPIPQIEISLYQGPGSNSRDSPGSSVVKDYIEIPDPSPTVTACVAEEPQSAPSTTERRGSEKKKRVKMADLRAFVETKMFSKSEKNLEKVGLDTNSANGKTPLQHAEYHRSLDTGEKKLSRSASMISREPASNLIKGKSMPSLSCLLDSGFYRYVEPPKAPRPSQATCPRSTAFYPRNPIITVTEHTPTPSPDYMKRQGSIDSQLDALSNGGSIAGMTGNGGGNGSTGMGSSTTRYRGQMLRSHTDSHIDYTGVDESEAPGSSFYITRDGGIDYEIILLAISNVFKRDPAQVCSLRVLEAGLNICELLIEMGVLKLGEHAHEISMSITRRALQVLGCPHGCNDGVRGPPADFLRNQCQKILSRMLRQAGQRTKRFMQEMVKTSPLPELIDYFHAFLAFCVDPSSLLSPLTHKRQSGFKNANTDIGGVPGQGGYSTNFSGGMSGGAEAQVVGAVFKPLVSRFVEASKDLKGPENIALYGDIRQLVTYVKGAHGGPFRLVALSGILAVTPRPHKKGPSAQTTRVIRHIPQANANQSLQNDDNRSQRRLLLKKRSTSSACAVSLLETEACEEHYKTSQSPLSNFRRRTTGVRPTLTPRHSERALLSDSTSSSERNSLGRLSGLVRWFRGTPKEASSIDLEIGSLNPEISSTFMRHASLKIQRGRSSDGIGRSIQRAKRRVERRLNRFGGIVKGKKKVGGIEETADFSRRSSSDMCDGPRESEVVILKERKLVPTEPVRVGMLRLSFLLETCAPGSFPDPQLVAAVLDLPQAPLVARATFLLECAHFVHLCNKGQWPAWMKQNVGSYRASGANINLNQMKQQVSQTSARRTHILQRAAGKMFHQWAEMVGARLEEILFTERLQYEAVNASLTDPEKQRELLQQDEEEDFLDETSVNPHGNDCPHSLKLIACVLLFEITAFLRDTYLMLPKTSKLIHRDKPAPWEKVYREANRRWSMALSSMGHSQTSAQSLQSIAAGNDGAGQSERKISFVLHEPDNESENSSNTTLTKEGEEARRPTTSAVRPFLLRRGTATTTGGSFKRRSLKLRRNTKDSKDIETDFNMQSRRKVSSLSDRSDTSEQGMISGGEESPGILSDDQQPESPTDSNENDDTAKNMPWLKAIIDLMSSYNYYCTHKGYCHPFCYKRHMRSCTRLVKATRKVYGEEFGFTFDADHPNVEPTIITSSKPHTSRARSTRKVSEQSSTQTSPSKRKDSLSRKDRISDDPDLEMAEKLAKAFRQEKEKKMQEEPPILKFIRIHIRNLFHFPLATLLKGAVVLTEEMVIEAMPAAWELLLETNHDTATSSAAVFLMGSVKAQNFAFDIMQRALKHKDPDIRIGAIQRYLVLWKCRFHVWPRMEENAHDVTFKVPPGGIEFTLPSPKIGIESLPVVDPPWMPVQQTKDMDVTLNQDRHRSLVTATKSRKMQQTEAIRNALRQQRDKQRAERHSFLITMIPISQQASHEPGMEKLEDHEIEEDLDGTRMSSHLHHAHSLFPSVLCSSVMQIVGCLDDAAIGSDGNAVYEIAYQVIWVCLVEESALFLRYVFERLTRDRQDQMFKLLRHLIRFVPRLPQQAAFALYNSIIGYIMFYVRSSNELKQELVGSALSVLWMVVHSVHGIMFKDLKQILRKEQCDASILLTANVPAAKKIVVHGPADDDYNIPSQFPVQEDTLFCQLLKEALDYYPIDEKNTSHYCLVDYKSSKILNPNWYIRDLYFFKRSQYPEVRLMLMRPEESFLALQKQELTKKFVEIGKVHLTWAILKNVDMVVQRVVFLHEELMKLPSFPRKALEVDLDLHHGGEYGKVLLGLDVLHKFMWVRLIARMFEAMAGNFAYSADIQLFLNVLSGASILHAEDSCIMRYVMATFINAAFNFKNIFSTNGYFMIMPTLLQVYSLHQTNKLITTTIEYAVKQFYLLNRKPFILQMFGSVSAILDTDEDGTYGEAHKVQSSCLFNLLLSLEDPSPDPLNIAELVKEPKPLKAIDFCYHDEDDDVTVLDCITLCVMVVSYSAESTRGYQMLIILEAILPCYLQQIQSPSYIPLQGKSERDIILQLAVAIRTMVHNCEGLAKSYNGPYRNSPEHKGSSQRNCSRGPPCSPGLDFEEETHPKYMTDARTKNMMDSAEDSEMIRTEYRRPRDVLLSVVADFLTKSTVRLAELAKKMPSDTKPTEVLDAKCHIRLADIAHSLLKVSPYDPESMACRGLQRYMQAVLPRAEWSNDTLRNALVTILRRIDKVFLKISKKPSIRRNTDWEAAAGLLKGIHETIIRHSYVLHWQQMKTLISTVQNLIVNEPGIPEGVSSAGAALMSQNPPAFFCSAVVRLVALQVVSPVDCFSLVQICGGSSEFATQEKAEGFLMHLIMPLCLKVCSGRGVSDVGELKMSDVSFLLTAVLNAMSPPAGRTGQAVSQINRVTGDLRAGSLTFTGSRDAKRPARISGSLYQAAFLALRIVCICFESRLSNEWPRIVRVMRDLGRRNEAAPDLWSFMEFVVTHRTPLYIVLLPFILHKISQPPIGDHERHMQFIIRERLRGTPPQGGIKSKGALLLELARELRDLRDELEEKRYVSTDRESSEQKKSDTPAATSAAEAHKSQQRPSLISIFTGTTTGQASHSHVSAVPIDSRSGSGGICTPSDTLSQQTLHPPRESLSSSSTGRDPHTTTSESQSGEADAGSAPTLVGATPSGSGHGSGGGIGTGAASAVPSHLSHSQSLQQAPFKAQPPKLRFVSSVEFRHSSGETSTTPLSPESPAEDSSGDHTRSRLQRSKAASRKTFRLKRSRLTPMEPPSIVTSQEEQAPQAQAKTLGEISWDSVSQTSSTSGYRDNNSLQTGLLSPDGSLGGLTLGRSPSQHSLLMVFEGQDEDTLI
>Centruroides_sculpturatus_XP_023210931.1
MSKKKKDTSCQDDGELSVPLPIQTFLWRQTSPFIRPKFGKLHESSCMEQREACKSFEKVLVQNIQFGLSPSLTEAIKSISRWRLVQASLPYVMHCCAALLYQRKDRCLDKLGAAETKLLYTLHWILLDAADECADSEANGYSSLQTYLFPISVIQVFIYLFAPLTEFMKYSEFMTSFRLENGLKIWQPLWEFQHPNVPCFTSLVCPKRHFFKPAEDHFIPTSFGNVFLGAGDIDLNKSNGFPAPKTATSTPSQEDDIKCNKTSKSTESFRPEKKNKSFISSDVCMATYLDVAVLRCLFISQWLEEGVHWALQYLYNRFQSIAEKRAEEIKPRKRSNSLPIPKIEITFYQSPEHTARDCITSVENTELFTLDSSYFPSHHTSLQELCHFSGLPEKPKQKRNKIGDFRSFVEEKLRLSERVLDKIVKDEPSPTFLIEDNEQNRVSIIKDSISINIEMKDSLSLSELCPPRPQSALGLLQHKSEKTDDVALPIKTEMIRGKSLPSLHISEEKRFNLPESFKTALRESKKVPAFHTHSVPNPIITVTEHSPVASVQFFLNQESVESPREDSPPVSTIIPICRQLSITRSQTDSNIAYNFDMAYEAAGSTYYITKDGEIDLEVALMAVYEVSMRENCCSLRVCEVILNLLEIFLKLGILPIQTGNKEQEKDLSSVDTGSFIGNTPIDGVPKVDKVTRTSTKEKQEKTSFYLLLDILMRISKHLGCPHGCGEGHRSSTADALRYRLLSMLNNLHNTDQSQFRRFFQEMIKVNALTEIVDALHTFFGFCSEPGATLSPLGQKRTSSVSIQDTPTTSSRSNYGNNFRSSVTGPKGVEGIVLGYIFKHLVTRMVQSLKDLKLQENMALYCDIRQFVSFVRDNHGSTFRRVALSALLDTAVQRKKNKSTVPVTRIVRHMKSIDQEEYKEPLHSPTVFIVDETVTEKTSRKSFFRKKGVRKVPSAQSIPDERDDVSPNPTSGQTTPSLRYHHIVTPRLSVSDEDNLTVTPKNKSGHFQFGNWFKTDHLKQDHSEDDVSISPVPPESYPGSERLTRRASLLSHGTKLGHRSSSHMSLTLLRARKRVEDHLNKIGFARNKNKQNSFEEPLDLSRRNSCDLEHSLREGEFFVIKESKLVNSILIRNGMLRFSFLLETCQPGSLPDPPLLAALLDLKAPVISRAALYIECANFVHMCNKGHWPSWMKLNLPMFRPSGPLTNRGTPSGHKRTHIIQRSAGRLFYLWAEAIGARLEEILQDEQENQAPSDTVDENKGRQLRLEDEDEEFLDEVTVNQSGNACPFALKMTACQLLLEITAFLRETYQYLPNKTARFSSRDRHTFEPRSITANRRWSMALSSLGFSQNSAHSLVSLADQMHPIMPGERRISFVLHEADIEGESENSSNTTLTVQDELDDKKVMPGERRISFVLHEADIEGESENSSNTTLTVQDELDDKKGRRIGQVRPYLLRKGPVSGINSSFKRRSLKLKKTGDRKNRGRSSTFAEDDEEGGLRRTESIHSRRKVSAISDRSDTSERADVSGDESPGVLSDDQPPESPVDLIDANGSIGKNFPWLKVVVQLLETLNFSCHHQHHCNLNCHYRQIRACNRLSKALCKVYGEEFNFSQSTEKQHSDKEEIKKEKKLKKIITAPSSPLKRKASIPHNLDKLEHAMDIPYLPSRSLHSSTTHLAHDIEACLYADKGTQQKVDTSSKKKQEKIEQDQILKYLKSQVRGLFHSPLSMLIKGAVIMSDDIYKRTMSISWELLLESNQQLASSAAVTFILSSVKCPDIATKMIYDELHTEDPEQRVNSILRFRSLWKFRYQCWPNMEDGAHLIFKVPPPAIEFTSPSPKIAIESLPVADPPWMPHVKAKVEEVTINQEQSLQRSFVTATKTRRKQQMELVHNALQAEEEKKRANRENYHITSVPVCYHAAYEPALFHTAEEHEDDVGNEDNLTLERTMLHHMQIAQLLFPSCLCNASIHIINLLEDVQVCSQGFAVYEVAYQVIWNCLVEDTALFLRLILEKLTREKPDTMMQVIRRLLRYIPKLPAQAAYYLYNYLIGFIMFYVRTSIECSQEIISNALSVLWLVVPSVHGLFLKDLKQILRKEQCDSTLLITANIPSAKKIIVHGPDAGGIPSQFPVHEDTQFSHILQDSLDFFGIDEAQHNSYFLVDMKTNQMHSLDSYVRDYYFFKRSQYAQLSLIHMDPEVAFETLQKQAFTQRFLELGKVLMSLSILKSPTQVTQRVFFMHEELMKLPSFPRKALEADFSLYNGPLGKIGFIMFYVRTSIECSQEIISNALSVLWLVVPSVHGLFLKDLKQILRKEQCDSTLLITANIPSAKKIIVHGPDAGGIPSQFPVHEDTQFSHILQDSLDFFGIDEAQHNSYFLVDMKTNQMHSLDSYVRDYYFFKRSQYAQLSLIHMDPEVAFETLQKQAFTQRFLELGKVLMSLSILKSPTQVTQRVFFMHEELMKLPSFPRKALEADFSLYNGPLGKTILKAILPFYLKHLQILTTKKETPGGSRTELNMIHNIAVCIKTLISNCEALARNYTGPQRMIDLRGSSIKNASKGACSPPFEIDDDSHSKFMSDSYYSSRKQQQYEKEVEDSEMLRFEFRSPRDTLLSVVCEFYSKCSSRLADLSKKIPDLNNKATEILDVKCHLRLAEVAQSLLKVSPYDPVTMACRGLQQYMNELLPHSEWAQESMRPALIMVLRRLDKTFNKIAKKPAIRRLVDWNAARLLLKGIYLTLFRHPYIAHLPHLKSLIGVCQMIILGDQNLLIGADSSTNLPTMSALGQSPPSRFCSVVVSLVAMQMSALGEMQTLETVCGGPSILSIPEKMELYLMNLILPMCIRISSGIKDVPKLRQTDISFALTVILTALTPLPLKHSHQSSSTSGKRGNDSFQEKSPTRRITPLVQIAFLGLKIIIVCFEQELSEDWHRIACCIRELGNKMQGGLALWNFLDFVVTHRTPLYILLYPLIKNKMLRTICDNEQEYYYQQLIREKLQGFSLPTPKCQGSLFQDMTAEMKMLKEDLIAWKLVGTGEKDRLKSTLTKICSNSDVSHTTSYVYNMGSDAHCSSITELTNNHQSVTRLGNPSVMSSSASYHSPLTRELSTRSESFIPHHRGFSIRLHSIEGGHRIVERFIRRTSYPDAEGASSQEILDGEQSSSSEPRLFRKSTLHIKKRGSKKSISGDESASVGTIDTDERDDLGDVPLSPSSPHSPEQDIHKPKHRLQRQKAQSRKTFRFRKSRRGAGFAAHTKGTETSEQIVMVPTKKQPTLKEEEASTNATQTLPLKRSMSVEEPGEIKDQNQPTFHPTYKSPTTDVYLQCESTESLSNSENSSLLKKEQKQDSESSLLMVFPNEDDESSCI
>Caenorhabditis_elegans_NP_001256961.1
MHVRYLQHEHTGTVQLLLMPLSTAASFKSAKWTEEEGEEECDSVPLPIQTFLWRQTNPFLGDKIGKLHEASCVTFERVVVQNILHGLSPSLSNALASVSRWKLVRAALPHVIQCCGSLLLANVGEKKLPTSLQKILYILHWMLIDSSSECIENASTKDDRSVCQSRTQGLFNISSIQLFIYLIAPLADVISEEEVVDNIRLESGLKVWQAIWQFRQPDVWCFSAPVKQRRDELPQITFARRQNPAQLDTQGIYLGKDENTVRRPSIVPPPKPPRTDVTVLNEKRKLEEEKMKMKEDYVAIEIEAPSLKPNDLLIDMSQGVRNKEFERTSSIVRSVSEYKTNLCGQKEKLATVSKSRTSDAFDSSPTSDSSANMLEEVEGIKFSENENCSLSAVFFSSDQAPLVNLSDICSGFSIEEPHDSTQSSVEVPQHPVLESSMFLSTTSSASDVPPFVLTRASTAEDTTSSCSQQTVIPLAMPVTTETTTLPVTLPKSALTKTTNENRRTDHQRMPSTQKSVSGSTDDELDEGSFSDPTIASYLDVAVIRALLITHWQEKGVYWALSYIHNRLIEIKAYMIIRKSTRQRSNSLPSGERKLSVAPEQLTNPVWDDLKIENKPEEGRSHLHVAFNDTERRKSSDNCLAPHPTTNSRRSSLNTLSRRGINRSNPSLSNSVEVLSIRDDAEDDVSNISSKSIEKENTKLNAVFYPEALGSTNFIEKDGKISATVIVQTVNQVMDRCTGVRQCELALNIADVLLGTPLEQTETFFVQLNIMVFKIYLCLGCPHGCNEGVKSPHGDFLRAKAKAILAGLERVQPDKFKNILNDYVDNYGTQQVIDLLHSITSFCRSELTALDGRRASESRVPSYRNTFNEKDKGIEGRIINATYKTLITKISVISAELSLPENMSLQQDVRLLVNFVQEHHGNPFRRVGLSALKDATCKNPTTSDFHTKEDQTGGSPGAQSQKQSNDQASLRRGLFKKKNEKSGGTTTGNDDSEGDSSPSTPRTVSSMDDGVSPLASTSYYKKKSAPKLHFAFGLLKSVKPDMDEEISDNENEEGTSNEEAGLPQRRPLRQSSKQVKARLPIDSKGGMRLWGTYVPPPNYIDAKGIFDGARRFAFLLETARPGTFPDAPLIAAIMHLKSPVLARASLLLECANLVSRCNRGQWPEWIRSSHHRTFSLGGALANRGTPSATRRMHSLQRQAGRYFYQWGVQIGEHISKLLELSENKSKKTLQMEDTIEDFFDDGIVNNQNGEKCPIALQFIAVLLLQEITAFLRETFKTIPRSKNSKPQTGNSGWDKLLSHRRWSILSNTFNAQQTGSVNSITEINSSIHLNDKERRISFSATEEDSPRGSKDAIDEINAVDKKGSIHMQVVRPPSLSARLFSRQSTHEESGGSAQGSTKSTTYVPETGRRIATGRQRLLKRGSPMATGTQPSLESSHKRKSFRNRKQSKQAHLEEEEKSDGGSLTSQQSPIVQRMRAASMRQSSNFLALFHHAIPEFLDAGATHILSARESLKPTDDGLQSPVESVHPVIIPHSNHGSAHSQQPVVLKSSMDDEEQHMLSNLPWIKVLIKFSNSFDLECNHVGVCSAKCFQRVHRQCFRMIESLSTLYGMERNVSTRADKRNLLADNWQAKQQALRKQTETNSARASIHARQSTAVPRRESAMVGQPEFASKAIKMMLMEKMQQEKEKEKEKEKEEKDALKKQSVEQDHSSTDTEEDAQLPEKNKPMLTYLRSLVLQLVHSPISSVLKCCLLLSVEQHKQMIEVCWKMLIHEDPHVVASAASMFIVASVKKSEESLLIIKTALDSQDPQVRTSGIQRFYTLWRNRFHAWLKMEDGAQASFKVPPPGIDFTLPSPAIGQSQLPVVDPPWMPHLKTKIEELSLKEEEHATSQTIMTMTRTRRKQKQEMVKRAVREAEERQSEQRQLFRLRSSAIVSLAAYEPALFHHQQEQTEESDNSHQHARHVMPVAQPLFPSALLSVVPQIIELLDDPQVDNNGVSVGDVAKKVIWTCIVEDPSLFLRHFLEKLTNRDRQVLISEYAPTPAYEALMSQLRKLVLRFHPLPSQAAHSLLNYLFGFVMHYVRAQCEGSEKAIGMALSICWLLSPNIHGLYFKDLKQTLKKEQCDQALMITANVPSAKKIIVHGLDSTSGGIPSQFPVHEDTQFHQILNDSLEFFNIDEDDLNCFYLTDTKTGVIHLPAAYVRDYYFFHRSFYPQLTLVKLSPEVAEKKMKETAFHQKFIECGKVLLTHNILKYSPQHVIAQRVFFLHDEFTHLPSFPRKSLETCFGMYFGPGGEQLKAMESMHKFVWAKMMSDMFEKMENAFMFADLHLFINVINGIMIMHCEDVLILRRCAATYISISIHFNTLFASQGFFLIMPTLLRCYSQRQTNKVFCGVVEFICRQFYTLHRKPFLLQMCGAIANIIDNSSNDFEINPMRVKAKYWFNLIKKMEEITDEDPLDILGLVPYEKPLKALDLCYRDDPNTFCALTDAMASCICVCAFSPESKRSHHMLLIMQAMLPHMMKRLEEETLQSGNSPAAVKHEISQWITMAVEMKALINSCEQLVRGPTRAFDLVNSVSERGKSFVADSPQFFDPPTTNEDENSRPYHLKEKRSTAVAWEAAEVEEQQKETYRRPRDTLLQLIAAYIEMASVRLKELTKLGANLEHAKIPDVLDHKCYVKLGEVALALLKVAPYDLSTTTCHGLQKYFQIILPVTDWSIESNRSALNIILRRLDKTLSKIAKRQSFRKRAIWIALSSWINGICDTLNAFPYIAHLHPLRTITQLCLRMMVGDPCVEDSAASTALHPTTVLHPTPPPQTFANAVLRLTTILMQALGQFAFSLDFVTSTEGMGVSSERLEAVLCHVLIPLFLRIPNNPKEQSIFQAKDLSQCLTVMQNAISPPLVKQQAPPLISTSTLTTTFIRGAQDVTGRQGSVSVTDRGHSATVSTHRIVRESICQAIYLGLKVLMLTFGKLLAPMWPRVARIVKDLLAKKPGAPTSMAFVDFLLHSNLPISLFILPMIQNKMKQKPGTDQEAAWQTEILEKLDAKSHNIVPPSILLVKCYQELQQLKEELTMKPIEMTRSYTPTMADPHSDSSAASTAPRGASSRQSIDRRTSVHMKKVLPTMKEDIPEDPEDSEDVIDSNSTGQVTSRISKSPSIPLNKTHQSSRTRSVSGFGMWRSVRRKSRHVSSAEESSEERGSVELHDVGHHSALHEPNRTPNRRSTEALVLPLHESIDTNRHRFVSFSTPKKTHEVSEDVFQITEQHQLV
>Trichinella_pseudospiralis_KRX98847.1
MVSGSPEFLDRKRKEADEGRCVPLPVQSFLWRQTNPFLGPKIGKLHEASCVTFERVLVQNILHGLSPNLSEAIKSIPRWRFVRTAFPHVVHCCAALLIERSESEEKGRLSQSLLKMLYILHWLVFDSAVECMDTESNDHRIVTQEEMLNQHLFSVQSIQIFVYMLVPLIHLLSQVDIVENIRLEAGLSLWQALWQYQQPDVLCFAAPVKPRTSQLMCLPLLKRALQPSLAAKNIYMGGGGVGGVGGAGLSTDLSSQSPKLDDGHSLHIADPKQLQKKSSLMSILFSEKRTAANGDGKKESREGLFNGILQKKKKNGTEEVMNLESIARYWHYIEDNCGETVDCSDRAPLVCLGEICGPTTWSNEDLATPGSYTHYKIICELCDSAIYENDTGNNACKCNQNSPQHISSPEHRMITQQYSSPCGSEHMSVSCETPVLSSFAAFSYNKIDSSHEEVPPVPLVRPPSEEICDQLPSNRPQMDVARRAEENLRQSQKFDTNDKKLNLKNEDAVCALSSGESKSSTPVSQALGLSSLQATYMDVAVVRCLFIRQWAESGVYWALCYYYNRLRQIYEDTMQASFSRHRSFSMPIPSERKVGVSQAPCDNFQKEKLQKHKLEDFKASKAASTRRTNYKKNEKKSSASEDSSGSQSMQVANNQWIKRCATDSEISYYADFFAEAVGSTPFILKNGDLNLNMIVRAAFEVTNRPMTFRICETLTKMLQLVIDMNLFEQISHRSDDFNDKENTKNEQDLEIGLNSVDSKSCTNQKPSNTSTENSIDEEMEGNVYLNVLEAVIKILLYLGCPNGCNDSLRTLQANFLRNQSKACLSSLQKMNSTLFSKGLLDFFENNELAKVVDFLHVLLGFCTDPSASSTTSRSVSRIVRTKPDTSPNPTYKNKFLSDERGIEGVVVSITLKPLVTKMVNQMKEIKQPENMSLHYDIRLLMNYLQIYHGHPFRMVELSALTDTVQRTKLTESNAQTSKCFSPVDSDSDSSRMASPAPYYSREWASMRQRIFRRSKRQTEDSEKESNSGSPRFTLTNDSYLAVSPSSPLLSITSGRKKGRKLPLSLNILKSVRSESQIPSVFDDMENSSSDIDRSIDDLPSETAPDKKHKKKFLFISSFTNLKSQPRDRLRPTLEDLEESDDLDMKLKTVMDSLNIPPKDMVSLGALQDGIRRFNFILETCRPGTAPDPPLVASMLDLKAPVISRAAVLVECAYFVHRCNRGYWPEWIRMGQPSKSFTSGAPLGRGTPSVLRGTNLLQKNAGKMFYHWALALGSKLNSILNQEKSTYGNFSVPSDELLKTQLRVSDDLEDFFDESIVNASGEECPMALKMIACMLLLEISAFLRESYQAIICSRAHMRKHSKFEKFQSQRRWSVLSATFSPSRQSESLQSIADLPNQILFPHSERRISFCTLDGDHSSNESQHASDDHPTSAESRRMTTRRSTTAVGKNSKHSAFLTGSVNRRSIHSHKKDVKAEESERRRKSRLSSTASDDFGDAKTGSGELTGSRLMSAESLHHESSLADTSLHEGDDFLIKGFPWIQTVAKLVCQFNFSCNHHKVCHPLCFERCYRQSYRLAMALRKVYGETFPWDGQFDRRKAIALNFKERYKEKLAGMKPKTSNTQSLDGSISKSVLDRTETNSSIKPLSVEKLSSNEAKVKSAENYHQEVAHPTDGESDQQTLQYIKFQVKNPCHAPLSTFMKCLYFASDDDFTNMIHMAWAMMLQQDSHVSTSAATSFIACSVKLPALSANMLNSSLHHSDPAQRLAAVLRFYVLWKNRYHAWLMMEDKAQALFKTPPPNIDFSMPSPPVGQPQEPIVDPSWMPHVKTNLQELKLKEDTMSQSIMTMTKTRRKQKQELVKRAMQHAEEAKSGERAKFTLYATAVIQQAAYEPALFQLSGSNANEEEDGEGHTTKQVPLAQLLFPSTLCSAAVDLIQLLDDDGIDSDGTSVSEVVNRIVWTCMVEDSTLFFRYIFEKLTNDKKQEFMISTLRKLILHYDTLPSQAAYVLLNYMIGFVMYYVRSPSKDAQVSIARGISLLWLVVPSMKGIFFKDLKQTLRKEQCDGTLLITANVPSAKKIIVHGPEVDSIPSQFQIHEVTQFQHLMSESLEFFNIPLDRQREFFLIDLKTGLLRSQNAFVRDYYPFRRSYYPELKLVQLQIEEAKKRHWNAVPYAYARKSSELGKVLFTLSLLKHCPENTLPQRVYFLHEELTKLPSFPRIALEPSEHPSDVMWSSDLYGIDVLTKFSWEQLMHYMLRALEYTYGDLHLFINVVNGILILHCEDASILRHCMATYIEIAHHFKVHFSTNGFFMIMPTILRCFSHYQTNDLLCDAIRFTCKQFYIMHRKPFILQMFGAVANILDFDENEQDFSLMQVKTSHFYNLLASMENMDRLKDTLDIMALVQAEKPLKALDLCYKDDPNSFSILTDALASCITISAYAPDTRRSYQMLASDCTILPYFLKDIALKSKQKGNDSHAYRNELQMLNTLNVEMKTLIECCDVLARHEMQKSYSGPQRSFDIVSSSGRKKSFTGGESPQLGDIREESIIIRTDPKKMSQWETTADSEVQREMFRKPRDALLCLSATFLRICSPRIKYLSKLLGESTKVPDILDHKAHLKLAEVAYTLLKLAPYDAYTMNCEGLQRYFMDILPVTDWSAEQNRPALNNILRRLDKTIGKIVKKSSMRRRINWEAISSWLQGLHKTLTIFPYVANFYFLKATVQLCLKVLVGDTSVIAGSEDSSFSVVHGGCATVLVSFFPPRNFCSAIIKLTIFLMQALGEQSFSLEYICSSETLGSLSSERIEAVACNVLVPLFLEISTRNGFQLRQNDIIFCLNHLLTAISPSTVKCSLVPTMHTGTSIRIDSTSATNDRPATFPSSTKGIRDSVYQAVFLTLKVMCVVFEHHLANEWCRIAKVVKELGAKRMGGSACWSFIEFAVTSCLPLHLLFRPFIDHKLLTLKNLSETDAQWQEILKERLLQPLQLFSSCKNTILLEFSNELKILKEDLSSRPIISIVMLPIYGFNESYCMIYLKEIYTLAETRSRTPTIMADMHSDTSSMQSSSKHHRGSGEFRAASSSLRLTRLSPTFLSKSETTKVTIEEKPIAEEMESEFLQNETEENTHMLRSSFTQRMRRKDVFNRLNENWRRSSRYSLPRNISDEPMPSDESGIEMTTLGDSSSIISRKQNAEENSGTFIVSECATAKMDNSKIELV
>Hypsibius_dujardini_GFGW01000079.1a 
MPKRKEDAHAATTKPAAHQPPHHHTDYNNADLDALPIPIQNFLWRQLSPFVRPYNRKLQEASCVTLERVLVQNILHGLSPSLSDAIQSIPRWRFIMATLPYVMHCCASTLDIKSRQKTSADLNGPTTTGSSSKDPAEHLPATPLGVHSTKLLYTLHWILLDAAAECGDASAGQTTTQAQALPLDPLVFPLTTLQVFVYLFAPLLPHLRPSDFTSFRLENGLKIWQPLWEYRQPDIPCFNAPAKPTPSTTEAQTELDQQQGGSVNVGDIYVGLQQDEGFMLAEPERNAEEAAAATEALERARAAPHASAPLAHMSEICTLTTLDTPLTLTPNLEYVCEYCNTKVLLDNKDLLRCKCGHRRPHRSNNPNQMPSFLSSATSALAQASASFFVSGSTGAPAAGSTAGAPPTAEPQYSPIDKFFLHNKLEQSIHADGRAQNMRDVSAATLFDVAVLRCLHVPPWSEEGLFWAVRYFLNRLTEIRDYLQRTVGLRQRSNSVPSVRQSGTTATTTGKSTSSKHLSNLTPGSSQREHLLSPLERTGSKRRRIAQASNSLDEAYKPKFFLGGEKLSANAAVTGGGPDISPLNSPGINRLQQDVMFSFGDEEISGKATGGVYPSATSNPVTPRERGMMRRNGKSFPRITITTENSPSTGGALAGEDELDGIGGMTRSKTDSSIAYPLSEYQEARGASNLINEDGQLNYQSLVRAVLVALTERPSPRICDVALSLLDVLLDLILDVKPVLPNDSPPAALPTPTTLPTQSPLLPTLSNPLPSHATLDGTIYRLLLSCITRIFVVVGCPHGCGGRENVSRGANPNDYLRRQAYLFFHRLQTLNEPDARKFFKNMFTSHELALVVDFCHAFFGSCLSPAAQDHSRTSKPVKKTLSWVAVQATKPIITRLIDQLEMIKRPENLGLQNDLRSFLSYIKEAYDHVFRRVVMSGVIESQQRISSASALIKSRPDTPTTLHLQLSQHSSNIRRKNALIRHSRLESAGGDPEELAPIGGGQSGDQSDGDNLSSFEDSNTPSAGYLRGLFAKKPKAHLKQIRDRDSSETNLRMIALKSPRVSMSEDEASMPTGSPANRKKRRGIRQKWLKSPKSSLGSRDSRRGTLETSMSLTGSGEGSSEQSRQQSVESGNPLGPTAKGKLSFNPSGHINLNVLPPKRILAESFNREDEVASVLRRSGTNKSEEAPPSACAAFVLNVKALTGGMRCLGTLLEFCPPGTLPEPSVLSAMLDLQAPILARAAFFFECAQFVHRCNQGRWPEWMKLTGSQYRQSGPVGRSVSIAPRKQNILQRTAGKVFYEWARSLTLRLDDILRAEHIDPATVVSPTLVPEEEDYFLVGADNLEPGNCPFALKIAACQLLLEVTAFLRETYRALPRREKYGTMRSSQGRGPAGDKRLASRRWSSVASNSGGASHQSIQSFAEHGQIHVFAADHGAGGRRISFMLTDDNQSQKSASSAADEEDKRHHILRSARNRHQKNSDGSHPGRRMSIRNRKSSQDESRRRADSIRSRKASSVSGRSDISQTSTDDGTPHGEDYGRDQEVFGMDQETTEYCDNMPWLETLVTLTSRFSFICDHKKACTLFCFYRVMRSCSRLTWSTRKIHGDHSEVHKSMATEEDEVLEVTQQGPSGTQTPTTPSSHRKLKIFRKASHYAGANRLSKTASLMEKNESMETVNKIAGAGDTPAAAAGGIPTTTKSEEDNSTHYYPQTGEKASIMAKYLHQQVISLFAAPFAALAKGLLIMDERQLERLFPVCWELLLVDDEEVTSITATMCVVCAVKISKFVVDFIRKEMNHEEAEERVDSVLKFQSLWHYRYQVWIRLEDGAQGLMRVSQALNIDYTLPSPLIGGIGRPTAVMKDWVDCPDAPWRPPASIKIEEQMAISQEEQSKNSNTLVAATQTRRKQLQESMGRALRAQEERIQRERERSRVTMLPVLRMASIEPVPPLVMEERDEGEEGAVSAESVMVAAHVQTVQPVFPGSLALAALSLIDLLDDADVDSCGICVSDLAYHTLWEGIVEDAGLFLRHILEKISNKEKHQNFILRKLRRLMGHMPRLPQQAAAVLLNHLVGLQTTQEKKQNAMGYCMSYVRSPSENNLHGVEAVMSVLWHVIPSMQGITFRDFKSVLRLEQCEAHLLITAFVPGCKKVVVHGPDLTSIPSQLPVQDDTQFEELLNESLEFFGIPENQRKGYILIDTKTGRAHHPNGYVRDVYFFRRSFYPELNLVRLPEQEAFTKLQFQACHNLFFEAQKVLLITSLFRNAELKSDSALQQAQVMLLDDGLTKIPNFPRKALECDVKFEEGQFGQEYLGIDVLHKFAWIQMTASMLNCLSKSTAEVQISHSDVEMLLSVLNGVLILHCQDSAILRLCLSTFVTVARNMKSLFATTGFLSIMPTLLDIYATHQANDIVTGAIEFTCSQLFILHRNPFLLQLFGSAAALLQLTTNETDNAKPLRRSHIKNILFSLEKYGRRPSKPFVPPTRSENNQAYHPLDYLDVLELVDSKKPLQPLDLCYQNDMYDFSPVSILTSAVSSCIAVIAFDTAESPRGTQMLQVLRTLVHEEVWYDEKPADTTKSAKEELQKIIALAGSLKSLIFSCESLTRPFTVPQRTVNSGAEVTRHLGSLAPSFVPHHSKDHDVEAGRPRITVQETFVDTDSQWEFSSPRNHLLAIIAHFLTSATSRIHQLSKFVGDLSTRPPEIIDAKSHIRLSEIAQTLLKVAPYDQEVMACEGLQLYMTEILPTVDFSVESLKQTLQQLLRRVDKTFIKVMKKPNSKRETNWNAAAKIIEGLTKTLCHNNLIALMPQLRSITGNCISMTLAEPGSAGSELALSTIPHAVLINTPSVIQPSVASIFRQATIDLCAVYLQAGKEYCNLEQLSAQFSDQLFRLVVCILLPLVLRLGSGGTSDLPALRIEDLRYIIRALIQLLHPPLPKQQLNQHHSTGQSIKLTVTSNMTRTNSNMSNPPSGGGDKDKGPTSPTVLAINKQQDLSRRVAFLGLKIVIVCYEGRLGSEWLRLAKSIEDYGDKGNVGLAFWQFLEYTIVYRTALFVHLVPFAARILDTPSSSPTKKLETSLSEQEEQVQASIRSALAGNDNNGPSKAPELIFTKISQEISTVLEEYIAMSSAIQPSRSPTTIVAEENSIGEASEGILRLADLARFRAHGKRKDSTQVSSVIHHADRSSSSGGGNAAPGKRSPPIVIPVVVERTEPLEANKANSEEQQVGLDRKRSTLIRQRAQYGLGEGNSQHHPPAKKRTPGAGPANERSEAMEMMQILKGSGATTTLPSVREQLDHVTNNVVPPTIATTTRNTNSSSNNSNSNSKVIPVSVVNSRKQSKDKTAHRRQSVDSLNDDENIKLLK
>Schistosoma_mansoni_XP_018654349.1
MRFGRRVTYQSKTFEKVLVQNILHGRSIVLCEAIHSISRWKFVKAALPHVLHCGAIMLREKLRDKSAADLPHQKHTLNSCGLSHDRTRLNFSQTETKLLYTLHWILLDAASECEDAELEASNHPGKVLFYIDRTSIPKHSTDRYVHDLASLQLFIYLYAPIIEQLKPTDFDTLKLEAGLRLWIPLMEYCQPNRGTLSSPVKFFTHDSNILSRPVVLNIDGIESPKTSSILNDYIERKSVSLETSEEIPTNVHTVNISDKGSEINNKLPSAVNSFELLVDSASIPHVEANSDESVSSAINIPDNYQPSLTHAHNATGHILRIQPPKATPEYLDDEEEFSEETNSEAAATGTMATTVVVPEMSPPKQEQEHVAPGFERIQKFLNSFMDPYKQLSEKLKYSVADSEFIQPSVGTYCMFATHCDLAVIRCLYCPEWSESGIYWSLCYLFNRLLQIRSEWIKIKPNNRKLLRLRRGNLPSEHLFKWIPGLWSAASSHQARINHITGEMVKEIRSLSLPNISSRCVSSICQRNPSEQCNREFGKDSKNNDLNQHKHTEQQEELCEAQSKSTSNIIQSFPGNSNTPSSIKHSTISSNLDVSLNRKGISCIVGSSASLLNIDKSESNFMKLECSKDRAQQQWQPQQLNTTPVLTDIGLSDSSFTLPLPIVSFGGQQHQNQQQQPAWRSSKRSRITDIKERFTRASKFKSGDSNMKFQPLSSIEAPGMTGINTLIECDQPSVMTGEKQVFYPQTKRSVQTGGENRRLPPNEKPSQGFDTTSNDSEANKRDPPVSSNASSLHIGLKLGLSPCTPSIAVANKPVDNTDTVSNDEQLFAKTLPRSLTDSDIIYHSSEKVDEVPGAAYYITPNGHLDYSVILRSLYWCSTVHTSSRVCFNLVSCLSVLFDLGIFDMKPGACSLKNVSFEKPGHLRRFRKNNHYERNKCSKSFKTPILNKLVARESHTNSNFNNRGGYDSSNLHSGSKVRLHDSTVGFSSSNLSSSRVSVGICSESHESENGDDGDGDLVSKRQFSSRADNESLISEDGITSSVCAKDFSPLGSPQSSIDLEKDPCSTPRIKSSGNIQPRLRNNEKFMSKSAYRPKSRVQQKQVVSCDISNHLIRTHFTLAAEMLIRIIRSVGCRHGHSNSPNFMNHHYHHQQEEQENSVDPNNHFRSLTHDCLIYLHQLNPNLFKRLIIRIVSSSTVADLVEILHSFTGFCLDPVTRCYEHSDQNRKSYLNYGNSFGENDTGQDTRGAEGLIVSYLFGPFVRRLVRCRRELSSQENVSLFSDIRQLFTYIREIHGSTFRKNMLVALLCPVQKICEVTTPKPSTPLPRMSARNSMWLVPRHDKRRSTFNVFIDPLTETESYSSGHRESSWYNLLSRPSTAGRNVRIHSNGSSSTIAASFENEYPSRSKSECPTTDQSTGQMIIEHRWINLSALKEGLFDFAFLLDCCEPGLIPEPQLIAALFDLDAPVLARACLLLECAFLVHRCNRGEWAGWMKFNLPSSFRSSAGFISSNTTNSNNNPSQANENTNNNNHPVDISEIKRVAGYLFYAWGEALGHRLQYFTSLMSSSNSSIITNLDPSGDKVYGSDKSKDVNYRSNVEMEQNFLDDASVNPTGESCPYALLTVGVQLLFEITTYLRETHQRLPQSNPNYDGKCGTDKSISGRRGTSSRRISFAVMDDSKDISDSTNASANYLDQSLEANESQLFEQHPSLIEQINRTSSGDICTDVFDDSTDNPGTPVSEDDNQDVYHEERNLLQMNHVNKSLIHSNPLRLKSRQGHHSRYDETIKSHTSVRRSVSAALSAKKSLKSNTLHHALAFGDNETYHVHDYTSHMPWVDAVIEFANYATLNRGLNVTCDTGTTLPVSSNVIRQHRPNNSRSENSSDQDSSHLDSTEDLSDSDVIHQQQVNPAYIKNKINTLKSLSNIIQSKDSLTGLGKSTDNDLDVHNFLLMHQGALTASSGRDFWKARSKLFIKSAKRKESNIFGPSSSRENMNLLTKIRMKSFNRSINPSSFENDTPGLTGLINLSMLAGAGAGLLKSSRQSISLNPPLLGIEADEASETSPGFEDDDGFKSQIRKPVRFRKHHSGELPIQCYLDTHIKNLCSSGFNLLNKAALLLTNNQLAKMLPLAWELLLETDTEMSSSAACFILFCGVRCPQIVQEMILDEMRHEKPTQRFNAILRFRTLWCHRFHVWSRLEENAPSQLRVPPSFIEFVLPSPTLGYPGFEAPDPVWQIRKGTSAEEVQLKQNEATVNLLCFNKTFVTASTSRRKQQQELLARAIATETMRRREARQSFHLTTCPVLERATIEPAFSKEHRDEGNIDDNEDRWLNGFHSLFPSQPLQQAQLVFPSALCSASVLLINLLDDTAINEHGTAVNTIAEYVIFNCLLEDTPLFLRFIFERLTRIKNKDELIFILRKMIQRLPELPMQTAHALFNNLVGYIMFHIRTPSFNAPQSIASALSVLHLVIPYVQNIYFKDLKQTMRREQIDSTLLLTANLPCAKQFNVFDNSIGVAQLVRLQDENKFEDILKDVLSASDILEDERCSYYLCDERSNIIRNSSHYIRDFYSFKRNHTPKLRLRQYDKKHGMYLLQQNALSLKFQEIGKVSFTLSVLRCTPTAQIPNHVFFLHEELTKLPSFPRKALESDFNLYDWPTYGRPLFALDTIHKLSWCHLISSLFMMMPKTYPWSSDLQIFLNVYNGTLILHAEDSSVLRQCLAFFIQCCYQFKTVFATTGYSGIVPTLVRVYNQNTHNPVLTQAIEFTFRQFYVMHRTPFILQLLGCIANYVTTNNEIIGVGDEFYRIQPGAVYRLLRVISRPLDDNLRILELCNIQKPLEALDFCYDDEEANWSILEVINLCVAVIVYAPDSYRSRQMLIILQALMPLILKDLSYICAEEGNGTDPKKAELSAIQKISIAMRQLISTAEFMSSNFKSLDKTKYNETAVKITRNELCNEINTLPVNKGFPLSVSSNVSRERDIQSNQMLRNPAAATSGHHRPTAYEPREAVLQLACEFLSTCSGRLLEMEEKQRISDLLDAKSHMRLADITQFMLKQVSNSPDFLVSSALQRYFLEVLPVIDWSHESLRSCKAVECLLGRLNRTLPKMLEFAIRSKATHHWNEFVKLIRSVYYILKRNRSVAHMKEIRVLAEILKKAIVFDVSRCLSSFPKSRLDIQPNHATSRYGRPSFGEVLFGITSQESSSISASVGVPKQSNKMKHIPLNGDAGSYCSPRHSNQEAWPETDLDDSDKYPCQFTTEVIRLLSLFLQILGPHCSLKDLCERISPEYNIRFPTLREGGFQTLVIYLNNLILPMLFRGCAGRKDSPTLSRDNVFYALDVCITALFATDYASNADGQRSIYHLTTISNSTPQQQQTCESSQSGPLSGKLKDKSNKSQTTGFELRTNPSISLNRQATGSIAQDNTSTITTSNNNSASIKLINLSNLSTDFEGGSYASLIRLLSPSLVKILPDESGPLNTSVQITVSNKCQGKQDSFQLKSRPSVIPNLNKTSILTQKSRPQVYYSKLLDPTSINLGFPIDKIKSFKAEFAHRLGFLGLKLILAAYTRHAAVRMKLLVAALTQLALNGQSGIQLWKFFDFLVTYRPPLFVHLLPFIRFKMALLQCASQGEQAYQQIVNQKLIGLHLPIPQTVASILRSLSNELQIINSDIKAFSKRSYNEITLPRTSSLHDSLRRLRSSDNTSSVSARSNKHAKLTKVVSKNTDEYTHKSSHKVSSKDQVNQKPQSYVLASVTSNSTCSVDYRDENTIGISNLDRHLLGRKSFNQEFRQTTGVRDPRKRIHAHEGSCLLVRTRDYGQTDPILTGKETKLTGNAQMYKNLRIDTLKARLSNDSSADNQSENSLVSEGLIAPLGPAAAAAIASSLYGSGAPYLHAQVRARQELASLVRIPAPKLNSREKLSEIDFAFVPEVSGDDNDKKSPIQQKSKYQSNQTKVEHKVTGNFMLKLENLEEKSPDEKDQLRDITKSPITTSVVVGTANISTTKTATEAEAPRAVQVTGDKISPMISRKSKINYV
>Macrostomum_lignano_PAA49409.1
MVKRRSVNDSSPNGNLRLPLPVQSWLWQITTPFIRSSKNASQTQLQRASTAQQFEVVLVQAQTRSQSPALCEALQSISRWRLIQAALPHVMHCAATILSEKFFTDDQMHKQGKFDANETKLLYTLHWILLDAASECEDNEDTNGGGVVGAGGGLPGASGHSGAVAIDMPGSSGSPDGLAVGGSSASKPTSQYRYIHSVCTVQLFVYLFAPLVMELREDQFLTLKLESGLRVWQAMWDYRSPEASCFSSLAKPRRSLLKGNRRLGANVAHIYIGKGTSMEQLEVPAVDLEADTSDYDLPSTLVGGEQPAPTANMSEICPLSAMSAETGADVEIVCELCQSVVYNRSGEFVGCKCNSSQRYSWTFSDPRLKKKLKSPIDKEWIAQRLASVVSSMPMGPVNPDLLSATLFDVAVLRCLFCLKWKEQGVYWALRYMHKRLLEVQRELERTQSEEKDRPRSRSLPVSAKPPPEASFGPLHTAASIGAFSQDSGGGGDSASACGVKRPRRATTEEDGAVGGLSGGGGSSGGGIGVGAAAGLSLNEFLASIASPSSRRSSSGNDSDAAGGGGGASGSAGESGLNDSARFTLGRPSSRPVIKVNNSEDELSINSDNKSGVAAAAASGSGGNKIVHGALGSKSDSNIRYTDEEECEEEVPGSLFYIQENGHLNYSVILRAVYWISKKHNKPDICVVVMNILFVLLQLDVVERRESTLSDAATGSTSSGGKKQQQQKQQPGKRRVDDSPASQQQQQDSSNGGGGRANLFTNHSMAMDTLIRVIKCIGCTHGCMDSYTGSEADIVRAQIHACLSKLKQYNPVAFRAYLEQLVAGNSMQELVDILHAFTGFCMDPAVHTSPKPGAHHEQKNSYGTNFGQVADGEGTRGSEGIVIASLLRPLLAKFVTYRKELASQENMPLYSDVRNLLNYLREVHGCTFRRTLLTGLLDCIQRRRKNRRDSNGAAAGNVDRPSRVSVASDNSDGGETAATKSPTSRAPSVTSESHRGAAQRGAQRGGRCDRRSLSPFFIAAATTSDSEGLNDRLGSPGSSDAEESPCRRRGGSGGVPSHRRKGFKSDTDDDSDKQNQRKKMSFRAAGQATLNFLTAKKRLEETIRDRVRRSMLKRERSFDELPPGVLSADASLQSAGMGGPGGGAGASVMRQRRIINCQLLHSGMSLFRFLLDSCHPGVVPEPQLVAAMLDLEAPVVARACVLLECANFVQRCGKGDWPTWMRSWGPGCKPKRTMAMQRMAGHLFHAWAETLGSRLEYFLKIEVATDRFGSVQEVQDDARRRALQREDEMENFLVDSTVNESGDACPHALKAVAVTLLLEITHFLRDVFPNLPKPKSVSSNRGGRGGGGAGGGGIWEKLPVASSPISDEPTSSVGSNVQEFASEELPSAVHPNSGHQAAGHTVSSAATVAGPRRISFAVPPTASSHSHASGTAAHPTVTPVASSATAAAGGGGGGGHESRSPTHSSVTSLDNIEDSQHLISPSGPDRRGSRKFSEVGELRRMQPSVPGSKKLLMMRRTSRDNTGVATAITRGQPSLRKKRDSIAQLGSSIRHALGSLKQRKVSTMSGASGEQQAAYSGLGVGGSGVGGAAGDVGGIGGDSSGDEAGASELWDDDSLCTYFPWLKAVTAFANRTNFVCEHQGFCHPNCFERQQRQCRRLLNAFRRVYGDSPPDDTDPEASAEKDSAEYAGDKKYSIFRRRSMFPAAATGASPGRLGTRDSTPLLTKLDPAALQKRLHEKEKPEKKGARKPTVDQAMMRYMDDHVLQLTQASFSVICKSCTLLGTDHWCDIMPVAWELLLEADIELATSAATVFLLAAVRIPDQVQELMVRELQHDDVQQRMNAVLRFRSLWMSRFQVWLRLEDGAASNFKIPPPNIEFVLPSPPLGSVNANIPDPPWMPRVKQSVEEVQLKQDEVAKTFVTASTTRRKQQEELMAKEVTAEEQRRRTARERFPLMGQAVCTLAGYEPALFHQPAEEHDEDEECVMSVPSVTPQTLQQAQSVFPSCICGAVVPIIHLLDDYEVNGDGIAVSQIARQVIWSSLVEDPNLFLRYFLEKLTRMHKKEELIFVLRKLIVRLTDLPPQAAHAMFNYILGYVMFYVRTPSEGGQEAIAGALSLLWHIVPFVQGIQFKDLKQTLRKEQCDPMLMITANVPSAKKIIVNGPDLSSVPNCYIIQEDTRFQDILKDSLEFFRIEEDQESYFLCDTKSHLMHNLMYYVRDFYFFKRNHIPHLSLVKRDPEEAYDQLQKHAFTLKFVEIGKILLTYSVLRHTSPAQTASHAYFLHEELSKLPSFPRKALETEFSLYNGKTGRELQGLDLIHKLSWSKLVGLIFSKMNPTFPWGSDIGLFLNVINGTFILHNEDASILRYCLATYINCCMHFKTIFATSGYVWIIPTILRVYNLSQKNSLVTHAIECACKQFFILHRTPFILQLFGSIASSLDLDAKESSPTEFYKIKPSSLYRLLWSITEDTQTDALDILSMVQAPKPLKPVDFCYSDDPNNWNVLEAVSLCVTVVSYAPESTRAKQMICILQATFPFILRDLKKIAKQAEDSGQRDEGSKAKGGSELGMLMQLSTAVRQLLCNTDLLAKNARGFEGPVEKTSAIRTSSQAPVSVVMEDRDESPFKRMEEGRCGVPNRESGTAGYPGGDDDRERLDYITQREAYLSLTTEYFLTGVNLLADQFKGQERISDLLDAKSIVRVVDVAMNLLKLVPCDPHYRTEQRPLIIFICKVLPRIEWQQEALRVTLVSVLRRFDKLYREIEKKMAHSNRRMFNWDCLACLLDSVSDCLMRHRAVLAPVNHLKTLTNICIRIILYDNASMRDSSSSLGLPGSSPTHNRDVFISTGVPSRFSKSVIKLVSLLMNSTDSGTVCSLETLCHTDALFSMDKTAVMLGQFVLPLLLRCALQPEGPALSPANQRFALSLILNALNPRSVKQQQQQQQAAQISPAAAAAGSIVGGGGGGSSTKHLGVSERASLTLSDRSFRASLYSSDVVQRLALIGLKVMLVAYTRLIQLDCHRVAKTITEIPYGAHLWKFVDFLVTNRPPIYPHLLPYIKFRMMQTRCESQAEHALQALVGQRLAGAGVPPKHCVYHVLQDLAAELRAAKEESEPVRLRTASNASSMRPTGTSFRRETSLKRNPSQRISAKDGSRCLQKYASTQNPNQQGLPETRRGALKLKDRHQRPTRPVAFPQSTAYPVREH
>Owenia_fusiformis_CAC9673889.1+ CAC9673891.1 
MGKRKNGEETAEGDQTIPLPIQTFLWRQSSAFIRPKLGKMTEASCMSFERVLVQNIHHGLSPSLCEAIQSISRWKLIQGAFPHVMHCCGSLLHARKQSDPHGKFTTAQTKLLYTLHWILLDSASECEDSDAEKPTNNNKAPLSYMHSIDTVQLFVYLFAPLVSSLRESDFQSLKLESGLRLWQAIWEFRQPDILCFSTPVKPKRTLLKAQRQTVKIDNTNAANIFMGQNGGADDGGIFLGFDSPELAAETHSPTEVSPSHSVNHMAPIARMSDICDSSSISDSRSIMEVICEICNGILHSKQGEPVNCICKTPRNSVVSFSDPTPTQKSQTTGELPNVGTVPDANEPVDKDYIQQSLRDASRGAIQQDVLMASYFDVAVLRCLFCSNWCEDGVYWALRYIHNRLLDICDEIKHSDQTRERSKSLPIPDIKVSVYASPQLQRQTSRSANFSIAGRIEPAPKKFKVSELKSFFEPRIPHVRKLDENSPVPPVKLVSPATDNPNIDVTAVDSDSRSNSPLGKVNEEENELSSSTMSDSMTDLVRQQSMPTLVSTSDNVNLPVRNSSSPNILRHKIDQNMTLKPELLNRPIITITQDTPSSPTVSEWSKTENGKRGDTPGGTLTRSLTDSNISYKKEPEVTEVSGSVHYIQQNGQLNYKVILKSLHAVSSGELSARVCAVVLNILNCLMDLEVIEKKEKKAKKAGSKEEKQEELLKKPRKKTNEMGPHNLAMDTLIRVFKSIGCPHGCGDGYRGASGEHLRSQGQDCLSRLQRLNPVEFRRYMQDVVQRQPLQDIIDFLHAFLGFCVDPSTSVYSPQVQKRTLSQEGMVIRSGYATNFGQSIGGVGMRGVEGVLIANILKSLVTRFMDSYNELHSHENLSMYCDVKQLICYIKEAHGGTFRRVALSGLLDSIVRDRKPEPQKEASPETPQPVIKEMITKPVRRTQSAVSDFGGEDRSSSPHMEGGDTVPRKSRRSIFQKRNKKHFASNTIAVSDTEILDEYRIHGRLSPRTSISATEDDYTGSSNPTTPKRKFSKFQLSRTWKKSSKSDHEDDSANESMTPDLQRQNRNGIDFHNRKGRMSFKTAGHATLSFLSARRRLEDGIKNFGRRLSKRGSIEDDMAHRVGGDLINSLGTEASIIKERKLVNSYAVKSGMFRFNFLLDCCTPGSVPDPPLIAAMLDLEAPIVARAALLLECAHFVHRCNKGDWPQWMRLNLPSFRQTAQLHSRGQTSAYKRNLAAQRQAARMFHMWGEAIGTRLEEILKIEKMDIFTLLSQIRDDSKKRELRNEDDEEDFLDEATVNHSGSDCPYALKMIACQVLLEITTFLRETYQYLPKSKLPKQERWDKPVSRRYSTAQMSSPGHSDKSITSPTGDPPQGFRERKISFAVLDDQESVMSTLAPPSGQKAADTISESGSISPSERKISFAIMGTSCERSDSLHSSTTTLSMPEGGEERKAARRLAQGRKLLKMRRGSITEKITAQHNASLKRQRSLKLKQEGGSGGGSVENESEAATAEPKPEREAKPEKTPFSRKSIKLKRPKSQATQGSEKVQSHQGPQVAHLTVHRTHTEPDHSPVESTSDLSPDEAVRENLLEDYRRPSAPFSQVQKIQQSLRRKSEHLLSPLRTGIKRMGSLTNRKVSIQSTKSERSDEDHTFDDYTEAPPLVTTTDEPQDSPEVEEEIDYSQNMPWIKIVVRLANTSNFVCDHQNYCNPNCYERQRRSCCRLMAAVKHVHESRAEDEAQVKERGHIESRRDTLKDKFKRRESMFQPSSPTRRRESTPLLNKISAADVTLLRSKLNSMERKKNQEQQEPVIPDTPMQTYLKSQVQNLTQNPMSIFIKAAPILPEDVFANILPVAWELLLENDQELAAASASVFLISAVKAPEQVQDIMTKELAHEDTTQRINALLRYEALWRYRYQVWPRMEDGANLMFKLPPPSIDFVLPSPTIGLPSLPIVDPPWTPHFKTKVEEVTVTQDESKSFVTATTTRRKQQIEMIHKALLAEEDRKREARENFPLTTVAIAQQAAYEPALHHVTEEHEEGDEERTEHTHSHHMQMAQHFFPSCISMAVLPIIHLLEDVEVNPDGISVCEVAEKVIHQCLVEEPQLFFKHFLEKLTNKSKQEELLYLLRKLLLHMPELPSQTAHMLFNYLLGFIMFYVRSPTEGGQDAIGSAMSVIWLVVPSVHGIFFKDLKQTLKKEQCDPTLMITANVPSTKKVIVHGPDLSSIPSQFPVREDTQFIAVLQDSLEFFNIPENEHNAYFLIDTKSHQMHNLDSYVRDFYFFRRNFYPQLTMIHMNPEEAFKTLQKQALTLKTVEIGKVLFSKAILDGTPANQLSTHVSFIHEELTKLPSFPRKALEADFGLYKGSLHKEVGGVDMIHKYVWTKLINTLFSSMSSTTTWTCDLTLFLNAVNGTLLLHCEDSAMVRLCLSVFINASRRFKHVFATNGYLFIMPNMLRVYSNYQTNPQLCKAIEFACKQFYILHRKPFILQMFGSIAPILDMDIDAEFGDCNKVLPETLFDLLVALSKSSCPDELDILDLIEGEKPLKALDFCYEDEPDSFSMSDAIDLCVTVVAYASDSLRSQQMLTILEAIVPYYLKQSQALTLKRDTPVSARSEMDMIQELSISMRALVVNCEALTRNLSGPKHIDVATSNLKPTHNHSNHSPSVPGMFYDDREDSTVHVRYMEEGRSKSTHHHDHEEEIAMLKEFRRPRDSLLCVIAEFYVHCSARVKDLRKRLNEVHANKYPDLLDHKAHNKLADVAHTLLKMAPYDPHTMSCRGLQRYILEILPMTDWSQEAVRPALNLILRRLERLFHKIYKKTTLRRHLDWDCAASLLRGVYMALHKYNFIAHLPYLKSLINTTLHIVLADASGLELSGSSHDVHHRSSRVETNVSVATVPTPQAFCSAVVKLTAMQMQALGDQFSLEHICGGMSVFPTQDKTQNMLVNLVLPLLIRVGCGRKDSPRMSQTDINFALTVILHAVVPPSKQSSSHGGKSTNYLSVSIGEMGRSGSVSQSDKQSRTRDSLYQIAFLGLKILLVCFERQLTPELHRVANCIKEMGTKLNGGLALWRFLDFLTSYRPSLFIILQPFIQYKMLSMSCATQQEYFIQHAIHEKLRGKNMPPPRSIGNVLMDLASELRSIRDDINALGEMRSRTATMASERSQQSYSTGRYTRRSVADLYSEQQGRKSTVTIPPPLLKKASKVNVMPLNAVATPGTPVSIATSPEAMVTAPVPAPVGLNSPKLTRKQSSRRIKATEGSNEILERFKKQQIDEDSVDAPLANPSRSKLHRQGSVYQKGYITKQRSICPIGEEMATEIISENILDEHCEDEGSELGSPSSPTSDGASGSPDFTTRGHRLQRQDAKSRKTFKIKRQKSRDLISIRRTQTVASRRYGMSGPAPLIEEEKSPGVLRKVSTVQEEGNIAPPIVESEQSHPQITEDKSGNSPNRGSNSSIDLGSPSDTEVKQSMRARYISKSQEDILKSAAPPGTVRGRIARQGARIVRSRSPSTSPVRHSGTPSPTHSIGAQSAPGGTYMRKGDSTDSVNSENAALLKSEDRLTQSPIIG
>Rotaria_socialis_CAF3323213.1 
MPKQRSQTTTLNSATGNTSKRQCDTLSKPNSSSDNEDVIPIPIQIFLWRQSNPFIKQKFGNLTDASAISFDRVLVQNILHGLSPSLSDAIASIPRWLLIKVAFPHVMHACSAAIEHSLHSIQQQPTTGGHPSLLVSTSLSLSPSPSSQLQVPTSLQIPINTPNVPPAPFGSLAATNLSSTISVEHQTSHQPLFRLSSTAQSTSSYTSLANKLNPTEIRLFHTLHYLILDAASQNNHTSINTDQLVPLNTIQLFIYLFIPYIHTYLQSNEKEFLSHPDLSQGMHLLWQPLLEYRQPNIRMFSSFVKPIIPSYASPNENGDYISILNDSQQHHHQQQQQQQQQTYYINNNKRNRLSVLVESPTSIPTTTRAILEESEEDQQSQLSPIQIQSQPSTTNEYVTHLPRSASEKQPLSDLTNQPIMMAPIVSSEGSSVSLFQPITAKKDQKSVSSVVADSDTTTNNSITDLSAYGTSNGAKPRAPLVHMSSICSISDSSRLTTSPQSPGGDKFNILQSGAGSSSSSASTPSVILPLHCAQCQQPVFVPNHPQNIPYICSSCTTTKPTSTPKTSDLPLKPAIQKDSTSTTRRQSVTVPKTRTSPRSSELLLLATYFDIGILRTLFSPSWLTDGYLWCLEYLHKRIIDIADEILSDALMSGTLPINILRFKSLSIPQLNLSNEHDYYEYLKNVYFNEQVTNDIIEQQCMMAGTGDVAASSSIKQPATLLNVPFKYFAGKSPYHGKHSQKYDNFYKKISKIRYIDEEGIEHLDLANIDRRDNLGTSSSSKASRLHLTDPGLLLLKTTPLNASDRSILPTANGTTRQSVDSLLNSSNSNTTKTAAPITTTNLNTMKTFSVSDSEINYKFLEEIEEAQGSSAYINRSGTINFGVVLAGIHAVICKEHHLKVCELVMNILDVLLGLAVISSSEDDMHKKQLLAVGNSGTAGEDRVDEQMEEWLKQIDAKEEEKFQLAVDITLRIIKRLGCPHCQPRGRSFTADQLRGKVRLSLNKLRILNQRRFEKYFLNLTLHGDLVHILDIFHALCGYCSESNVGLAHYSPYIPTKSETHVRQAYSNNFGNTHLGVGPKGIDGFILNIVFKTFVTRLIMMKEYLMSSENVALYGECRAFLTCIKENHGGIFRLVVFSSLLDPEKKLKALKQQDLNAKAKAKGSNPFVRQDGINSNGKGTLINRDLSDDADLDRHGSTSHQITTNGVEETPATVTASSTFSIKLKNIRTRTGSVIGGDDHSLYTHQEESLYVDLSLVRLGLLRLNFMMESCPPGSLPDPQFLNTLLTLDSPIISKAAYLVECAHFVRRCALGQWPEWMRINMTTFRPHESFTVRATGNMNSRLNKLYQAAAARMFYIWGEALSSQLETILDNEQQQVTTDHTNETGIGLEGGVGSSFWNSDETYEDYYNEAIVNRSGHDCPYSLRVVACLLLYEITSFLREVYDTLPKLSSIPTAGVNGRQQQTQRTNNQGFNVPTNLVETSSTLTDKRSTDRMRMGSVVSQISNRSSASISSEHPALSPQASSVIAPSVLSTVPATIININPTLAGERHISFAVNKENDSNESNHTALVLNDDDGVVVIDGNSLSGANDRRMSVAAYKSGSVTGSTGKSKLMRRSSVKLRKPSLRIKDSGKPNRRSSYRTRRRSHASNISSETDGHQSNIGSSVMEPTDEYLNGNDEDFDQGNFDDIINTRPFPWIKVVIRILNDANLTCDHQIKCLSNCYDKRTASCKNLTQALLNMYRLSPSNLPNISSSFSRSSSSTHRSTIHLKRNDTTSSKGQHDPKKRRLSTCLFGDGTGPSSDNAAKGINASKPPDGPIYGMVFETADPHFDKQVNTHFTAIATYLEKQVGTLTQVPLMILCKSSVLLEDEHYAQILNLSWELLLDRNEELAACAATIVILTAARASHLVDALVHEEMENTSALIRYNAILKFQTLWRFRYQFWIRLEEGAHSMMKILPPSIEFVLPSPALGISNLQTVDPPWMPHAKTLVQQVALNQEEVRAVVTASKTRKKHQQELIHSALMAEETSKRVARENFAMSTVSMLQSASFEPLLHQPRDEEEEGHTDDDRFVETSIQIRQAQGTFPSAFGAAVYLLVEMLEDEETLENGATVSAAARKAIWTCLIDEPTLLIRFFFEKLSHKERRIKSLQSLRRLMICLTDIPPQFAHAVFNYVLGLLMSMVRSPLDGSQELIIAGLTLLWQIIPYLHGLVLKDLKQILRKEQAEMMILITGNIPSTKKVIIHGPDLSQIPTQAIIQEDTQFSNVFLEALDFFGIPDAKRDRYYLIDVKTQQIHIPDTYVRDFYFFRRNIYPQLSLIPMDTKQSQKQLEQMSIYLKTTELSKVLFARYLVENTPYNQIHNCVTFFHDELIKSPSFPRKPLESDYNLYTRISDKELFNLDMLHKYNWIKLIACLFFNMDGKTTTTWDITLFLNVINGAFILHCEDFAMLRFCLAIYISTAKHFRHIFATNGYLLIMPTFLRVYSNIQSNPMLKRAIEYCCRQFFILHRIPFILQMLASISQLLDFDEQADVTDTNKIQPIHLFRLLIALEQTSVDAMRDDYSILELVKDDSTSSKTTSVITPTTMPIANMTVVAVLGQGNMIAPSTIKTLDFCYADDDTIFTLLNCIDVCVTVVAYAPDSIRSLQMLGIIDLLLPKYLEYLKDRTNKNDCQKHGREEVKIIEKLSVAIKTMISASESLTRAFVGPKHETLAGASYKHSRGSNRSPSIVPDEDSMSRFIDDRTKNKVQDVDEHKQASEFRWPRDTLLSVISTFVHFSSQRLKELNKLINDPTFRMPEILDAKSHTRLADIAHTLLKLGGFDPITMSCRGIQNYFQKLLPWTNWSQEQLRPALNLLLRRIDRMFSKICKKPMTKRCFDWEATAGILNGIYLTIDRHPYIAYFPNLKALVSGCIALVLNENVSESSHSVPRLDTAAFPKEFSRVVIKLVGRYLLAIKNQPNLEALTGNSWSFPNVPSAINHLLHFLLPLMFWAGSGRKDAPKIHPVDISYIITILLNSLKPSSKLASAMGAQGGPGSGAPGQISSGSGTGGGKQHLTIGEAILQNSSFTHKSMRQLKDLLQTASLLGLKVLMIGFTRQLKREWRRIAQSIKLMCNKQSNVSSILLSFIDFIISYKTPIFVILRPFIFHYIYSVTSDNDRDYEMITNIQQKLIFDKITPSKSTGEILNTLMQELNHLKAELTAVSLTTTQEMSRTGSGGGKKRVILSRTPRRRMRDDIPLLRLSSSDESKSLFPYETRPVGTEKVRFDTEALEQMKDRGGGTGASAATTDGRSVGSRVTNTYRIRQQQSSNSSLNASPKKKTEKIRVKEALDILETYLARYRVRSGVEIADIPIKWTRDLTLNNPLTMIDEPIAPVKSESSHFQSSSSNPNAPSHLSRSITVAGDRSPVTTDRLTRFYNKLEETDIDQSTTNKESGPILRTFRGRKRDTAHFDKSRLAKGLMQSHISSEPTITYDATKEMNEIFRPNKQANQQKPTSVTNETTSDFIETRASNDQSVHASIFVNTSNKQIPSSPSIPMTTILPTQTEVWISRSPNTPTVAEADYESQV
>Rotaria_socialis_CAF4414152.1 
MPKKHLPTTTLNGNYESNLPFRRDTIHNTDLPSENEDFIPVPIQIFLWRQSSPFIKQKFGNLTDASAIIFDRVLVQNILHGLSPSLTDAISSIPRWLLKKAAFPHVMHACSSVMKQNLPLIEQQQQQHSFPTSHSSLLVTTPSSHSPTVSTQIQIPSHLQLPTSLNSAMSSIENQLNQSYSPCRSSAIVNHSLSPIEIRLFHTLNCLILESSESKSQPCSLNAIQLFIYLFFPYIHTYLQGNKREFLSNPDLAQGMRIIWQPLFEYCQPDIRLFNALVKPVLITNNHREQRFSSDNNNQLNRSSTLIHSSIQRSSTEMQFSCDLKKQYSLDQPNIYSEASNTNYFQSKVNIQEKQNLNTIIRNASVTTTICQSIIDFSNYEIANNNQTSLAPIVHMESICSISNASQPTISPQTTVPNTSHINFGMPKSLSAPSMHLHFPSTRQPPNISNADVNNIISSPKTRSPEYLLFATYFDIGIIRTLFNPSWLTDGYLWCLEYLNKRMINISDEMLSDSLTNGILPINNLRIKSLSMPQINTINENNFFSYLKQNYLNEQTTHNIIEQQSMTTSPPNSINKPTKLLNVQCKFSSEKISYNKNYTQKCDNLYKKASKMCYIDDDRIEHLDLADTDRHRNFRKLSSTSSPHSGCFRFTGPNVLLFKTSILNNIDPVGQSANFESTVQKLTVSKSTTNLTAMKLGSVSDSAINYNFLAEPEEAQGLNGYINRNGTVNFGVILAGIHAVICKEHHFKVCELVMNILDVLFGLTVISSTEDEAYKKQLSNNGNKYIKTTFELTQEHIEKWLKQIDTIEDEKFQLALDIILRILKRLGCSNCQPRGRSFLLDQLHGKARVLLNKLRLLHHERFAKFFLHFTLTADLAHVLDILHAFCSYCSASTIGLAHYAPYLTTNHDVKSPQTYSNNFANTHLGTGLKGVDGFIFNIIFKPLVTRINQMEEHLLIPDNVKLYSECRAFLTYVKEHHGGIFRSVAFSSLIDAEKKITILRNLIKEKSTHQNDNKLRRSPDNNLVKNVYGSIDQELQKQSAIAEQSPVINRSQPITESLTEGDDHSLYEHQKQSLYVDLTCVRMGLLRLHCLLQSSPPGSLPDPQFLHNLLVLDAPIISKAAFLIECAHFVRCCSLGQWPVSMRINTATFRSHETHTGRTNGSINVRANKIYQAAAGRMFYIWGDALSSQLESILNIELQQNLSTNLWNKDEIFEDYYNEAIVNRSGHDCPHALKLLVCLLLYEITSFLRETYETLPKLSSLRIEAANCRQQRTNNTQHSTDVPSNIMDKHSTGRLRMDSLGSQISNRSTISLISEKQPFSPQMLSTATINMNPLARERHISFAIPKEHDSNESNHTAILMNDDDSGVGAADGYSTSVFTAAHKRKSIAGIPMKSKLSRRNSTKLTKLPVRMKDVGKSTHRSSFRARRRSHISNTTTDNDVHQNMTTECSTTEATIEHPASADDELELEKFDNFINTRPMPWMNVVIKIFNNVNLTCNHQLKCLSTCYEKQAKSCRNILVALLNMYQSSSSSTFYSRSSSMQTNLKCTDAGANTARRVGSLMQIPLMILCKSSVLLEDEHYSQILPLSWELLLDRNEELSSCAATIVILTAARAHTLVEELIHKEMENASPLVRYNAILKFQILWRFRHQLWVRLENDAHSTMKILPPSIEFVLPSPTLGLANLQTVDPPWMPHVKTLVQQVAINQEEVRAVVTTSKTRKRHQQELIHSALMTEDISKRVARENFAISIVPMLEGASFEPLLNLSEDEEDEAHTDDDRIMDTSIQLCEAQGTLPSVFGAAIFHLVDMLEDEEVINNGAIVSGAARKVLWNCLLDEPTLFIRFFFEKISQKERRIKSLQSLHHLMIYFTDIPPQFAHAIFNYVLGLLSSMVRSPLDGSQELIVNGLTLLWQIVPYLHGLVLKDLKQILRKEQAEMLILVTGNMPSTKKVIIHGPDMSQIPTQAIISEDTQFSSVLQEALEFFGIPSSKREQYYLIDVKTQLIHIPDTYVRDFYFFRRNIYPQLSLVYMDGKKSQQGLERMAIFLKTTELSKVLFARYLLETMPFNQINNCITFFHDELIKSPLFPRKSLESDFNLYTTIHNKEVFNLDMLHKYNWIKLITCIFFNMDDKITTTTTSDISLFISVINGSFILHCEDLLMLRFCLATYINIVKHFRHIFAANGYLLIMPTFLCVYSNIQSNPMLKKAIEYCCRQFFILHRIPFILQMLGSISQLFDFNQSTDNTHTNGVQSTSLFRLLIALEQTNFDSMTDDYSILELIKNDSSTSKTHDTTAGNMNTVAALGQRAMFVPRVIKSLDFCYADDDTIFTLLNCFDVCVTVDVEQVFRVGKFAYAPNSLRSLQMLNIIDMLLPKYLQHIKDYTNKNDIHKCGLNEIKKLEKLSITMKTLIHSSEWLTRTFTEPKSDASADVTYRYSRNSYLSPSILADEESTNRFIDERAKSKIQDVDELEQASEFRWPRDIILAIISTFIHFSIQRSNELIKLLRDSTIHLPELLDTKSHTRLADIAHTLLKLSSFDPITVGCRGVQNYFQKLLPYTDWSDEQLRPVLNNILRRIDRMFVKVCKKSTTKHSFDWEATAGILNGIYLTVDRHPYIAYFPNFKILISGCITLILNENQIDVGRSVPRTTIHIFPKELSRSVIKLVGRYLLAIKHQPNLEALTSNNSWSSLNTSSAIDYLLHFFLPLLFWMSSEQKDGQKLHPMDISYIITVLLSSVKPPLKPATTIGTQNISMASIVNAGKQHLILGEATLASNTFSHKPIGQLKYLAQTVSLLGLKIVIVSFSKQIRNESQRIIEAIKAICNKQAHISSNLLSFIDFIVSYETPIYVILRPFLCYYMNSMTSKNDSDYEIIRSIQQKLSFDKIVPSKSMAEILNELTQEWNQLNEELADESKIFDVHHKRATSTDKMHLSADVCQQMKNNDGTRTRMNIIHNQGSTARSQTTNTIYLEGQEQSDSSLDSSVKNRTEKIQVADALNILEAYYIRYRTRCGVSDTTNNRKEYSTLRDLSFMKVKTAASVPNNHLDVQSISKLRPQTAFSRSLITTSGHSGSTMNRSFKYYNQMGDNNASHEHSIGNETSPKLRTFHGLKRNMACLDKSRSTRSSRQFKTTNELSMKYDATEEMNVIFRPNRYVNQQSIDSSNIHPSSDQTSLNPFAHSTTNPTNDQTSNSSSR
>Nematostella_vectensis_XP_032230693.1 
MTNKSFAIREFNVERRSIPLAIQTYFWRQTSQLLKTKLVKRQYESACIALERVICENRIQDLQPSLASAVKSVPRWYFVHSSVPYVIQCCAALLSNRHQLGYFDRLSNSERELLYTLQWILYEAPAICNIEDPENQLHPMTTIELFVNLLIPHVFKIHENDLTFRLEYGQQLWKPLWSHKLPPLPAFTHHVMYKDPNNPDDMSMTGIMYDGNRNSRSSNTYSRKSGVPDALPFSSATFFDVAVLRCLSSPGWCEEGVYWALQYIIDYLKREFDIPDPLPKATSSMNRSVSCCEEIGVQIQVTSEDQTDVVHAAPPPVESAEVLVECTAAEKIDATEQVVETADDFTEDSSDVKLIEKPDEHRPSVTKLRITVDSPIMRRRSSPTGEASVEGENSSYYRISVTPSPATVELINETDHVKSDLGNTNNGADTESQNGGMEGLELSRYDSSGSLELSIGSGSSIQTGSDGDRLTFSFSSVSQLGSGQIDGTDSNEELIKTKGDRLERVRQLEAQSSISSDTDPQSKPHVQENEVTETGSSDAEKNLLCDSSIVTQETAIQSVEVFQTVEPFIRVSAASIHDSMFTRTEHYLVFPGAADYITTDGRLSVLVILQAVNGVLKENLSARVCGTAVKVLELLTTIHERERSRKRSSTVSTSLPHIDDRTVAETIAVGWKTHQSETVLGRLRTSFYGKTPTINSLATGCGIRLIKALGCPLGCGEGCHAYRGDLLRDQANNYLESLRKQDERLFKAWLLNYSRIEPVEEIVDFLHALLGFCEDGGGFGGDEEGFCMMPAEEEVKKKPEKPNLFANKEGVESIVVDVLLKPLTSRVAEMKLNDLDNLTFYGELRQLLRYIKENYGGAFWKVAMSGLLECAFKGKPVETAEVIQPTPAVTVTSKEPVVATCKAVKKEMSIREKMTPKATRRKFFKGQKTKHEESDIDLRSIHSATSFSSCKVTADGTAVKDTLSPRSKRKNFSLSAWRRKGAIGQTYDSDDEDDPNDPNSQAMSLKRKLFKEKSRKRIEEVFPSAVKNSRKKLCTSSSSSLQESPTIDIVVQEYQRKPVDITALREGLIRLRFLMKGTQPGAVPDPQIVAAMLDLEAPVVARAALLLECAYFVHRCNRGEWPMWLRANQSGFAQKRAKTFSLTTPKRNLEAMHEAGVLFHKWGVALGQKLEMVLKKRKNTAPNLQEEERRSNTRLDLLEEEVDEDFMDEGTLSEASRECPYALKMAACQLLIEITAFLRESHGMYQIRRDSRQMAGRGSRGKSLIGAEKRRSTHFSDQPHNRLSGLFGGGERIRKQSAISQGSVPSDFSSSLSPGRSSPHEPPVIMVQDQEGRAADDSMLLVRRASDAGRVRKLSDCGIGMTTDPLLSPKRSSLYLPKTSVGNASPRLPSRQPRHGTTGDKRRTASTRKRPSGPGMSGDFGGSDDESEDEETNRFPWLTAVILLNSSTSYLCDHQSRCPPNCHQRQKRVCSRLVKALEHVYTGQADKSDANKTRGLEKSRSKPGFNLASMHMGSPQHGAGSGDTHGKKDKDDNNMLDFIKHKLCGLTHCAFSLIAKAGTVIEQELLEETLPVAWELLLDEDQQLVSAAAAVFLLSGIRLRSKVEEMLYKELTCSDADDRVNSLLRYEVLWQSRFHAWPRLEERASFVLKVPPPRVDFTLPSPPLGIQTQHVPDCPWDPLLMLEEQPGNRKTKSKGNKKVKEAEEAEAKRILRAQFPLRTVPVSIEATMGSGEEEKTGRRQRRKSTHANWELNVFPRMLEDMTADGESHQVNADMWPAAFSSAVPHIIRLLDDVLVDTNKTAVMTVAYRLVWNSLIEDPVLFFRTILEEVTKKDKQESHICLIKKLFMYIDQLPPASARFLLNNLVGVAMYYARTNKPGAQDSVALVLSLTWELVPSVKGLFLKDIKQCLKKEHCDAAMLIFANVPGAKKLAVTCCNTESMSEKIPVNEEMTFSKVISYLRTRFNLNERDLWLIDTKSKQLLEERDYVRDVFAHRKGFPSPQLSLEHVDPESAFLLRQAQAFTSKLADTGRIAMCLAILKAVPNQKHSSFLHGEFSRQTSFPRKALDSDFALYSGGVKGKELFGMDVIHKIYWVKLVAALFQYTPSDFPWGPADLNLFINVINGAILLHCEDAAMIRLGIASLINIAIHFSHIFAGDGFHFVFPSLLQVYAHHQGNDMVTRAIEFALSQFYALHQKPCLLQLFASVAPILLLETRLEDATELEPDDPTALVPPKCLYTLLASLDKNVPDELDILELVHADKPLKAMDSCYGNEIDAPGESKVDIALRLCVTVVDFAPESKRATQMMVVLSAILPYYLESLSEESENGDMEATKKEAAAISALCTSINVLIKSSDVLTRSFVHFQSFKSMTDRSERQAGHSQWGSTTSLNISRGSVSSYDVAHGEDDDDGDGLHRERPLLERLRAQEAKNEVMEALEQYRKPRNALLVLVADYVSICTRRVEEIRKVLPTRQALPDLLDDISIILLAEIMYSLMKLAVYDPITMNSPGVQRYMLQALPLIDWSPDAVEPAVNLVLKRLSKIFNKLIHKPDLVRNIEWKSLESYVRGIYLVLCRQKFIAKSQYLKALVTTCMSFVLEERPTITISLTAFLPMAPICAPPQYFSDTIIKLASRLMHALNNDFTLKELCGGTTNFGSPLRTEKMFLRVLLPICIRLGSGRADAPKASPDDVAFALKCFLRVITTKNGEYQGAPTTRLSIMLEEESDGPRQLAFDDPFLTGGSKDDIPDSLYQAAYLGMKLLIVCFEDQLATEWHLIFSAIDKVVDNEMCGLAFWDFIDFAISHRSPLYLMLLPLIQIKASVIKHHTHAERTHKLQVIENLARPHHAARCKNAIIQKFMDELTAIKSRRAAKDEDEDLNDDDDMMMLNSPPQPRSSVKSESEVEVVEGEDTGAQPKQPKKMVTFSPHTSFDESSIPPKSPTGSEASWTSQDRRKKWLQHKQPTVEFSPDSSPFSHQRGTALKKSAVRRGSGRSKTLPAGSLSFDEMGVVRESPDEAEMAKSLSLPDNLDSTETLDEENLGNVVSIETGQDPSNKEIVEDENALCTEIAEESISIHVTTEVQEALKNQVTTVSDQQHKDNADMESDPNQNKPNVESDLGISVQEQRNVDKPELDAKKEDTSLTENETESKPAFRINDNLQFVIEISENVDNRTVQREEKCLLDTGTIRTDPESILDHLKETIIDDNDDDDYDEPLKDTEQDIFSSGSSPVKSGLEESDEEFLDAMSEWPKEVASVLARLDSRDHDYEDWDEEEAAAAVNQDDVIIPLSPPAASREAKMKLDGITTYSPSPPRHESFLPLESKSLTNYNASRESCGAYRDSGVDVQENENSPTHKPYRNGPQDGPSPDSFPNGQAGNRDITGLVPNGPVTTARCDSSPDILESIKPSPPVQPSSSVHSAKRSVPSYVINITGPFTERVANKGQGRTKLWHRLYAETNHHGNMVPLASEEDISAELAVDFSSAAYVDNSRETNV
>Amphimedon_queenslandica_XP_019850630.1 
MSTSTIENIAIGVRSTTPTNTRNLRDRRNASKKTRRRISFALDDIISPAHPRAWQASLKESFTNRQAFDIILLDIGKLDSEFTEFLEMNPHAFAESPPPSSFSSLTRYQEYVDAFISLFAQSTFDSSGRGGIENEITESLYGNRCPRKKIFRRLAVNPFYVAEENPESSDRIVLDCGSIPTAQLARMCDISILKFLSTVTEKTNIHSVVWALDYLAEMTKRLDLSIRTKSESGWYGVTFRKRKDTIRRSVIDVPQLAVDGKVVIALGPTSSINPETGQSLVAPSSPISIQGATPVPSIAITPESQFSLELDKTVQAAASNAPNIPIVSEPPSSSKLERQNEIPRSRVESSGPQRRYSTASRPNIHSPLADSSSSTTGPQRRNSVGSRPPGGIIASGRFPPRKSSMTMAPFNYSAGIESIAEEETGPEEPPKDDQRLRTPSPSSLRVGLRQHGVPPTIGESSISPSHDFLHPLSSGHPSMSPPRASPSSPLSSTSSLSLSIHASPSPNERASAHSTDVSEESESESSDSDEQSVRQKTPEPQVIKGATLSEADIQRELQSFITYEGRISLLAILKSVIQLPSSATLWTDDSWEACQKCFSLIQFCMDFGLEASTKESLNEPKRLIRQRSLLGADKKQEKASATYSRHVLQYAIKALIHCAVCTYSGCSSNSCLLSSYSLQNTRNASQNLNKMTHLLERLYSNSPLQYRDVVMEFSRQATLKEVFHFLHVMLQYCPRSPTKRENHEPSSSIVLSASVFRIIMDRMILLDLNEPTVKHNIVREAVSFVNFAMSLFDQDFIISKGFNHLRHYVQRVACSVLLPIPSPSQPPPSLPPPPPPPTLTASLPPVLSPAPSDMGTFPRRKDKSKSKDEDGPLSRKRGRTVTGITGPVEETRSPLFSRKTPRVQVKSPSPLSKQNSVENELNSTDTATTTTNNNTLHFKEHPVITALKEEWRGLKIGALHQRIRRLTILLELSEPGTIPEPSLLSSLFNVGPPGTVVPKALVLLECCLFVKKINSEGGSTVWLNQNQSGSHWDLFYLLRKWAEAIGDGLKECIKREKEQLSKGASNEVGDGCTNVIEEEPVFPDNEDNDNTDKVYTVNHSLKMMACVLLLEITRLLRQPPTKLLSHDAASSSSYQSYSSHQPHPPSRKISNISNFSTDSETVISSPYLSSPVEPRGAAAVRRMSSEYQLRPNISAMDELPKFMSVEHPFPPPPSDSSSRKVSVYLRINSRYGRNVGGSSFRRAPPSSPSYTGGDPPSDSQRGQGPQASPKQTPRRMSLSSAAFHRLGGGGGGAASHDVGGAGPNRNLGINAPGSRSYQHRKSFSITPSRETNPFPAAAKKKDSTSSHTQRSAPTIQPSPPSVRRTASRRRPSVISRFLQRGRHAFRRPRIDSNKKRSSTTTQASSVNSSPSFAHRRMGSYSHARQDSSSYFQKVEDLRTNFPWLDTVEHLIIFYHKSSEAQKGKQRQNCHDLISALNHIYSIQFDDTEETTPVPSTHSTAPGRSNAKLFRPPSHVSISTVFSDVNTLTRHRAFPTNVSSSDALVMETLKLLPGTAMGGRAAAKISQPGAGNGNTKNFSQRLAKLDFSGLRLRFLLESGKVWGSQPDNSSNNNDDNNNNTAATTDKNNTNKEFNIVQDDIKSLTLDWLMEVDSAASLEQLLSDYNQQRIDYCNNTLSGLLHAPFSLMTFAGPVLDASVFRDLRPVAWDALLDVDDPYANSAASFFLLSCIKEKEDISSVFSRNSKVTDLNSMRGTIKRFKKLWSSRDLVWSKMEDGAGKHFSVDEDKTKKDAQSIGYCLPPHLMGSFEEDLPHPSWTPKSVCNNTLCTQGISTSKCYQSTSLAPLIHLSDIANDVLPYHVTMINILTDDDTGASTTLIEVDKDDYEHGIINVKDRIKLSVFPNTLLPLIDLVIRSLCMLPSTSSSSDINATSTAQLSECAEEALWHCMLEHPHDLFLPLLNEFNRLYQIVRDQKRYANLTAEETAEEQLGNIIKPFHILLCHFPTLPTKAAHFLFNHFVGIIMRHTEQPLELSDSIVQSLLGLLRMVLTSVKSLSMKELKNQLKKESCYTSILTTARIRGVEKVKVSNQESDTKDPQEYIIDSDDMSFVHLIAKVRDMDPTSSEFISTFNNYYLTDQKTDLPVLSNLIIQDYYPTAPDGSFPHFQLCKISSSSRDGGAWSNTRQLEMLQTHKMSEIARVQFACQMLLKDTLTEQKFSEPNSIFIFEELLKSSSFPRKTLDSVGPSALSKWQLRVTDSMLRGVWSKFILTIFTQMEDYQPDDCIILYLTVLNGSLFLQSEDLTILRNTLAALLTAVAKFNTVFRSEGYQMVVPSLVQVYALHRKNKMVTAAIEYAWIAFYRVNQNLFLLQAISSIANLFNCEVSSLATSLGVNFSPLKFADEEELAGQGNVLERASIDLLKCLDSPEDSLPHDPIDMLGACHKAVNDYYGKSSTWSPCSLQQILTLCITIAAYDPEELRGMQILVFLDHLMPLLLREKCLNKDKDDILLANTVKYLVKGCDAIKKSQVLKGAELLGSARKGGPHPHPGVDHSVDPNVDAKLSAYMKKLLFVRHRAGTSQDLHDRSATELQNVPPGEPAEQLTTIVEGFKSRTINDVHSNIVNISRDSLLSIAAQFLSYTSKQDTTSTTTSRRCPLDLSSLTSIASIVDKIMRQGMKPNSSHMLISKGFTRTLLDLFPAIEWTSENKSVFIIVLERAFKLFKKVQVENQRDRTFLTQALWSGMETLLESYHQCINKCPSLLDSELILNKLKNLVDLCLAVKTSVVTTQPFTATSASTRQTKPFIFDAEPSFISTVVKLITEIIVASHKSSNKNKILLQTFFSGKLHFKESESSFVWKKLFLPLTINLGLRGVCEGQDDADALFLLETIFQIGEQIETIIKYRSLNNQYKIERFFIDLKVIFAAFSHKFSLDIWVKIANSIFTVSSRTDYIVLKPLSLSGESTNETYIRFCSMHLDFMEQFILLSRIPFYTVVWHSLFIIENQLTSLSECCTLEQSHPVRSILNCCIQKCRRLSQMSSLNPVTPSKQELLNKLEKQLQNGGIGGTESECIPQSQPGGVPGPSGLEESRAAPVFSGKSSLRRRNSKQPNFPVIVEAPECPEETEPPANASKTKPALLHQRPTTLSLREDGSDSPTLEKKSKKATSLSTPKSLTSSHQVSFGKASSTEGKQPLLATEKASSHKSSSPSSTSSSKSSSKKPHRRSPRLHSRMTDVKEEDCWDADGEESGLDTPRSSLSYPHSPYLAPSSLPISLDPSALTVTAEVHSYSPLSHSIKLLEVPTQTGPIDTSTAPDGGRAGNRPRLARASSIHDQPDEQTGQPRKDYDDIRTTPEPIDDLRTFRVSGNNISVTNKLFDSAFQETFDLLPSSDPSLEDPPNNNNNPSLPSIDSQETLL
>Trichoplax_adhaerens_EVG1037924 
MAAKEVNHVPLVIQNYFWKLQSPFMRPKLGKNCDGICVILERIICENKICGLPDGLIKAISSISRWDFVAAATPHVIRCCSAMLANRNQFDRMNIAETKLMYTLHWILLDARSECSTESILSMEVIQLFVQLMVPHAYNLRDADLTFRLEKGIRIWKALRHHQAPEVPAFTGQSINQNPLLQHKMVTNFDTAVVRCLTSSNWSEQGITWAIIYLQQQLTYSINSMSQQLLADSDNIREARSASCSRMRNTKRHVLQHQQRSLDHRSGKENTQTTNLTCNPLMLHQLAVNDISCGNSEAGSSSDIDDVDSASKEAYDLYRANISNAFCHIVRGRANPRLCDLICAYTLTVIDSNFLPWKCLEHYTSQEKGKQLQDMLAVYMGKESSSKSDLSHEALQQVGQAYEIYNSILILVVNVFKHLGCQYGCGEGIRGTHGDKLRSQTIDILIRLRNTSKVFFTACLRNFIVNNAIQDTLDFYHALLGFCCAESGTGNDMVHPMNSQNLGSIENYLLLSTLQTFLHQCQQFDNATHRNATLSGEIRQLLRHISHEYPDVYSRIVLTILVKSCKLSNRSPGLFSSSVPCSDSVPSSDSDFTVSCSSSFSGNADSSAVHKPRSLLKKLLTSSFKERSDTKMNKGSRGEISPSHLPSSNTASSSVIQDTGEIMEQPMTDRSTQSSATYASKSRNDYAAERIHSRNTGASVWKKHLSFLKLGQKAKKLRRESSILSEEGSAYANSSASIQAMEIKKYLENLNCGVLDFSFLIECSQPGSVPSPALLTAIFNLKSPIVARALIFAQLAHLVNRCRHNEWPTWMTRNYLQGRSTTAVKRRNARHKQAVAESFYQWGVAIGNKLRELHESETIAKHNSAEAHFEPFEITTSCPYSLKLVACQLIYEITAFFVENPSVKTKIDNYISPRREEPRSSRASVKQTVGFKRRRRTIRQKSRASSANSSPRSRRTSNVEINDDDSPLKVSSQSFDDRKPIKSPSASVKGAPANLFERRHSSVKLARTVVYGISTSIYSPRMHGGRTSISKSWRKKSSMAAAEVEVEAKDDDSSIFKRRSTKRRRQSPLDRTISAELGGVENRRRFMSTRVRKTSKGSTISNSFRQRLIHTARKFEQSEDNEPTSPTVKSNFDIDSFPWIRSVLQLCTDKDFSCKCLQQGNSKCYVSCHRFQTDCCYQLSNIMKLVCSRIHIPDELFIAILTSSKSPYENFTSSNKRLTPFLTYLDKDMSCIACSPFSVMSTAAATLPDSTYESLIPVTWQLLLESELKLSSVASTVFLLASSRKEEYVQELLRGEFNSKDASRIVKCIQRFSILWRNRYNMSPKLPHAAYKYFKFGPPRVKFTLPSPALGLPAQAVPDISWVFASHYRNPGDLDDKLSIVGYRTEVISQRREKKEKEIAQMKANQREKYKLLSIPLISHACNQDEGEETEGQDKEYNRIMQQPFFPPSLTASVIDLIACLENAATDFNGVSVMKTSLQVIWSCLVEEPSLFFRHFIENLLDRGSQDLLLQSIRKLLLCLPYLPQAAAHFLLNHLVGVVMHQVNNPTEFSKRSIMSVMSVVWQVASHVHDVKLKDIKATLRKEQSDSTVLICAGGPGTKKLKIFSPENLETAIEVPLHEDMQMGRVYDFAIARSHSHRDEYCLIDQKSDYVFDSKDYVIDFYSHRNNPPPNLLIKKLSRNDKEQRISAQIITRKLAEVGKLLFTQVLVHVDDNQILQQSLQLHSDLVKLQSFPRTAIDVDFVLCGIETYGRELITTDIVQRLSWINFILELFQGIGSTSSYLWSDEFTSYINIINGAILMHSEEVIILRSGLAVFIKIAQQFGQSFINNCGYNCILPTLIQIYAHHYHNSLAKQAIEFTWSQFYAIHRSPFLLRCLAIIEPLLSKPNIAVNETEKISAHNMFSLLMSMESKPSDPIGILDLFENLPKAADNCYDSVDWQFDFKLVIRLCVVVFVYAPESKRSFQLMSILNLLLPYYYDHLREKTRVSKQKLIDCKLEVDALNEIASSIHLLLKNSKFMAKSFTIPQKLYNHYVLHGDNKYKRKDMESSNHSVFIDVTSSITANQTFSLTRQSTPPYRQGTFEQASMFREGEKYDGGARIKDSQRGDYLLSIVSTFVTVHLQRLTELSHYLPRQYSISDVFDNNCFTIITDVTVSLFKLALYDSSVMRNVNISRYFTQIMPAIDWLHPNLFKYFRSFMKKLDKVLHSSARMQAFQTSQSCELIVSLAKGLTTIIQKKKELAGVQTVQGVISSLVSFLYENVPPFDEGISGYNDTTLNRVPDAFQQAVLDLVVVELYTVKEFSCLRAACNNDFEFGDKTEKELVFIRFLIPLTFQIAKHNFLGEDCCVLYPDIVFLMKCYLSALANQSKQRRKLMQFMPELIGHPPNSLHCGSLSFLPRKNLSKLNENKIEQLQHIAFLGLKVLITSFHKVLGNHWLLLSKFIQEYFTTEIDNECLRIALLDFIKFTMMYRTPLYLHLLPFVKSSLTELFEKKDRNEIMKQQIIEIQQISMQPFFDSAESCLSRLYDEFEKITFTKLVLIDSENIQDDEINSILDTPTSNKLLVRSKSYPLMFNEFASNRDDDEIVHHDRSITQATVFCSKLSINKARINFMIDKHRCRTEDIKKAKSAEEIVTEITCSNESENCNECDNQDLRETIL
>Rhizopus_delemar_KAG1464392.1 
MSQEDQNDLVKNYKEESSQDATLDKQYKKKTKHFSAWDKLRENVSEYSSDTLYHATSDPSRPNMSKMSSPMHKKQMYNPFLRNQHTTTAENPLHDKINLTNTTLVAAQAAGMSSFVRNFKSKVGAGRHNGAIYATSTAVQQDIYRLERDLEKLLSHMNNRSQNASFTESESSNHNTVYSSDSLALNNFSVKSASKKTIFHRHSQAVLDPSTQHNEKHLDVTRISANITSIMDIVNKHKSATRLPFTSEILAVLSIPFDRKPQKTEDCTQALDAFDHIRSRFTLLESSEHFEQVLFCCSILGSSGIDLKEKILDILKKLVEPCFTYPNYLPSTPTAFHALAYALATSFAKQTQNIELQEKKTTYDLVRSGMLSLLDNLANGKLISVQGDQWITYFHTTQAASASLAKICMVESLCKCLMVSICRQTSFHERNAELFLNNLIQKDQDIPTLLELLQRYWTEPDTEILPAYFKSLGLLTELASEISLALSIEKLKSSAIPLLFNFILEKSAPSNVYNYLNQAISGKIQKSVIFNIITMLLCFLSVDLLTAPSRSAPSSNTPRTPPNLTPQSSLNDMFISSPVLDDSGSEAPHIVVSPEEAFLSQLLETAKAYLIEMWNYGYKSHICKCIEIMLQDTSENQLAHTYQNLLFHIDIAIGEEIAKVTIPILFKRILDTSPAPTPDFCSMLYQLSQRFRPLFYKPVVSCVASNDNDKVASLLKLMTSLRQYLSGVQFWMQDAEMINVLLLSDVGPKKLQRETSSLQQNHTSSTNLLTWGSTTLGQCIIATELVWVLKELREKQKDPDRNMEEDEVAKKFLIDLERRLALFLTAKEKKVLVPLPLRIILCNLFADARFFCYTTHRPGWLTCTINWATQPRTNDIGSQAISETFLDENLSETGFCSNDMSLPVLNANHIEEALIMFQRMQNTYLDVVEYFRDESSTSHGDSHGTRQAASSLLFSNTQMTENLKYGRRHLAETMYPINQSSSVALNLNPPEFDHLENNEGESNSIMLDLAKHKFDGIEEINQDPFGSVFSLLAAVYSTLSSHELGRLLKPLWKTYMDDKKAASFTPAAFLLMECGEKIPKLTTEMFSQALQSKDPSSRLIAIQKILSLTGFRLNILNQSYIQISSRNKPFRGDGGAFATPFLPTDLGSNEFSLDEPRWMSKLKNTSNLPIELKRQIQELGWNEDDNAEEQEAFKKALTPLGLLPSLFLKDDNEDTNDADNPNIVVIRERGKIVDISKIITRRKRTATVHSFTAMFLTTVDLLMDDFAGVNNVLRELIEQFLKDDPALFLRAFLNNLGKHKADSLKDTLTRIRYIISMQRKLPPGLTHILFNYLAGMLKWIVRENQPDGLKFMTLVHPILAELTLSTNDLSVRDLRKNKIEHLLVSTGKFWFTHEQPADMFPRYLSSEQHSFAVLNIPQQIFFVACLRISHIQFLINYLARFPREVYAVKKTLQDYEPMPVPGSKWETRQLMEKAYYPDLSRRKNRQSNHKQEPLDTEDSQQHFDKEMLSLMRARIWLRFIDVLLNGLNKNYNDHNELERILQGVNTIMIEHSHDFGIIGQILILYTRMVTKFKRLFKSNRGYIIFLPALFKVFCESEDNPQITSAITFAWCRFYAVHEEAFVFQMLGALVPNILMIYGQSDEVGHWMIENLFKLMQAMDNPPHLGSAPDTLGLQLQVELDDHERSIQDRIDTASSQVSSALSVSIFKPLARGVTAPISQMEISTYNNRPFKLEDFIKLFLTVIAYDPGSLRAEQFVKVFTFLIPFFLEQSHLKSMMHEGVSALVNVFVKFSKSVKSVVTTNSHTTSGEYQGISSSDSRLPGSNNAANTGPKAESAQNAYGKQWQQNDRFTIKQEFITLVHKYMKHGGTLSEVSHEKMAQIIRIVLRDYRNIKGLTVKTDWIKDYLVVSMYSMVDTRNYTKSLKKVLSEIYAQYRVQWKTVDASDLYEGLAIMLEQGQGKAIMMNDLAGLVKEKFVSFGLTMATLTDWQNNTKGQVKFCNSLVRLIIAILENSSQDVFAEIERQVPSVGLIGRVVIPLCLQYNLQWEYSTVGISSTSELNSANNWTRLLNFIAGVCSHTSLLKSKSSGFSLSQFTTAMGQTNIEDEVDMSDFPEAKDGKQTPQSVAVLFSLSLIAIKIILIRSHNTFNDLKGSWSQIAFFIRNTLVFGQTLKLLKAKVGRSDSYNLASPSDVLSPGMPSPSFFSPLGLSSPGASPYLSSNNPSLSPDLRANFSSNAPLGTGTIYDFTTWRFLEFVVCFRTPLFVLLKDFIHEKLGQMGPNVGSYRNSLYSPRTSFNFPQNENTRWKSWGAEHSSVNTSGDGQSNANASAHSIVIPKLNIEDTGGVDAETLPTFGLGLHKSNSSASPGHVSHSPTGYSETDSSSPRSPTTNPFYKQQQHMSPGADVSKENNLHLLQAETITSVVNVQVAVGFKPALPWITMDSRDRSKPWNKKEAVARIANEWQLLLQLSTETDPLVNKANNNGSSANISASPLV
>Ramaria_rubella_KAF8583270.1
MTPPSVPLKVSSDRTHATPPPSRTGTPVVPSSSRSHWNQLRNAIVPGSPVPSSRSLVSDTGFPQPAPAAPPRSQTPKPSRLARLGFRQIVEHTREIIHDEVGRFETDIYQACTGARFSEARQRVEREGSQPYLPFMSTTSLPLSTISTASQQGRSGLSSELSSRAAPSLKPLHQTLVRYASISGPHGTIARLPYEAEVLSVLFLPFAVEVDREAEERWLAVETFEIAVKTWRASSQQRETDRILWCCKAALIPASPVRSRVLGALSNLLFCSTPVQDGNPLALQNILQGLLLLLHAFSKHPSLADVQIVRDLCVHVTSGACGELDIENVGNEYGEEWGSRDNQDSIRAQIVAESVVRCMQSGSESLRHWTLHESIETYWPPISESLSPLCKKIMARRLSAFLRSALSLLRLDTTQGNRPLLKSDSIVIIRILQHRALAELEQLPVSTHTNDSRALVVELLVELLATDAQSIRLPVVELICSWWNDVKGWRESLESGLRLFIEKAEWTHLSNALRDVIEKIPDDRSGLVTIIIPALHTRLVVDAAPFPLASLTSLLRLLAELHPQQFYKPLFSLAGASRDPTIVGHLSVVSALARHLPEFWIRDSEMVSVALMSDIGSAVGKGKAKEGHLVPWAKLRIGQSLIMLELIRCVKALTNEKKDPTSAPDSSQAQAYRFVTGLEARLSILLEAKEKGSLVPFSQRILLSSLFLEIRLFSRSLKPAPWLSRIVMWAVQSYLGANLQTSENPFSNELEPPHLIVGDEDHDEVISTFGKIHSIYVACWQSPTQNTRQRSTMLLSTSFDPRTPILDQPEAYTEAIKEREELMTSLSTGVASATLNLLVAVCSMLTHADHRLLGPVLWSRLLDDTDPYIVAPACFLMTYCLEKSPKDAIIPIQNDIHRPDSTIKRTSIRRLMTLFAWRTQLLSQTYLYDRGRRRPFKLARQPIAFVALDVGSGNYVHEQTEEDRKNLPGGSLPFELRKRLAEVGWNQDDQPTDTRLEKVRAPFSLFPITQLDHLNTVREQSTISPSRSADGVKQLLRRKSSATGQHLGTKRRPVFVPVLVQAFSSMSSLAVDSDPIVASAARDAILLMLRDDPAMLCRPIMDTLSGDLSQAGSAVSTLRTFLHVHNRMPPSASQHIFSHLGGFLKHISRDSDDPNTFTAFSHTVPLLSKLINQVSNLSIRDLRRSKFEIYVFPSGSLWFPPTAPMSSMFPQSLGPVANPFDELPSQLMAICMLRTAQNMLLLDMLKHKPQETQVIRKSLTGLVLPGENTGKELDLRSFIPRRSHDKRRQASYKQVSLVLSRSYLLLLGQAFRSMPRNFNGRAELARLFDGLNRILLAHGDDIGIVTHALIACMIAITRFRRLISSSRGFILFMPSILKVYAEAECHAGIRHAIQYASSRFYAIHEEAYLFQSLDLASNILVRLDHSTDQDWFAGRIWSFFSYLKASPLQALPDAAGIRDINRMEERDALIAHTVTGDISQTTSESSGGEQLNKILAMGQYENKILQLDDLVKLFLTVIAHDPTVKRSQNFLILFRRMAPDFYNGSKSARSVLRDGIGALGSALFVKTHRQKTAEANQARPSQYSNVEAPSHDPDDAAGLFDDHSSPNDHLVMRREYLGLLGTFVRNGGDLRQSTVRRALDLVKGLLKEPARPEPEFESDFLQNLTGGYLSRLGITAKHALTLLQDVAPVIRAFALSMDCSAVLDSLTQLLKRPELASDASLVQFVVEEIVGPVLEACEDAASENLLMSLPMRRSVISLVSHAATLGGDSVAGVIEKQSPSPGFLAGIVLPLCLTLKTSSEIATENQRQGKDRVDKQGVLFIRLLAYAMDACRLKADDGGGRSSPLPALNRRDSERSKRSSVMMDRTPLAMMATVILIIKAIIVRAEDDLSNGLTSVWVRLARFLQQLLADGDASFALPSILSPDPSPLQSPNLSSSFNDSHGRPLSDRHNPPSPSASVSAPRVVDYLTWSLLEFLCCAPSPLTLQMRLWMQEKVYTVDTQLKATEVQGPSFRRRSRRISSSVFARPRGSSMSPDALRGSRSLSAMPSELNLSASTDFSAYNRFPSSPAGSSLQPSWGGPRILHLGPTKDPPMFHRTERSSSQDGHLKNLARNACIGQPSLIRSTRDRIRVVQTFMGYDRLLPMDGGESSEVNPKTWSKISTLVMIAEEATLITEEFPEKFHESLGGEFVDIPSTTGVGEMQATGPNKKPILF
>Cryptococcus_neoformans_XP_012052642.1
MPLQSSTLSPTKNRRPSGPRQPPLRSSTASIASSPKSTSDAPISIVPSITPIEKLEYGTESSLDALLSLESQYTVSPETSPKLPEAAAPSRQVSEYELLPPSTFHTRPPTRGHTQVDQYAPSSRETFETHSKSGPDTRDALPMPTFSIASRPSTPTSSATRMSKPRPKPSRLNTNVISSSSLTSPTKMVSPGIKHWQQVRAHVMAPTPIEEWQHTTRLGKKPGLVSKAAGRFGFRHAADNIIGYTDRRRSMNGLLAELGDLTEEEKEAIVRERRKFARDIKACLDACALEESRRRLYRLDSNQNPNYLKDARPNAASIHSAAIHAHPHAAQRFTFDPSFSAFAPLLTELHKYLPDARSKKPWSRTCPHHSEILAELGVAFLEDSTSTDGEKQQALEVFGTIVKNWAADTSEEVMARWQWLCRALLTDDRQVRSRGLALLDSFVHFDSSLPRGHEDPHTALSFLALASNLLILLHAVQTARYPQPSHQSKVQSFLDELSDGRIIQVEAASIVELVGVIELSTTAGGIEKEIMWMAIGTVIQTHPHLALWLLETSDHGEQLVLDFAPPPLLHATPPYLPPLRSHTTAVLLTSLTSLVRTLIDFALIPAIWKIVRIHVLPEIETLPSGDVLAQALGKLVFELEVLFYRVQPLHPGTAGDSSRTYAESHPANAGPAFFEHRDLILRYTVDESPWKGPFVEAAKHVIRGASFGSACDMVEGFVRRKDMAALGRECVATLFSQHLTSTYSTQLAFPLLSYLSQFHPQILYKPLFALSASTQENSLLPSLLQVTAFTHILSPSRFWLTDPQMVTIVLMGDARPKVSKGKGKEGEKSVRDVRLGRWAVAMEFILAFKEISEVEGKNSDEKKWKAFGDELEGRLAAFLEAEEKDGALPAGYRALICQVLWTLRFKTQSAKRAPWTKQLVSWFIDTSRYIIPSEEEQATKYLRAMYSTFFPEIIPNDQSIGQPIVLPFSTPHTSAYFNHEARIEILTRGIEEVLPSLLVLAHDSLSTQDWETILPFLWAWYGTKASATREIGFLLEKCAEMIPAQLRSIIISDLTSTNAEVRCQALHNIFALFAWRNQILSQPILTSRRGPLFHFPNKTLEFVPTEIGSSEWVSPQDVQDTQLQKFGQTLPLELRQRLNELGWSDEDELKGSSDWEQTPVSSLPGLAFQSDGNLINGDTSGRPSSPMRSLVRKGSSASAGSSSNKKRKAIFAPLFVNMTYDQMTILAGEVDGPISATSLEVVRLLQRDDVISFLRPFTERMKNQFLNAMERLDRVTNFLTPGFAYSAINAIVGYLKTSLKTNADVEYWDIALASVVRLVSSVSEISLRDIRKNKAEHVLLPASIHEEDGGFKIHAPWRRGQRGVQTAQLLILNEILKANPREVYLVKKMLHSLPIQSSINHLPFARAWLVLVLTLFSFVNRNYNDRAELRQFLSNVGAILLLHGQSDLVIVAHAMRIFTLCSARFRRVFSSMGFPTIMRPVYETYAAGNAAIKDSIEYAAKSFYRIHEEVFVYQTCVVIADGSYDAKAVYALLSSLSHENTVSSGMTSGIRGSNDKEETDALVQMVSGPEITFAEIGKEAAERQAIKLASITLEDKLFPRENIVRLFVTAIASNPATACAANFLRLFSALVPKMNDPVSKDLLSEGVEALGSVIIKGKTGDEAAKSAFHPGADDSEADWTRARREYVFLVESFAKAGGHLGTSTTRRTLDMVLDLLKKQPESVGPSASSIVGELAKTRLASGRPTPFLREIAPIFRAFISVVDFSGVLDSISVLIRQSNYNLDEEITHIIVHDYVEPAVKLLASASKDSLVFIVPLRSSAVKLLSVTVFLQGDALGALERHHASASLLASVVMPLCLLLEPPREIDRQDIYSSLWIRLLQYVLKGPIEEGGHNPKSSSASVYHPRSIAASTVLVVQIVKIVLIRAPGSISGVKGLWAYVAQRILQIVDGGNARFMDSQRSLSPRVVDWLMWSVFELVALHPSALHIEFQARIHQALAMIDKQATYTSHPSSPALGPTLSPSTSQQYYPVRTRLSSNRSSSFIGHARSSSNVGLDHTPFASPDRLTTANLAVTPSRNRINSNISSPSHSPSPLSSPLVRSHGVGPEVEVIHSRSPSQGKIAGFSPAGAARPSFVALSARRVSRPVFEAFSSAYPTKNRFPSSASITDLGNSSEKAGGAVMHLLGAPNQVLSATSSGFPTLSLTNSSVVSPTRLKISTQNGERALRDVYVKSEELTQMASNAVRTVMLVYGWRFNNEEEDAVRNWSVLDALHIVSKQTKIFVEDEFRDIFSPAAGLYESGDDHIGSEKQEGVGDLRNRMRASENPEKTSIEKTRRLMDEKENDVPIVSVSSPYD
>Naematelia_encephala_ORY29522.1
MAELPSPPITPRARARVPSGPRPLRGSPTASRVTSTSSVPIISNRASTERLLRGKPSLSSLAPVDSSPSAFLDEQYGITESPESSPKLRESDSFLIGQRSRPREGHDSYPTGQSSSSRTAPLSEFPVESTAAPSGSTDRIRDAPVPSFHAISTDRPSFHAVSTDRLSHAVSTDRPSTPSSFSVSRPTTPVSSHGARSKPKPSRLNTVNLLHLPSSSPSRPVSPGLKHWQQVRSHVMAPSPIEERSSGKNKKIGLVSKAAGRFGFRHAAENVIGYEDRRRSLMGLDDLGGLSAEQREEMARERRRFAREVKACLDACSLEESHRRLWRLGRSGRGDEAIQAGSHPSGSNSTHKTPQANKHTGPSVHKHSAPLSVHTSRFTFDPDFSAFAPLLTELHRHLPAARAKRLWSRTCPHHAAILAELGVAFLPDGSSTSGERQQALEVFGVIVKHWASDNADEELTRWLWLCRALLIDDRQLRNRGLSLLASFLHSDPALPSGPDRPHSAAAFLRIATALVSLVHAIERAEYDATDHLRTVRQFIVDLAEGDILGVDQLSIIDMLGGKDVQGSMGGIEKELVWLAVTRALGQDVSLAKWLISDGSSHLQRFAPPPLLHATPPVILHLRALATISLLSSFTTLIRTSAPPKSTMINDLWDATQDLLIPVIDHLPNDDEFISDHLGAFLLELEMAHHCSVPRLEHGALDPFHITAPVAEENLPSGHRETIVTLMAAPGPWKSGIDKGVKSCVAKSPLAAVVRLLQSFLSAPAFLPLARDSLPIFFSRLSPTSSDTIIIRPFLLYLVKSHPQLLYKPLFSLSASTSATSLSARLNVVRTISTIVGASIFWTRADPQMVVIVLMGDVVPKESKGKGKEGERRIVNVKLGRYAVLAELITALHDVNVHGKGSDGFKGFAEILEQRLGSKLDAEEKEASLPSGYRNLMCALFEAMRLKTMSLRRSAWQKLVLRWFVEAESESETDAQLDILKTVQKATVVADSKGGSPSVKDVSELELPPYRCNLASLLVIVHACLSNDDWTTSMPHFWDRLGREGQNTKALVFLLMKCAEIIPAQLQKLVTSELTHRDSRVRRMSLCKLTILFAWRFQVLSQPVLTDRRGPIFHFPIRTSDFVATEIGSATWVPPHDIQDAQLQKFGTALPLELRQRLMELGWTEDASIAGKSDWEQTPVSSLPSLHYQLDSTMGSDGGEGKLSPMKSLMRKGSSGSGVSYQGKRRKAVFAPLIMGLVNEQALLLAQDIDGLTNAVSKELVRLVQRDEPIGLLRPLTDGFGTSFPTALGRLNAVSVDLTPAFAHGALNALVGHLKMTLRTDPTYLFLPAALATASRLISNVSEMSLRDIRKNKAEHVLLPASIHEEEGGFKLHGPWRDGQIEVQTAQLLILAAILKANPRDVYLVKKMLSNLQIQASITSISFARAWLLLIVDLFSTVNRNYNDRAELRHFLSNVAAILRLHGSTDMLITSHAMRIFILCSARFRRLFASMGFSTIMRAVYEVYAAGHSAIRDCIEYCARSFYRIHQDNFVYQVCVVISEGEYEPGAVYGLLASLSRGNSAVSGVASGIRGLNDREEMDTLVHMISGPEISLSEIGTAASERQASKLAAITLEDDLFPRENIVKLFFTVIAANPATPRASNFLRLLSGLIPHVTDQPSQELLREGVEALGEVVLRGKTGDEAAMMAFHPGEDGTQLDWVAARREYISLVESFARSGGQLGAPATRRTLDMVLDLLRKQPGQVGPAAASILRELAKTHLAGPRPAAFLKDIAPMFRSFMAVVDFSGVLDSITSLIQRSHFDIDVKLADLIVDSYVGPSLRLLSNAAEDNMAFILPLRTSAVNLLCAAVFVRGDALATLERLNASSSILASVVLPFCLQLEQPTQIDRDEVYNSIWIRLLHFVIRPRRSVRSTKTVAGRSLQDVAASTVLSIQIIKIICLRAYESISGVKGLWTYIAQYLLDIVQDGDGRFLESTSGSPRIVDWIMWSLFELLSLHRSPLLISFRFNIQTTLAAVHYAETHSRPSSPGDKIFPTTPSPRITSGHHRFPSARTPSFAIRSRIASGQSPSPEHPSHSRMPSYAIRLTPDGGTAGHARMPSQSLTPFLPGHARMASGARPSFAELSARRASKPVFDGARSAQGMAYRFPSSQPVRQLGTNEKGGSGGAIIHLIGVPSQVAAAAATGTSLTGSTLGASGQAIREISIKSPLLIDSTRKAVKTCSTVFGYEVDSEEYEDAVRIWTLQDALHVVSEQTRILIEDEFRDIFNPSRQDWVHTEQRSSLDEKVYDLETNEIKEETEQMIPSFSVTSA
>Tremellales_sp._Uapishka_1KAK4687249.1_P7C73_g2860
MSDPATPPPVKRPGRRVPSGARPAPLPLRSSPTASQAASRSGSASALTLTSTTTSENGLRSQQSFASSTMPTPGPETPLDRLLDDEKGFTISPEQSPELPSRGESSTSGFPLRPAVPLPSTDSPRSRTFSTQPLPLGSPISSKTQPTASFHVSRPSTPTSIGSPPPRAKPPKPSKLNTNLPVPSRSATSPTKAVSPGLKHWQQVRHHVLAPSPAEERTQLPNQKKKIGIVSKAAGRFGFKNAAENVMGYGQGGDRRISMMSGVSEIMGLSKEEREEIARERRRFARDLKACLDACSSEESKRRLSRTARHALSDGRPSNNSIHASSHHTRLTFDPNFSAFAPLLSELHRHLPAARAKKPWSRTCPHHSAILAELGVAFLGDGVAREGEGQQALEVFGAVVKNWGADGADEELDRWVWLCHALRTDDRQLRHRGLTLLSSFLHADPSLPRSTERPGTIPHFLRLSSSLIALLHAVESSQNPLPEHLDTIAGLLMDLSEGNIIDLEGKEKEVIWLAISKGGMEDHLWTWLLSQDREVLKRFSPPPILHAMPPETLQLRSLSSVHFLCSFTTLIGSSDGHLVDQIWKCVEEVFIAEISHLPEDETLARHLGALLIAMEVKCQDSVKEEEHGDTSDPFRISMSPRKNSIGLRYRTVLEEMLAGQRWTPGIEAAAKQAVISLPVLKITRMLQHFMGSKVSLSLGKKCLQSFWTRMISLSPAEAQDVKPFLIWLSLSHPQLFYLPLFSLSASTQVSTLSPHLKLVSVVSDIIGPRYWTMADPQMVTIVLIGDVGPKPSKGKGKEGEKRIVNVKLGRYAVLIELLNALNKLDDKEMKAIKVFAESVESKLGIMLDTEERDGSLPDGYRALLCHLLTRLRCLSFTLKRSQRISIIVKWFLEMTNAPVNDVEQVLSLASIYNTTAVVQGEEKRQTSIPDLLQARVPPTSSHKSAIIDMKLPQAATSLLVAVHACLTVEEWESLIFPLWRNYGIGGVLPQAVDNLPSDEMRRVGADPTEEDDFARIVKVGLRSKSGRAILTLASPNTINRSTALENLAKLYGWRYQVLSQPIISDRRVPIFQFSARTLEFVTTEIGSPVWVPPHDVQDAALQKFGPTLPFELRQRLMELGWSEDASTAGQNDWEKIPVTRLPPIQQRESTVAGEWSSPSKTLTRKSSNGSGHSHSGKKRKAVLAPLILGMIGDQASLLGEERNGNLAMSSRELVKMLQRDDPVAFLRPFTEGFDDHLPTALMKLNSALSTVTPGFAYAALNAIVGYLKTVLRTDPKFPHYGIALSTISRLMSSVSEMSLRDIRKNKAEHILLPASIHEDESGFKLHTPWRENQLDVQTVQLLILTEILKTNPREVYLVKKMLSNLQIRGCIHWLPFCRAWLSLISTLFGAVNRNYNDRAELRHFLQNVGAILQLHGRKDLLVSTHAIKVFMLCSARFRRLFTTMGFQTAMGPIYEVYSKGDKALRDCIEYAGRSFYRIHQDSYVYQTCAVIAETEGGYEGSTVYALLASLSEGNSARSGVASGIRGLNDKEEIEALVAMISRPEIALSEIGTAAAERQATKLASVTLEDSVFPRENIVRLFVTVIAANPASTRAVRFMKLFTAIVPSVKDPVSRELLRDGVEALGGVISKGKAGDDNAMSAFAPVSDNGVSDWISARREYVFLVEAFASSGGQLGAQATKRTLEMVLDLLQKQPESVGPAASSIVRGLAKTHLSSARPILFLRDIAQLFRQFIAVVDFSGVLDEITALIKRTTYALDEDTTRAIIDNYVEGSIKMLASASEDNMVFLVPLRSSAVSLLSAAVFLKGDALGTLERQPTSASLLASLVLPLCLMLEPPQDTDRDAVFASLWIRLLHYVIRSTAHGKPKAISTPPSPHAAAATTVLSVQIIKVIIIRAPESISRVKGLWQYIASHLLMIFDDMDSTSLSSVTIIEWIMWSLFELLALHRNPLQISFRFKIQTLLIELHNERLKSRPSTPGDVSKSHSPTMRSRISSVRSPSMAFGGGARTPSGLSLGQTPEHPNHARMPSQHLTPILSGHARTPSHASSKSPFGGGGHSRMPSLGIVHQHLTPGHARLPSMSAARPTFSDLSARRASRPVFDVSPSPTPGTRFRFPSSAPIRSLGVSGEKGAIIHLLSAPTQVLSATSTGFPTLGLGTGQSSISAVREVLLKNETLIEGTRKASRTVQMVFGYPVELQQDEEPVRIWSVHEALHVIVEQTKIFVEDEFRDVFNPAREEWVDVEDEKRESGFGCRVEAGMEEDEGLDLPVLHISSP
>CNAG_01613-t26_2-p1_transcript=CNAG_01613-t26_2_gene=CNAG_01613_organism=Cryptococcus_neoformans_var._grubii_H99_gene_product=hypothetical protein_transcript_product=hypothetical protein_location=CP003830.1_420507-427929_-__protein_length=2353_sequence_SO=chromosome_SO=protein_coding_gene_is_pseudo=false 17
MPLQSSTLSPTKNRRPSGPRQPPLRSSTASIASSPKSTSDAPISIVPSITPIEKLEYGTESSLDALLSLESQYTVSPETSPKLPEAAAPSRQVSEYELLPPSTFHTRPPTRGHTQVDQYAPSSRETFETHSKSGPDTRDALPMPTFSIASRPSTPTSSATRMSKPRPKPSRLNTNVISSSSLTSPTKMVSPGIKHWQQVRAHVMAPTPIEEWQHTTRLGKKPGLVSKAAGRFGFRHAADNIIGYTDRRRSMNGLLAELGDLTEEEKEAIVRERRKFARDIKACLDACALEESRRRLYRLDSNQNPNYLKDARPNAASIHSAAIHAHPHAAQRFTFDPSFSAFAPLLTELHKYLPDARSKKPWSRTCPHHSEILAELGVAFLEDSTSTDGEKQQALEVFGTIVKNWAADTSEEVMARWQWLCRALLTDDRQVRSRGLALLDSFVHFDSSLPRGHEDPHTALSFLALASNLLILLHAVQTARYPQPSHQSKVQSFLDELSDGRIIQVEAASIVELVGVIELSTTAGGIEKEIMWMAIGTVIQTHPHLALWLLETSDHGEQLVLDQFAPPPLLHATPPYLPPLRSHTTAVLLTSLTSLVRTLIDFALIPAIWKIVRIHVLPEIETLPSGDVLAQALGKLVFELEVLFYRVQPLHPGTAGDSSRTYAESHPANAGPAFFEHRDLILRYTVDESPWKGPFVEAAKHVIRGASFGSACDMVEGFVRRKDMAALGRECVATLFSQHLTSTYSTQLAFPLLSYLSQFHPQILYKPLFALSASTQENSLLPSLLQVTAFTHILSPSRFWLTDPQMVTIVLMGDARPKVSKGKGKEGEKSVRDVRLGRWAVAMEFILAFKEISEVEGKNSDEKKWKAFGDELEGRLAAFLEAEEKDGALPAGYRALICQVLWTLRFKTQSAKRAPWTKQLVSWFIDTSRYIIPSEEEQATKYLRAMYSTFFPEIIPNDQSIGQPIVLPFSTPHTSAYFNHEARIEILTRGIEEVLPSLLVLAHDSLSTQDWETILPFLWAWYGTKASATREIGFLLEKCAEMIPAQLRSIIISDLTSTNAEVRCQALHNIFALFAWRNQILSQPILTSRRGPLFHFPNKTLEFVPTEIGSSEWVSPQDVQDTQLQKFGQTLPLELRQRLNELGWSDEDELKGSSDWEQTPVSSLPGLAFQSDGNLINGDTSGRPSSPMRSLVRKGSSASAGSSSNKKRKAIFAPLFVNMTYDQMTILAGEVDGPISATSLEVVRLLQRDDVISFLRPFTERMKNQFLNAMERLDRVTNFLTPGFAYSAINAIVGYLKTSLKTNADVEYWDIALASVVRLVSSVSEISLRDIRKNKAEHVLLPASIHEEDGGFKIHAPWRRGQRGVQTAQLLILNEILKANPREVYLVKKMLHSLPIQSSINHLPFARAWLVLVLTLFSFVNRNYNDRAELRQFLSNVGAILLLHGQSDLVIVAHAMRIFTLCSARFRRVFSSMGFPTIMRPVYETYAAGNAAIKDSIEYAAKSFYRIHEEVFVYQTCVVIADGSYDAKAVYALLSSLSHENTVSSGMTSGIRGSNDKEETDALVQMVSGPEITFAEIGKEAAERQAIKLASITLEDKLFPRENIVRLFVTAIASNPATACAANFLRLFSALVPKMNDPVSKDLLSEGVEALGSVIIKGKTGDEAAKSAFHPGADDSEADWTRARREYVFLVESFAKAGGHLGTSTTRRTLDMVLDLLKKQPESVGPSASSIVGELAKTRLASGRPTPFLREIAPIFRAFISVVDFSGVLDSISVLIRQSNYNLDEEITHIIVHDYVEPAVKLLASASKDSLVFIVPLRSSAVKLLSVTVFLQGDALGALERHHASASLLASVVMPLCLLLEPPREIDRQDIYSSLWIRLLQYVLKGPIEEGGHNPKSSSASVYHPRSIAASTVLVVQIVKIVLIRAPGSISGVKGLWAYVAQRILQIVDGGNARFMDSQRSLSPRVVDWLMWSVFELVALHPSALHIEFQARIHQALAMIDKQATYTSHPSSPALGPTLSPSTSQQYYPVRTRLSSNRSSSFIGHARSSSNVGLDHTPFASPDRLTTANLAVTPSRNRINSNISSPSHSPSPLSSPLVRSHGVGPEVEVIHSRSPSQGKIAGFSPAGAARPSFVALSARRVSRPVFEAFSSAYPTKNRFPSSASITDLGNSSEKAGGAVMHLLGAPNQVLSATSSGFPTLSLTNSSVVSPTRLKISTQNGERALRDVYVKSEELTQMASNAVRTVMLVYGWRFNNEEEDAVRNWSVLDALHIVSKQTKIFVEDEFRDIFSPAAGLYESGDDHIGSEKQEGVGDLRNRMRASENPEKTSIEKTRRLMDEKENDVPIVSVSSPYD
