# Supplementary material for: NALCN/Cch1 channelosome subunits originated in early eukaryotes
Source: J Gen Physiol. 2025 Sep 5;157(6):e202413636. doi: 10.1085/jgp.202413636 (PMC12412391; doi:10.1085/jgp.202413636)
Supplement: Data S5 — provides protein sequences of fungal UNC80 subunits used to generate a profile HMM model. [file jgp_202413636_datas5.txt]

>Rhizopus_delemar_KAG1464392.1 
MSQEDQNDLVKNYKEESSQDATLDKQYKKKTKHFSAWDKLRENVSEYSSDTLYHATSDPSRPNMSKMSSPMHKKQMYNPFLRNQHTTTAENPLHDKINLTNTTLVAAQAAGMSSFVRNFKSKVGAGRHNGAIYATSTAVQQDIYRLERDLEKLLSHMNNRSQNASFTESESSNHNTVYSSDSLALNNFSVKSASKKTIFHRHSQAVLDPSTQHNEKHLDVTRISANITSIMDIVNKHKSATRLPFTSEILAVLSIPFDRKPQKTEDCTQALDAFDHIRSRFTLLESSEHFEQVLFCCSILGSSGIDLKEKILDILKKLVEPCFTYPNYLPSTPTAFHALAYALATSFAKQTQNIELQEKKTTYDLVRSGMLSLLDNLANGKLISVQGDQWITYFHTTQAASASLAKICMVESLCKCLMVSICRQTSFHERNAELFLNNLIQKDQDIPTLLELLQRYWTEPDTEILPAYFKSLGLLTELASEISLALSIEKLKSSAIPLLFNFILEKSAPSNVYNYLNQAISGKIQKSVIFNIITMLLCFLSVDLLTAPSRSAPSSNTPRTPPNLTPQSSLNDMFISSPVLDDSGSEAPHIVVSPEEAFLSQLLETAKAYLIEMWNYGYKSHICKCIEIMLQDTSENQLAHTYQNLLFHIDIAIGEEIAKVTIPILFKRILDTSPAPTPDFCSMLYQLSQRFRPLFYKPVVSCVASNDNDKVASLLKLMTSLRQYLSGVQFWMQDAEMINVLLLSDVGPKKLQRETSSLQQNHTSSTNLLTWGSTTLGQCIIATELVWVLKELREKQKDPDRNMEEDEVAKKFLIDLERRLALFLTAKEKKVLVPLPLRIILCNLFADARFFCYTTHRPGWLTCTINWATQPRTNDIGSQAISETFLDENLSETGFCSNDMSLPVLNANHIEEALIMFQRMQNTYLDVVEYFRDESSTSHGDSHGTRQAASSLLFSNTQMTENLKYGRRHLAETMYPINQSSSVALNLNPPEFDHLENNEGESNSIMLDLAKHKFDGIEEINQDPFGSVFSLLAAVYSTLSSHELGRLLKPLWKTYMDDKKAASFTPAAFLLMECGEKIPKLTTEMFSQALQSKDPSSRLIAIQKILSLTGFRLNILNQSYIQISSRNKPFRGDGGAFATPFLPTDLGSNEFSLDEPRWMSKLKNTSNLPIELKRQIQELGWNEDDNAEEQEAFKKALTPLGLLPSLFLKDDNEDTNDADNPNIVVIRERGKIVDISKIITRRKRTATVHSFTAMFLTTVDLLMDDFAGVNNVLRELIEQFLKDDPALFLRAFLNNLGKHKADSLKDTLTRIRYIISMQRKLPPGLTHILFNYLAGMLKWIVRENQPDGLKFMTLVHPILAELTLSTNDLSVRDLRKNKIEHLLVSTGKFWFTHEQPADMFPRYLSSEQHSFAVLNIPQQIFFVACLRISHIQFLINYLARFPREVYAVKKTLQDYEPMPVPGSKWETRQLMEKAYYPDLSRRKNRQSNHKQEPLDTEDSQQHFDKEMLSLMRARIWLRFIDVLLNGLNKNYNDHNELERILQGVNTIMIEHSHDFGIIGQILILYTRMVTKFKRLFKSNRGYIIFLPALFKVFCESEDNPQITSAITFAWCRFYAVHEEAFVFQMLGALVPNILMIYGQSDEVGHWMIENLFKLMQAMDNPPHLGSAPDTLGLQLQVELDDHERSIQDRIDTASSQVSSALSVSIFKPLARGVTAPISQMEISTYNNRPFKLEDFIKLFLTVIAYDPGSLRAEQFVKVFTFLIPFFLEQSHLKSMMHEGVSALVNVFVKFSKSVKSVVTTNSHTTSGEYQGISSSDSRLPGSNNAANTGPKAESAQNAYGKQWQQNDRFTIKQEFITLVHKYMKHGGTLSEVSHEKMAQIIRIVLRDYRNIKGLTVKTDWIKDYLVVSMYSMVDTRNYTKSLKKVLSEIYAQYRVQWKTVDASDLYEGLAIMLEQGQGKAIMMNDLAGLVKEKFVSFGLTMATLTDWQNNTKGQVKFCNSLVRLIIAILENSSQDVFAEIERQVPSVGLIGRVVIPLCLQYNLQWEYSTVGISSTSELNSANNWTRLLNFIAGVCSHTSLLKSKSSGFSLSQFTTAMGQTNIEDEVDMSDFPEAKDGKQTPQSVAVLFSLSLIAIKIILIRSHNTFNDLKGSWSQIAFFIRNTLVFGQTLKLLKAKVGRSDSYNLASPSDVLSPGMPSPSFFSPLGLSSPGASPYLSSNNPSLSPDLRANFSSNAPLGTGTIYDFTTWRFLEFVVCFRTPLFVLLKDFIHEKLGQMGPNVGSYRNSLYSPRTSFNFPQNENTRWKSWGAEHSSVNTSGDGQSNANASAHSIVIPKLNIEDTGGVDAETLPTFGLGLHKSNSSASPGHVSHSPTGYSETDSSSPRSPTTNPFYKQQQHMSPGADVSKENNLHLLQAETITSVVNVQVAVGFKPALPWITMDSRDRSKPWNKKEAVARIANEWQLLLQLSTETDPLVNKANNNGSSANISASPLV
>Ramaria_rubella_KAF8583270.1
MTPPSVPLKVSSDRTHATPPPSRTGTPVVPSSSRSHWNQLRNAIVPGSPVPSSRSLVSDTGFPQPAPAAPPRSQTPKPSRLARLGFRQIVEHTREIIHDEVGRFETDIYQACTGARFSEARQRVEREGSQPYLPFMSTTSLPLSTISTASQQGRSGLSSELSSRAAPSLKPLHQTLVRYASISGPHGTIARLPYEAEVLSVLFLPFAVEVDREAEERWLAVETFEIAVKTWRASSQQRETDRILWCCKAALIPASPVRSRVLGALSNLLFCSTPVQDGNPLALQNILQGLLLLLHAFSKHPSLADVQIVRDLCVHVTSGACGELDIENVGNEYGEEWGSRDNQDSIRAQIVAESVVRCMQSGSESLRHWTLHESIETYWPPISESLSPLCKKIMARRLSAFLRSALSLLRLDTTQGNRPLLKSDSIVIIRILQHRALAELEQLPVSTHTNDSRALVVELLVELLATDAQSIRLPVVELICSWWNDVKGWRESLESGLRLFIEKAEWTHLSNALRDVIEKIPDDRSGLVTIIIPALHTRLVVDAAPFPLASLTSLLRLLAELHPQQFYKPLFSLAGASRDPTIVGHLSVVSALARHLPEFWIRDSEMVSVALMSDIGSAVGKGKAKEGHLVPWAKLRIGQSLIMLELIRCVKALTNEKKDPTSAPDSSQAQAYRFVTGLEARLSILLEAKEKGSLVPFSQRILLSSLFLEIRLFSRSLKPAPWLSRIVMWAVQSYLGANLQTSENPFSNELEPPHLIVGDEDHDEVISTFGKIHSIYVACWQSPTQNTRQRSTMLLSTSFDPRTPILDQPEAYTEAIKEREELMTSLSTGVASATLNLLVAVCSMLTHADHRLLGPVLWSRLLDDTDPYIVAPACFLMTYCLEKSPKDAIIPIQNDIHRPDSTIKRTSIRRLMTLFAWRTQLLSQTYLYDRGRRRPFKLARQPIAFVALDVGSGNYVHEQTEEDRKNLPGGSLPFELRKRLAEVGWNQDDQPTDTRLEKVRAPFSLFPITQLDHLNTVREQSTISPSRSADGVKQLLRRKSSATGQHLGTKRRPVFVPVLVQAFSSMSSLAVDSDPIVASAARDAILLMLRDDPAMLCRPIMDTLSGDLSQAGSAVSTLRTFLHVHNRMPPSASQHIFSHLGGFLKHISRDSDDPNTFTAFSHTVPLLSKLINQVSNLSIRDLRRSKFEIYVFPSGSLWFPPTAPMSSMFPQSLGPVANPFDELPSQLMAICMLRTAQNMLLLDMLKHKPQETQVIRKSLTGLVLPGENTGKELDLRSFIPRRSHDKRRQASYKQVSLVLSRSYLLLLGQAFRSMPRNFNGRAELARLFDGLNRILLAHGDDIGIVTHALIACMIAITRFRRLISSSRGFILFMPSILKVYAEAECHAGIRHAIQYASSRFYAIHEEAYLFQSLDLASNILVRLDHSTDQDWFAGRIWSFFSYLKASPLQALPDAAGIRDINRMEERDALIAHTVTGDISQTTSESSGGEQLNKILAMGQYENKILQLDDLVKLFLTVIAHDPTVKRSQNFLILFRRMAPDFYNGSKSARSVLRDGIGALGSALFVKTHRQKTAEANQARPSQYSNVEAPSHDPDDAAGLFDDHSSPNDHLVMRREYLGLLGTFVRNGGDLRQSTVRRALDLVKGLLKEPARPEPEFESDFLQNLTGGYLSRLGITAKHALTLLQDVAPVIRAFALSMDCSAVLDSLTQLLKRPELASDASLVQFVVEEIVGPVLEACEDAASENLLMSLPMRRSVISLVSHAATLGGDSVAGVIEKQSPSPGFLAGIVLPLCLTLKTSSEIATENQRQGKDRVDKQGVLFIRLLAYAMDACRLKADDGGGRSSPLPALNRRDSERSKRSSVMMDRTPLAMMATVILIIKAIIVRAEDDLSNGLTSVWVRLARFLQQLLADGDASFALPSILSPDPSPLQSPNLSSSFNDSHGRPLSDRHNPPSPSASVSAPRVVDYLTWSLLEFLCCAPSPLTLQMRLWMQEKVYTVDTQLKATEVQGPSFRRRSRRISSSVFARPRGSSMSPDALRGSRSLSAMPSELNLSASTDFSAYNRFPSSPAGSSLQPSWGGPRILHLGPTKDPPMFHRTERSSSQDGHLKNLARNACIGQPSLIRSTRDRIRVVQTFMGYDRLLPMDGGESSEVNPKTWSKISTLVMIAEEATLITEEFPEKFHESLGGEFVDIPSTTGVGEMQATGPNKKPILF
>Cryptococcus_neoformans_XP_012052642.1
MPLQSSTLSPTKNRRPSGPRQPPLRSSTASIASSPKSTSDAPISIVPSITPIEKLEYGTESSLDALLSLESQYTVSPETSPKLPEAAAPSRQVSEYELLPPSTFHTRPPTRGHTQVDQYAPSSRETFETHSKSGPDTRDALPMPTFSIASRPSTPTSSATRMSKPRPKPSRLNTNVISSSSLTSPTKMVSPGIKHWQQVRAHVMAPTPIEEWQHTTRLGKKPGLVSKAAGRFGFRHAADNIIGYTDRRRSMNGLLAELGDLTEEEKEAIVRERRKFARDIKACLDACALEESRRRLYRLDSNQNPNYLKDARPNAASIHSAAIHAHPHAAQRFTFDPSFSAFAPLLTELHKYLPDARSKKPWSRTCPHHSEILAELGVAFLEDSTSTDGEKQQALEVFGTIVKNWAADTSEEVMARWQWLCRALLTDDRQVRSRGLALLDSFVHFDSSLPRGHEDPHTALSFLALASNLLILLHAVQTARYPQPSHQSKVQSFLDELSDGRIIQVEAASIVELVGVIELSTTAGGIEKEIMWMAIGTVIQTHPHLALWLLETSDHGEQLVLDFAPPPLLHATPPYLPPLRSHTTAVLLTSLTSLVRTLIDFALIPAIWKIVRIHVLPEIETLPSGDVLAQALGKLVFELEVLFYRVQPLHPGTAGDSSRTYAESHPANAGPAFFEHRDLILRYTVDESPWKGPFVEAAKHVIRGASFGSACDMVEGFVRRKDMAALGRECVATLFSQHLTSTYSTQLAFPLLSYLSQFHPQILYKPLFALSASTQENSLLPSLLQVTAFTHILSPSRFWLTDPQMVTIVLMGDARPKVSKGKGKEGEKSVRDVRLGRWAVAMEFILAFKEISEVEGKNSDEKKWKAFGDELEGRLAAFLEAEEKDGALPAGYRALICQVLWTLRFKTQSAKRAPWTKQLVSWFIDTSRYIIPSEEEQATKYLRAMYSTFFPEIIPNDQSIGQPIVLPFSTPHTSAYFNHEARIEILTRGIEEVLPSLLVLAHDSLSTQDWETILPFLWAWYGTKASATREIGFLLEKCAEMIPAQLRSIIISDLTSTNAEVRCQALHNIFALFAWRNQILSQPILTSRRGPLFHFPNKTLEFVPTEIGSSEWVSPQDVQDTQLQKFGQTLPLELRQRLNELGWSDEDELKGSSDWEQTPVSSLPGLAFQSDGNLINGDTSGRPSSPMRSLVRKGSSASAGSSSNKKRKAIFAPLFVNMTYDQMTILAGEVDGPISATSLEVVRLLQRDDVISFLRPFTERMKNQFLNAMERLDRVTNFLTPGFAYSAINAIVGYLKTSLKTNADVEYWDIALASVVRLVSSVSEISLRDIRKNKAEHVLLPASIHEEDGGFKIHAPWRRGQRGVQTAQLLILNEILKANPREVYLVKKMLHSLPIQSSINHLPFARAWLVLVLTLFSFVNRNYNDRAELRQFLSNVGAILLLHGQSDLVIVAHAMRIFTLCSARFRRVFSSMGFPTIMRPVYETYAAGNAAIKDSIEYAAKSFYRIHEEVFVYQTCVVIADGSYDAKAVYALLSSLSHENTVSSGMTSGIRGSNDKEETDALVQMVSGPEITFAEIGKEAAERQAIKLASITLEDKLFPRENIVRLFVTAIASNPATACAANFLRLFSALVPKMNDPVSKDLLSEGVEALGSVIIKGKTGDEAAKSAFHPGADDSEADWTRARREYVFLVESFAKAGGHLGTSTTRRTLDMVLDLLKKQPESVGPSASSIVGELAKTRLASGRPTPFLREIAPIFRAFISVVDFSGVLDSISVLIRQSNYNLDEEITHIIVHDYVEPAVKLLASASKDSLVFIVPLRSSAVKLLSVTVFLQGDALGALERHHASASLLASVVMPLCLLLEPPREIDRQDIYSSLWIRLLQYVLKGPIEEGGHNPKSSSASVYHPRSIAASTVLVVQIVKIVLIRAPGSISGVKGLWAYVAQRILQIVDGGNARFMDSQRSLSPRVVDWLMWSVFELVALHPSALHIEFQARIHQALAMIDKQATYTSHPSSPALGPTLSPSTSQQYYPVRTRLSSNRSSSFIGHARSSSNVGLDHTPFASPDRLTTANLAVTPSRNRINSNISSPSHSPSPLSSPLVRSHGVGPEVEVIHSRSPSQGKIAGFSPAGAARPSFVALSARRVSRPVFEAFSSAYPTKNRFPSSASITDLGNSSEKAGGAVMHLLGAPNQVLSATSSGFPTLSLTNSSVVSPTRLKISTQNGERALRDVYVKSEELTQMASNAVRTVMLVYGWRFNNEEEDAVRNWSVLDALHIVSKQTKIFVEDEFRDIFSPAAGLYESGDDHIGSEKQEGVGDLRNRMRASENPEKTSIEKTRRLMDEKENDVPIVSVSSPYD
>Naematelia_encephala_ORY29522.1
MAELPSPPITPRARARVPSGPRPLRGSPTASRVTSTSSVPIISNRASTERLLRGKPSLSSLAPVDSSPSAFLDEQYGITESPESSPKLRESDSFLIGQRSRPREGHDSYPTGQSSSSRTAPLSEFPVESTAAPSGSTDRIRDAPVPSFHAISTDRPSFHAVSTDRLSHAVSTDRPSTPSSFSVSRPTTPVSSHGARSKPKPSRLNTVNLLHLPSSSPSRPVSPGLKHWQQVRSHVMAPSPIEERSSGKNKKIGLVSKAAGRFGFRHAAENVIGYEDRRRSLMGLDDLGGLSAEQREEMARERRRFAREVKACLDACSLEESHRRLWRLGRSGRGDEAIQAGSHPSGSNSTHKTPQANKHTGPSVHKHSAPLSVHTSRFTFDPDFSAFAPLLTELHRHLPAARAKRLWSRTCPHHAAILAELGVAFLPDGSSTSGERQQALEVFGVIVKHWASDNADEELTRWLWLCRALLIDDRQLRNRGLSLLASFLHSDPALPSGPDRPHSAAAFLRIATALVSLVHAIERAEYDATDHLRTVRQFIVDLAEGDILGVDQLSIIDMLGGKDVQGSMGGIEKELVWLAVTRALGQDVSLAKWLISDGSSHLQRFAPPPLLHATPPVILHLRALATISLLSSFTTLIRTSAPPKSTMINDLWDATQDLLIPVIDHLPNDDEFISDHLGAFLLELEMAHHCSVPRLEHGALDPFHITAPVAEENLPSGHRETIVTLMAAPGPWKSGIDKGVKSCVAKSPLAAVVRLLQSFLSAPAFLPLARDSLPIFFSRLSPTSSDTIIIRPFLLYLVKSHPQLLYKPLFSLSASTSATSLSARLNVVRTISTIVGASIFWTRADPQMVVIVLMGDVVPKESKGKGKEGERRIVNVKLGRYAVLAELITALHDVNVHGKGSDGFKGFAEILEQRLGSKLDAEEKEASLPSGYRNLMCALFEAMRLKTMSLRRSAWQKLVLRWFVEAESESETDAQLDILKTVQKATVVADSKGGSPSVKDVSELELPPYRCNLASLLVIVHACLSNDDWTTSMPHFWDRLGREGQNTKALVFLLMKCAEIIPAQLQKLVTSELTHRDSRVRRMSLCKLTILFAWRFQVLSQPVLTDRRGPIFHFPIRTSDFVATEIGSATWVPPHDIQDAQLQKFGTALPLELRQRLMELGWTEDASIAGKSDWEQTPVSSLPSLHYQLDSTMGSDGGEGKLSPMKSLMRKGSSGSGVSYQGKRRKAVFAPLIMGLVNEQALLLAQDIDGLTNAVSKELVRLVQRDEPIGLLRPLTDGFGTSFPTALGRLNAVSVDLTPAFAHGALNALVGHLKMTLRTDPTYLFLPAALATASRLISNVSEMSLRDIRKNKAEHVLLPASIHEEEGGFKLHGPWRDGQIEVQTAQLLILAAILKANPRDVYLVKKMLSNLQIQASITSISFARAWLLLIVDLFSTVNRNYNDRAELRHFLSNVAAILRLHGSTDMLITSHAMRIFILCSARFRRLFASMGFSTIMRAVYEVYAAGHSAIRDCIEYCARSFYRIHQDNFVYQVCVVISEGEYEPGAVYGLLASLSRGNSAVSGVASGIRGLNDREEMDTLVHMISGPEISLSEIGTAASERQASKLAAITLEDDLFPRENIVKLFFTVIAANPATPRASNFLRLLSGLIPHVTDQPSQELLREGVEALGEVVLRGKTGDEAAMMAFHPGEDGTQLDWVAARREYISLVESFARSGGQLGAPATRRTLDMVLDLLRKQPGQVGPAAASILRELAKTHLAGPRPAAFLKDIAPMFRSFMAVVDFSGVLDSITSLIQRSHFDIDVKLADLIVDSYVGPSLRLLSNAAEDNMAFILPLRTSAVNLLCAAVFVRGDALATLERLNASSSILASVVLPFCLQLEQPTQIDRDEVYNSIWIRLLHFVIRPRRSVRSTKTVAGRSLQDVAASTVLSIQIIKIICLRAYESISGVKGLWTYIAQYLLDIVQDGDGRFLESTSGSPRIVDWIMWSLFELLSLHRSPLLISFRFNIQTTLAAVHYAETHSRPSSPGDKIFPTTPSPRITSGHHRFPSARTPSFAIRSRIASGQSPSPEHPSHSRMPSYAIRLTPDGGTAGHARMPSQSLTPFLPGHARMASGARPSFAELSARRASKPVFDGARSAQGMAYRFPSSQPVRQLGTNEKGGSGGAIIHLIGVPSQVAAAAATGTSLTGSTLGASGQAIREISIKSPLLIDSTRKAVKTCSTVFGYEVDSEEYEDAVRIWTLQDALHVVSEQTRILIEDEFRDIFNPSRQDWVHTEQRSSLDEKVYDLETNEIKEETEQMIPSFSVTSA
>Tremellales_sp._Uapishka_1KAK4687249.1_P7C73_g2860
MSDPATPPPVKRPGRRVPSGARPAPLPLRSSPTASQAASRSGSASALTLTSTTTSENGLRSQQSFASSTMPTPGPETPLDRLLDDEKGFTISPEQSPELPSRGESSTSGFPLRPAVPLPSTDSPRSRTFSTQPLPLGSPISSKTQPTASFHVSRPSTPTSIGSPPPRAKPPKPSKLNTNLPVPSRSATSPTKAVSPGLKHWQQVRHHVLAPSPAEERTQLPNQKKKIGIVSKAAGRFGFKNAAENVMGYGQGGDRRISMMSGVSEIMGLSKEEREEIARERRRFARDLKACLDACSSEESKRRLSRTARHALSDGRPSNNSIHASSHHTRLTFDPNFSAFAPLLSELHRHLPAARAKKPWSRTCPHHSAILAELGVAFLGDGVAREGEGQQALEVFGAVVKNWGADGADEELDRWVWLCHALRTDDRQLRHRGLTLLSSFLHADPSLPRSTERPGTIPHFLRLSSSLIALLHAVESSQNPLPEHLDTIAGLLMDLSEGNIIDLEGKEKEVIWLAISKGGMEDHLWTWLLSQDREVLKRFSPPPILHAMPPETLQLRSLSSVHFLCSFTTLIGSSDGHLVDQIWKCVEEVFIAEISHLPEDETLARHLGALLIAMEVKCQDSVKEEEHGDTSDPFRISMSPRKNSIGLRYRTVLEEMLAGQRWTPGIEAAAKQAVISLPVLKITRMLQHFMGSKVSLSLGKKCLQSFWTRMISLSPAEAQDVKPFLIWLSLSHPQLFYLPLFSLSASTQVSTLSPHLKLVSVVSDIIGPRYWTMADPQMVTIVLIGDVGPKPSKGKGKEGEKRIVNVKLGRYAVLIELLNALNKLDDKEMKAIKVFAESVESKLGIMLDTEERDGSLPDGYRALLCHLLTRLRCLSFTLKRSQRISIIVKWFLEMTNAPVNDVEQVLSLASIYNTTAVVQGEEKRQTSIPDLLQARVPPTSSHKSAIIDMKLPQAATSLLVAVHACLTVEEWESLIFPLWRNYGIGGVLPQAVDNLPSDEMRRVGADPTEEDDFARIVKVGLRSKSGRAILTLASPNTINRSTALENLAKLYGWRYQVLSQPIISDRRVPIFQFSARTLEFVTTEIGSPVWVPPHDVQDAALQKFGPTLPFELRQRLMELGWSEDASTAGQNDWEKIPVTRLPPIQQRESTVAGEWSSPSKTLTRKSSNGSGHSHSGKKRKAVLAPLILGMIGDQASLLGEERNGNLAMSSRELVKMLQRDDPVAFLRPFTEGFDDHLPTALMKLNSALSTVTPGFAYAALNAIVGYLKTVLRTDPKFPHYGIALSTISRLMSSVSEMSLRDIRKNKAEHILLPASIHEDESGFKLHTPWRENQLDVQTVQLLILTEILKTNPREVYLVKKMLSNLQIRGCIHWLPFCRAWLSLISTLFGAVNRNYNDRAELRHFLQNVGAILQLHGRKDLLVSTHAIKVFMLCSARFRRLFTTMGFQTAMGPIYEVYSKGDKALRDCIEYAGRSFYRIHQDSYVYQTCAVIAETEGGYEGSTVYALLASLSEGNSARSGVASGIRGLNDKEEIEALVAMISRPEIALSEIGTAAAERQATKLASVTLEDSVFPRENIVRLFVTVIAANPASTRAVRFMKLFTAIVPSVKDPVSRELLRDGVEALGGVISKGKAGDDNAMSAFAPVSDNGVSDWISARREYVFLVEAFASSGGQLGAQATKRTLEMVLDLLQKQPESVGPAASSIVRGLAKTHLSSARPILFLRDIAQLFRQFIAVVDFSGVLDEITALIKRTTYALDEDTTRAIIDNYVEGSIKMLASASEDNMVFLVPLRSSAVSLLSAAVFLKGDALGTLERQPTSASLLASLVLPLCLMLEPPQDTDRDAVFASLWIRLLHYVIRSTAHGKPKAISTPPSPHAAAATTVLSVQIIKVIIIRAPESISRVKGLWQYIASHLLMIFDDMDSTSLSSVTIIEWIMWSLFELLALHRNPLQISFRFKIQTLLIELHNERLKSRPSTPGDVSKSHSPTMRSRISSVRSPSMAFGGGARTPSGLSLGQTPEHPNHARMPSQHLTPILSGHARTPSHASSKSPFGGGGHSRMPSLGIVHQHLTPGHARLPSMSAARPTFSDLSARRASRPVFDVSPSPTPGTRFRFPSSAPIRSLGVSGEKGAIIHLLSAPTQVLSATSTGFPTLGLGTGQSSISAVREVLLKNETLIEGTRKASRTVQMVFGYPVELQQDEEPVRIWSVHEALHVIVEQTKIFVEDEFRDVFNPAREEWVDVEDEKRESGFGCRVEAGMEEDEGLDLPVLHISSP
>CNAG_01613-t26_2-p1_transcript=CNAG_01613-t26_2_gene=CNAG_01613_organism=Cryptococcus_neoformans_var._grubii_H99_gene_product=hypothetical protein_transcript_product=hypothetical protein_location=CP003830.1_420507-427929_-__protein_length=2353_sequence_SO=chromosome_SO=protein_coding_gene_is_pseudo=false 17
MPLQSSTLSPTKNRRPSGPRQPPLRSSTASIASSPKSTSDAPISIVPSITPIEKLEYGTESSLDALLSLESQYTVSPETSPKLPEAAAPSRQVSEYELLPPSTFHTRPPTRGHTQVDQYAPSSRETFETHSKSGPDTRDALPMPTFSIASRPSTPTSSATRMSKPRPKPSRLNTNVISSSSLTSPTKMVSPGIKHWQQVRAHVMAPTPIEEWQHTTRLGKKPGLVSKAAGRFGFRHAADNIIGYTDRRRSMNGLLAELGDLTEEEKEAIVRERRKFARDIKACLDACALEESRRRLYRLDSNQNPNYLKDARPNAASIHSAAIHAHPHAAQRFTFDPSFSAFAPLLTELHKYLPDARSKKPWSRTCPHHSEILAELGVAFLEDSTSTDGEKQQALEVFGTIVKNWAADTSEEVMARWQWLCRALLTDDRQVRSRGLALLDSFVHFDSSLPRGHEDPHTALSFLALASNLLILLHAVQTARYPQPSHQSKVQSFLDELSDGRIIQVEAASIVELVGVIELSTTAGGIEKEIMWMAIGTVIQTHPHLALWLLETSDHGEQLVLDQFAPPPLLHATPPYLPPLRSHTTAVLLTSLTSLVRTLIDFALIPAIWKIVRIHVLPEIETLPSGDVLAQALGKLVFELEVLFYRVQPLHPGTAGDSSRTYAESHPANAGPAFFEHRDLILRYTVDESPWKGPFVEAAKHVIRGASFGSACDMVEGFVRRKDMAALGRECVATLFSQHLTSTYSTQLAFPLLSYLSQFHPQILYKPLFALSASTQENSLLPSLLQVTAFTHILSPSRFWLTDPQMVTIVLMGDARPKVSKGKGKEGEKSVRDVRLGRWAVAMEFILAFKEISEVEGKNSDEKKWKAFGDELEGRLAAFLEAEEKDGALPAGYRALICQVLWTLRFKTQSAKRAPWTKQLVSWFIDTSRYIIPSEEEQATKYLRAMYSTFFPEIIPNDQSIGQPIVLPFSTPHTSAYFNHEARIEILTRGIEEVLPSLLVLAHDSLSTQDWETILPFLWAWYGTKASATREIGFLLEKCAEMIPAQLRSIIISDLTSTNAEVRCQALHNIFALFAWRNQILSQPILTSRRGPLFHFPNKTLEFVPTEIGSSEWVSPQDVQDTQLQKFGQTLPLELRQRLNELGWSDEDELKGSSDWEQTPVSSLPGLAFQSDGNLINGDTSGRPSSPMRSLVRKGSSASAGSSSNKKRKAIFAPLFVNMTYDQMTILAGEVDGPISATSLEVVRLLQRDDVISFLRPFTERMKNQFLNAMERLDRVTNFLTPGFAYSAINAIVGYLKTSLKTNADVEYWDIALASVVRLVSSVSEISLRDIRKNKAEHVLLPASIHEEDGGFKIHAPWRRGQRGVQTAQLLILNEILKANPREVYLVKKMLHSLPIQSSINHLPFARAWLVLVLTLFSFVNRNYNDRAELRQFLSNVGAILLLHGQSDLVIVAHAMRIFTLCSARFRRVFSSMGFPTIMRPVYETYAAGNAAIKDSIEYAAKSFYRIHEEVFVYQTCVVIADGSYDAKAVYALLSSLSHENTVSSGMTSGIRGSNDKEETDALVQMVSGPEITFAEIGKEAAERQAIKLASITLEDKLFPRENIVRLFVTAIASNPATACAANFLRLFSALVPKMNDPVSKDLLSEGVEALGSVIIKGKTGDEAAKSAFHPGADDSEADWTRARREYVFLVESFAKAGGHLGTSTTRRTLDMVLDLLKKQPESVGPSASSIVGELAKTRLASGRPTPFLREIAPIFRAFISVVDFSGVLDSISVLIRQSNYNLDEEITHIIVHDYVEPAVKLLASASKDSLVFIVPLRSSAVKLLSVTVFLQGDALGALERHHASASLLASVVMPLCLLLEPPREIDRQDIYSSLWIRLLQYVLKGPIEEGGHNPKSSSASVYHPRSIAASTVLVVQIVKIVLIRAPGSISGVKGLWAYVAQRILQIVDGGNARFMDSQRSLSPRVVDWLMWSVFELVALHPSALHIEFQARIHQALAMIDKQATYTSHPSSPALGPTLSPSTSQQYYPVRTRLSSNRSSSFIGHARSSSNVGLDHTPFASPDRLTTANLAVTPSRNRINSNISSPSHSPSPLSSPLVRSHGVGPEVEVIHSRSPSQGKIAGFSPAGAARPSFVALSARRVSRPVFEAFSSAYPTKNRFPSSASITDLGNSSEKAGGAVMHLLGAPNQVLSATSSGFPTLSLTNSSVVSPTRLKISTQNGERALRDVYVKSEELTQMASNAVRTVMLVYGWRFNNEEEDAVRNWSVLDALHIVSKQTKIFVEDEFRDIFSPAAGLYESGDDHIGSEKQEGVGDLRNRMRASENPEKTSIEKTRRLMDEKENDVPIVSVSSPYD
