# Supplementary material for: NALCN/Cch1 channelosome subunits originated in early eukaryotes
Source: J Gen Physiol. 2025 Sep 5;157(6):e202413636. doi: 10.1085/jgp.202413636 (PMC12412391; doi:10.1085/jgp.202413636)
Supplement: Data S7 — provides protein sequences of fungal UNC79 subunits used to generate a profile HMM model. [file jgp_202413636_datas7.txt]

>XP_012053306.1 hypothetical protein CNAG_06362 [Cryptococcus neoformans var. grubii H99]
MLSVPEGNTNDDARKALGIRPGGQPPPQLKLDHTNFEDIPRSPALDYPPSPRSPTSSKLPSSPIPPSPTS
PEPSRTFRRATRVGRHVLSTKKIQKISSSRGLYETQKLLLYLLDTLEQRETAPDILDRAAISAREISGRL
KGKGKGKVLRLGHAIAAAASSSSSIGSSRTHHAMTSTTGVGSEDYEDHIVLDEGDWDTEASYNLVEQTRG
LFVLAEKQQLDLFADTGDNDVPILDATPVKSKRRAGRFSSVSPSVAFTKGSSQAAPSSPDISFASTLSPS
RTSTSTIPSIPGPYLLERTLNVLQSLLSVDCLHRTRTFRPLCPPNALQAACLDIAAYLYQKGEVGTKVRV
VGMVIDGFYGMGEGMEERICEWLEGRMGDLLGRLARERGDFKKPKSDDVEWIDPFSKQDSNTSRNAALPT
FAISSESSDSVLRKVSGTQGWMRFSPTSPSFSMFHHGILGLLSIQSLRDASSTAVEIAALVPRILMAITS
TIDLTQSKLTTIYRVHRLLSLVLNAKPDSSLDLLTIIAHAPPLSRRTAAEILATFYPNAAGHNTVARRLP
SSSYVAQRTKWETGQFGVLGEDETEEHHFVPWRVSSHDDPTAEVVRCEVCESEIHGFGIKCTMCKGQRHL
RCYDGSGKTRKGVYQYDVVTLSPTSTSSQLSHAKFCPSLPRLEEVLLSPPHGSECTHRKAGQHRLDLIHL
FTLTLCDECHFPLWGVSKQGYTCQNGCQRFFHSHCLEKMEETGVGECRYGREVVVDEISEAGNNPFVITR
DKLQSSFHQHYNGFLPSKDELKGKTFDEIGVIFGTIWIQYQLIQNGLSSGSLRVSNEDKKATSDPLGLKP
ILKTYEELLQSHEQAISTAAADFTHAATLEKPLGTGYLFSEKFLGYCTALIRAPTTSSSTLSREGEHLGD
GFLTPQGLSPSLEEGDKVDRCYETLPLGIIVQSLATDLSLSNKVAATAFLNHLSLVGFISIFDTASLTSQ
YLAKRREIKVSFTLPLLMDSSPNTELLVLAIEALLDDLDLTMNEQGLRLLVTRAWPSLLCAPYALERLGK
ACVSWVISEEDCLRDIIKKYASKHRRIPGVRPAAGAQKGSVDMYKQDRQRLRRMFVEPWLKALHDQDPAL
YVHIVYEQCKLVAANVAMEDLSGASEEQVASRMAGVAVSKMTSMGEAGMLFSTVMELLTAWLEDLGPLAD
HDVAYRALPRLLNHQPADSADIFGLSLSTAQAGPADLARVCRWMRVLSYSGVEIPWELLLSLVDLQAGSP
AFTFDGSVGGASAEAKLDLVIAINSNRAVIEPQTFASACSRLAVGVFCDMGKHEKMEPLELELVKRTMLL
ILQAYGVPVDEVAETTLGVGMPSTGQPPTITKKRQSPIVNVRFPLNADMVVGAATLLERTSCPDEMVLDF
LWLLSTKAGMVDDPVGFLHHTCSKLYEMIWPLIGLPIDRRSRARVLLKLLSVNSAPLERIIHAQLEFSPE
ARAQARERLLIFILELADTSVNYELSNWRAAMVGLVLLFFDVLLDPRDVTPDNIIILKTLQPTQLNAMSM
CFEEHLVKSSDERRLVLLSRLSRLRMNVPQWAIISWTTIDELLAEEVASLTQFKRADQSQTDSGRVDSQN
VAYSLIFLGLEMLAAGVPITWIAAQRFQQRVAAACALPWFNPPVFTAVVLPGLRSVLDSPIRIMISGETF
ESKVKKTVLVGSLFVPVVIDFAQELKKYDVAVQRILLDILMVTFFKQDVTRVELSTYSAVQKVADFVLTG
ECSENRLLALQILQIAVTKVERDKIIRAVPPAFNTVAKVLVKELEAEYGDPAVVEQSQLFLRNIVKGFGR
SGLYLQLFRNESESYDLSSPHETSLAKALQILHNEQEREALPQASLFDNVFHDLLDVTKRPRQQVIHIIE
AFARFATSFEGHLSEEAAQDFGTFVNRLSKLIAEWSFDFDPNPILQSCAKILDRTPSASLVPLLSQVSTI
LNHCMGHFAVKRATAIRLLESGETASRKAQTENQIRIVLFEMAGAAINGLPVTPEGLYTLLKYLTSDAFS
RPAPDSRVSSEQIRVLSDASPGCVHILLNGHPALESNLMSAEVLVAVLNEAGTVLCQTEMVVPGAISRNV
TQLTLDAASSQVNFFLYLLLSSLDLTMGPARSRLLSLYPLLSRATSLCLRAASDYMSLQDVEGHGTFLIS
LAFMVMRLALLAVRDGPVSNEDREKGAGDEDAVDILWTRIWPEWIRLFRLSFDPNCVNGALRTVTHSVFL
DLLTFLGGIYSPILLRHTESLSVNLAMLVQYQETLGVAPSGKLQKATQIMEKVGTHSVGGVADRMGMMES
LKADLLAMERMKILNK
>KIR70506.1 hypothetical protein I310_05756 [Cryptococcus deuterogattii CA1014]
MRSVPEGNTNDDARRALGIRPGSQPSPQKLLLHLLDRLEQRETAPDILERAAISAREISGRSKAKGKGKV
LRLGHVIASAAGSSSTTGSSRAHHAVNPTVGVGSEDYEDHIVLEEGDWDTEASYNLVEQTRGLLVLADKQ
QLDLFADTRDSEVPVLDATPVKSKRRAGRFSSVPPSAAFSKDSSQAAISSPDTSFSSTSAPNRTSTSTIP
SIPGPYLLERTLEVLQSLLSVDCLHRTHAFRPLCPPNALQAACLDIAAYLYQKGEVGTKVRLVGMVIDGF
YGMGEGMGEKICEWLEGRMYDLLGRLAGERGNVKESKGDDVEWTDLFSSQDPNASRNAALPTFAISSESS
ASIPRKVSETPGWMRFSPTSPSFSLFHRDILGLLSIQSLRDASSTAVEIAALVPRILMAITSTIDLTQSK
LTTIYRVHRLLSLILNAKPDSSLDLLTIIAHAPPRSRRTAAEILATFYPNAAGHNIVARRLPSSSYIAQR
MKWETGHLSVLGEDETEEHHFIPWRVSSHDDSTAAVVRCEVCESEIHGFGIKCTMCKEQRHLRCYDGSGK
TRKGVYQYDVVTLSPTSTSSQLSYAKFCQSLPRLEEVLLDPPHGSGEVVVDEISEAGNNPFVITHDQFQN
SFHRHYNGFLPSDDELKGRTFDEIGVIFGTIWIQYQLIKNGLSSGCLRVSSEDKKATSDPLGLKAILKTY
EEVLESHEQAISTATADFTHVTMLEKPLGTGYLFSEKFLGYCTALIRAPTTNSGKPSRDREHLRDDFLTP
QRLLVSPEEEEGDKMDKCYETLPLGIIIQSLGTDLSICDKIVAAAFLNHLSLVGFIFISDTASLTPQYLV
TRSEIKLSFAFPLLMDSFPNAELLVLAIEALLDDLDLTMNEQGLRLLATRAWPSLLCAPYALERLGKACV
SWVLSEEDCLRDIIKKYASKHRHIPGVRPAPGAQKGSVDMYKQDRQRLRSLFVRPWLKALHDQDPALYAH
IAYEQCKLVAANVAMEDLSGANEEQVASRMAGVAASKMASMGEAGMLFSTVMELLTAWLEDLGPLADHDV
AYRALPRLLNHQPADSADIFALSLSTAQADPADLARVCRWMRVLSYSGVEIPWELLLSLIDLQARSPAFT
FDGSVRGVSAEAKLDLVIAVNSNRAMIEPQTFANACSRLAVDVFSDVGRHGKMEPLELELVKRTMLLVLQ
AYGVPVDEVTETTLGVGMSDAGQPSTSTVEKRQNLISNVRFPLNADMVIGAAILLERTSCPNELVLDFLW
LLSAKADMIDDPVGFLHHTCSKLYEIIWPLIGLPVDRRSRTRVFLKLLSVNSAPLERIIYAQLESSPEDR
TQVRERLLTFVLELADTSINYELSNWRAATVDLILLFFDVLLDPRNVIPDNIIILKTLQPTQLNAMSTCF
EEHLVKSSDERRLILLSKLNRLRMSVPQWAIISWTIVDELLAEEVASLTQFKGIHQPHTDSSLVDSQNVA
YSLISLGLEMLAAGVSITWIAAQRFQQRVASACALPWFNPPVFTAVVLPGLRSVLDSPIRITISGDAFES
KVKKTVLVGSLLVPVVIDFAQELTKYDVVVQRSLLDILMVTFFKQDVTRVELSTYSAVQKVADFVLISEC
SENRLFALQILQTAVVKVERDKIIRAVPPAFNTVAKVLVKELEAEYGDSAVVEQTVLEEHREENESESYD
PSSPDNASLAKALQILHSEQEREGLPQTGLFDNVFHDLLDVTKRPRRQVIHIIEAFARFATSFEVNLTEE
AAQVLFELSGAAINGLSVTPEGLHTLLKYLTSDAFSRPTPGSQVSSEQIRVLSDASPGCVQLLLKGHPTL
ESNLMSAEMVLGILNEAGMVLCQAEMVVPGAISRDLIQLTLNPASSQVNFFLYLLLSSLDLRMGRARSRL
LSLYPLLSRATSLCLRAASDYITLQDIEGHGTSLISLAFTVIRLALLGVRDGPVSNEDGEREADDEDAVG
ILWTRIWPEWIRLFRLSFESNCVNGALRTVTHSVFLDLLIFLGTIQSPILIRHTESLSATLVMLVQYQEI
SGITPSSKLQKASQIMEKVGTLSAGGVADRVGMVESLKADLLATERIKVLNR
>ODO00151.1 hypothetical protein I350_06776 [Cryptococcus amylolentus CBS 6273]
MVGALLGSDPVAILFHLKIDPNPFVDIPPSPTLDYPPSPLSTSSSRHSSSPQALRSPSSPDISKFSSRRA
TLGRRPTISARKAQQISNYRGLYETQKLLSHLLDKLEQREPAPDILARAVIAARQASGLPKGKGKGKVLK
MGQALAAAATHSGSAAHKRHVSVPVGGIGSEDFQEQIVLDEGDWDTEATFNLVQQTRDLFVLAERQDLDL
FAENGEADRPILDATPVKNKKGRTGRFSSVSPSTFKGSNATSYEANTSMTSTSVPRASTSTIPSMSGSYL
LARALSALHSLISIDCLHRTHLFHPLCPPNALQAACLDIASYLYMKCDVETKVKVVGMVVDGLYGMGEGM
GEKVYEWLEGRMENLLRILAKERGGVSEKKEANVDWTDPFSKPPPATTDNHLPTFAISTESPDMENPKST
GPGWKQFSPTSPQFSFFPDQLPGLLSIQAMRDASPTAVQIAALVPRILMAISSTIDLAGSKLTMIHRVHR
LLTIILSAKPDSPLDLLSIIAYAPPAPRRTATELLATFYPNVMGHNTIARRLASTTYASQRTKWETGQFS
ALGEDDTEGHHFVPWRISSKEHLSLESIKCLVCEGEIHGFGIRCTMCREHRHLRCYTTTRSSRGPVGFTY
DVMIITPTSSSSHLVHVKFGYSAPTLEEELLSPRFAAVRKAGQHTLRLINLFTLSLCGECRLPLWGTTRQ
AYACESGCQRLYHAECLGHMDNSQCRHGKEVVVDEISGESSNPFTITPESLGQDFSKHCQGLLLSQSEME
SVSFDEVAVLFGALWLQYQLVKNGLSTGSLRIAGEASSSDGKTKTADPLNLRPVLKMYEDYLQVQEEKVS
GAMRDFKHVAKLEKPLGTGYLFSEKFLAYCTALIRAPSSESPHSHGNPGEGLLTPQGLPAPNNDVFAEEA
GNCYERLPLSFIYETLKGDLFLTSPYSLAAFVNQLIMTGLISLPPHSPLQHDNLLQSQQNQASFSLPLLM
DSAPTTEILVLAIESLLDDLDLTMNEQGLRLMVDRAWPSLLCAPYALERLGKAAVGWIMAEEDCLRELIT
SYASKHRRIPGVRPSPGSLKGSIDAYKNDRQQIRSTYVRDWCKDLHDQDPEMYAHIVYDQCKLAAVNAAA
EDSGGANQQQMASKIAGIAANKMAVMAEAGVLFSTVMELLTAWLEDLGPLADHDVAYRSLPRLLSHQPSD
SPDIFALSASTTMSNASDFARVCRWMRVLSFSGAEIPWELLQVLIDQQVEFGVDVPPEASLDVVIAVSAN
GAPLEPKTFAGLCSIMATTVFDNIGPGPGALNRLEFELIKRTMVLVLKAYGVISEDVSDTVLGGTGQQMK
QSMSMGKRRGTKFSFVRFPLDARMTLAAANLLERTTCPCEIVLDFIWLLSTKAINVDDPVGFLHHTCERF
YVIFWPLIARSVSRRSRARVLLRLLSVNSTPLVKLIHAQSDVSREERTIVRERLLTLILELADSSINHDL
VNWRSSAVALILVFFDVLLDNKEVIPDNLVVHKSLLPTHLKAISLCFEEYLVKNSDENRLVLLTRLRRLR
LALPQWAVISWETIEEILAEEVTSMSQFQPARKSSVETGLTDSQDVTYALAALGLEMLASGVAVSWVTAQ
RFQQRVVALASASSASPSAFTSTMLPALRAVLDSPAKILITGHTFETKTRNTASVGSLFVPVAIDLVDDL
NAYDHFTQRLLLDVLMVVFFKQNVNRVELAALTCVQQVADFVSLNDCSENRLLGIQILQTAVEKVDRDKI
IRAVPPIFNTLALVIANEISAEYCDSAVTDQSKVFLRSIIKSFGRSGLYLQLFRASRRMLNPATESNLCK
ALQILYAAEQAESLAQVGIFDNLFHDLLDLTRRPRDQVIQILGSFARLVAELCIDLSVEAANEWGYDYDP
NPMLQSCAKVLDLSPSSTLVPLLSQIATILNQCLCHFGVTRQTTLKLLEAGQRAGARAGVENQIKSVLLN
VASTAVDGLAVPPVSLHALLKLLNTDLFPHLSPTSKAGPEHHRVLAESGSGCVNILFRGHQTMTSTLLTA
ELLLDILVEAGTLLCQGEIIIPGTIGRNLTQLTMNAASIQLRSLLFLLLASTNVSMGTSRSRLFALYPLL
ARATSLSLRASADYMSIQDAEGTGASILSLVFMTLRVAFLAVTDKVAMDANGIFESQKDDVLDEFWARVW
PDWNRLFALSFDPKCINGALRSVTHSVFLDLLVFLDAVQSPILIRHGEALTVTLAMLAKYQDSQGMATTA
KMQKAGLVLEKAGTLGLGSNVMVNTAAVLKQLREDLLATERIQVLNR

>XP_031864460.1 uncharacterized protein CI109_103183 [Kwoniella shandongensis]
MTDRRESTANVDARRALGVRPGGQPPPRLHIEHSSFYDIPPSPTLQPPSSPRSPLTSRNVTFPLAPPSPR
SRNVSFPNPLPPSSPTADQPKRFRRPTLTAKSRTPLSSATSNRGLYETQKLLSHLLEKLENRESAPDLLD
RAAINAREVSGRAKGKGKGKVQRLGHAIAAVATTAAHSSGSAGPSRPSAVGVGIGSEDFDDAIVLAEGEW
DTEAIYDLVEKTRGLLVLAEKQNLNLFDDDGGHDIPNLDSTPVKNKRRAGRFSSVTSPITSSKPNFPPSP
AHSRPSTSIGLSGPSLLGRMLSILQSLINIDCLHRTHLFRPLCPPNALQAACLDIAGYLYKRCDTRTKIR
VVGMIVDGLYGMGQGMTERICEWLEGRLGELLRNLAKARGGLGKAAQVGFNDPFFNPEPTGTVVPTFAIS
TDTPDDTLLPPVSTPGWQRYSPTSPSFSFFPRIEEIAGVLSTHTERDTTSTTYQIAALIPRILMAVSSTV
DLTASKLTTIHRVHRLLSLVLTAKPDSSLDLLEIVAYAPPVPRRAAAEILATFYPGVTGHNAIARRLANT
TYSAQRSKWETGQEKALREENIEDHHFLPWRVSSKDGPNTMASKCSVCNNDLHGFALRCSLCKEHRHLHC
YQSSVGVFPYDVVTLSQQDSSSQMVHIKFSQCLSRLDEQVIHGSTSRGNSSSTRRKVGQHDLDLVNLFNM
TLCDACHDPLWGTAGQGYGCTNGCQRFFHASCLDRMEDSGRAECRYGRDVVIDEISSQGSNPFTITLEKL
QQSFERTCAHLCVPLDDKKQRSYDEVAVLYGALWTQYQIFKNGVSSGSIRVLNTAANGRKRETDPLRLKE
AVKSYEEYLNSHMHQASSAASDYAHVMGLDAPLGQGYIFSDKYLAYCTALLRAPSSSHHPHGHAATTEEK
RPSEGLLAPSGLPLPPADLDDFEEPPCNDKAYEIISLATMSHTLAYDLHIEDDRIAALFLDQLRLTGFIS
VVSKRAIDEKVIRDGNSSCSFTLPLLMDSSPTVELLILGIEVLLEDLDLTMNEQGLRLLSGRAWPSLLCS
PYALERLGKSAVAWVMAEDDCLHRIVKNYASKHKRLPGVRQTAGAAKGTSSVSVYKDDRQRLLAVYVEPW
LRALHDQDPALYAHIVYERCKLAAGDVVVQELGDASDEQVASKMAGVALERMATMLDANVVFSVLMDLLT
AWLEDLGTLADQDVVYRSLPRLLRNHPTTSPSSELDVFALSRSTSQDGPEGLSRVCRWMKVLSFSGVEIP
WPLLFDLIELQATMRTSVEARLDLVIAVNANGQVIDAAGFADVSAKLAGGVFRDMALSGEEIMGQLELDL
VRQSMLLILWAYGVSLDDVALSSLNTSDVQAKQPASLSKRRRMTSTRNQVPLDIGMVLAAARLLDKTTFP
VEMVLDFLWLLFAKATIVDNVDGFIHHTCPQIYEMIWPLVDLSVDRRSRARVLLRLLHVNSLPLEQIVRR
QLDAGTNERAKVRERLLTFILELADESITFDHTNWRASAVGLILLFFDALLDNTEVIPDNLIVLRSLLPT
HLQAMSLCFEEFLVQSSDERRLVLLARLRKLQLAMPTWPIISWRVLEELLVEEAAAVTQLRPGRSSQTIS
ALFDAEMVRAILLSLGLEMLSNSVPIKWNTAQRFQQHVASFCAFPWSDPIERITSIILPSLRSALDSSAR
VIITGHHTLESKTKKTALVGSLFVPVIIDFGNELGKYDYLTQRLILDILMVTFFKQNVRPVELAALSALQ
TLAEFVHTCECAENRLLALQVLQTAIVRVERESVIRAVPSVFGEIAAVLVKETVTEYPDPAVVEQSRNFL
RTIVDGFGRSGLFLQLFRNDAAATGTNVSERSTLGKALQLLQAAEKPVDGIQATLFDSVFRDLSDVLKRG
RQTVDQVLASLCHFTASLEVELSEDAAQNFGSFIIRLGKHVAEWNASEFDPNPALKSCASVLDRVVAEAS
VTLLHQTSTLLHLCLTRFNVERVTVSHLLQVSDRIAKSQSTEDTVRTVLFEIAGSAMNGLNVSPVSMFSL
LTFLAEDAFPADKRPARVLAESAPGCVQIMTRTHPTFAWGPIDADMTIGILLQAGTVLCKAEMSAPGVVS
QSLQNLTSEAASTQVNVFMFLLLASLDIQMGAARKRIVSLYPILARAISLCLRACSDYLTLQDPNGEGAE
LSSLVFAVFRLAVLAVQAEINTGTEGGQSAAAMDTLWKRIWPDWFRIITLSVDPTCVNGPLRAVAHSVFL
DTILFLSSSQSTILTSHAGTLSHAMAIIVRYQESLATGQQSGKVQRAVHVLDRVGLSSGISVGRKGLVKG
IRADLGATERLKVLRMRG
>ORY30604.1 hypothetical protein BCR39DRAFT_529130 [Naematelia encephala]
MTADYPQTLGDARRTLGVRPGVPPRQRVPQIHLEDEELEDVPPSPTSTGPPSPRTRTLSAALPPPIKVPD
SAPLRSPTSPLTSRGLRRLTEARQKVPQGSTRGLYETRKLLAHLIDRLENRELAPDALDRAAIRARESSG
SSKGKGKGKAARLGQAVVAVTQSHLHAGIPQSPGVQLGIGSEDLDDQVEFGEGDWDTDETYDLVEQTRDL
LALAERQNLDLLSNLGGGDLGTAVNPNRTKRKGGRLSSLASPSSPLRSASSPDPRSSFSSLPSNAPNSTT
LLDRMLGLLRSLMQVDCLHRRHRFSPLRPPNALQAACLDIATYLYDKCEDEIQVQVVEMVIEGIYGMGDG
MGERLYAWIEGRLGELLTSLARDRGGAGPSTLFHDSFSNPFASSANISRSGVDIPTFAFSTDHEDEPPDG
PSPPGWKQISPTSPTFSYFPSPGEIAGILSTHSITADYSPALLRTASLVPRLLLAIASTTDLSSFQLSTI
HRVHRLLSLIFIAKPDASVDLLQLIAFGPAACRRTALEILVTFYPGSMGHNVIARRPATFTYAAHRAKWE
TGQDRVFGEDDIDGHHYVPWRISSRDGPVILRTQCATCQKEIRGFCVQCTLCHDVQHLACYQSPDQIFHY
NVVTLSSRNSVPRSAHVKFSKCPPTQEEKILDGLSRLRDCRPTSLQVGQHQLHLINLFNLTMCHRCHEPL
WGCVGQAYGCMSGCQQFFHLHCVGMGLQECRFSRDLVIDEVSASGNDPSAIDRGVLKASFEEWAKVAGVY
PGIDFSVCSYDEVAISFGVLWTQYQLLKNGILSGSVTVKDDGDQSTNTDPLNLRQTLKVYEANLSERSHE
ASTAAHDFAHVTGLESPPGTNYFYSTRFLTYCTALLRAPSLPRPHAASGELLSPENAMLDGDGDGTAAWS
TVDGAYELLDFKTVRRGLAVDLNIQDDRLAVSLLNHLRSAGLCTILSHSSLNVVELGNAHGMISFELPLL
MDSSPTVELLVSAVEVLLDSFDLTLNEQAFSLLVRRAWPTLLCSPYALERLGQAVIAWIMAQDEDIHQIV
KLYASKHRRLPGVRLVESKGSASVSVYKEDRKSLLLRYAQPWLFALHNQDPAIYAGMMYEQCKAPLRHLT
SEKTFVGSTATGIAGLALERITHVIDSDVVFTALLDLLVAWLEDLGGLEGQDNIYKALPRLLRLHDTRIS
NTSELNLWQMAASTSADAVGGLNRVCRWMRVLAFSGVEIPWPTLTALVDKQTRSNSSDEARLDLVIAVNG
NASFIEPERFAILCSQMFVNLVVGESSVTTPADTLRLDLMRQSLLLILRAFGVMLDDLSGTTLETPNMKE
RQPASLSKRRRMTSSINLLDLDEPMVLAAADILRSGKYPHELLLDFFWLLFTRATMVVNVDGFLHKIGAK
LYPILWPLVELDVDRRSRARVFLRLLAVDTSPMERLVTEQYQEGTSRETGERLLVFVLDLADESLTYENL
GWRRAAVGLATLFFEALLDAARVTPDALVVVKALLPAHLRAISVCFEEYLVQSSDERRLALLSRLRQFRL
ALPSWRVLSWRTIDELLAEQAVTVTQLTPARSSQTLSALVDVQLVRANLIAIGLEILASGLQIGWAQAQR
FQQHTASACAPPLTPPFEGIVNVVFPSLRQVLDSSTRLSVAITQSSATRKSTMLVGSLFVPVVIDLSREL
DKHDLLTQRHLLDIFMVTFYKQTVEPVELSALSTLQAIAEYVAGSECSENRLLGLQVIQTGMSRMEKASL
ARVIPLLFASLAPVLADEQGNQRDSAVLEQVRMLLRQMIQVFGRSGLFVQLFQNSLPLKSNSRVVAQALQ
LLYHSEPKPINGSRKASMIETMLLDLLEVFKRDRQTLQQVFNSLATFTNDLHNEITDDAAQIFGSLISRL
SKHIAEWDAGDFDPDSMIRSSGDILEVTSVTAAPTLVHQISTFLHLCLARCAVRYESIVMLLRVSDRVAN
RETSENTIRTVLLEFVGSVIHGHQVATPTLHTLLHFLAADKSATDDEQQAGVLSEAAPGCVAILLRTHPS
LTAGDVDAELVLPILQEAASILLKAEMEQPGTRGKALDKIPTEAASVQLGIFTYLLLAQLDTGLDRTNSS
LPQLFPIVGRAMSLCLRACADYLSLEDAGGDGAEMLSLVFVVFRLVILASSAMIPDAEEVRRLQDDAIEM
LWMRIWPDWSRLVSLSLDQNCVNGPLRAVVHSVLLDVIMFLAAASSNVLSRHLADLESSLGVLLESTDSP
SSKMQKAMTALKRADVTEGMVDRGSLLATVKADLRATERLRALRAAT
