# Supplementary material for: NALCN/Cch1 channelosome subunits originated in early eukaryotes
Source: J Gen Physiol. 2025 Sep 5;157(6):e202413636. doi: 10.1085/jgp.202413636 (PMC12412391; doi:10.1085/jgp.202413636)
Supplement: Data S9 — provides protein sequences of identified Cch1 homologues from the set of fungal proteomes. [file jgp_202413636_datas9.txt]

>ASPACDRAFT_78225-t33_1-p1_transcript=ASPACDRAFT_78225-t33_1_gene=ASPACDRAFT_78225_organism=Aspergillus_aculeatus_ATCC_16872_gene_product=hypothetical protein_transcript_product=hypothetical protein_location=KV878976_823201-829618|_protein_length=2104_sequence_SO=supercontig_SO=protein_coding_gene_is_pseudo=false 0
MASSSHDRGTDDEHLSSQHSIPLQDLSGPFDSDLEPRNTAGGVASRLSRSLTGRGRSGINYERIAHDSPIDRVAGVPPHHHEEDEGATIDDPGAFAQAISSVGLSFDPSHRASLTPEPTRDGSSIDLDTVPLDGAENYLSHTDTYTDTTPLTNIRNVQSMGGASSSEDILHHDDGYGAPTAQLAAAGNSDARLGDDLEGGFHGRRRGLSSPGERSRSLSPSAPGSALQRASSMMKSMSQRIVNLSNESEVVEQSILREESHKNARMEEPPALPSLPDYAHDTPSPLTPRSPAAHHHEKLPSNSKAWREVSNPLRGKSLGLLGPNNALRMWLCDILVHPFTEPFILLVICIQTILLTVESSRSVWSHPRDVNWGNAPTDYVYLAIFIIYTLEIGARILVSGLIINPAEYSTIDRSLGFRKAVIEKGKNLIIPQRQFSVRKSSVAPEQPQASIIRTFTGGLNQLENQHQLEHQLADDPLQKSRVRLAHRAFLRHSFNRLDFVALIAYWVSFFLSVYGVETRQQLYVFSMLSCLRILRLLALTNGTSIILRSLKKAAPLLVHVAFLIGFFWLLFAIVGIQSFKSSLRRTCVWIGVNGQDNYTQDEQFCGGYLNNGHNMPWLSADGIPTTSSPKGYICPQGSLCIEGDNPYNGTMSFDNILNSLELVFVIMTSNTFTDILYYTTDSDYLAASLFFVCGLIILSLWMVNLLVAVITHSFQVIREESKRSAFAVQKIDSTDKEDPSARKISTIKRIYDKTEWLWVCIIIFDLVVQAQRSASMGADRQALIDNTEIIVTIVFLIEILLRFASDWRNFHIKARNWVDLGLVIVTCVIQIPVIRNTRAYDVLTMFQILRVYRVVLAFTVTRNLIMVVFRNATGLLNLIVFVFLITFLASIFATELFRGQIPEEDDGGDFIYITFSDIYNSFLGMYQILSSENWTDILYNATTYTEAYKTSWISATFLIMWFIVSCFIVLNMFIAVIQESFDVSEDEKRLQQVRSFLEQKQVNMSSQGNLSLSKILMMGRNSERYKDPLDHGPAALEMLLKDAVVQEFLDEQEPPESERRESVPLETTTTAETSQPGIFSRTWNKFATSVMRREPNPFYSKLKFSRAYDELDPRTMAREVVSAAEQRKRAQREYLMRHPNYNKSLFIFAPDNAVRKFCQRMVGPGRGTQRVEGVDPYKPVWFTFSAFIYAAIVAMVLLACITTPIYQSTHFQNNRDWFTYTDMGFAILFTIEALIKVIADGFFWTPNAYFRSSWGFLDGIVLITLWISVGGSLYQDWGLTRAIGAFKALRALRLLNVSDSAKGTFHSVIIVGGWKVIAAAAVSMSFLIPFAIYGVTLFAGRMVQCNDGDVAGSLDACIGEYMSSPSNWDVLAPRAAANPYYDFDNFGDSLFILFQIVSQEGWIDVQQSAMSIVGVGQQPQDYFAPENGLFFIVFNLLGAVFVLTLFVSVFMRNYTEQTGVAYLTAEQRSWLELRKLLRQINPSKRSFDNKTKQWKMWCYRVAVKKHGRWAKFVTCILTLHLLLLVLEFYPEAHLWNTIRQILFFAFNIVYIANVAIRILGLGWHRFSRSSWDLYSLISVPGTLITTILTFANSGHVVSELNKLFLVSITLLIIPRNNQLDQLFKTAAASFTAIGNLLATWFVLFLVFAIAMNQAFGLTKFGSQESDNINFRDIPRALILLFRMSAGEGWNEVMEDFATMEPPYCTYSSNYFDDDCGSAPWARSLFIAWNIISMYLFVSLFTSLIFESFSYVYQKSSGLYAISREDVRRFKHAWATYDPDGTGYITKEQFPRLLGELSGMFSMRIYDGEFTIPQILEECRVDRRDSLLAHRRVVEGLDLDKMSRILRRIPVENIRKRRQQLNSFYEEVLVSADPVRGISFHSCLMILAHYNVISDSKSLRLEEFLRRRARLQRVQETIRRQTVIGFFDTLYWSRQFRRKVEHKKSARMSAVPQFSVPEIFVDDGSQDEPTALTHVAPGPADPFGGSGSGEEPLQPMLSPTSPTRRDGGGPSRLGGLPPIDTSMGGRISAANSPTEWSSISPSLSPRRERANTTSSYGSGPDVLEEIQSATSERPPNVNDVMQSLGDSAWGESIRRSFTQRRRSGE
>OAG22104.1_transcript=CC77DRAFT_783357_t1_gene=CC77DRAFT_783357_organism=Alternaria_alternata_SRC1lrK2f_gene_product=EF-hand domain-containing protein _Source_UniProtKB_TrEMBL_Acc_A0A177DQJ5__transcript_product=EF-hand domain-containing protein _Source_UniProtKB_TrEMBL_Acc_A0A177DQJ5__location=KV441475_641692-648434_-__protein_length=2149_sequence_SO=supercontig_SO=protein_coding_gene_is_pseudo=false 1
MSYPDPNHGRSHTHQSIPLQDLNRPPDEFEQDAPQEHRRTLSDRGRNLLRQTGAIATGGHFRDSQYSPIAEVSPSPTRFAQRPQINTNLPPANNGIRRVVEDEEPGSPLDAGAFQAAIGFGMGMEFQGTTSPPMPTTGSSQLSYVDTPYEHEPYVDRSTSEDHDYFSPTYDDTARLTDSRNLQPISGATAPTTPIEQDRSSFQSVRFLSPGDASPIGRHGDDIGQVEAGGNLRDSRGRKRSLSPGNFESPLHRAGTIMRNMSQRVVNVSNDSQVAERTLQRKSTQHQGRLAPPHLSISTLPQYSTDGPTSPVPSTPIEKPPSPIVYSRTPSASWQHPPNPLRGKSLGIFPADNKLRIKLCDLLVHPVVEPTLLVLIVIQTVLLAVDARTKAQYNAGHSKEISTFNGIDYALFVLFIIYTLEVIIRIIVSGFIINPVEYSTINRQVGLREAVMSKANQLFGGLQRQPSQRRSATNTDPAQDPHQPSVLRTFTTAQMHTDIGVGDARHQQRTRLAHRAYLRHSFNRTDFVAVVSYWIAFVLGLWNIDNSRVILVFDMLSCLRIIRLLNLTSGTSVILRSLKKAAPLLVNVAFLISFFWLLFSIVGVQSFKSSLRRNCVWYDPTDLTGNTNVTNEGQFCGGHLDNIPGYHPMTYIPAPGMPPGPDKGKGFLCPKGSKCVEMSNPAAGTKSFDNILQSLELVFVIMSSNTWSDLLYTVADTDYLISSVFFIVGMLILSLWLISLLIAVITSSFQIIREESKTSAFTGVEIKEEDDENNDEKKRVSGLKRLYDKTLWVWVVVIAFGLVAQMMRSANMSEFRRTFINATEIIVTFILFVEIIIRIIVDWRHFFKGRRNLIDLMIAIITVIIQIPAIKHAHDGKAYAWLSIFQIIRVYRIVLAVPMTRDLITVVFGNAGGLLNLILFVFLLTFLASIFASQLFRGEIPEESGGETIRVPFFDIYNSFLGMYQIFSSEDWTSILYNVTEHQKPFGTAWIGASFCIMWFIFANFIVLNMFIAVIQENFDVSEDEKRLQQVKAFLQQKEDGLTSGTGNLSLSSIFKLGQARRRDPLDYGSAATEMLLKDAVVRDFLDEGDGNDSPQEEEPRPGIRPAKTIVGSGTMSTIWQRFQRRIVHREVNPFYASLDFSRAYEDLDPRTMAKEVVSATERRKKAQREYLRNHPNYNVSLFVFRANNPIRKLCQRIVGPGRGGDRIEGVAPSVPVWYAFSAFIYAAIIAMVLLACITTPLYQREYFMTHEFSVKNWFVWVDMGFAVLFSIEALIKVIADGFFWTPNAYFRGSWGFIDGIVLITLWVNVGTSFLNEGQVTRTVGAFKALRALRLLNISDSARNHFHALIVRGWWKLFSAAFVSLSLLIPFAIYGLNLFVGQLQSCNDGDFPGGASLRDCVGEYNSSPFDWDVLAPRQAANPYYDFDNFGDALFILFQIVSQEGWTDNMWTAMSITGVYTQPEDRASQGNSVFFIVFNLLGAVFVLTLFVSVFMRNYTEQTGVAFLTTDQRSWLELRKLLRQVSPSKRPSSTKQRESWEEWCYRRAVTKTGSWQRTITGVLVLHLLLLCLEWYPGYGPWETARDYIFLALTITFIANVVIRIIGLSWHRFRRSAWDVYSIFSVAGTFVTSILVLAKEDVRIIVQLHKLFLVSIALMLIPRNNQLDQLFKTAAASLASIANLLATWFVLFLVYAIALTQTFGLTRFGANETGNVNFRTVPKALVFLFVTSGGEGWNEFMEDFANVDKPYCTVGDKYFNSDCGSPEWARALFITWNILSMYIFVNLFVSLIYESFSYVYQRSSGLSVISREEIRRFKQAWAEFDPNGTGYISRDVFPRLLGELSGIFEMRIYDGDFTVGSLIDECAVAPRRESSLPVSGRELTKEIDLDKLNRRLAQLPIAEIRRRRQRMNIFYEEVLVSSDPDRGIQFSSLLMILAHHKVINDNKSLRLEEFLRRRARLQRVQEAVRRNVVVGFFDTLYWARRFRRAMDQKKQGRMTAIPQFTVPEIFIDDEDITDAQRGQSSGPPSPLFSPQDLYAPSPRNSAGQSTSPPAFPYDRTRSRTNSIQQTPTASPTRASPQPSPFSLSGEEQEWQFASALSRPPSPLEVDPGQAGSRSRGNSAVSAADVLEVLDNSAWGESIRRSFTQKRRS
>KZZ93179.1_transcript=AAP_02645_t1_gene=AAP_02645_organism=Ascosphaera_apis_ARSEF_7405_gene_product=EF-hand domain-containing protein _Source_UniProtKB_TrEMBL_Acc_A0A167ZWD2__transcript_product=cation channel family protein_location=AZGZ01000009_505324-512129_-__protein_length=2226_sequence_SO=supercontig_SO=protein_coding_gene_is_pseudo=false 2
MNPNGNPYTRNNGASAQGADNVPGEIPLQDLSRTATTGGRGRSAISGGEDGSAPSQGIPQLTVSHATPSSLGPPFNPVSERQQQHHVSWHAQEVPPSQSQSPSSSMPQPQQHSHGTRSFLNHSMGRGTQYMRLSETSPGFLGHNDQRSGDSDSFESVRLSVDLANGGNYTDDHAGGTAGQHGGGTGAGAGTGTGTRNVGATVGLSIRPSSDSRRDSPYRDMNDSSEDLASFPHILTSQSHDELTAPSQVSLIESSEDTVPLTRPQNERPGRARSVNDHLRPGLAGSRLGDDLRMVEEGKHQNAADDYRSRSLSPTSNINQLSSRAGSMMRMMSQRVVNLGNEPEMLEQSLRNRSKSRENESRGTSPVRHGSERQTRHRSTRSDVSFDDITLRLSSETPKGISTPEKSPSRSPMDHAPSMLSWQRPPNPLKGKSFGIFGPENRLRKWLCELLINPVTEPTILLLILIQTILLAVEASLNVRKATYVWGAKALDVIFMVLFSIYTLEIIAKSIVSGLIFNATEYSTLDRDKSWREAMLEKIQEIFLPHRENTGQKKAADPFMDHPQASIIRSFTGHFPERPSTDPKQQQRMRLARRAFLRHSFNRLDFIAVASYWIAFVLGITHLESSHHIYVFRMMSCLRILRLLSLTTGTSVILLSLKKAAPMLLNVAFLMGFFWLLFAIIGVQSFKSSFLRSCVWIDPEGKENYTIDNGDVSQFCGGYLDNSTGEKMPWVYPDHSQSGSVEVKGFLCPRGSICIQGSENPYNGTLSFDDILHSLEAVFVIMSSNTFTDLLYYTTQSDYLAASLFFITGYIILALWLVNLLVAVITSSFQIIREETKRSAFATESLDDEKLRREDAAAAPAARVTPLMKLYKNTYYFWILIITFDLVIQCLRSGTMGQRRRDLINDTELTVTCLLAVDIFLRFLADIRGFHKHWRNLIDLFLAVITCVMQAPHIKNSHVYMGLTIFQILRAYRIVLAFSLTRDLIATVFKNAYGLANLILFVFLVTFLASIFAIQLFRGQIFDGNIDFGNIYNSFLGMYQILSSENWTDILYSATAATNSYNMAWISAMFIIIWFMFANLVVLNMFIAVIQESFDVSEEDKRIEQIKAYIKNQRSEKRRSYNGFSLSEFFGFRKKIKKNHNQLKEERTVLSIIVETILQDAPVEKDCQAVQVHTEERSQVKIAWDTFYQFCRRKLQKEPNPFFHHKKKQNAMHLRDLVQNIGNEDAMLEKEREEYLKRHPAFDTTLLIFWPSSRIRGACQMMVAPDRGTRRYSGREPDEWIRYIFSTFIYLSIVAMVIIACVVSPLYQRKYYDQLNDQDRRPWFVWTDVAFTVLFTLEVFIKVIADGFFWAPNAYFRSSWGLIDGLVLITMWVNVATAFTKDTSVLRVVGAFRALRALRLLNLSSSARETFHAVIIKGWWKVISAAFVSMSFLIPFAIYGMNLFYDKLLSCNDDEFGDVMNSDLLKYCVDEYIDAPFNWDIVMPRAVSNSFYSFDTFPKSLFILFQIVSQEGWIDVMWDSMTMTGRGRQPSDGTQNGYGLFFIAFNLLGSVFVLTLFVSVFMRNYTEETGVAFLTSEQRSWQELQKLLRQVSPSKSIYINRNKFTKWCYHCASRKHGMWARFITTLLCFHLILLVAEFRTAPKGWEMAQDILFLILHIFYMINLMVRVVGLTWPRFKKSAWDLYSLIAIIGSFITTIMEMIKYEAPGLRPTHKVFLVAVTLLLIPRNNALDQLFKTGAASLPSIASLLATWFVLFLAYAIALTQIFGLTKFGESEDGSINFRDVPRALILLFRTSCGEGWNEIMEDFAKMAFPYCTSADNFYQSDCGSLPWARALFISWNLISMYIFVSLFVSLVFENFSYVYQRSSELTTLSREEIRRFKLAWAVFDPEGSGIISVEQLPKFLKRLDGKFDMRIYSGAFTVDQIVNDCTFVDGEKHELPIGPMVKSIPKASDNGKEVWIDIGKLNRRISRMPLKEFRNKRTKLEEFYEMVRWKHPHQVSFSECIMAIAHCNMIDEWKGLTLDELLQNLVRRQRAQEILRKRKVSNIMCGWILRKKYTDMRKGVRRFPGLGAPAMDIPEIFIEDREYSEPSTPMDSPEVGPQTPMLSPPNAAELNTRNRNMLPRLDTSVASAGSPSERSPSSFLGRLANLSPVFSPRQRSMDHEDRSALSPCDAGGHSDNESTVSAHDMRNMIATLDASAWGESMRRSFASPSASPGSPNSLRSPR
>ASPBRDRAFT_194741-t33_1-p1_transcript=ASPBRDRAFT_194741-t33_1_gene=ASPBRDRAFT_194741_organism=Aspergillus_brasiliensis_CBS_101740_gene_product=hypothetical protein_transcript_product=hypothetical protein_location=KV878682_2184618-2191096|_protein_length=2103_sequence_SO=supercontig_SO=protein_coding_gene_is_pseudo=false 3
MASNSHDRGPDDDNFHIDHSIPLQDLSSPDHERGGPGGVATRLGRSLTGRGRTGRNYERIAVDSPVETANAAGNARPHPHVSHEEDEEAIEDPGAFAQATSFGLNFQPSSSTSLAPTHSRAPSSVDLDTVPLDGAEHYLTHIDSYNDTARLTETQNVQPISGASGTDNTHQDDRGGTRSVQFPATTHPGSRLGDDLHNLEGGFVGRSRGGSNAADRSRSLSPSASGSALMRASSMMKSMSQRIVNLSNEPEVVEQSILREESHKNARMEEPPVLPSLPDYAHDAPSSSSLNSSAPGEKLPSNNKAWRGISNPLRGKSLGILSPDNALRMWLCDILVHPFTEPFILVVIVVQTILLTIESSRSVWSYPRAVRWGANPMDYPYFAIFIIYTLEIIAKILVSGLIINPAEYSTIDRSMGFRKAVVEKGKNLIIPQRQFSVRRSAMSEQPQASIIRTFTGGLNQLENQLADDPLQKSRVRLAHRAFLRHSFNRLDFVALVSYWVSFFLSIYGVETRQQLYVFSMLSCLRILRLLNLTNGTSVILRSLKKAAPLLAHVAFLIGFFWLLFAIVGIQSFKSSFRRTCVWLGVDGESDYAQNDPNGSLQFCGGYLNATTGLQMPWIQSNNVPSSSSPKGYICPAGSICLEGDNPYNGTLSFDNIVDSLELVFVIMSSNTFTDLLYYTADSDYLASSLFFICGLLILSLWMVNLLVAVITHAFQVIREESKRSAFAVQKIDTTEREDLASRKVSTIKRLYDKTEWLWVCIIIFDLVVQALRSASMSDDRAEFIDNTELVITFVFLFEIILRFASDWRTFHKKTRNWVDLGLVVITCIIQIPAIKQERAYDVLTLFQILRVYRVVLAFKVTRDLIMVVFRNAVGLVNLIFFVFLITFLASIFATQLFRGQIPEEDADGDLIYITFSDIYNSFLGMYQILSSENWTDILYNATTYTQSYNTAWISAAFLILWFVMANFIVLNMFIAVIQESFDISEDEKRLQQVKAFLQQKQVNMASQGNLSLSKIFKLGKNSNRYKDPLDHGPAALEMLLKDAVVQEFLDEDEPPENRPGDNVPIEQSATAETAQPGFFSRIWTKFTTSIMRREPNPFYSKLDIPRTFDELDPRTMAKEFVSAAEQRKRAQREYLMRHPNYNKSLFIFAPSHPVRKLCQRIVGPGRGVQRVEGVDPYKPVWYAFSAFIYAAIVAMVLLACITTPIYQKNHFTSNRDWFTYTDMGFAILFTIEAIIKVIADGFFWTPNAYFRGSWGFLDGVVLITLWISVGGSLFEDWGVTRAIGAFKALRALRLLNVSDSAKNTFHSVIIVGGWKVIAAAAVSMSFLIPFAIYGVNLFAGRMVSCNDGDISGSLDQCVGEYKNAPFNWDVLSPRVADNSYYDFDNFGDSLFILFQIVSQEGWIDVQDSAMSITGVDTQPQDYVAPENGLFFIVFNLLGAVFVLTLFVSVFMRNYTEETGVAYLTAEQRSWLELRKLLRQISPSKRSFDNKSRQWKMWCYRIAVKKHGPWARCVSFILSLHLLLLVLEYYPEPAVWDQIREIIFFAFNFVYIANVVIRMLGLGWHRFSRSSWDVYSLLSVSGTFITTILRFVSSSQAITELNKLFLVSITLLIIPRNNQLDQLFKTAAASLTSIGNLIATWFVLFLVFAIAMNQAFGLTKFGSQETDNINFRDVPKALVLLFRMSCGEGWNEIMEDYATMSPPMCTYDGNFFNDDCGSAPWARTLFIAWNIISMYLFVSLFTSLIFESFSYVYQKSSGLYAISREDIRRFKHAWATYDPDGTGYITKEQFPRLLGELSGVFSMRIYDGEFTIGQIMEECRVDKRDSLLAHRRVVDGLDLDKMARILRQIPVDVVRNRRQRLNAFYEEVLVSADPVRGISFHSCLMILAHYNVISDSKSLRLEEFLRRRARLQRVEETIRRQTVIGFFDTLYWSREFRRRVEHKKSARMSGVPQFSVPEIFIDDGSHDEPTAAEGAREQARDALTGGEESSSSQQPMLSPTSPTGRATRYQLPPIDTSPLGRISVLNSPATEWSSISPSLSPLRERAGTTSSYGSGPDLHDEQASPAHSRQNSAMNVNDVMQSLGESVWGESIRRSFTQRRRSGE
>P168DRAFT_229393-t37_1-p1_transcript=P168DRAFT_229393-t37_1_gene=P168DRAFT_229393_organism=Aspergillus_campestris_IBT_28561_gene_product=calcium channel subunit Cch1_transcript_product=calcium channel subunit Cch1_location=MSFM01000001_3748936-3755463|_protein_length=2127_sequence_SO=contig_SO=protein_coding_gene_is_pseudo=false 4
MASNSHVRGTDNDSSDSNDNHRSTHHSIPLQDLSEPPDITRRSGVGRRIHSLRRGSVRDYERVSGDSPTESNVTLHNTRRDRAHSQSDDDLPEDPGAFAMATVGLQLEPPEITFTPARRRSDNSEYEMGSIRSDGLASPEAVALPHGFLTPSNYSDRSPLTDAGNMQPIDGASIESFPRSSEQTTRFPSLDNPGARLGDDLENGFSGRDRGESSTRSRARSLSPSASGSALQRASSMMKSMSQRVVNLSNEPEVVEQSILREELQKSSRLEEPPVLPTLTDYAHDAPHGPSRDSQKPKRISGKIWRIYNNPLKGKSLMLFGPENRLRMGLCDILVHPFTEPIILLVIVIQTVLLTIESSAWVWDGEQSQHWGANPMDYPYFAIFIIYTLELIAKIIVSGFIINPTDYSTIDRSLGLKKAVIEKGKNLITPQRQFSTKKASVMPDQAQASIIRTFTGGLSQMEQEVPTDDPLQKRRVRLAHRAFLRHSFNRLDFVAVVAYWISFVLAVISVEDRQRLYVFRMLSCLRILRLLALTNGTSVILRSLKKAAPLLVHVAFLIGFFWLLFAIVGMQSFKSSFRRNCVWDGQDGQDNYHLNDAAGKIQFCGGFLNATGHPNPWEYKDGISSHSEPKGYLCPIGSRCVEQDNNPFNNTMHFDDIVHSLELVFVIMSSNTFTDLLYYTTDSDYLVAALFYAMGFLILSLWMVNLLVAVITHSFQVIREESKRSAFASQKLDGVNTEDLSAQKISTLKRLYDKTEWLWVCIIIFDLVVQALRSASMSKHTGNIISNTEIVVTILLLAEIILRFASDWRKFHTKRRNWTDLGLAVITSIIQIPAIRNSGRAYTVLTMFQILRVYRVVLAFSVTRNLIQVVFRNATGLLNLIVFVFLITFLASIFATQLFRGQIYEEDANGNEVEITFSNIYNSFVGMYRILSSEGWTTILYSVTGFTQQYNTSWIAATFLILWFVVANFIILNMFIAVIQESFDVSEDEKRLHQVRAFLEQKQVNASSQGNLSLSKILMLGRDPDRYRDPLDHGPAALEMLLKDAVVREFLDEEEGPNGTGRRQSEPLDTATTTAETSEPGIFSRMWTRVTSAILGREPNPFYSKLQLSRTYEELDPRAMAREVVSAAEQRKRAQREYLMRHPTYNKSLFIFAPDNPVRRLCQRMVGPGRGNQRVEGVDPYKPIWFALSGFIYLAIVAMVLLACVTTPIYQLEHRQTGQNGIRNWSTYTDLSFAILFSFEALIKVIADGFFWTPNAYFRGSWGFIDGIVLVTLWINVASSFSAGWNISRAIGAFKALRALRLLNVSDSAKDTFHSVIIVGGWKVISAASVSLSFLIPFAIYGVNLFSGQMVTCNDDNHEGQLNECVGEYMSEPYSWEVLAPRAASNPSYDFDNFGNSLFILFQIVSQEGWTGVQASAMAITGVGKQPQSNNAPENGLFFIVFNLLGAVFVLTLFVSVFMRNYTEQTGVAYLTAEQRSWLELRKLLRQVSPSKRSFDAKVSQWKMRCYRIAVKKHGRWARCVSIILLLHLILLVVEFYPERGPWDNVREGLFIVFNLFYIANVIIRLLGLGWHRFSRSSWDVFALVVVPGALITTVLHLVHSTFVIGELNKLFLVAIALLLIPRNNQLDQLFKTAAASLTSIGNLLATWCVLFLVFGIAMNQAFGLTKFGENESNNINFRDIPRTLILLFRMSCGEGWNDIMEDFATMVSPKCTENEDNFLLGDCGSAAWARPLFIAWNIISMYIFVSLFVSLIFESFSYVYQRSSGLYAISREDIRRFKQAWATYDPRGEGYISKEQFPRLLGELSGVFDMRIHDGEYSIGRILEECRVDQRDSSPVVLNRVFEGVDLDKLSRILRDLPVETVRMRRARLNTFYEEVLVSADPERGISFHSCLMILAHYNVISDSKSLRLEEFLRRRARLQRVEETIRRNTVIGFFDTLYWSREFRRRVDHKKSARMSMPPQFTVPEIFVDDGEEPDEADARRMAQEALVGETTMLSPSSPETGPSSPRTSGGAALPRIDTSLAGGLSGRMTATSSPTEWSSISPSLSPRRPRAHTTSSYDPGPGMDEEEPPLSAALSDRSRPDNTASVQDVMLSFGDSAWGESIRRSFTQRRPSERRPNRRRPSES
>ASPCADRAFT_159412-t33_1-p1_transcript=ASPCADRAFT_159412-t33_1_gene=ASPCADRAFT_159412_organism=Aspergillus_carbonarius_ITEM_5010_gene_product=hypothetical protein_transcript_product=hypothetical protein_location=KV907493_2352870-2359369|_protein_length=2108_sequence_SO=supercontig_SO=protein_coding_gene_is_pseudo=false 5
MASNSHDRGANNHDFSIDHSIPLQDLSAPSEPDHERGGPGGVASRLGRSLTGRGRPGRNYERIAEDSPIEAANAARNARPHPHVADEEDDAAPIEDPGAFAQAMSSVGLSFHPPSSTSLAPSHSRAGSSIDLDTVPLDGTDPYLSRVDTYNDTAPLTDVHNVQPISGASGSENVHQDDQSGAHTVQLPAASHPGSRLGDDLHNLEGGFIGRPRGGSNAMERSRSLSPSGSGSALQRASSMMKSMSQRIVNLSNEPEVVEQSILREESHRNARMEEPPILPSLPDYAHDAPSTSSLHSSAPGEKLPSDNKAWRGISNPLKGKSLGILGPDNAFRMWLCDILVHPFTEPFILIVIVVQTILLTIESSRSVWKYPRAVKWGANPMDYPYFAIFIIYTLEIIAKILVSGLIINPAEYSTIDRSMGFRKAVVEKGKNLIIPQRQFSVRKSSVLSEQPQASIIRTFTGGLNQLERQLADDPLQKSRVRLAHRAFLRHSFNRLDFVALVSYWVSFFLSIYGVETRQQLYVFSMLSCLRILRLLNLTNGTSVILRSLKKAAPLLAHVAFLVGFFWLLFAIVGIQSFKSSLRRTCVWRGVDGQSDYNQNDPNGNIQFCGGYINATTGQEMSWIQSNNISSTSSPKGYLCPAGSVCLESGNPFNGTMSFDNILNSLELVFVIMSSNTFTDLLYYTADSDYLASSLFFVCGLVILSLWMVNLLVAVITHSFQVIREESKRSAFAVQKIDTTEREDMCSRKVSTIKRLYDKTEWLWVCIIIFDLTIQALRSASMGDDRERLISTTEFIVTFIFLFEIILRFASDWRTFHKKAQNWVDLGLVVITCIIQAPAIKRERAYDVLTLFQILRVYRVVLAFKVTRDLIMVVFRNSVGLLNLIFFVFLITFLASIFATQLFRGQIPEEDDDGDLVYITFSDIYNSFLGMYQLLSSENWTDILYDATTYTYEYNTAWISATFLVLWFIMANFIVLNMFIAVIQESFDVSEDEKRLQQVKAFLQQKQVNMSSQGNLSLSKIFKLGRDSNRYKDPLDHGPAALEMLLKDAVVQEFLDENESPENRQGDGVPLETSATAETAQPGFFSRIGTKFTTSIMRREPNPFYSKLEIPRAFDELDPRTMAKEFVSAAEQRKRAQREYLMRHPNYNKSLFMFAPSHPVRKLCQRIVGPGRGVQRVEGVDPYKPVWYTFSAFIYAAIVAMVLLACITTPIYQKTHFTSNRDWFTYTDMGFAILFSIEAIIKVIADGFFWTPNAYFRGSWGFLDGVVLITLWISVGGSLYQDWGVTRAIGAFKALRALRLLNVSDSAKNTFHSVIIVGGWKVIAAAAVSMSFLIPFAIYGVNLFAGRMILCNDGDISGSLDQCIGEYQSSPYNWDVLAPRAAANPYYDFDNFGDSLFILFQIVSQEGWIDVQDSAMSITGVGMQPQDYVAPENGLFFIVFNLLGAVFVLTLFVSVFMRNYTEETGVAYLTAEQRSWLELRKLLRQISPSKRSFDKKSRQWKMWCYRVAVKKHGPWSRCVTLVLTLHLLLLVLEYYPEPDLWDRVREIIFFAFNFIYIVNVAIRMIGLGWHRFSRSSWDIYSLLSVSGTFITTILRFLSSSQVINELNKLFLVSITLLIIPRNSQLDQLFKTAAASLTSIGNLLATWFVLFLVFAIAMNQAFGLTKFGSQETNNLNFRDVPKALILLFRMSAGEGWNQIMEDYATMDPPYCTYHGQFFDDDCGSAPWARSLFIAWNIISMYLFVSLFTSLIFESFSYVYQKSSGLYAISREDVRRFKHAWATYDPDGTGFITKEQFPRLLGELSGVFSMRIYDGEFTIGQIMEECRVDKRDSLMAHRRVVDGLDLDKMTKILRRIPVDTVRTRRQRLNAFYEEVLVSADPVRGISFNSCLMILAHYNVISDSKSLRLEEFLRRRARLQRVEETIRRQTVIGFFDTLYWSREFRRRVEHKKSARMSGVPQFSVPEIFVDDGSHDEPSTMEEAQESTRDPLIGADLSQPMLSPASPTGRAARPYQLPPIDTSPLGRISGLNSPSTEWSSISPSLSPLRERANTTSSYGSGPDLHDELQAASSAHSRENSTMNVNDVMQSLGESAWGESIRRSFTQRRRSGE
>ACLA_024440-t26_1-p1_transcript=ACLA_024440-t26_1_gene=ACLA_024440_organism=Aspergillus_clavatus_NRRL_1_gene_product=calcium channel subunit Cch1_transcript_product=calcium channel subunit Cch1_location=DS027059_1879019-1885634|_protein_length=2126_sequence_SO=supercontig_SO=protein_coding_gene_is_pseudo=false 6
MASSSHHRGHNDEDNASADYSIPLQDLSGPSERSEGRIGRVGSRFLSRRSLRRGGSLRNYERVSEDSPVEPPPVARHARPHHAAPGDEDVFHVEDPGTFAQAMSSVGLSFDPTASTTSLARRRESSSSMTIVPLDDYGPQEAEHYLSPSHTYGTDDDTARLTDQRYLQPISGASNPPKIETDHGSTHGDPFPGDSHSEARLGDDLPHLESGLGRRRRGSSSAGESRARSLSPSAASGSALQRAGSMMKSMSQRVVNLSNEPEVVEQAIMREEQHKSARLEEPPSLPSLSGYAHDAPSVGMPDTQIPRTRASSSKAWRLRNNPLRGKSLGVLGPDNPLRVRLCDILVHPFTEPFILVVIIIQTILLTIESSESVQDHPRSVRWGKDRLDYAYLVIFIIYTLELIAKILVSGFMLNPAEYSTLNRSLGFRKAVSEKAKNLIAPQRQFTSKQATSAPEPQQASIIRTFTGGFDQLQEEVVDDPLQRRRVRLAHRAFLRHSFNRLDFVAVVSFWVSFLLSLTSVENRHQLYVFRMLSCLRILRLLALTNGTSVILRSLKKAAPLLVHVAFLIGFFWLLFAIVGIQSFKSSFRRSCRWLGRDGQSDFDLNDPSGTLQFCGGYLNATTGAKESWLKTGLNGELVSSGSEPKGYLCPQGSICVENTNPYEGTVNFDDIVHSLELVFVIMSSNTFTDLLYYTTNSDYLAAALFFACGFVILSLWLVNLLVAVITHSFQVIREESKRSAFAVHKLDTVDKEDTSTRKISSLKRLYDKTQWFWVCIIIFDLVVQALRSSTMEDDRVKLISDVEIIVTVVLLVEIILRFASDWRVFHRSRRNWVDLGLVVITCVIQIPAIRGSGRSYDVLTLFQILRVYRVVLAFSVTRNLIMVVFRNATGLLNLIMFVFLITFLASIFATQLFRGQTPDDEDAEITFADIYNSFIGMYQILSSENWTTILYNSTTFTYKLHTAWISAIFFIIWFIVANFIVLNMFIAVIQESFDVSEDEKRLQQVRAFLEQKHVNGASQGNLSLSKILMLGRDSNRYRDPLDHGPAALEMLLKDAVVREFLDEQEETTNSRRRQSVPLEAAAGATGETVRPGMFSRMWTTITTSLLRREPNPFYSKLKFSRAYEELDPKEMAQAVVSAAEQRKRAQREYLMRHPSYNKSLFIFAPDNAIRRLCQRIVGPGRGHQRVEGVDPYKPVWYTFSAFVYAAIVAMVLIACITTPIYQRHYQAQWVTKGIPWYVYTDMGFAILFTFEALIKVIADGFFWTPNAYFRSSWGFIDGIVLVTLWINVGSSLFWDLGISRAIGAFKALRALRLLNVSDSAKDTFHSVIIIGGWKVIAAAAVSMSFLIPFAIYGVTLYNGQMVTCNDGSIVGSLNQCINEYSSSPYNWEVLAPRAASNPLYDFDNFGNALFILFQIVSQEGWTDVQMSAMSITGKDWQPQSFAAPANGLFFIVFNLLGAVFVLTLFVSVFMRNYTEQTGVAFLTAEQRSWLELRKLLRQISPSKRSLDRKSTKWKLWCYRIAVKKHGRWARCVTTILLLHLLLLILEYYPEPHLWELTRESLFFAFTFFYIANTLIRLFGLGWHRFSRSSWDLYSLIAVPGTFITTILNFLLKNQVIMELNKLFLVSITLLLIPRNNQLDQLFKTAAASLTAIGNLLATWFVLFLVFAIAMNQAFGLTKFGEHENNNINFRDIPRTLILLFRMSCGEGWNAIMEDFATMVPPFCTYDRDFFNDDCGSAAWARPLFISWNIISMYIFVSLFVSLIFESFSYVYQRSSGLYAISREEIRRFKQAWATYDPDGTGYISKEQFPRLLGELSGDFSMRIYDDQFSIGRILEKCSVDKRDSLLAHRRVVEGLDLDKMAKILRQIPVATVRKRRQELNRFFEEVLVSADPVRGISFHSVLMILAHYKIISDSKSLRLEEFLRRRARLQRVEEAVRRNTVIGFFDTLYWSREFRRRVNAKKSARMSEIPQFTVPEIFVDDGYQDEPERVTEESGSRVASPEPVSFIDGGGQPMLSPTSPIRSSGSPTSSRQLPRLDTNLAGRMSNLSSPTEWSSISPSLSPSGRARSHTISSYDAGPDLPASPGGADQSREGSAMNVQEVMQSLDDSAWGESIRRSFTQRRSTNS
>PWY81432.1_transcript=BO83DRAFT_305662_t1_gene=BO83DRAFT_305662_organism=Aspergillus_eucalypticola_CBS_122712_gene_product=calcium channel subunit Cch1_transcript_product=calcium channel subunit Cch1_location=MSFU01000004_1345730-1352206|_protein_length=2104_sequence_SO=supercontig_SO=protein_coding_gene_is_pseudo=false 7
MASSSHDRGPDDDNFHIDHSIPLQDLSSPDHERGGPAGVATRLGRSLTGRGRTGRNYERIAVDSPVETANAAGNARPHPHISHEEDEDAIEDPGAFAQATSFGLNFDPSSSTSLAPTHSRAPSSVDLDTVPLDGAEHCLTHIDTYNDTYNDTARLTETQNVQPISGASGSDNGHQNDQGGTNSVQFPATSHSGSRLGDELHNLEGGFVGRSRGGSNAADRSRSLSPSASGSALMRASSMMKSMSQRIVNLSNEPEVVEQSILREESHKNARMEEPPALPSLPDYAHDAPSTSSLNSSAPGEKLPSNNKAWRGISNPLRGKSLGILGPDNALRMWLCDILVHPFTEPFILIVIVVQTILLTIESARSVWSYPRAVRWGANPMDYPYFAIFIIYTLEIIAKILVSGLIINPAEYSTLDRSMGFRKAVVEKGKNLIIPQRQFSVRKSAMSEQPQASIIRTFTGGLNQLENQLADDPLQKSRVRLAHRAFLRHSFNRLDFVALVSYWVSFFLSIYGVETRQQLYVFSMLSCLRILRLLNLTNGTSVILRSLKKAAPLLAHVAFLIGFFWLLFAIVGIQSFKSSFRRTCVWLGVDGESDYAQNDPNGSLQFCGGYVNSTTGLQMPWLQKDNTFGSSSPKGYICPAGSICLEGDNPYNGTVSFDNIVNSLELVFVIMSSNTFTDLLYYTADSDYLASSLFFICGLLILSLWMVNLLVAVITHAFQVIREESQRSAFAVKKIDTTEREDLASRKVSAIKRLYDKTEWLWVCIIIFDLVVQAMRSASMSDNRAQFIDTTELVITFVFLFEIILRFASDWRTFHKKTRNWVDLGLVVITCIIQIPAIKRERAYDVLTLFQILRVYRVVLAFKVTRDLIMVVFRNAVGLLNLIFFVFLITFLASIFATQLFRGQIPEEDADGDTIIITFSDIYNSFLGMYQILSSENWTDILYNATTYTVSYNTAWISAAFLIIWFILANFIVLNMFIAVIQESFDVSEDEKRLQQVKAFLQQKQVNMASQGNLSLSKIFKLGKDSSRYNDPLDHGPAALEMLLKDAVVQEFLDEDEPPENRPGDNVPLEQSATAETAQPGFFSRTWTKFTTSIMRREPNPFYSKLDIPRTFDELDPRTMAKEFVSAAEQRKRAQREYLMRHPNYNKSLFIFAPNHPVRKLCQRIVGPGRGVQRVEGVDPYKPVWYAFSAFIYAAIVAMVLLACITTPIYQKNHFTTNRDWFTYTDMGFAVLFTIEAIIKVIADGFFWTPNAYFRGSWGFLDGVVLITLWISVGGSLFEDWGVTRAIGAFKALRALRLLNVSDSAKNTFHSVIIVGGWKVIAAAAVSMSFLIPFAIYGVNLFAGRMVSCNDGDISGSLDQCIGEYKNAPFNWDVLSPRVADNSYYDFDNFGDSLFILFQIVSQEGWIDVQDSAMSITGVDTQPQDYVAPENGLFFIIFNLLGAVFVLTLFVSVFMRNYTEETGVAYLTAEQRSWLELRKLLRQISPSKRSFDNKSRQWKMWSYRVAVKKHGPWARCVTFILTLHLLLLVLEYYPEPEVWDQTREIIFFVFNFVYIANVLIRMLGLGWHRFSRSSWDVYSLLSVSGTFITTILRFVSSSQVINELNKLFLVSITLLIIPRNNQLDQLFKTAAASLTSIGNLIATWFVLFLVFAIAMNQAFGLTKFGSQETDNLNFRDVPKALVLLFRMSCGEGWNEIMEDYATMSPPTCTYDGNFFLDDCGSAPWARTLFIAWNIISMYLFVSLFTSLIFESFSYVYQKSSGLYAISREDIRRFKHAWATYDPDGTGYITKEQFPRLLGELSGVFSMRIYDGEFTIGQIMEECRVDKRDSLLAHRRVVDGLDLDKMARILRQIPTDVVRNRRQRLNAFYEEVLVSADPVRGISFHSCLMILAHYNVISDSKSLRLEEFLRRRARLQRVEETIRRQTVIGFFDTLYWSREFRRRVEHKKSARMSGVPQFSVPEIFIDDGSHDEPAATEGLREQARDALTGEESSQQPMLSPTSPTGRATRYQLPPIDTSPLGRISVLNSPATEWSSISPSLSPLRERAGTTSSYGSGGDVHDEQTSPAHSRQNSAMNVNDVMQSLGESVWGESIRRSFTQRRRSGE
>EAW22761.1_transcript=NFIA_014520_t1_gene=NFIA_014520_organism=Aspergillus_fischeri_NRRL_181_gene_product=calcium channel subunit Cch1_transcript_product=calcium channel subunit Cch1_location=DS027688_2059951-2066538|_protein_length=2124_sequence_SO=supercontig_SO=protein_coding_gene_is_pseudo=false 8
MASNSHNRGHDEDNALTDQSIPLQDLSGPLERSQSRTSRVGSRFLSRRSLRRGGSLSNYERVSEESPVEPPPVARRARPQHAGHDNEDAFHIEDPGTFAQAMSTVGLSFDPTHSTTTSARRRESSSDLTNVPLDDFGPQEAEHYLSPTDTYEDTAPLTDHRFLQPISGASHNFSGGQDDRSSTHGDRFPSDSRPESRLGDDLPHLESGLGRRRRGSSSAGDSRARSLSPSATGSALQRASSMMKSMSQRVVNLSNEPEVVEQAIMREEQHKNARLEEPPSLPSLSGYAHDAPSVGMSNDQLPRTRTSASKAWRMYNNPLRGKALGILGPDNLIRVWLCDILVHPFMEPFILVVIIIQTILLALESAKSVWDHPRSVRWGSNPMDYAYFVIFVIYTLELIAKILVSGFIINPAEYSTLDRSMGLRKAIAEKGKNLLAPQRQFASKQASSSPEPQQASIIRTFTGGFDQLQPEVIDDPLQPRRVRLAHRAFLRHSFNRLDFVAVVAFWVSFLLSLTGVETRQQLYVFRMLSCLRILRLLALTNGTSVILRSLKKAAPLLVHVAFLIGFFWLLFAIVGIQSFKSSLRRTCRWLGRDNETDFDLNDPYGTLQFCGGYLNATTGAKEPWLKNDLTPSDGDAKGYLCPQGSICVENTNPYGGTVNFDNILHSLELVFVIMSSNTFSDLLYYTTDSDYLAAALFFAFGIVILSLWLVNLLVAVITHSFQVIREESKRSAFAVQKLDSVDTENTSTRKTSSFKRLYDKSEWLWIGIIILDLVVQAMRSSTMEEDRANLINVVEVFVTIILLFEIIIRFASDWRRFHRSRRNWVDLGLALITCVIQIPAIKHSGRPYDVLTLFQILRVYRVVLAFSVTRNLIMVVFRNATGLLNLIMFVFLITFLASIFATQLFRGQIPAENNDGDQIDINFADIYNSFLGMYQILSSENWTTMLYDATTFTYPFNTAWISAVFIILWFIVANFIVLNMFIAVIQESFDVSEDEKRLQQVRAFLEQKQVSGNSQGNLSLSKILMLGRDSNRYRDPLDHGPAALEMLLKDAVVREFLDEQEAPTESRRRDSVPLETAAAATAETVRPGVFSRWWTAITTSVLRREPNPFYSKLKFSRAYEELDPKEMAKEVVSAAEQRKRAQREYLMRHPNYNKSLFIFAPDNPVRRLCQRIVGPGRGHQRVEGVDPYKPVWYTFSAFVYAAIVAMVLIACITTPIYQRNYQVQWHGEAMPWYVYTDTGFAILFTIEALIKVIADGFFWTPNAYFRGSWGFIDGIVLITLWINVGSSLFRDWGVSRAIGAFKALRALRLLNVSDSAKDTFHSVIIVGGWKVIAAALVSVSFLIPFAIYGVTLYNGQMVQCNDGSIVGSLDQCINEYLSSPYNWDVLAPRVASNPFYDFDNFGDALFILFQIVSQEGWIDVQNSAMSITGKDMQPQSFAAPANGLFFIVFNLLGAVFVLTLFVSVFMRNYTEQTGVAFLTAEQRSWLELRKLLRQISPSKRSLDRKSSKWKLWCYRIAVKKHGRWARCVTIILVLHLLLLVLEFYPEPYLWELTRQALFFAFTFFYIANVLIRLLGLGWHRFSRSSWDLYSLIAVPGTFITTILNYLLRNQVIVELNKLFLVSITLLLIPRNNQLDQLFKTAAASLTAIGNLLATWFVLFLVYAIALNQAFGLTKFGENENNNINFRDIPRALILLFRMSCGEGWNQLMEDFATMVPPFCTYDSDFFNDDCGSAAWARPLFISWNIISMYIFVSLFVSLIFESFSYVYQRSSGLYAISREEIRRFKQAWATFDPDGTGYITKEQFPRLLGELSGDFAMRIYDDEFTIGRILEKCQVDKRDSLIAHRRVVEGLDLDKLSRILRQIPVETVRKRRQRLNRFYEEVLVSADPVRGISFHSILMILAHYNVISDSKSLRLEEFLRRRARLQRVEEAVRRNTVIGFFDTLYWSREFRRKVNAKKSSRMSEVPQFTVPEIFVDDGYQEGSGTAEEAGGVSLGAQDAVMSGDEDTQPMLSPISPTRGPSSPTSSRQLPRLDTNLTGRMSNVSSPTEWSSISPSLAPGSRERSHTLSSYDAGPDVPISPAGSNHSRENSAMNVQDVMQSLDDSAWGESIRRSFTQRRSNGSQP
>RVD83027.1_transcript=DFL_007431_t1_gene=DFL_007431_organism=Arthrobotrys_flagrans_CBS_H-5679_gene_product=unspecified product_transcript_product=unspecified product_location=SAEB01000009_3287976-3295390_-__protein_length=2200_sequence_SO=supercontig_SO=protein_coding_gene_is_pseudo=false 9
MSERPTNPNDPKGPDIPLQDLSRETTQQTGRSPTTSPSRRSIVSRSLFRSRSSVSPTGQAGRVQRRSSSSQRSAGGLAPRNSTGDEGPTVAEARPVFRRSVVHPNIPVITTSLAEDDGRTTTQSTVFDNEGGMNVDMDTMRRGLVEVLAGETQGSWMGHSRRRSNAGQSISHPPGTSPGISPIDTHSPQQQRASVGLGLGSPTFGGPDDYFGDYYLTPAPGTISEEEEDDQAGLTDPANLQPMGMSPQAGRSPTSDTGTPRGRKRSLSHNVRFDPKSSPSRSPGTRLGDDLHQAEQGMRWASPRRGGSPGRKASIKGRKMSLAVPGASSPVRRVSMAVQNISQRVVNLSNDPNADIGRRPSVKSSRSDISPAASPGERPGVPPMSPTGSSEKVSMPSSDEPPPPPEFPRKLSINPLKGNSLKLFPPDNKLRIFLCDVLTHPITEPFILLTIIAQVILLTVDSAKNIFVHPDDNKWGSSALDYALLGIFILYTLELVARIIVSGFIINPDAVSNNIYKTWKAYIEAKLRFIFTPSEQQVKMPTVQQLSAAALFPSMAHIHSGQGFLHTRDQQRFQLSRRAFLRHSFNRLDFLAVVSYWIAFVLAITGLEETYHLYIFRMLSCLRILRLLGITSGTGVILRSLKKAAPLLVNVAFLISFFWLLFAIIGVQSFKSSLRRTCVWIDPLGVQENYTQEFQFCGGYIDASNLLEMPYMLPDGSHAEASPKGYICPVNSLCVEGENPYGGTVSFDNIFQSMELVFIIISSNTFTDIMYYTADSDYLWSALFFIFGMIILTFWLVNLLVAVITSSFQVIREESKQSAFRNKEDEDDESSEETPHIIPATRINKAKKLYEKTEFVWILIIFTGLAVACTRSADMSQNRRDIINGVELSVSLLLLAEIILRFAVDWRGFFKVSRNCFDLALAIITCVMEIPVIKNHEIVYSWLTLFQILRFYRIVLFVPVTRNLLLLVLGSVGGILNLLFFVLLITFLCSIFAVQLLRGNIPQDDGDGNEIRIAFQNIWNSFLGMYQIFSSEGWTTILYDAQHYENRFHVGWISAIFFILWFILANLIILNMFIAVIQENFDVTEDEKRLWQIKSFLQKKDGGNPAGNLSLSSLFRFGKAQQRDPIEFGHAGVEMLTRNAIVDEFLDDRPLEQTTNSEANPGGIHHQRTIRFDDGDMHSPDVLTKIGQWVNKIWKAREENPFHTTRIFNKQSEIAPTAMAQELTKSRDRIRRAQREYLIRHPGYNVSLFIFGPKNPIRRMCQRIVGPSHGSDRFDGVSPFIPIWLGFSALIYTSIIAMVILACITTPLYQKDYFEVHGYTTRSWFVFADIGFASLFTLEALIKIIADGLYWTPNAYLRNVWGIIDSIVLITLWISVGTSFADQGEIARAVGAFKALRALRLLNVSDSARETFNSMLFGARKLISAAFVSLALLIPFAIYGVNLFAGKMVFCNDGSVEQLDDCIFEYASSPYNWDVLAPRVAQNPWYSFDNFGDSLLILFQIVSQEGWTDVLWQAMSIAGLNMQPVKGISQYNAIFFLAFNLLGAVFVLTLFVSVFMRNYTEQTGVAFLTAEQRSWLELRKLLRQIGPSKRPSNSPDERWKAWCYNRSIRKHGRWNGFITTVLLLHLLLLVIEYYPASRRLDTYRDTIFLCFALVYAVNIAVRIIGLTWEQYIKSRWDVFGLFVVTGTLGTTTAIIAIEKAPIFVQFQKLFLVLDTLLLIPRNNQLDQLFKTAAASFQAIGNLLLTWLVLFMVYAIALVQSFGLTRLGENGDGNRNFRSIPNALVVLFRMSCGEGWNQIMYDYSVTTPNCVMSSNFFNSDCGSKGYARFLFISWNIISMYIFVSMFVSLIFESFSYVYQQSGAHKLSREDIRRFKRAWSRIDPRGTGFIPPDKLARLLGELDGVFQMRIYDGHYTVKSILKDCRVGPENDRFGIGVDLKALNQRLASLPVWKIRRQRHVYTRFVEECYVAADKERGISFTTVLLILAHYKLIVDNKSLRLEEFLRRRAKLQMVEDHMQRNIVRNFFRMIVAMREFSSISGRKSTVPYIPVIRTDRDRTSTVPQIYVESESTPDLLATLPVDTGRPRPSTAGSPRSGAHRVSFDDTLHVVPLSPVSSGVSPLTTPAEPRDSFGSWNREPHLGEPSPHLRADARLSTHDVLDAFQSSSWGAAMRRSVSHAGRRRSGDQQPNPRFSFNSDRSDR
>QRD93821.1_transcript=F9C07_8268_t1_gene=F9C07_8268_organism=Aspergillus_flavus_NRRL3357_2020_gene_product=calcium channel subunit Cch1_transcript_product=calcium channel subunit Cch1_location=CP044623_1147401-1153879|_protein_length=2090_sequence_SO=chromosome_SO=protein_coding_gene_is_pseudo=false 10
MASNSHDRGTNDDSHPTEHSIPLQDLSGSLSHGTTATVGSSFRPGRSLTRRGSNYERLAVDSPVEGPTATQNARQRRGSDAAPVDNPEAFAQAMSSVGLSFDGPTSPRTSARYSRDETGSDFDIVHLDSFGQQEAAHYLSPNTFTDTTPLTDTRNVQPISGAASSSLSLPLDDRSSARTVHFPTSNAGSHLGDDLEGGFSGRRRGGSSATDRARSLSPSASGSALQRASSMMKSMSQRVVNLSNEPEVVEQSILREESQRSARLDAPPSLPSLPGYAHDAPSTSSLDTQAKWRDHNNPLRGKALGILGPSNPIRVKLCDLLVHSFTEPFILVVIVIQMILLTIETARPEFTRSERWGGNPMDYPYFVIFIIYTLELIAKILVSGLILNPAEYSTIDRSLGFRKAFMEKGKNLITPQRQFSTRRPSTVPEQPQASIIRTFTGGLNQLDRQIADDPVQKRRVRLAHRAFLRHSFNRLDFVAVFAYWIAFFLAIEGVESRQQLYVFRMLSCLRLLRLLALTNGTSVILRSLKKAAPLLAHVAFLIGFFWLLFAIVGIQSFKSSFRRTCQWIGKDGQESFTLNDPNGSLQFCGGYINETTGKEHPWIPVSDNSQSPPSAKGYLCPAGSICIENEMPYKGTMNFDNILNSLELVFVIMSSNTFTDLLYYTTDTDYLAAALFFVCGFIILSLWLVNLLVAVITHTFQVIREESKRSAFAVQKLDNVEKENLDQRKRSTLKRFYDKTEWLWVCVITFDLVVQALRTSTMSPGRENLINNTETIVTLILLAEIIMRFASDWRKFHKKRRNWVDLGLVIITCIIQLPPIRDSGRTYTVLTMFQILRVYRVVLAIPITRDLITVVFRNTVGLLNLIGFLFMITFIASIFATQLFRGSIPEDEDVDINFNNIYNSFLGMYQILSSENWTEILYNLTTYTYPYSTAWISATFLILWFIVANFIVLNMFIAVIQESFDVSEDEKRLQQVRAFLKQKHLNGSSQGNLSLSKILRLGRNSDRYKEPLDYGPAALEMLLKDAVVQEFLDEQHAPAEHQRGESGPAETTTTEETGQPGIFSRMWTAISTSIMRKEPNPFYTNLNKYSRANEELDPREMAKEVVSATEQRKRAQREYLMRHPNYNKSLFIFAPDNPIRRLCQRIVGPGRGHQRIEGVDPYKPVWYAFSAFVYAAIIAMVLIACITTPIYQRENYPTRRLWFVYTDMGFAILFTLEALIKVIADGFFWTPNAYFRGSWGFIDGVVLITLWINVGGAMFEDWAVSRSVGAVKALRALRLLNVSDSAKDTFHSVIIVGGWKVIEAAAVSMSFLIPFAIYGVNLFAGQMITCNDDNVTGSLDECINEYSSSPYNWEVLAPRAASNPFYDFDNFFDSLFILFQIVSQEGWTDVQAKAMSITGVGMQPQSSTAPENGLFFVVFNLLGAVFVLTLFVSVFMRNYTEQTGVAYLTAEQRSWLELRKLLKQVSPSKRSFDKKSHKWKMWCYRIAVKKHGRWARCVSTILVLHILLLVLEYYPEPFIFEFCREVLFLIFNFFYAANLIIRLFGLGWHRFSRSSWDLYSLLVIPGTIVMTILNFLSDRQVIVELSKLFLVAVTLLIIPRNNQLDQLFKTAAASLTAIGNLLATWLVLFLVFAIAMNQTFGLTKFGGEENNNINFRDIPRSLILLFRMSCGEGWNQVMEDFATMVPPICTTNDDFLHDDCGSAAWARTLFIAWNIISMYIFVSLFVSLIFESFSYVYQRSSGLYAISREEIRRFKQAWATYDPDGTGYISKEQFPRLLGELSGVFSMRIYDDEFTIGRILEECRVDRRDSLIAHRRVVDGVDLEKMAKILRRIPVDDVRERRQRLNTFYEEVKVSADPVRGISFHSCLMILAHYNVINDSKSLKLEEFLRRRARLQRVEEAVRRQTVIGFFDTLYWSREFRRQVERSRSARMTAVPNFTVPEIFVDDGSQDDHPHEEVRATVPEAGDDHGESSSQPMLSPLSPTRGEGGPSSQPGHLPRIDTALAGRMSATHSPTEWSSISPSLSPNRPRANTTSSYGDGPDLHDELSLAPERSRQNSAMSAQDVMQSLDDSIWGESIRRSFTQRRRRDS
>KAF7622240.1_transcript=AFLA_008785_t1_gene=AFLA_008785_organism=Aspergillus_flavus_NRRL3357_gene_product=EF-hand domain-containing protein _Source_UniProtKB_TrEMBL_Acc_B8NJN4__transcript_product=EF-hand domain-containing protein _Source_UniProtKB_TrEMBL_Acc_B8NJN4__location=AAIH03000170_1124461-1130939|_protein_length=2090_sequence_SO=supercontig_SO=protein_coding_gene_is_pseudo=false 11
MASNSHDRGTNDDSHPTEHSIPLQDLSGSLSHGTTATVGSSFRPGRSLTRRGSNYERLAVDSPVEGPTATQNARQRRGSDAAPVDNPEAFAQAMSSVGLSFDGPTSPRTSARYSRDETGSDFDIVHLDSFGQQEAAHYLSPNTFTDTTPLTDTRNVQPISGAASSSLSLPLDDRSSARTVHFPTSNAGSHLGDDLEGGFSGRRRGGSSATDRARSLSPSASGSALQRASSMMKSMSQRVVNLSNEPEVVEQSILREESQRSARLDAPPSLPSLPGYAHDAPSTSSLDTQAKWRDHNNPLRGKALGILGPSNPIRVKLCDLLVHSFTEPFILVVIVIQMILLTIETARPEFTRSERWGGNPMDYPYFVIFIIYTLELIAKILVSGLILNPAEYSTIDRSLGFRKAFMEKGKNLITPQRQFSTRRPSTVPEQPQASIIRTFTGGLNQLDRQIADDPVQKRRVRLAHRAFLRHSFNRLDFVAVFAYWIAFFLAIEGVESRQQLYVFRMLSCLRLLRLLALTNGTSVILRSLKKAAPLLAHVAFLIGFFWLLFAIVGIQSFKSSFRRTCQWIGKDGQESFTLNDPNGSLQFCGGYINETTGKEHPWIPVSDNSQSPPSAKGYLCPAGSICIENEMPYKGTMNFDNILNSLELVFVIMSSNTFTDLLYYTTDTDYLAAALFFVCGFIILSLWLVNLLVAVITHTFQVIREESKRSAFAVQKLDNVEKENLDQRKRSTLKRFYDKTEWLWVCVITFDLVVQALRTSTMSPGRENLINNTETIVTLILLAEIIMRFASDWRKFHKKRRNWVDLGLVIITCIIQLPPIRDSGRTYTVLTMFQILRVYRVVLAIPITRDLITVVFRNTVGLLNLIGFLFMITFIASIFATQLFRGSIPEDEDVDINFNNIYNSFLGMYQILSSENWTEILYNLTTYTYPYSTAWISATFLILWFIVANFIVLNMFIAVIQESFDVSEDEKRLQQVRAFLKQKHLNGSSQGNLSLSKILRLGRNSDRYKEPLDYGPAALEMLLKDAVVQEFLDEQHAPAEHQRGESGPAETTTTEETGQPGIFSRMWTAISTSIMRKEPNPFYTNLNKYSRANEELDPREMAKEVVSATEQRKRAQREYLMRHPNYNKSLFIFAPDNPIRRLCQRIVGPGRGHQRIEGVDPYKPVWYAFSAFVYAAIIAMVLIACITTPIYQRENYPTRRLWFVYTDMGFAILFTLEALIKVIADGFFWTPNAYFRGSWGFIDGVVLITLWINVGGAMFEDWAVSRSVGAVKALRALRLLNVSDSAKDTFHSVIIVGGWKVIEAAAVSMSFLIPFAIYGVNLFAGQMITCNDDNVTGSLDECINEYSSSPYNWEVLAPRAASNPFYDFDNFFDSLFILFQIVSQEGWTDVQAKAMSITGVGMQPQSSTAPENGLFFVVFNLLGAVFVLTLFVSVFMRNYTEQTGVAYLTAEQRSWLELRKLLKQVSPSKRSFDKKSHKWKMWCYRIAVKKHGRWARCVSTILVLHILLLVLEYYPEPFIFEFCREVLFLIFNFFYAANLIIRLFGLGWHRFSRSSWDLYSLLVIPGTIVMTILNFLSDRQVIVELSKLFLVAVTLLIIPRNNQLDQLFKTAAASLTAIGNLLATWLVLFLVFAIAMNQTFGLTKFGGEENNNINFRDIPRSLILLFRMSCGEGWNQVMEDFATMVPPICTTNDDFLHDDCGSAAWARTLFIAWNIISMYIFVSLFVSLIFESFSYVYQRSSGLYAISREEIRRFKQAWATYDPDGTGYISKEQFPRLLGELSGVFSMRIYDDEFTIGRILEECRVDRRDSLIAHRRVVDGVDLEKMAKILRRIPVDDVRERRQRLNTFYEEVKVSADPVRGISFHSCLMILAHYNVINDSKSLKLEEFLRRRARLQRVEEAVRRQTVIGFFDTLYWSREFRRQVERSRSARMTAVPNFTVPEIFVDDGSQDDHPHEEVRATVPEAGDDHGESSSQPMLSPLSPTRGEGGPSSQPGHLPRIDTALAGRMSATHSPTEWSSISPSLSPNRPRANTTSSYGDGPDLHDELSLAPERSRQNSAMSAQDVMQSLDDSIWGESIRRSFTQRRRRDS
>AFUB_010540-T-p1_transcript=AFUB_010540-T_gene=AFUB_010540_organism=Aspergillus_fumigatus_A1163_gene_product=Ortholog_s_ have role in unidimensional cell growth_ fungal-type cell wall organization_ conidium formation_transcript_product=Ortholog_s_ have role in unidimensional cell growth_ fungal-type cell wall organization_ conidium formation_location=scf_000001_A_fumigatus_A1163_2991132-2997723_-__protein_length=2125_sequence_SO=supercontig_SO=protein_coding_gene_is_pseudo=false 12
MASNSHNRGHNEDNAPTDQSIPLQDLSGPLERNPSRTSRVGNRFLSRRSLRRGGSLSNYEKVSEESPVEPPPVARRARPQQAGHGNEDEFHIEDPGTFAQAMSAVGLSFDPTHSTTTSARRRESSSDLINVPLDDFGPQEAEHYLSPTDTYEDTAPLTDHRFLQPISGASQNFSGGQDDRGSTHGNRFPSDSRPESRLGDDLPHLESGLGRRRRGSSSAGDSRARSLSPSATGSALQRAGSMMKSMSQRVVNLSNEPEVVEQAIMREEQHKNARLEEPPSLPSLSGYAHDAPSVGMSDDQLPRTGTSASKAWRMYNNPLRGKALGILGPNNLIRVWLCDILVHPFMEPFILVVIIIQTILLALESAKSVWDHPRSVRWGSNPMDYAYFVIFVIYTLELVAKILVSGFIINPAEYSTLDRSMGLRKAIAEKGKNLLAPQRQFASKQQASSSPEPQQASIIRTFTGGFDQLQPEVIDDPLQPRRVRLAHRAFLRHSFNRLDFVAVVAFWVSFLLSFTGVETHHQLYVFRMLSCLRILRLLALTNGTSVILRSLKKAAPLLVHVAFLIGFFWLLFAIVGIQSFKSSLRRTCRWLGRDNETDFDLNDPYGTLQFCGGYLNVTTGAKEPWLKSDLTPSNGDAKGYICPQGSICVENTNPYGGTVNFDNILHSLELVFVIMSSNTFSDILYYTTDSDYLAAALFFAFGIVILSLWLVNLLVAVITHSFQVIREESKRSAFAVQKLDSLDTENTSTRKTSSFKRFYDRTEWLWIGIIILDLVVQAMRSSTMEEDRANLINVVEVFVTIILLFEIILRFASDWRRFHRSRRNWVDLGLALITCVIQIPAIKHSGRPYDVLTLFQILRVYRVVLAFSVTRNLIMVVFRNATGLLNLIMFVFLITFLASIFATQLFRGQIPAENNGGDEIDINFADIYNSFLGMYQILSSENWTTMLYDATAFTYPFNTAWISAIFIILWFIVANFIVLNMFIAVIQESFDVSEDEKRLQQVRAFLEQKQVTGNSQGNLSLSKILMLGRDSNRYRDPLDHGPAALEMLLKDAVVREFLDEQEAPTESRRRDSAPLETAAAATAETVRPGVFSRWWTAITTSVLRREPNPFYSKLKFSRAYEELDPKEMAKEVVSAAEQRKRAQREYLMRHPNYNKSLFIFAPDNPVRRLCQRIVGPGRGHQRVEGVDPYKPVWYTFSAFVYAAIVAMVLIACITTPIYQRNYQVQWHGEAMPWYVYTDTGFAILFTIEALIKVIADGFFWTPNAYFRGSWGFIDGIVLITLWINVGSSLFKDWGVSRAIGAFKALRALRLLNVSDSAKDTFHSVIIVGGWKVIAAALVSVSFLIPFAIYGVTLYNGQMVKCNDGSIVGSLDQCINEYLSSPYNWDVLAPRVASNPFYDFDNFGDALFILFQIVSQEGWIDVQNSAMSITGKDMQPQSFAAPANGLFFIMFNLLGAVFVLTLFVSVFMRNYTEQTGVAFLTAEQRSWLELRKLLRQISPSKRSLDRKSSKWKLWCYRIAVKKHGRWARCVTVILVLHLLLLVLEFYPEPYLWELTRQALFFAFTFFYIANVLIRLLGLGWHRFSRSSWDLYSLVAVPGTFVTTILNYLLRNQVIMELNKLFLVSITLLLIPRNNQLDQLFKTAAASLTAIGNLLATWFVLFLVYAIALNQAFGLTKFGGNENNNINFRDIPRALILLFRMSCGEGWNELMEDFATMVPPFCTYDSDFFNDDCGSAAWARPLFISWNIISMYIFVSLFVSLIFESFSYVYQRSSGLYAISREEIRRFKQAWATFDPDGTGYITKEQFPRLLGELSGDFAMRIYDDEFTIGRILEKCRVDKRDSLIAHRRVVEGLDLDKLCRILRQIPVETVRKRRQRLNRFYEEVLVSADPVRGISFHSILMILAHYNVISDSKSLRLEEFLRRRARLQRVEEAVRRNTVIGFFDTLYWSREFRRKVNAKKSSRMSEVPQFTVPEIFVDDGYQEGSGTAEVGGGGSLGAPDAIVSGDEDTQPMLSPISPTRGPSSPTSSRQLPRLDTNLTGRMSNVSSPTEWSSISPSLTPGGRERSHTLSSYDAGPDVPISPTGSNHSRENSAMNVQDVMQSLDDSAWGESIRRSFTQRRSNGSQP
>Afu1g11110-T-p1_transcript=Afu1g11110-T_gene=Afu1g11110_organism=Aspergillus_fumigatus_Af293_gene_product=Putative voltage-gated calcium channel_transcript_product=Putative voltage-gated calcium channel_location=Chr1_A_fumigatus_Af293_2923401-2929992_-__protein_length=2125_sequence_SO=chromosome_SO=protein_coding_gene_is_pseudo=false 13
MASNSHNRGHNEDNAPTDQSIPLQDLSGPLERNPSRTSRVGNRFLSRRSLRRGGSLSNYEKVSEESPVEPPPVARRARPQQAGHGNEDEFHIEDPGTFAQAMSAVGLSFDPTHSTTTSARRRESSSDLINVPLDDFGPQEAEHYLSPTDTYEDTAPLTDHRFLQPISGASQNFSGGQDDRGSTHGNRFPSDSRPESRLGDDLPHLESGLGRRRRGSSSAGDSRARSLSPSATGSALQRAGSMMKSMSQRVVNLSNEPEVVEQAIMREEQHKNARLEEPPSLPSLSGYAHDAPSVGMSDDQLPRTGTSASKAWRMYNNPLRGKALGILGPNNLIRVWLCDILVHPFMEPFILVVIIIQTILLALESAKSVWDHPRSVRWGSNPMDYAYFVIFVIYTLELVAKILVSGFIINPAEYSTLDRSMGLRKAIAEKGKNLLAPQRQFASKQQASSSPEPQQASIIRTFTGGFDQLQPEVIDDPLQPRRVRLAHRAFLRHSFNRLDFVAVVAFWVSFLLSFTGVETHHQLYVFRMLSCLRILRLLALTNGTSVILRSLKKAAPLLVHVAFLIGFFWLLFAIVGIQSFKSSLRRTCRWLGRDNETDFDLNDPYGTLQFCGGYLNVTTGAKEPWLKSDLTPSNGDAKGYICPQGSICVENTNPYGGTVNFDNILHSLELVFVIMSSNTFSDILYYTTDSDYLAAALFFAFGIVILSLWLVNLLVAVITHSFQVIREESKRSAFAVQKLDSLDTENTSTRKTSSFKRFYDRTEWLWIGIIILDLVVQAMRSSTMEEDRANLINVVEVFVTIILLFEIILRFASDWRRFHRSRRNWVDLGLALITCVIQIPAIKHSGRPYDVLTLFQILRVYRVVLAFSVTRNLIMVVFRNATGLLNLIMFVFLITFLASIFATQLFRGQIPAENNGGDEIDINFADIYNSFLGMYQILSSENWTTMLYDATAFTYPFNTAWISAIFIILWFIVANFIVLNMFIAVIQESFDVSEDEKRLQQVRAFLEQKQVTGNSQGNLSLSKILMLGRDSNRYRDPLDHGPAALEMLLKDAVVREFLDEQEAPTESRRRDSAPLETAAAATAETVRPGVFSRWWTAITTSVLRREPNPFYSKLKFSRAYEELDPKEMAKEVVSAAEQRKRAQREYLMRHPNYNKSLFIFAPDNPVRRLCQRIVGPGRGHQRVEGVDPYKPVWYTFSAFVYAAIVAMVLIACITTPIYQRNYQVQWHGEAMPWYVYTDTGFAILFTIEALIKVIADGFFWTPNAYFRGSWGFIDGIVLITLWINVGSSLFKDWGVSRAIGAFKALRALRLLNVSDSAKDTFHSVIIVGGWKVIAAALVSVSFLIPFAIYGVTLYNGQMVKCNDGSIVGSLDQCINEYLSSPYNWDVLAPRVASNPFYDFDNFGDALFILFQIVSQEGWIDVQNSAMSITGKDMQPQSFAAPANGLFFIMFNLLGAVFVLTLFVSVFMRNYTEQTGVAFLTAEQRSWLELRKLLRQISPSKRSLDRKSSKWKLWCYRIAVKKHGRWARCVTVILVLHLLLLVLEFYPEPYLWELTRQALFFAFTFFYIANVLIRLLGLGWHRFSRSSWDLYSLVAVPGTFVTTILNYLLRNQVIMELNKLFLVSITLLLIPRNNQLDQLFKTAAASLTAIGNLLATWFVLFLVYAIALNQAFGLTKFGGNENNNINFRDIPRALILLFRMSCGEGWNELMEDFATMVPPFCTYDSDFFNDDCGSAAWARPLFISWNIISMYIFVSLFVSLIFESFSYVYQRSSGLYAISREEIRRFKQAWATFDPDGTGYITKEQFPRLLGELSGDFAMRIYDDEFTIGRILEKCRVDKRDSLIAHRRVVEGLDLDKLCRILRQIPVETVRKRRQRLNRFYEEVLVSADPVRGISFHSILMILAHYNVISDSKSLRLEEFLRRRARLQRVEEAVRRNTVIGFFDTLYWSREFRRKVNAKKSSRMSEVPQFTVPEIFVDDGYQEGSGTAEVGGGGSLGAPDAIVSGDEDTQPMLSPISPTRGPSSPTSSRQLPRLDTNLTGRMSNVSSPTEWSSISPSLTPGGRERSHTLSSYDAGPDVPISPTGSNHSRENSAMNVQDVMQSLDDSAWGESIRRSFTQRRSNGSQP
>RAL10505.1_transcript=BO97DRAFT_127837_t1_gene=BO97DRAFT_127837_organism=Aspergillus_homomorphus_CBS_101889_gene_product=EF-hand domain-containing protein _Source_UniProtKB_TrEMBL_Acc_A0A395HT14__transcript_product=EF-hand domain-containing protein _Source_UniProtKB_TrEMBL_Acc_A0A395HT14__location=KZ824295_325444-331889_-__protein_length=2113_sequence_SO=supercontig_SO=protein_coding_gene_is_pseudo=false 14
MASNSHDRGTDDEHLPSQQSIPLQDLSEPFDSDLGRRNTAGGVASRLSRSLTGRGRAGNNYERIAHDSPIDRVAGVAPHHTHHHHDEVEDAAIDDPGAFAQAMSSVGLSFDPSHRASLTPIPTRDGSSIDLDTVPLDGSENYLTHTDTYTDTTPLTNIRHVQPMSGASSSEDIHRDDSHGAPTTQFAAASNPDARLGDDLEGGFQGRRRGLSSPSERSRSLSPSGHGSALQRASSMMKSMSQRIVNLSNEPEVVEQSILREESHKNARMEEPPSLPSLPDYAHDTPSPHTPRSPAAAHHEKLPSNSKAWRGISNPLRGKALGILGPDNALRMWLCDILVHPFTEPFILVVIFIQTILLTIESSRSVWDHPRDVNWGNNPTDYVYLAIFIIYTLEVGAKILVSGLIINPAEYSTIDRSMGLRKAAIEKGKNLIIPQRQFSVRKSSVAPEQPQASIIRTFTGGLNQLENQLRHQLVDDPLQKSRVRLAHRAFLRHSFNRLDFVALVAYWVSFFLSVYGVETRQQLYVFSMLSCLRILRLLALTNGTSVILRSLKKAAPLLAHVAFLIGFFWLLFAIVGIQSFKSSFRRTCVWIGVNGQDNYTVDEQFCGGYLNGGDNMPWLRADGNPTTSSPKGYICPQGSLCVEGDNPYNGTVSFDNILNSLELVFVIMTSNTFTDLLYYTTDSDYLAASLFFVCGLVILSLWMVNLLVAVITHSFQVIREESKRSAFAVQKIDSTDKEDPSARKISTIKRIYDKTEWLWVCIIILDLVVQAQRSASMGEDRRALVDNTEIIVTIVFLVEIILRFASDWRNFHTKARNWVDLGLVIITSVIQIPSIRNTRAYDVLTMFQILRVYRVVLAFTVTRNLIMVVFRNATGLLNLIVFVFLITFLASIFATQLFRGQIPEEDDSGDFIYISFSDIYNSFLGMYQILSSENWTDILYNATTYTEAYKTSWISATFLTIWFIVSCFIVLNMFIAVIQESFDVSEDEKRLQQVKSFLEQKQINMSSQGNLSLSKILMMGRNSERYKDPLDHGPAALEMLLKDAVVQEFLDEQEPSESQRRESVPLETTTTAETSQPGFFSRIWNKFATSVMRREPNPFYSKLKFSRAYDELDPRTMAREVVSAAEQRKRAQREYLMRHPNYNKSLFMFAPDNAVRKFCQRMVGPGRGTQRVEGVDPYKPVWFTFSAFIYAAIVAMVLLACITTPIYQSTHFQNNRDWFTYTDMGFAILFTIEALIKVIADGFFWTPNAYFRSSWGFLDGIVLITLWISVGGSLYQDWGLTRAIGAFKALRALRLLNVSDSAKDTFHSVIIVGGWKVIAAAAVSMSFLIPFAIYGVTLFAGRMVQCNDGDISGSLDACIGEYMSSPSNWDVLAPRAAANPYYDFDNFGDSLFILFQIVSQEGWIDVQQSAMSIVGVGQQPQDYIAPENGLFFIVFNLLGAVFVLTLFVSVFMRNYTEQTGVAYLTAEQRSWLELRKLLRQISPSKRSFDNKSKRWKMWCYRVAVKKHGRWARFVTGILTLHLLLLVLEFYPEGNLWSTIREGLFFAFNFVYIANVAIRMVGLGWHRFSRSSWDIYSLISVPGTLITTILSFANSGHVVSELNKLFLVSITLLIIPRNNQLDQLFKTAAASLTAIGNLLATWFVLFLVFAIGMNQAFGLTKFGSQGSNNINFRDIPRSLILLFRMSAGEGWNEVMEDFATMVPPLCTYSSNYFEDDCGSAPWARCLFIAWNIISMYLFVSLFTSLIFESFSYVYQKSSGLYAISREEVRRFKHAWATYDPDGTGYITKEQFPRLLGELSGIFSMRIYDGEFTIPQILEECRVDKRDSLLAHRRVVEGLDLDKMSRILRRIPVEQIRKRRQQLNSFYEEVLVSADPVRGISFHSCLMILAHYNVISDSKSLRLEEFLRRRARLQRVQETIRRHTVIGFFDTMYWSRQFRRKVEHKKSARMSGVPQFSVPEIFVDDGSQDEPAAVDMAVADAAPAAAAPPSPSERFVGEEPFQPMLSPTSPTRRVEGGGGPSRLGGLPRIDTSLGGRISAANSPTEWSSISPSLSPRRERANTTSSYGSGPDVLEEIQSATSERPPNVNDVMQSLGDSAWGESIRRSFTQRRRSGE
>RAK97022.1_transcript=BO80DRAFT_200259_t1_gene=BO80DRAFT_200259_organism=Aspergillus_ibericus_CBS_121593_gene_product=calcium channel subunit Cch1_transcript_product=calcium channel subunit Cch1_location=KZ824467_54021-60511|_protein_length=2105_sequence_SO=supercontig_SO=protein_coding_gene_is_pseudo=false 15
MASNSHDRGANNHDFSNDHPIPLQDLSAPSEPDHERGGPGGVASRLGRSLTGRGRTGRTYERIAEDSPIEAVNAARNARPHPSVADEEDDAPIEDPGAFAQAMSSVGLSFHPSSSTSLAPSHSRAGSSIDLDTVPLDGTEPYLTHVLSYNDTAPLTNTHNIQPISGAAGSDDVHQDDQSGARTVQPPAASHPGSRLGDDLHMLEGGYIGRPRGGSNAMERSRSLSPSGSGSALDRASSMMKSMSQRIVNLSNEPEVVEQSILREESHRNARMEEPPILPSLPDYAHDAPSSSSFRSSAPGEKLHSDNKAWRGISNPLRGKSLGILGPDNAFRMWLCDILVHPFTEPFILVVIVVQTILLTIESSRSVWKYPRAVKWGANPMDYPYFAIFIIYTLEIIAKILVSGLIINPAEYSTIDRSMGFRKAVVEKGKNLIIPQRQFSVRKSSVMSEQPQASIIRTFTGGLNQLERQLADDPLQKSRVRLAHRAFLRHSFNRLDFVAMVSYWVSFFLSIYGVETRQQLYVFSMLSCLRILRLLNLTNGTSVILRSLKKAAPLLAHVAFLISFLWLLFAIVGIQSFKSSLRRTCVWVGVDGQDDYNQNDPNGNIQFCGGYFNATTGEEMSWIQSNNISSTSTPKGYLCPVGSICLEGTNPFNGTMSFDNILNSLELVFVIMSSNTFTDLLYYTADSDYLASSIYFVCGLVILSLWMVSLLVAVITHSFQVIREESQRSAFAVQKIDTTDRADLSSQKVSTIKRLYDKTEWLWVCIIIFDLAIQALRSASMGDDRERLISTTELIVTFIFLLEIILRFASDWRTFHKKARNWVDLGLVVITCIIQIPAIKRERAYDVLTLFQILRVYRVVLAFKVTRDLIMVVFRNSVGLLNLIFFVFLITFLASIFATQLFRGQIPEENDDGLIYITFADIYNSFLGMYQLLSSENWTDILYDATTYTYEYNTAWISATFLVLWFIMANFIVLNMFVAVIQESFDVSEDEKRLQQVKAFLHQKQVNMSSQGNLSLSKIFKLGRNSNRYKDPLDHGPAALEMLLKDAVVQEFLDENEAPENRQGDSVPLETSTTAETAQPGLFSRIWTNITTSIMRREPNPFYSKLGIPRTFDELDPKTMAKEFVSAAEQRKRAQREYLMRHPNYNKSLFMFAPSHPLRRLCQRIVGPGRGVQRVEGVDPYKPVWYTFSAFIYAAIVAMVLLACITTPIYQRNHFTSNRDWFTYTDMGFAVLFSIEVIIKVIADGFFWTPNAYFRGSWGFLDGVVLITLWISVGGSLYADWGVTRAIGAFKALRALRLLNVSDSAKNTFHSVIIVGGWKVIAAAAVSMSFLIPFAIYGVNLFAGRMVLCNDGDISGSLDQCIGEYQSSPYNWDVLAPRVAANPYYDFDNFGDSLFILFQIVSQEGWIDVQDSAMSITGVGVQPQDYIAPENGLFFIVFNLLGAVFVLTLFVSVFMRNYTEETGVAYLTAEQRSWLELRKLLRQISPSKRSLDKKSRQWKTWCYRVAVKKHGPWSRCVTLVLTLHLLLLLLEYYPEPELWDRIREITFFAFNLVYIVNVAIRMLGLGWHRFSRSSWDIYSLLSVSGTFITTILRFLSSSQVINELNKLFLVSITLLIIPRNNQLDQLFKTAAASLTSIGNLLATWFVLFLVFAIAMNQAFGLTKFGSQETNNLNFRDVPKALVLLFRMSAGEGWNQIMEDYATMNPPYCTYDGQFFKDDCGSAPWARSLFIAWNIISMYLFVSLFTSLIFESFSYVYQKSSGLYAISREDVRRFKHAWATYDPDGTGYITKEQFPRLLGELSGVFSMRIYDGEFTIGQIMEECRVDKRDSLMAHRRVVDGLDLDKMTKILRRIPVDIVRTRRQRLNAFYEEVLVSADPVRGISFHSCLMILAHYNVISDSKSLRLEEFLRRRARLQRVEETIRRQTVVGFFDTLYWSREFRRRIEHKKSARMSGVPQFSVPEIFVDDGSHDEPSITEGRRDNTRDPLTGSDLSQPMLSPTSPTGRPARPYQLPPIDTSPLGHISMLHSPSTEWSNISPSLSPLRERANTTSSYGSGPDLHDEMQASSAHSRENSTMNVNDVMQSLGESAWGESIRRSFTQRRRSGE
>GAQ10823.1_transcript=TMP_alenIFM54703_8344_t1_gene=TMP_alenIFM54703_8344_organism=Aspergillus_lentulus_strain_IFM_54703_gene_product=calcium-channel protein cch1_transcript_product=calcium-channel protein cch1_location=BCLY01000016_2045094-2051682|_protein_length=2124_sequence_SO=supercontig_SO=protein_coding_gene_is_pseudo=false 16
MASNSHNRGHDEDNAPTDQSIPLQDLSGPLERNQSRTSRVGSRFLSRRSLRRGGSLNNYERVSEESPVEPPPVARRARPQHAGHDNEDAFHIEDPGTFAQAMSTVGLSFDPTHSTTTSARRRESSSDLTNVPLDDFGPQEAEHYLSPTDTYEDTAPLTDHRFLQPISGASHNFSGGQDDRSSTHSDRFRSDSRPESRLGDDLPHLESGLGRRRRGSSSAGDSRARSLSPSATGSALQRASSMMKSMSQRVVNLSNEPEVIEQAIMREEQHKNARLEEPPSLPSLSGYAHDAPSVGMSDDQLPRTRTSASKAWRMYNNPLRGKALGILGPDNPIRVWLCDVLVHPFMEPFILVVIIIQTILLALESAKSVWDHPRSVRWGSNPMDYAYFIIFVIYTLELIAKILVSGFIINPAEYSTLDRSMGLRKAIAEKGKNLLAPQRQFASKQASSSPEPQQASIIRTFTGGFDQLQPEVIDDPLQPRRVRLAHRAFLRHSFNRLDFVAVVAFWVSFLLSLTGVETRQQLYVFRMLSCLRILRLLALTNGTSVILRSLKKAAPLLVHVAFLIGFFWLLFAIVGIQSFKSSLRRTCRWLGRDNETDFDLNDPYGTLQFCGGYLNATTGAKEPWLKNDLTPSDGEAKGYLCPQGSICVENTNPYGGTVNFDNILHSLELVFVIMSSNTFSDLLYYTTDSDYLAAALFFAFGIVILSLWLVNLLVAVITHSFQVIREESKRSAFAVQKLDTVDTENTSTRKTSSFKRLYDKTEWLWIGIIILDLVVQAMRSSTMEEDRANLINVVEVFVTIILLFEIIIRFASDWRRFHRSRRNWVDLGLALITCVIQIPAIKHSGRPYDVLTLFQILRVYRVVLAFSVTRNLIMVVFSNATGLLNLIMFVFLITFLASIFATQLFRGQIPAENNGGDEIDINFADIYNSFLGMYQILSSENWTTMLYDATTFTYPFNTAWISAVFIILWFIVANFIVLNMFIAVIQESFDVSEDEKRLQQVRAFLEQKQVSGNSQGNLSLSKILMLGRDSNRYRDPLDHGPAALEMLLKDAVVREFLDEQEAPTESRRGDSVPLETAAATTAETVRPGVFSRWWTSITTSVLRREPNPFYSKLKFSRAYEELDPKEMAKEVVSAAEQRKRAQREYLMRHPNYNKSLFIFAPDNPVRRLCQRIVGPGRGHQRVEGVDPYKPVWYTFSAFVYAAIVAMVLIACITTPIYQRNYQVQWHGEAMPWYVYTDTGFAILFTIEALIKVIADGFFWTPNAYFRGSWGFIDGIVLITLWINVGSSLFRDWGVSRAIGAFKALRALRLLNVSDSAKDTFHSVIIVGGWKVIAAALVSVSFLIPFAIYGVTLYNGQMVQCNDGSIVGSLDQCINEYLSSPYNWEVLAPRVASNPFYDFDNFGHALFILFQIVSQEGWIDVQNSAMSITGKDMQPQSFAAPANGLFFIVFNLLGAVFVLTLFVSVFMRNYTEQTGVAFLTAEQRSWLELRKLLRQISPSKRSLDRKSSKWKLWCYRIAVKKHGRWARCVTIILVLHLLLLVLEFYPEPHLWELIRQALFFAFTFFYIANVLIRLLGLGWHRFSRSSWDLYSLIAVPGTFITTILNYLLRNQVTVELNKLFLVSITLLLIPRNNQLDQLFKTAAASLTAIGNLLATWFVLFLVYAIALNQAFGLTKFGENENNNINFRDIPRALILLFRMSCGEGWNQLMEDFATMVPPFCTYDSDFFNDDCGSAAWARPLFISWNIISMYIFVSLFVSLIFESFSYVYQRSSGLYAISREEIRRFKQAWATFDPDGTGYITKEQFPRLLGELSGDFAMRIYDDEFTIGRILEKCRVDKRDSLIAHRRVVEGLDLDKLSRILRQIPVETVRKRRQRLNRFYEEVLVSADPVRGISFHSILMILAHYNVISDSKSLRLEEFLRRRARLQRVEEAVRRNTVIGFFDTLYWSREFRRKVNAKKSSRMTEVPQFTVPEIFVDDGYQDESGTAAEDVGVSLGAQDAVMSGAEDAQPMLSPISPTRGPSSPTSSRQLPRLDTNLPGRMSNVSSPTEWSSISPSLAPGGRERSHTLSSYDAGPDLPISSAGSNHSRENSAMNVQDVMQSLDDSAWGESIRRSFTQRRSNGSQP
>AKAW_07566-t41_1-p1_transcript=AKAW_07566-t41_1_gene=AKAW_07566_organism=Aspergillus_luchuensis_IFO_4308_gene_product=calcium channel subunit Cch1_transcript_product=calcium channel subunit Cch1_location=DF126468_128561-135025|_protein_length=2100_sequence_SO=supercontig_SO=protein_coding_gene_is_pseudo=false 17
MASSSHDRGPDDDNFHIDHSIPLQDLSSPDHERGGPAGVATRLGRSLTGRGRTGRNYERIAVDSPVETANAAGNARPHPHISHEEDEDAIEDPGAFAQATSFGLSFDPSSSTSLAPTHSRAPSSVDLDTVPLDGAEHYLAHIDTYNDTARLTETQNVQPISGASGSDNGHQNDQGGTKSVQLPATSHSGSRLGDDLHNLEGGFVGRSRGGSNAADRSRSLSPSASGSALMRASSMMKSMSQRIVNLSNEPEVVEQSILREESHKNARMEEPPALPSLPDYAHDAPSTSSLNSSAPGEKLPSNNKAWRGISNPLRGKSLGILGPDNALRMWLCDILVHPFTEPFILIVIVVQTILLTIESARSVWSYPRAVRWGANPMDYPYFAIFIIYTLEIIAKILVSGLIINPAEYSTLDRSMGFRKAVVEKGKNLIIPQRQFSVRKSAMSEQPQASIIRTFTGGLNQLENQLADDPLQKSRVRLAHRAFLRHSFNRLDFVALVSYWVSFFLSIYGVETRQQLYVFSMLSCLRILRLLNLTNGTSVILRSLKKAAPLLAHVAFLIGFFWLLFAIVGIQSFKSSFRRTCVWLGVDGESDYAQNDPNGSLQFCGGYVNSTTGLQMPWLQKDNTFGSSSPKGYICPAGSICLEGENPYNGTLSFDNIVNSLELVFVIMSSNTFTDLLYYTADSDYLASSLFFICGLLILSLWMVNLLVAVITHAFQVIREESQRSAFAVKKIDTTEREDLASRKVSAIKRLYDKTEWLWVCIIIFDLVVQAMRSASMSDDRAQFIDTTELVMTFVFLFEIILRFASDWRTFHKKTRNWVDLGLVVITCIIQIPAIKRERAYDVLTLFQILRVYRVVLAFKVTRDLIMVVFRNAVGLLNLIFFVFLITFLGSIFATQLFRGQIPEEDADGDTIIITFSDIYNSFLGMYQILSSENWTDILYNATTYTVSYNTAWISAAFLIIWFILANFIVLNMFIAVIQESFDVSEDEKRLQQVKAFLQQKQVNMASQGNLSLSKIFKLGKDSSRYKDPLDHGPAALEMLLKDAVVQEFLDEDEPPENRPGDNVPLEQSATAETAQPGFFSRTWTKFTTSIMRREPNPFYSKLDIPRTFDELDPRTMAKEFVSAAEQRKRAQREYLMRHPNYNKSLFIFAPNHPVRKLCQRIVGPGRGVQRVEGVDPYKPVWYAFSAFIYAAIVAMVLLACITTPIYQKNHFTTNRDWFTYTDMGFAVLFTIEAIIKVIADGFFWTPNAYFRGSWGFLDGVVLITLWISVGGSLFEDWGVTRAIGAFKALRALRLLNVSDSAKNTFHSVIIVGGWKVIAAAAVSMSFLIPFAIYGVNLFAGRMVSCNDGDISGSLDQCIGEYKNTPFNWDVLSPRVADNSYYDFDNFGDSLFILFQIVSQEGWIDVQDSAMSITGVDTQPQDYVAPENGLFFIIFNLLGAVFVLTLFVSVFMRNYTEETGVAYLTAEQRSWLELRKLLRQISPSKRSFDNKSRQWKMWSYRVAVKKHGPWARCVTFILTLHLLLLVLEYYPEPEVWDQTREIIFFVFNFVYIANVLIRMLGLGWHRFSRSSWDVYSLLSVSGTFITTILRFVSSSQVINELNKLFLVSITLLIIPRNNQLDQLFKTAAASLTSIGNLIATWFVLFLVFAIAMNQAFGLTKFGSQETDNLNFRDVPKALVLLFRMSCGEGWNEIMEDYATMSPPMCTYDGNFFLDDCGSAPWARTLFIAWNIISMYLFVSLFTSLIFESFSYVYQKSSGLYAISREDIRRFKHAWATYDPDGTGYITKEQFPRLLGELSGVFSMRIYDGEFTIGQIMEECRVDKRDSLLAHRRVVDGLDLDKMARILRQIPTDVVRNRRQRLNAFYEEVLVSADPVRGISFHSCLMILAHYNVISDSKSLRLEEFLRRRARLQRVEETIRRQTVIGFFDTLYWSREFRRRVEHKKSARMSGVPQFSVPEIFIDDGSHDDPAATEGPREQARDALTGEESSQQPMLSPTSPTGRATRYQLPPIDTSPLGRISVLNSPATEWSSISPSLSPLRERAGTTSSYGSGGDVHDEQTSPAHSRQNSAMNVNDVMQSLGESVWGESIRRSFTQRRRSGE
>AMAG_07472-t26_1-p1_transcript=AMAG_07472-t26_1_gene=AMAG_07472_organism=Allomyces_macrogynus_ATCC_38327_gene_product=hypothetical protein_transcript_product=hypothetical protein_location=GG745339_1202231-1209863|_protein_length=2299_sequence_SO=supercontig_SO=protein_coding_gene_is_pseudo=false 19
MPRRRGRAHPQHGGSGTDDDAASSADPRGHDLAPPAPPAAPPALPAPPIPPLASPSSPAGTRRADAVSSPTLMTPRSPLTIPAPPPPRALMGAAIPLMPIPASASSSPSSSHAPRVPHLPPRPGTAPASGSGDIVAASADHHHPHRPRIRPTDLHLRIYDDSEIRAPAPVRSMSLAAGVRRGSNSNATARQRNLAPPPPSPSSAVSAAPRSPSPLATFQATTASPAETLTRASADSVHRRRGFDRVESMHSLDPAPPRTVSVGATRGSNATRSGFVPDVLVTVANDAEAALTTAVGRLHALSQNFIAQRPVPSPVVMRRATNVSMASSTAATNGGSSSVGSPLVHRVDSISGGAPGAQQLRRRFRRRATIRNRDAWVTASVLAADTGDSVVDVAGMIGSPLRPPPPITDLEAGQGAAAADESAAPALPPRSDAVVVEEVPDEEAAAAAAAVPAPLALTDVSALPSCQAPPPASASALSRGLSALAVRIMGDERNHMHAKVSLMPHRASSTASVKKGGHRRTPSASAMSAISRTSTAPSALSAPLSAVGPVGASPRPGPTSPLAGVPETMGASSHELMASLAGKAVKESPAGSGRASTGVATPRIEVCPPSPTVSTHAQAKPVSPIATAPAPGPALNVVVIVNNIVLLGKSLYLFPPTSAFRQACARLVTSGKTKAATILLLLAQWLAMAVRAWQPNEANKFTLLTSPYELVLIPIFALYTLELGAKLVAFGGLAMPTAPDPDQLEYYALDHDLMPEPATLDDDDAFDDPPTEEADPDAADLPPPLPPRSLTPPPPLPPRPHAALLLKPALRNTFNRLDALAISAFWMYMIVGITTGDAKSTGGGGWGLLWLLRGLAALRPFRFLALTEGMNMILDSLKASRRLLRHVMVFVFFFFVVAAITGVLAFKGSLRRQCLVDLGPKMGGETAVAPTRYCGGYWDADGERRLAPKWPDLEGGFGKNAMAATPEGVVKGYVCPAPQVCMAMQPNPHNGEASFDNIAAALLLVFMVTSTETWSEFLYATMQAEGGWAAVYFVAVIVILGFLLVQLFIAVITESFASVRAQYAERRKLRALEQPPPLPDRPTDSDESDAVPKKDDATGSATLSASMFQSMAVLDSDATATAIMSKPDPNAPPQPALTRFIAALRPRAHVLLKNPIWKLAFFCLTGVYTALSIQVAGLGVKPKWRIAMVPGEVMFTIFFAVDTALGWLAAKSKRAAASDRAWDTLLAVVTVPLLAVPHNRYLTGFQVARTYKLVTAVPPVRKLLTTTTRTFVGIGSVGLFMAVTLAVASTVAMQLFGGVYQGTNQWLHFNEFKSAIVTLFVVMTGDNWTDQVWSSMAVRSGQVVGPVVSAVFFVCCYALFNYVIGNLLVVVILDVFELTDAEKRQRQVQLVEDQAMGKVHLSLTGKLLYKLRQSRWWPTAPRFWHQLVRRSGSPTPAGPNHSDHIMLGETGGGVAGSSDTSLQSSASGSGPRNNNRTSTTDRFLNRKSLTYLSFGDNVLQPTLPRRPSLASNTTTYGITAIARRVVESRVFQALILVSIAGSIVVAAMDTPLRRLHAQQNGSVIGQLGDTFFHFDIAVIAVFGAEFLIKVAALGPLGYLRDPWNVLDLTVLASMAAGLVATDEFGRAVRLLRALRPLRIISYFVTVQSIFAALVFGLPRILSAVLFSLLILIPYALFGMYLFGDGVLMSCNDSSVATRDACIGLFATQANSIAIWTPRVWANAYSSYNFDTFGGALLTLFIFASRESWSTFMASAMAIQGFDGQQPAGSPAEAPGWAWWHSLYFVTFMAVGSLYTLNLFIGVIIRAMDERTGEAFLTPPQKTWANVAKRILSLRPRAVRTPSRSWIAATCLGVQRRFGTYLYSFITFTMTLHVILLSTEHFDQPAWLDKVKENVFLAFVLIYVVELLLRVGAMGPKLFFYQSYWNWYDFGVTVLALVFVAVQIFVDDFYFSRLQKLFLIAYVIRLARRVDGLHTLFQTMGTSIMDISRVFIVLTIVLLFFTLVMQELFGLVRYGANYNDNASFRTPGQALLLLFRLLTGDNWNDVMNDVKVEAPQCLVLGTSYLQTDCGNRYMAFTLFMTFFVSCSYILLNLLIAILINQFDYVFTSKHHQLISEDDLKSFRVTWVELDPTATGRIPQEQIPALLRKLAPPFDFQIYDPDHSVASLLALWHKDPAGLSGVSPMVLNAVEEMDRLELRARRRRFNILHYDLKFKCRNGYLAFQDALMTLCLHVVPIEDYLTFEQYKFRIDELDRVNLHVARVRFAGLFRTAVERRRFKRRQQERLAAAGASTATLVDAAR
>AMAG_07500-t26_1-p1_transcript=AMAG_07500-t26_1_gene=AMAG_07500_organism=Allomyces_macrogynus_ATCC_38327_gene_product=hypothetical protein_transcript_product=hypothetical protein_location=GG745339_1292209-1299649_-__protein_length=2310_sequence_SO=supercontig_SO=protein_coding_gene_is_pseudo=false 20
MSGPRRDVPAAGGSTSDDNPAFLLHVPDSTVSPAALRLDTTRSPPASFRLMVPGSPSSAGPSRQLAVADVAVAAPTPTVSRSNSPTGPSSRGSSPSRMTSPTSAPPPSHQHNPHLHYAPALASQPIAEQDENDEDADIVAAPTPRAPVAAQYVMPTAVRKSSIRSRLTTRFPNGLLPVDARSFAGLTPLDGAVDARSLALTMATGRSGFSRSMMTAANHFLNHEALTELPEVDLEYNELVAAAPLGADLLDVEAARTVVTFRDAVDAMIADQQVLGTHAGMLDTGAADGIEPPLTPSRAALITSMEKLDPNAADLGPATPLLPEPMSADLTNAPTSMLDFPAAVPLLKSAAFVLFDMWNNLTDRIMGDHIDHTRAVLSLQPVPAVVDEVPDSSATIVDGGSNGSITDPVERPGFTEPLVEKGADSGIEKEGSLTSRTALLWKRKPKRDPRPAVIVQDWVLTGRSLWLFPPTARIRHACVQMVQHRAQKTIATVCIFAHWCAMALRSWEPGESDTFTLFTSPHEIFWVPLFVLLTLEMLAKIIAFGAILPDPLPTRATLASRAVPDGLLDPETPVLTDPRRGDRPVFSLAPMDDYRAAVAAERGGVRCLQRPVLHTPMHVLDFISVLGFWLYLLGGTLNLWPTTGGPLWIFRGMAALRVFRLLSLTPGTSVIVKTLAVSRSMLLNVFYFVGYFFLIGAITGVLTFKGTLHRHCMVPHPDGSLVGISPTQYCGGYEHPFLDGVKLTPLGSNAVDTKGYICPRPQLCVANQPNPHAGFASFDSIWSSLLVVFTIVSLENWSEFLYGTQDGEMSEGAALFFVLLIIVLGFLLIQLFAAVITETFVLVHAEFKEARRKAQLAAQRREQLAKQANKKPVVAPQAQEPIKRQGFGKHIGLTFNSVVADSGTGHDGSRHGSTFAPSRRGSTLPRRQPSMSSMTPSSALTPPSPAGIPHGLPPAPPSRWRVWIEKVRRKEVKTMWVWKVLFLGMNSVYLAVSGMHAVKWGPALSLPAFEVVYTLFFALDLGLSRLKWPSWRSFIVRHPVDTSLLLITVPLLFVPFNKYLTGFQLARTNKLVTSSALRKLFKGTDQFFGVATVALFMLMTLLAVSAFLMQLLGGKYVSETNPWLHYDTFPGALLSTFVLLTGDNWTEQLWSSMAARPDDAVAYVVIAVVTLAVFSMYTFVVVNLFVFVVLDEYELSEEEKRVHQVRNYEDPTAWNPFKAAVKKIKQAAREIWLDLTVFTYRLVALVTRKSDKDALAKSAMNPPSKSRPRPRRNSDATHPRVAADDDDDDDDDDSQAEWWKYVESAADSQKSFSVRKMLQKMVRSWQFKTLVLIAITGSIVIAALDTPVHRLQLQREKPDVAERQERMFFILDAATLVVFLLEFIAKISAHGPRRYFKKPWNWLDFIVVVSMATYLIGTLVGFKDTVGVLRLMRSLRPLRIISYFTKVRSIFTTLIYGLPRIVEASTFALLVMVPFAVYGVYLFQGALYTCNDTSVKTRDECVGMFLQPGVLGQATVLAPRVWANPREDYNWDSLTNAMLTLFIMASREGWSSFMAQTQAIVGLGMQPASSPATAPAASWWNMFFFVAYALVGSLFTLNLFIGVIARALDEMSGQAYLTAPQKSWIQLQRRILALRPRLMRKRGKFGMWCKNVLKYRDGLWRKAIKAIMAGHMVVICSEYYGEPGWLDATKENVFLITTVIYAADLALRVGSVGPHGFFRRSYWNWFDALVTTSALSIMVVQLFVDNPLLGRIQKLVLIGYALRIARKLRQLSTLFKTIGASLKETGQILCVLLIVLAFYSLVFTEVLGLVRYGTSFSADANFRTFPLSLLLLFRLLTGDDWPSVMADGRNSYPACVVDGPSDLDTDCGKRYWAYILPVSYLVVSGYILLNLVIASLMQHFDTLFSDNTYQRVSDTDLKALRKAWKRLDPRGVGTIKASQIPALLRHLPPPFEFQLYPDPHLHVPNLKNKVRALVQEMGAIQAVATVQEEIAVTKVDLRARRNIFNIVYHDLRARCRAEKLHFHDALIVLCLHVIPIQEYLTFDEYMQRVHDLQVVNRTIARSRITGLFRTAMERWRFRKVVQEVMARRRLEMGPQPEHAGDESRATTAARSVDDTLARPVELQAVAPDTRAVDAPVVISVTPDSPPRSLNEHDEPMIVSVTPASLVEEPTPAAAAALGVPAGAVDEPPMTFTVTLTPSSLRLSMDGPMTIAVTPSSPRPSMDGPMTFVVTPDSPTRAAHNDAADVAMIITPETPPHPANAGASAGQVDLKFLAYFGVRVLMVFDSFCCCFYAFDACCPFLCRPGPLFLTV
>AMAG_08367-t26_1-p1_transcript=AMAG_08367-t26_1_gene=AMAG_08367_organism=Allomyces_macrogynus_ATCC_38327_gene_product=hypothetical protein_transcript_product=hypothetical protein_location=GG745341_1178209-1185795|_protein_length=2285_sequence_SO=supercontig_SO=protein_coding_gene_is_pseudo=false 21
MPRRRGRAHPQHGGSGTDDDAAAGHPRGHDLAPPAAAPTPPAPPLPPLVPPSPGSRRADAVSSPTLMMPGSPLTVPAPPPPRALMGAAIPLVPIPTSASASVSHVPRMPHLPPRPGTAPPASGDIVAAADHHPHRPRIRPSDLHLRIYDDSEIRAPAPVRSMSLAGAAGRRGSANSTRQRNLAPPPPSSPSSAVSAAPRSPSPLATFQATTASPAETLTRASADSAHVHRRRGFDRVESMHSLDPAPPRTVSVGATRGSAATARSALVPDVLVTVANDAEAALTTAVGRLHALSQNFIAQRPVPSPVVMRRATNVSLASSTAATTGGSSAVGSPLVHRVDSINGGNAQLRRRFRRRATIRDRDAWVTASVLAADTGDSVIDVAGMIGSPLRPPPPVTDLEAGQAAPSGDESAAPALPPRSDAVVVEEVPDEEAAAAAAAVPAPLALTDVSALPACQAPPPASASALSRGLSALAVRIMGDERNHMHAKVNLMPHRASSTASVKGGKARHRRTPSASAMSAVSRTSTAPSALSVPLGAVGPAGASPRPVPTSPLAGVPETMGTSSHELMASLTGKAVKESPAGSSRPSTGVTTPRIEVCPPSPTVSAAQAKPVSPIAAPPGPAPNVVVIVNNIVLLGKSLYLFPPTSAFRQACARLVTSGKTKAATILLLLAQWLAMAVRAWQPNEANKFTLLNSPYELVLIPIFALYTLELGAKLVAFGGLVMPTAPDPDQLEYYALDHDLMPEPVTLDDDDAFDDPPTEDADPDANDLPPPLPPRSLSPPPLPPRPHAALLLKPALRNTFNRLDALAISAFWMYAIVGLTTGDAKSTGGGGWGLLWLLRGLAALRPFRFLALTEGMNMILDSLKASRRLLRHVMVFVFFFFVVAAITGVLAFKGSLRRQCLVDLGPKMGGETAVSPTRYCGGYWDPDGEKLAPQWPNLEGGFGKNAMAATPEGVVKGYVCPAPQVCMAMQPNPHNGEASFDNIAAALLLVFMVTSTETWSEFLYATMQAEGGWAAVYFVAVIVILGFLLVQLFIAVITESFASVRAQYAERRKLRLAAALDTPPPLPDRPTDSDDPDAVPQKDDATGSATLSAAMFQSMAVLDPGGSDATAIMCKPDPNAPPPSAPARIMAALRPRAHVLLKNPVWKLAFFCLTGVYTALSIQVAGLGVKPKWRIAMVPGEVMFTIFFAVDTALGWLAAKSKRAAARDRAWDTLLAVVTVPLLAVPHNRYLAGFQVARTYKLVTAVPPVRKLLTTTTRTFVGIGSVGLFMAVTLAVASTVAMQLFGGVYAGSNQWLHFNEFKSAIVTLFVVMTGDNWTDQVWSSMAVRSGQVVGPVVSAVFFVCCYALFNYVIGNLLVVVILDVFELTDAEKRQRQVQLVEDQAMGKVHLSLTGKLLYKLRQSRWWPTAPRFWHQLVRRSGSPAPAAGNHPDHIMLGETAGSSDASLQSSGSGSGPRNNNRTSTTDRFLNRKSLTYLSFGDNVLQPTLPRRPSLASNTTTYGVRAIARKVVESRVFQALILVSIAGSIVVAAMDTPLRRLRAKQNGSVIGQLGDTFFHFDIAVIAVFGAEFLIKVAALGPLGYLRDPWNVLDLTVLASMAAGLVATDEFGRAVRLLRALRPLRIISYFVTVQSIFAALVFGFPRILSAVLFSLLILIPYALFGMYLFGDGVLMSCNDASVAARDACIGLFARQANSITIWTPRVWANAYSSYNFDTFGGALLTLFIFASRESWSTFMASAMAIRGFDGQQLAQSPADAPGWAWWHSLYFVTFMAVGSLYTLNLFIGVIIRAMDERTGEAFLTPPQKTWANVAKRILSLRPRAVRMPSRSWIAATCLGVQRRFGTYLYSFITFTMTMHVILLSTEHFDQPAWLDTVKENVFLAFVLIYVLELLLRMGAMGPKLFFYQSYWNWYDFGVTVLALVFVAVQIFVDDFYFSRLQKLFLIAYVIRLARRVDGLHTLFQTMGTSIMDISRVFIVLTIVLLFFTLVMQELFGLVRYGANYNDNASFRTPGQALLLLFRLLTGDNWNDVMNDVKVEAPQCLVLGTSYLQTDCGNRYMAFTLFMTFFVSCSYILLNLLIAILINQFDYVFTSKHHQLISEDDLKSFRVTWVELDPAATGRIPQEQIPALLRKLAPPFDFQIYDPDHSVASLLALWHKDPAGLSGVSPMVLNAVEEMDRLELRARRRRFNILHYDLKFKCRNGYLTFQDALMTLCLHVVPIEDYLTFEQYKFRIDELDRVNLHVARVRFAGLFRTAVERRRFKRRQQERLAAAGASTATLVDAVR
>AMAG_08394-t26_1-p1_transcript=AMAG_08394-t26_1_gene=AMAG_08394_organism=Allomyces_macrogynus_ATCC_38327_gene_product=hypothetical protein_transcript_product=hypothetical protein_location=GG745341_1283062-1290411_-__protein_length=2186_sequence_SO=supercontig_SO=protein_coding_gene_is_pseudo=false 22
MSGPRRDAPRASSSSGDDDGDVSPAFLLHVPDSSASPAALRLDTNRSPPASFRLMVPGSPSSAGPSRLFVPDVAVAAPAPTVSRSTSPTGPSSRGSSPSRPTSPTPGAAAASSTHHHNPHPHPHLHYAPALSAQPIAEQDENDEDADIVAAPAPRAPVAAQYVMPTAVRKSSIRSRLTTRFPNGLLPVDARSFAGLTPLDGAVDARSLALTMATGRSAFSRSMMTAANHFLNHETLTELPEVDLEYNELVAAAPLGADLLDVEAARTVVTFRDAVDAMIADQQVLGAHAGMLDTGAADGMDPPLSPSRAGLITSMEKLDPNAPDLGPATPLLPESMSADPTNAPTSLLDFPAPVPLLKSAAFTLFDMWNNLCDRIMGDHIDHTRAVLALQPVPTAVTEEAQDSAATIVDGGSSNSVSDPVERPGSTEPLVEKSGDSGIEKGEGLTSRMVLLWKRKSKREPRPAVIVQDWVLTGRSLWLFPPTARIRHACVQMVQHRAQKTIATVCIFAHWCAMAVRSWEPGESDTFTLFTSSHEIFWVPLFALLTLEMLAKIIAFGAILPDPLPTRATLATRTVPDGLLDDSTPVLTDPKRGDRPVFSLAPMDDYRAAVAAERGGVRCLQRPVLHTPMHVLDFISVLGFWLYLLGGTLDLWPTTGGPLWIFRGMAALRVFRLLSLTPGTSVIVKTLAVSRSMLLNVFYFVGYFFLIGAITGVLTFKGTFHRHCMVPHPDGSLVGITPTQYCGGYEHPFLDGVKLTPLGSDAVDTKGYICPRPQLCVANQPNPHAGFASFDSIWSSLLVVFTIVSLENWSEFLYGTQDGEMSEGAALFFVLLIIVLGFLLIQLFAAVITETFVLVHAEFKEARRKAQFAAQRREQLAKQAAAANKKPVVRRKEVKTMWAWKVLFLGMNSVYLAVRGMHAVKWGPALSLPAFEIVYTLFFALDLGLSRLKWPSWRSFFVRHPVDTLLLLITVPLLFVPFNKYLTGFQLARTNKLVTSSALRKLFKGTNQFFGVATVALFMLMTLLAVSAFLMQLLGGKYVSETNPWLHYDTFPGALLSTFVLLTGDNWTEQLWSSMAARPDDAVAYVVIAVVTLAVFSMYTFVVVNLFVFVVLDEYELSEEEKRVHQVRNYEDPTAWNPFKAAIKNIKQAAREIWLDLIVFGRRLVALVMRRSGKDALAKSVMNPPSKSRPRPRRNSDATHPRIPAEDDDGDDDSQAEWWKYVESAADSQKSFSVRKMLQRMVRSWQFKTLVLIAITGSIVIAALDTPVHRLLLQREKPDVAERQERMFFILDAATLVVFLLEFVAKISAHGPRRYFKKPWNWLDFIVVVSMATYLIGTLVGFKDTVGVLRLMRSLRPLRVISYFTKVRSIFTTLIYGLPRIVEASTFALLVMVPFAVYGVYLFQGAMYTCNDTSVTTRDQCVGMYLQPGVLGQATVLAPRVWANPREDYNWDSLTNAMLTLFIMASREGWSSFMAQAQAIVGLGMQPASSPATAPAASWWNMFFFVAYALVGSLFTLNLFIGVIARALDEMSGQAYLTAPQKSWIQLQRRILALRPRLMRKRGKFGMWCKNVLKYRDGLWRKAIKAIMAGHMVVICSEYYGEPAWLDVTKENLFLITTVIYAADLALRVGSVGPHGFFRRSYWNWFDALVTTSALTIMVVQLFVDNPILGRVQKLVLIGYALRIARKLRQLSTLFKTIGASLKETGQILCVLLIVLAFYSLVFTEVLGLVRYGTSFSADANFRTFPLSLLLLFRLLTGDDWPSVMADGRNSYPACVVDGPSDLDTDCGKRYWAYILPVSYLVVSGYILLNLVIASLMQHFDTLFSDNTYQRVSDTDLKALRKAWKRLDPRGVGTIKASQIPALLRHLPPPFEFQLYPDPHLHVPNLKNKVRALVQEMGAIQAVATVQEEISVTKVDLRARRNIFNIVYHDLRARCRADKLHFHDALIVLCLHVIPIQEYLTFDEYMQRIHDLQVVNRTIARSRITGLFRTAMERWRFRKVVQEVMAQRRLEMAQTQQVSDGSAATTAAQSVDDSPARSVETRAAAPDSALHTIDEPVIISVTPDSPPRSIDEPVIISVTPESLPRSVDEPAPAAAAAALGVPAGAIDEPPMTFTVTSSSPQPSMDAPMTFTVTPSSPRPSMDGPMAFVVTPDSPTRAADNAAPAGLAVIATPDTPPRPANANASPDM
>AMAG_12395-t26_1-p1_transcript=AMAG_12395-t26_1_gene=AMAG_12395_organism=Allomyces_macrogynus_ATCC_38327_gene_product=hypothetical protein_transcript_product=hypothetical protein_location=GG745354_64142-71409|_protein_length=2302_sequence_SO=supercontig_SO=protein_coding_gene_is_pseudo=false 24
MVEASDPDLQPRPSTGGALSTTTTTTTTTSTTSDANNETSHVAREDDDDRRTLGEGGTNDGRAAHVNLALRQARDHMEEATADPSATPADADVATGNSTTTRAPRPNAPCLDTPRIPSTGGAASGRASTLPRPAQFATATFDDDIHPAGDASTNGPRSFPTASRYQTASRHASTVSERFIHGGTSIGASSAPIGGSSSSAHPARGLETRRRTLRRTRQRGSPPPRPPRDEDVDLGLPISTQTSRRASPFSTTAMDASEMALNSNAHDSDSLLDDAGSVAAAAAVPVLLTVVDTSQLPPVAATPADASVFARGLAALATRVLGDERDHVLTSMTMTRGGAWRARSSHTSRSPSSVRSRTSSVRSESTWNRSPHEPPLSASMNSPILPRSDLLRPTRNNNDARSMGPECGRSAGASTTHHGPQAVPMPTIVPPSPCDSLAASPSLRPIATPISDDEPGSHRRDASIGAHTALSAFIAGQPPIRASPSALRLDPQVWAKRSSTFLKSDPDVVVVNNVALVGKSLFLFAPTSRVRQWAARIVTHRLFKAIILVLMIGQWITMVLRVWAEGESGQFTLFSSPYELVLLPIFALYTVEILCKMIAFGAIVKPVLPNLALDAQAFHGHDAEPYVPEPHSSTSPDSSTEPLVVPSGNLPVLTLTPATLSLPREHGPHPPRFESKKSELSFVSVKRSPSRSPSVTPSAPQIFIDKPSGDDAESPTMLLNGHLVHSPVSIHATLDHSWEPSIAPASLAPPCMPSHGTSSPKSSSPSRTGQFLEVPTATRGTLPVPADTGQYTISIAGSDDERDPSVVRSEHELDCVVSALVLHPYLRQSANRLDFIAVVSFWLYAIIGASTHEWGGLWVLRGLTALRTLRFLSLTPGMSLALDSLKVARPLLKNVLFFILFFFLILGISGVLFFKGSFSRQCLAELHGNGLNIGWVPLTPTTYCGGWIDASGVAHAPVGVAGDPGTGGAVKSHLCTYPQQCVRGQPNPAFGFASFDSIASALVVVFTIASIENWGELMDASIQSESLVSCWFFVLTIMVLHALLIQLFIAVIQEAFASVRAQKLERRRRRQQEAANLAQIERNDDNVGRAGRDDSRDRDKKPVNNGHVTPTHRSSLVAPLLVTRLESVSRSTTSMENWRDFLAKPCPVTTRLRQWWQVVRPKMINLWHLGFVCVLVFYGVGTALYTKRHHDIVDLPNKVLPIEFVFTAVFALETLRVWVEADSTLVFLSTHPVDLVLSVATIALLVVPANDFAAGFQVARTYKLVGYVAPVRRLVTMTKSFYGITSVVLFMAVSIAIAATMAMQLFGGVYRASNPWLHFDSFGPAFLAVFVIMTNDNWTDNLWSSMNVRRDQLFGPVLSAAFFLALYTALAYVIENLPIVVILDAFNIPDTEKRRRQVERHEKLHEKLHERPRSLVDAPSWVAKLGSRTWAATRSARDWLRLCRRWRRSGVPSIHSVDSSTNRPLLPTTASGLHGSNEPLPTTQRYLQRRTLIDLTTFTDSVLVPTLPRRTKNNHDSATGRAVQDVARAIARSRAWQLVIFLAILASIVTGMWSTPLYRLQRLQRGLPVSTFGDPIYTTDVVLAIIFGIELVVNVAAAPRTFWLSRSNLIDVAVLVCMVAGLAVRNPHVHCPHLLQALRPLRVITFFSDIQSICVTLLAAVSQIGSAMLFLGIVLIPFGLWGGHMFSGSLYRCNDMSVSTRAECTGMFHASIAGDIVTILKPRVWANPYRLFHWDSFRNAMVTQLVMISGEGWATMMQRAGAVRGPGLQPAESMADAPVESWWTWVFFVTFISIVYLFTADLFVGVLTWSFEMRSGQALLTSPQKAWNNIAKRIASLRPRISVPTNAAADDGIMMLFSGWCCRIQAQWGRVVSRTITLILILHVLLLSTDHYGQPAWLDAVQEHAFRAVLVVYALELVLRIGASGWLPFIPRSHWNVYDAVLTVSAIAFSAAGLVVDEVQLARFRKLFLIGFTLRLARRVHGLHTLFSTIGESLRDIFRVYTLLAVVLTSFALVLSELFGLTRFGSNYAGEGTFRTALRSMLLLFRLITSDNWNNILDDLVILRTECVTVGSSVLDTDCGNEVAAIVLIVLWYLTSAWILLNLVISIIIANFDYVFSTQYHQLICEADLNRFRVVWARLDPNGTGVIPQRQIPALLRALPTPFDYRIYDDRHSVRRLAAPWRDTQATAPPRLAAALARMDVDEMRSRKRRYNFIFSDMTYKCDCGVLRFHDALRTACLHIIPTDEYLTYAEFKTWVEDLDRATMHVARVRFTGLFYMAAERRRFLKARQERATSGDPPAETA
>AMAG_14046-t26_1-p1_transcript=AMAG_14046-t26_1_gene=AMAG_14046_organism=Allomyces_macrogynus_ATCC_38327_gene_product=hypothetical protein_transcript_product=hypothetical protein_location=GG745361_52506-59979|_protein_length=2169_sequence_SO=supercontig_SO=protein_coding_gene_is_pseudo=false 26
MVPASDPDLQPRPSTNGALSATTRVDVDDDGVAREDDDRGTPGEGGASDGRSAHVNLVLHQSAGHIEATAGGAATPADADVATAGSSTMMRAPWPAVPCPDTTRIPSTSGAATRRASTLPLPAQFVPATFDEDIHPAGDATTNGPRSFPTGCRFQTSSRHASAVSERFIQGGTSIGGSSAPVGGNGSAHPAARGFETRGRTLRRTRQRGSPSPRSPRDEDVDLGLDTPPISTQTSRRASPLPAMTMGASDMALDPNAHDSDALLDEADSVAAVAAVPVPLTVVDTSQLPPVAAAPADASVFARSLAALATRIMGDERDHVLASMTMTRGGAWRARSTHTSRSHRPIVTPIPDDEPGSHRRDASIGAHTALSAFVAGQPPTRAPPPALRLDPPAWVKRSSTFLKSHPDVVVVNNVALVGKSLFLFAPTSRIRQWAARIVTHRFFKAVILALMIAQWITMVMRVWAVGESDQFTLFSSPYELALLPIFALYTIEIMCKMLAFGALVKPALPNLALEEQAFDGHDAEPYAPEPRSPASPDASAQPLVFPSSTLPVLTLTPATLSLPREHAQGPHPPRFESKGSDLSFGSVKRSPSRSPSVTPSVPQILIDKPSGDAESPTLFLDRHLVHSPVSVHAVLDQSWEPSIAPASLAPPRLSTFGTSSPKSLSPSRTSQFLEVPTAARGSLPVPADTGQQAVSIVDSDDERDPSIARSEPDRVVSALVLHPYLRQSANRLDFTAVLAFWLYAIIGASTYEWDGLWVLRGLTALRTLRFLSLTPGMSLALDSLKVARPLLKNVIFFILFFFLILGISGVLFFKGSFSRQCLVEAHGNGLDLGWVPLTPTTYCGGWIDASGVAHAPVDIAGDPGTGGTVKGHLCLYPQQCVRGQPNPAFGFASFDSIANALVVVFTIASIENWGELMDAAIQAESLVSSWFFVVTIMVLHALLIQLFIAVIQETFASVRAQKIERRRRRRQQEADDTAQIDSNDDDDGVDDGRAVHDDSLGPDKKLASNGRATPTHRSSLVAPLLVTRLESVSRSTTSMDSWRVLLAKPCPVTTRIRQWWQAARPNLVLLWHLGFVCVLLLYGVGTALYTRRHHDIVDVPNKILPIEFVFTVVFALETLRVWVEADSTLVFLRTHPVDLVLSFVTIALLVSFHGITSVVLFMAVSIAIAATMAMQLFGGVYRASNPWLHFDSFGPAFLTVFVLMTNDNWTDNLWSSMNVRREQIWGPILSASFFLILYTALAYVIENLPIVVILDAFNIPDAEKRRRQVERHEKLHERPQSLVDAPTWVAIMGSHARAAVQTVRNWMRRCCRWRRSSAPSIHSLDSNTDRPLLPTATLGSLGPNDPLPTTQRYLQRRTLIDLTTFTDTVLIPTMPRRTKNSRDSTTDRTVQDMARAIARSRMWQLLILLAILASIVTGMWSTPLYRLQRLQHGLPVSTFGDPIYTTDVALAAIFGIELAVNVAAAPRKFWSSRSNLIDVVVLVCMVAGLAVQNPHIHWPHLLQALRPLRVITFFSDIQSICVTLLAAVSQIGSAMLFLGIVLIPFGLWGGHMFSGSLYQCNDTSVSTRAECTGMYRVPIAGDLVTILQPRVWANPYRLFHWDSFRNAMVTQLVMISGEGWATMMQHAGAVRGPGLQPAESMADAPVESWWTWVFFVTFISIVYLFTADLFVGVLTRSFEMRSGQALLTSPQKAWNNITKRIASLRPRISVPANATAEDGIVMLFSGWCCRIQAQWGHVVSRTITLILILHVLLLTTDHYGQPAWLDAVQEHAFRAVLVVYALELVLRIGASGWLPFVRQSHWNVYDAVLTVSAIVFSAVDLAVDEVQLGRFRKLFLIGFTLRLARRVHGLHTLFSTIGESLRDIFRVYTLLAVVLTSFALVLSELFGLTRFGSDYAGEGTFRTALRSMLLLFRLITSDNWNHILDDLVILRPECVTVGPSVLDTDCGNEVVAIVLIALWYLTSAWILLNLVVSIIIANFDYVFSTQYHQLICEADLNRFRVVWARLDPNGTGVIPQRKVPALLRALPAPFDYRIHDDRHSVQRLVALWRDAEAAAAQRLAAALARMDVDEVRARKRRYNLIFADMTYKCDRGVLRFHDALRTACLHIIPTDEYLTYAEFKTWVEDLDRATMHVARVRFTGLFYMAAERRRFLKLRRERTAGEDPPTGTA
>AN1168-T-p1_transcript=AN1168-T_gene=AN1168_organism=Aspergillus_nidulans_FGSC_A4_gene_product=Putative voltage-gated calcium channel_transcript_product=Putative voltage-gated calcium channel_location=ChrVIII_A_nidulans_FGSC_A4_1317327-1323805_-__protein_length=2110_sequence_SO=chromosome_SO=protein_coding_gene_is_pseudo=false 30
MASNSHDRGSSDENDIADHSIPLQDLTGPQERGRRLSRVGSRLFSGRSLTERGRPYERLSEDSPVEHGGHTTGSHSAEGANQFNVEDPGAFAAAMSSVGLGLEVSGFQHSQPSASHLAAHTRDESESDMEFVRIDSVDPHEAEHYLSPSEIYPDTTPLTSIRHVQPISGASITPSGSQDPSNAPSVRFDDSQMGSRLGDDLHNMESGYSGRRRAESVSKDGGRSLSPSVSGSALLRASSMMKSVSQRVVNLSNEPEVVERSLSRDSHKSSRMEAPPSLPSLTDYAHDAPSSSSLNEQSAREKSVNSKAWKGLSNPLRGKALGFLGPDNALRMWLCDILVHPLTEPFILVIIVVQTILLTIESAQSEWSHPRLPHWGLNRMDYPYFVIFIIYTVELIAKILVSGLFFNPTEYSTIDRSKGITTALMEKGKNLITPQRQFSIRKSSAQPEPQQASIIRTFTGGLNQLEQQLADDPLQKRRIRLAHRAFLRHSFNRLDFVAVLAYWVSFVLNLGGVENTHQLYVFRMLSCLRILRLLALTSGTSVILRSLKKAAPLLVHVAFLIGFFWLLFAIVGIQSFKSSFRRTCVWLGEEYGEQNFTMNDPFGTLQFCGGWLDETGTQRPWYSSDGFESDSKPKGFICPQGSICVEGGNPYNTTMSFDDILHSLELVFVIMSSNTFTDILYNTTDSDYLVAALFFACGFVILSLWMVNLLVAVITHSFQVIREESKRSAFASQKIEASEEEEESSRKVSTLKRIYDATYWFWIAVIIFDLVMQAQRSSSMGDGRVQLIDNCEIVVTVALLGEILLRFISDWRKFHQSRRNWVDLALAIITCIIQVPAIRNSKRTYDILTVFQILRFYRVVLAFAVTRNLITLVFRNAVGLLNLILFVFLITFLASIFATQLFRSQIPREDDDGGTIEITFSDLYNSFLGMYIILSSENWTETLYNVTSYTYSFNTAWISATFVILWFIVANFIVLNMFIAVIQESFDVSEDEKRLHQVRAFLEQKQVGSASQGNLSLSKILKLGRGSARFKDPLDHGPAALDMLLKDAVVREFLDEEMPENQRREEASIARTATTAEGLVEPGVFSRLWTSVTSSVLRREPNPFYSKLKISRAYEELGPQEMVREVVSAEQQRKREQREYLIRHPTYNTSLFLFKPDNPVRRLCQRMVGPGRGSQRVEGVDPYKPVWYTFTAVVYAAIVAMVILACITTPIYQAVNFQTDRDWFTYTDLGFAILFSIEALIKVIADGFFWTPNAYFRGSWGFIDGIVLVTLWINVLSALSSERGVSRAIGAFKALRALRLLNFSDSAKNTFHSVIIVGGWKVIAAALVSMSFLIPFAIYGVTLFNGQLMECNDDGIAGSLDACVGEFMSSPFNWDVLAPRAVSNPWYDFDNFGNSLFILFQIVSQEGWTAVQSSVMSITGLGRQPETFAAPENGLFFVVFNLLGAVFVLTLFTSVFMRNYTEQTGVAFLTAEQRSWLELRKLLRQVSPSKRRSSEKSTSWKQWAYRVAYKKHGRWAKCVTTVLVLHLILLVIEYYPENYLWNLARDGLFFLFNFVYIANVLLRLVGLGWHRFSTSSWDMYALLVVPSTVITSILNFTSYEQRKTIEVLNKLFLVAITLLLIPRNNQLDQLFKTAAASFTSIGNLLATWFVMFLVYAIAMNQAFGLTKFGGNENGNINFRDIPRALILLFRTSCGEGWNELMEDFATMEPPLCTAITDGFFGNDCGSKGWARALFISWNIISMYIFVSLFVSLIFESFSYVYQRSSGLYVISREELRRFKQAWAEFDPEGTGYITKEQFPRLLRELTGIFEVRIYQGDFMVPRILDECRVDKRDSLLAHRRVVEGVDLDKLAKIIRKIPVNTVRERRKRLNELYEEVLVSADPRYGITFHSCLMILAHYNVISDSKSLRLEEFLRRRAKLQRVEEAVRRNTVIGFFKTLTATREFRRKIEHKRSARMTFVPQFNVPEIYVDDELQEDQQSQDGPLGSARSSGAEPSMLSPTSTGRGEAGPSQLPRINTNVGDRMNSEASSPSEWSNISISLSPGRERAHTTSSYDPPSFSEGASATSEHSRHHSAMAVQDVMQSLGDSAWGESIRRSFTQRRPRERPRDET
>ASPNIDRAFT2_1097720-t41_1-p1_transcript=ASPNIDRAFT2_1097720-t41_1_gene=ASPNIDRAFT2_1097720_organism=Aspergillus_niger_ATCC_1015_gene_product=hypothetical protein|related to voltage-gated calcium channel_transcript_product=hypothetical protein|related to voltage-gated calcium channel_location=ACJE01000021.1_787839-794308_-__protein_length=2100_sequence_SO=supercontig_SO=protein_coding_gene_is_pseudo=false 31
MASSSHDRGPDDDNFHIDHSIPLQDLSSPDHERGGPGGVATRLGRSLTGRGRTGRNYERIAVDSPVETANAAGNARPHPHISHEEDEEAIEDPEAFAQATSFGLSFDPSPSTSLAPTHSRAPSSVDLDTVPLDGAEHYLAHIDTYNDTARLTETQNVQPISGASGSDNEHQNDRGGTRSVQFPATGHSGSRLGDDLHNLEDGFVGRSRGGSNAADRSRSLSPSASGSALLRASSMMKSMSQRIVNLSNEPEVVEQSILREESHKNARMEEPPVLPSLPDYAHDAPSTTSLNSSAPREKLPSSNKAWRGISNPLRGKSLGILGPDNALRMWLCDILVHPFTEPFILIVIVVQTILLTIESARSVWKYPRAVRWGANPMDYPYFAIFIIYTLEIIAKILVSGLIINPAEYSTIDRSMGFRKAVVEKGKNLIIPQRQFSVRKSAMSEQPQASIIRTFTGGLNQLENQLADDPLQKSRVRLAHRAFLRHSFNRLDFVALVSYWVSFFLSIYGVETRQQLYVFSMLSCLRILRLLNLTNGTSVILRSLKKAAPLLAHVAFLIGFFWLLFAIVGIQSFKSSLRRTCVWLGVDGESDYAQNDPNGSLQFCGGYLNATTKQQMPWIQKDNTPSSSSPKGYICPAGSICLEGDNPYNGTLSFDNIVNSLELVFVIMSSNTFTDLLYYTADSDYLASSLFFICGLLILSLWMVNLLVAVITHAFQVIREESQRSAFAVKKIDTTEREDLASRKVSAIKRLYDKTEWLWVCIIIFDLVVQALRSASMSDDRAQFIDTTELVMTFVFLFEIILRFASDWRTFHKKTRNWVDLGLVIITCIIQIPAIKRERAYDVLTLFQILRVYRVVLAFKVTRDLIMVVFRNAVGLLNLIFFVFLITFLASIFATQLFRGQIPEEDADGDTIIITFSDIYNSFLGMYQILSSENWTDILYNATTYTVSYNTAWISAAFLILWFILANFIVLNMFIAVIQESFDVSEDEKRLQQVKAFLQQKQVSMASQGNLSLSKIFKLGKDSNRYKDPLDHGPAALEMLLKDAVVQEFLDEDEPPEHRPGDNVPLEQSATAETAQPGFFSRIWTKFTTSIMRREPNPFYSKLDIPRTFDELDPRTMAKEFVSAAEQRKRAQREYLMRHPNYNKSLFIFAPNHPVRKLCQRIVGPGRGVQRVEGVDPYKPVWYAFSAFIYAAIVAMVLLACITTPIYQKNHFTTNRDWFTYTDMGFAVLFTIEAIIKVIADGFFWTPNAYFRGSWGFLDGVVLITLWISVGGSLFEDWGVTRAIGAFKALRALRLLNVSDSAKNTFHSVIIVGGWKVIAAAAVSMSFLIPFAIYGVNLFAGRMVSCNDGDISGSLDQCIGEYKNTPFNWDVLSPRVADNSYYDFDNFGDSLFILFQIVSQEGWIDVQDSAMSITGVDMQPQDYVAPENGLFFIIFNLLGAVFVLTLFVSVFMRNYTEETGVAYLTAEQRSWLELRKLLRQISPSKRSFDNKSRQWKMWSYRVAVKKHGPWARCVTFILTLHLLLLVLEYYPEPDVWDQTREIIFFAFNFVYIANVLIRMLGLGWHRFSRSSWDVYSLLSVSGTFITTILRFVSSSQVINELNKLFLVSITLLIIPRNNQLDQLFKTAAASLTSIGNLIATWFVLFLVFAIAMNQAFGLTKFGSQETDNLNFRDVPKALVLLFRMSCGEGWNEIMEDYATMSPPMCTYDGNFFLDDCGSAPWARTLFIAWNIISMYLFVSLFTSLIFESFSYVYQKSSGLYAISREDIRRFKHAWATYDPDGTGYITKEQFPRLLGELSGVFSMRIYDGEFTIGQIMEECRVDKRDSLLAHRRVVDGLDLDKMARILRQIPTDVVRNRRQRLNAFYEEVLVSADPVRGISFHSCLMILAHYNVISDSKSLRLEEFLRRRARLQRVEETIRRQTVIGFFDTLYWSREFRRRVEHKKSARMSGVPQFSVPEIFIDDGSHDEPAAVEGPREQARDALTGEESSQQPMLSPTSPTGRATRYQLPPIDTSPLGRISVLNSPSTEWSSISPSLSPLRERAGTTSSYGSGGDVHDEQASPAHSRQNSAMNVNDVMQSLGESVWGESIRRSFTQRRRSGE
>M747DRAFT_75652-t43_1-p1_transcript=M747DRAFT_75652-t43_1_gene=M747DRAFT_75652_organism=Aspergillus_niger_ATCC_13496_gene_product=hypothetical protein_transcript_product=hypothetical protein_location=KZ851924_146624-153093|_protein_length=2100_sequence_SO=supercontig_SO=protein_coding_gene_is_pseudo=false 32
MASSSHDRGPDDDNFHIDHSIPLQDLSSPDHERGGPGGVATRLGRSLTGRGRTGRNYERIAVDSPVETANAAGNARPHPHISHEEDEEAIEDPEAFAQATSFGLSFDPSPSTSLAPTHSRAPSSVDLDTVPLDGAEHYLAHIDTYNDTARLTETQNVQPISGASGSDNEHQNDRGGTRSVQFPATGHSGSRLGDDLHNLEDGFVGRSRGGSNAADRSRSLSPSASGSALLRASSMMKSMSQRIVNLSNEPEVVEQSILREESHKNARMEEPPVLPSLPDYAHDAPSTTSLNSSAPREKLPSSNKAWRGISNPLRGKSLGILGPDNALRMWLCDILVHPFTEPFILIVIVVQTILLTIESARSVWKYPRAVRWGANPMDYPYFAIFIIYTLEIIAKILVSGLIINPAEYSTIDRSMGFRKAVVEKGKNLIIPQRQFSVRKSAMSEQPQASIIRTFTGGLNQLENQLADDPLQKSRVRLAHRAFLRHSFNRLDFVALVSYWVSFFLSIYGVETRQQLYVFSMLSCLRILRLLNLTNGTSVILRSLKKAAPLLAHVAFLIGFFWLLFAIVGIQSFKSSLRRTCVWLGVDGESDYAQNDPNGSLQFCGGYLNATTKQQMPWIQKDNTPSSSSPKGYICPAGSICLEGDNPYNGTLSFDNIVNSLELVFVIMSSNTFTDLLYYTADSDYLASSLFFICGLLILSLWMVNLLVAVITHAFQVIREESQRSAFAVKKIDTTEREDLASRKVSAIKRLYDKTEWLWVCIIIFDLVVQALRSASMSDDRAQFIDTTELVMTFVFLFEIILRFASDWRTFHKKTRNWVDLGLVIITCIIQIPAIKRERAYDVLTLFQILRVYRVVLAFKVTRDLIMVVFRNAVGLLNLIFFVFLITFLASIFATQLFRGQIPEEDADGDTIIITFSDIYNSFLGMYQILSSENWTDILYNATTYTVSYNTAWISAAFLILWFILANFIVLNMFIAVIQESFDVSEDEKRLQQVKAFLQQKQVSMASQGNLSLSKIFKLGKDSNRYKDPLDHGPAALEMLLKDAVVQEFLDEDEPPEHRPGDNVPLEQSATAETAQPGFFSRIWTKFTTSIMRREPNPFYSKLDIPRTFDELDPRTMAKEFVSAAEQRKRAQREYLMRHPNYNKSLFIFAPNHPVRKLCQRIVGPGRGVQRVEGVDPYKPVWYAFSAFIYAAIVAMVLLACITTPIYQKNHFTTNRDWFTYTDMGFAVLFTIEAIIKVIADGFFWTPNAYFRGSWGFLDGVVLITLWISVGGSLFEDWGVTRAIGAFKALRALRLLNVSDSAKNTFHSVIIVGGWKVIAAAAVSMSFLIPFAIYGVNLFAGRMVSCNDGDISGSLDQCIGEYKNTPFNWDVLSPRVADNSYYDFDNFGDSLFILFQIVSQEGWIDVQDSAMSITGVDMQPQDYVAPENGLFFIIFNLLGAVFVLTLFVSVFMRNYTEETGVAYLTAEQRSWLELRKLLRQISPSKRSFDNKSRQWKMWSYRVAVKKHGPWARCVTFILTLHLLLLVLEYYPEPDVWDQTREIIFFAFNFVYIANVLIRMLGLGWHRFSRSSWDVYSLLSVSGTFITTILRFVSSSQVINELNKLFLVSITLLIIPRNNQLDQLFKTAAASLTSIGNLIATWFVLFLVFAIAMNQAFGLTKFGSQETDNLNFRDVPKALVLLFRMSCGEGWNEIMEDYATMSPPMCTYDGNFFLDDCGSAPWARTLFIAWNIISMYLFVSLFTSLIFESFSYVYQKSSGLYAISREDIRRFKHAWATYDPDGTGYITKEQFPRLLGELSGVFSMRIYDGEFTIGQIMEECRVDKRDSLLAHRRVVDGLDLDKMARILRQIPTDVVRNRRQRLNAFYEEVLVSADPVRGISFHSCLMILAHYNVISDSKSLRLEEFLRRRARLQRVEETIRRQTVIGFFDTLYWSREFRRRVEHKKSARMSGVPQFSVPEIFIDDGSHDEPAAVEGPREQARDALTGEESSQQPMLSPTSPTGRATRYQLPPIDTSPLGRISVLNSPSTEWSSISPSLSPLRERAGTTSSYGSGGDVHDEQASPAHSRQNSAMNVNDVMQSLGESVWGESIRRSFTQRRRSGE
>An08g03400-T-p1_transcript=An08g03400-T_gene=An08g03400_organism=Aspergillus_niger_CBS_513.88_gene_product=Voltage-gated calcium channel with a predicted role in calcium ion transport_transcript_product=Voltage-gated calcium channel with a predicted role in calcium ion transport_location=An08_A_niger_CBS_513_88_783636-790105_-__protein_length=2100_sequence_SO=supercontig_SO=protein_coding_gene_is_pseudo=false 33
MASSSHDRGPDDDNFHIDHSIPLQDLSSPDHERGGPGGVATRLGRSLTGRGRTGRNYERIAVDSPVETANAAGNARPHPHISHEEDEEAIEDPEAFAQATSFGLSFDPSPSTSLAPTHSRAPSSVDLDTVPLDGAEHYLAHIDTYNDTARLTETQNVQPISGASGSDNEHQNDRGGTRSVQFPATGHSGSRLGDDLHNLEDGFVGRSRGGSNAADRSRSLSPSASGSALLRASSMMKSMSQRIVNLSNEPEVVEQSILREESHKNARMEEPPVLPSLPDYAHDAPSTTSLNSSAPREKLPSSNKAWRGISNPLRGKSLGILGPDNALRMWLCDILVHPFTEPFILIVIVVQTILLTIESARSVWKYPRAVRWGANPMDYPYFAIFIIYTLEIIAKILVSGLIINPAEYSTIDRSMGFRKAVVEKGKNLIIPQRQFSVRKSAMSEQPQASIIRTFTGGLNQLENQLADDPLQKSRVRLAHRAFLRHSFNRLDFVALVSYWVSFFLSIYGVETRQQLYVFSMLSCLRILRLLNLTNGTSVILRSLKKAAPLLAHVAFLIGFFWLLFAIVGIQSFKSSLRRTCVWLGVDGESDYAQNDPNGSLQFCGGYLNATTKQQMPWIQKDNTPSSSSPKGYICPAGSICLEGDNPYNGTLSFDNIVNSLELVFVIMSSNTFTDLLYYTADSDYLASSLFFICGLLILSLWMVNLLVAVITHAFQVIREESQRSAFAVKKIDTTEREDLASRKVSAIKRLYDKTEWLWVCIIIFDLVVQALRSASMSDDRAQFIDTTELVMTFVFLFEIILRFASDWRTFHKKTRNWVDLGLVIITCIIQIPAIKRERAYDVLTLFQILRVYRVVLAFKVTRDLIMVVFRNAVGLLNLIFFVFLITFLASIFATQLFRGQIPEEDADGDTIIITFSDIYNSFLGMYQILSSENWTDILYNATTYTVSYNTAWISAAFLILWFILANFIVLNMFIAVIQESFDVSEDEKRLQQVKAFLQQKQVSMASQGNLSLSKIFKLGKDSNRYKDPLDHGPAALEMLLKDAVVQEFLDEDEPPEHRPGDNVPLEQSATAETAQPGFFSRIWTKFTTSIMRREPNPFYSKLDIPRTFDELDPRTMAKEFVSAAEQRKRAQREYLMRHPNYNKSLFIFAPNHPVRKLCQRIVGPGRGVQRVEGVDPYKPVWYAFSAFIYAAIVAMVLLACITTPIYQKNHFTTNRDWFTYTDMGFAVLFTIEAIIKVIADGFFWTPNAYFRGSWGFLDGVVLITLWISVGGSLFEDWGVTRAIGAFKALRALRLLNVSDSAKNTFHSVIIVGGWKVIAAAAVSMSFLIPFAIYGVNLFAGRMVSCNDGDISGSLDQCIGEYKNTPFNWDVLSPRVADNSYYDFDNFGDSLFILFQIVSQEGWIDVQDSAMSITGVDMQPQDYVAPENGLFFIIFNLLGAVFVLTLFVSVFMRNYTEETGVAYLTAEQRSWLELRKLLRQISPSKRSFDNKSRQWKMWSYRVAVKKHGPWARCVTFILTLHLLLLVLEYYPEPDVWDQTREIIFFAFNFVYIANVLIRMLGLGWHRFSRSSWDVYSLLSVSGTFITTILRFVSSSQVINELNKLFLVSITLLIIPRNNQLDQLFKTAAASLTSIGNLIATWFVLFLVFAIAMNQAFGLTKFGSQETDNLNFRDVPKALVLLFRMSCGEGWNEIMEDYATMSPPMCTYDGNFFLDDCGSAPWARTLFIAWNIISMYLFVSLFTSLIFESFSYVYQKSSGLYAISREDIRRFKHAWATYDPDGTGYITKEQFPRLLGELSGVFSMRIYDGEFTIGQIMEECRVDKRDSLLAHRRVVDGLDLDKMARILRQIPTDVVRNRRQRLNAFYEEVLVSADPVRGISFHSCLMILAHYNVISDSKSLRLEEFLRRRARLQRVEETIRRQTVIGFFDTLYWSREFRRRVEHKKSARMSGVPQFSVPEIFIDDGSHDEPAAVEGPREQARDALTGEESSQQPMLSPTSPTGRATRYQLPPIDTSPLGRISVLNSPSTEWSSISPSLSPLRERAGTTSSYGSGGDVHDEQASPAHSRQNSAMNVNDVMQSLGESVWGESIRRSFTQRRRSGE
>ATCC64974_103750-t41_1-p1_transcript=ATCC64974_103750-t41_1_gene=ATCC64974_103750_organism=Aspergillus_niger_strain_N402__ATCC64974__gene_product=unspecified product_transcript_product=unspecified product_location=OGUI01000017.1_2520880-2527349|_protein_length=2100_sequence_SO=contig_SO=protein_coding_gene_is_pseudo=false 34
MASSSHDRGPDDDNFHIDHSIPLQDLSSPDHERGGPGGVATRLGRSLTGRGRTGRNYERIAVDSPVETANAAGNARPHPHISHEEDEEAIEDPEAFAQATSFGLSFDPSPSTSLAPTHSRAPSSVDLDTVPLDGAEHYLAHIDTYNDTARLTETQNVQPISGASGSDNEHQNDRGGTRSVQFPATGHSGSRLGDDLHNLEDGFVGRSRGGSNAADRSRSLSPSASGSALLRASSMMKSMSQRIVNLSNEPEVVEQSILREESHKNARMEEPPVLPSLPDYAHDAPSTTSLNSSAPREKLPSSNKAWRGISNPLRGKSLGILGPDNALRMWLCDILVHPFTEPFILIVIVVQTILLTIESARSVWKYPRAVRWGANPMDYPYFAIFIIYTLEIIAKILVSGLIINPAEYSTIDRSMGFRKAVVEKGKNLIIPQRQFSVRKSAMSEQPQASIIRTFTGGLNQLENQLADDPLQKSRVRLAHRAFLRHSFNRLDFVALVSYWVSFFLSIYGVETRQQLYVFSMLSCLRILRLLNLTNGTSVILRSLKKAAPLLAHVAFLIGFFWLLFAIVGIQSFKSSLRRTCVWLGVDGESDYAQNDPNGSLQFCGGYLNATTKQQMPWIQKDNTPSSSSPKGYICPAGSICLEGDNPYNGTLSFDNIVNSLELVFVIMSSNTFTDLLYYTADSDYLASSLFFICGLLILSLWMVNLLVAVITHAFQVIREESQRSAFAVKKIDTTEREDLASRKVSAIKRLYDKTEWLWVCIIIFDLVVQALRSASMSDDRAQFIDTTELVMTFVFLFEIILRFASDWRTFHKKTRNWVDLGLVIITCIIQIPAIKRERAYDVLTLFQILRVYRVVLAFKVTRDLIMVVFRNAVGLLNLIFFVFLITFLASIFATQLFRGQIPEEDADGDTIIITFSDIYNSFLGMYQILSSENWTDILYNATTYTVSYNTAWISAAFLILWFILANFIVLNMFIAVIQESFDVSEDEKRLQQVKAFLQQKQVSMASQGNLSLSKIFKLGKDSNRYKDPLDHGPAALEMLLKDAVVQEFLDEDEPPEHRPGDNVPLEQSATAETAQPGFFSRIWTKFTTSIMRREPNPFYSKLDIPRTFDELDPRTMAKEFVSAAEQRKRAQREYLMRHPNYNKSLFIFAPNHPVRKLCQRIVGPGRGVQRVEGVDPYKPVWYAFSAFIYAAIVAMVLLACITTPIYQKNHFTTNRDWFTYTDMGFAVLFTIEAIIKVIADGFFWTPNAYFRGSWGFLDGVVLITLWISVGGSLFEDWGVTRAIGAFKALRALRLLNVSDSAKNTFHSVIIVGGWKVIAAAAVSMSFLIPFAIYGVNLFAGRMVSCNDGDISGSLDQCIGEYKNTPFNWDVLSPRVADNSYYDFDNFGDSLFILFQIVSQEGWIDVQDSAMSITGVDMQPQDYVAPENGLFFIIFNLLGAVFVLTLFVSVFMRNYTEETGVAYLTAEQRSWLELRKLLRQISPSKRSFDNKSRQWKMWSYRVAVKKHGPWARCVTFILTLHLLLLVLEYYPEPDVWDQTREIIFFAFNFVYIANVLIRMLGLGWHRFSRSSWDVYSLLSVSGTFITTILRFVSSSQVINELNKLFLVSITLLIIPRNNQLDQLFKTAAASLTSIGNLIATWFVLFLVFAIAMNQAFGLTKFGSQETDNLNFRDVPKALVLLFRMSCGEGWNEIMEDYATMSPPMCTYDGNFFLDDCGSAPWARTLFIAWNIISMYLFVSLFTSLIFESFSYVYQKSSGLYAISREDIRRFKHAWATYDPDGTGYITKEQFPRLLGELSGVFSMRIYDGEFTIGQIMEECRVDKRDSLLAHRRVVDGLDLDKMARILRQIPTDVVRNRRQRLNAFYEEVLVSADPVRGISFHSCLMILAHYNVISDSKSLRLEEFLRRRARLQRVEETIRRQTVIGFFDTLYWSREFRRRVEHKKSARMSGVPQFSVPEIFIDDGSHDEPAAVEGPREQARDALTGEESSQQPMLSPTSPTGRATRYQLPPIDTSPLGRISVLNSPSTEWSSISPSLSPLRERAGTTSSYGSGGDVHDEQASPAHSRQNSAMNVNDVMQSLGESVWGESIRRSFTQRRRSGE
>ATCC64974_103750-t41_2-p1_transcript=ATCC64974_103750-t41_2_gene=ATCC64974_103750_organism=Aspergillus_niger_strain_N402__ATCC64974__gene_product=unspecified product_transcript_product=unspecified product_location=OGUI01000017.1_2520880-2525615|_protein_length=1541_sequence_SO=contig_SO=protein_coding_gene_is_pseudo=false 35
MASSSHDRGPDDDNFHIDHSIPLQDLSSPDHERGGPGGVATRLGRSLTGRGRTGRNYERIAVDSPVETANAAGNARPHPHISHEEDEEAIEDPEAFAQATSFGLSFDPSPSTSLAPTHSRAPSSVDLDTVPLDGAEHYLAHIDTYNDTARLTETQNVQPISGASGSDNEHQNDRGGTRSVQFPATGHSGSRLGDDLHNLEDGFVGRSRGGSNAADRSRSLSPSASGSALLRASSMMKSMSQRIVNLSNEPEVVEQSILREESHKNARMEEPPVLPSLPDYAHDAPSTTSLNSSAPREKLPSSNKAWRGISNPLRGKSLGILGPDNALRMWLCDILVHPFTEPFILIVIVVQTILLTIESARSVWKYPRAVRWGANPMDYPYFAIFIIYTLEIIAKILVSGLIINPAEYSTIDRSMGFRKAVVEKGKNLIIPQRQFSVRKSAMSEQPQASIIRTFTGGLNQLENQLADDPLQKSRVRLAHRAFLRHSFNRLDFVALVSYWVSFFLSIYGVETRQQLYVFSMLSCLRILRLLNLTNGTSVILRSLKKAAPLLAHVAFLIGFFWLLFAIVGIQSFKSSLRRTCVWLGVDGESDYAQNDPNGSLQFCGGYLNATTKQQMPWIQKDNTPSSSSPKGYICPAGSICLEGDNPYNGTLSFDNIVNSLELVFVIMSSNTFTDLLYYTADSDYLASSLFFICGLLILSLWMVNLLVAVITHAFQVIREESQRSAFAVKKIDTTEREDLASRKVSAIKRLYDKTEWLWVCIIIFDLVVQALRSASMSDDRAQFIDTTELVMTFVFLFEIILRFASDWRTFHKKTRNWVDLGLVIITCIIQIPAIKRERAYDVLTLFQILRVYRVVLAFKVTRDLIMVVFRNAVGLLNLIFFVFLITFLASIFATQLFRGQIPEEDADGDTIIITFSDIYNSFLGMYQILSSENWTDILYNATTYTVSYNTAWISAAFLILWFILANFIVLNMFIAVIQESFDVSEDEKRLQQVKAFLQQKQVSMASQGNLSLSKIFKLGKDSNRYKDPLDHGPAALEMLLKDAVVQEFLDEDEPPEHRPGDNVPLEQSATAETAQPGFFSRIWTKFTTSIMRREPNPFYSKLDIPRTFDELDPRTMAKEFVSAAEQRKRAQREYLMRHPNYNKSLFIFAPNHPVRKLCQRIVGPGRGVQRVEGVDPYKPVWYAFSAFIYAAIVAMVLLACITTPIYQKNHFTTNRDWFTYTDMGFAVLFTIEAIIKVIADGFFWTPNAYFRGSWGFLDGVVLITLWISVGGSLFEDWGVTRAIGAFKALRALRLLNVSDSAKNTFHSVIIVGGWKVIAAAAVSMSFLIPFAIYGVNLFAGRMVSCNDGDISGSLDQCIGEYKNTPFNWDVLSPRVADNSYYDFDNFGDSLFILFQIVSQEGWIDVQDSAMSITGVDMQPQDYVAPENGLFFIIFNLLGAVFVLTLFVSVFMRNYTEETGVAYLTAEQRSWLELRKLLRQISPSKRSFDNKSRQWKMWSYRVAVKKHGPWARCVTFILTLHLLLLVLEYYPEPDVWDQTRGE
>P174DRAFT_441538-t37_1-p1_transcript=P174DRAFT_441538-t37_1_gene=P174DRAFT_441538_organism=Aspergillus_novofumigatus_IBT_16806_gene_product=calcium channel subunit Cch1_transcript_product=calcium channel subunit Cch1_location=MSZS01000004_2184440-2191025|_protein_length=2082_sequence_SO=contig_SO=protein_coding_gene_is_pseudo=false 36
MASNSHNRGHDEDNALTDQSIPLQDLSGPLERNQSRTSRVGSRFLSRRSLRRGGSLIARRARPQHAGHDNEDAFHIEDPGTFAQAMSTVGLSFDPTHRTTPSARRRESSSDLTNVPLDDFGPQEAEHYLSPTDTYEDTAPTHSDRFPSDSRPESRLGDDLPHLESGLGRRRRGSSSAGDSRARSLSPSATGSALQRASSMMKSMSQRVVNLSNEPEVVEQAIMREEQHKSARLEEPPSLPSLSGYAHDAPSVGMSDDQLPRTRTSASKAWRMYNNPLRGKALGILGPDNAIRVWLCDILVHPFMEPFILVVIIIQTILLALESAKSVWDHPRSVRWGSNPMDYAYFIIFVIYTLELIAKILVSGFIINPAEYSTLDRSMGLRKAIAEKGKNLLAPQRQFASKQASSSPEPQQASIIRTFTGGFDQLQPEVIDDPLQPRRVRLAHRAFLRHSFNRLDFVAVVAFWVSFLLSLTGVETRQQLYVFRMLSCLRILRLLALTNGTSVILRSLKKAAPLLVHVAFLIGFFWLLFAIVGIQSFKSSLRRTCRWLGRDNETDFDLNDPYGTLQFCGGYLNATTGAKEPWLKNDLTPSNGEAKGYLCPQGSICVENTNPYGGTVNFDNILHSLELVFVIMSSNTFSDLLYYTTDSDYLAAALFFAFGIVILSLWLVNLLVAVITHSFQVIREESKRSAFAVQKLDSVDTENTSTRKTSSFKRLYDKTEWLWIGIIILDLVVQAMRSSTMDKNRANLINVVEVFVTIILLFEIIIRFASDWRRFHRSRRNWVDLGLALITCVIQIPAIKHSGRPYDVLTLFQILRVYRVVLAFSVTRNLIMVVFGNATGLLNLIMFVFLITFLASIFATQLFRGQIPAENNGGDNIDINFADIYNSFLGMYQILSSENWTTMLYDATTFTYPFNTAWISAVFIILWFIVANFIVLNMFIAVIQESFDVSEDEKRLQQVRAFLEQKQVSGNSQGNLSLSKILMLGRDSNRYRDPLDHGPAALEMLLKDAVVREFLDEQEAPPESRRGHSVPLETAAAAATETARPGVFSRWWTAITTSVLRREPNPFYSKLKFSRAYDELDPKEMAKEVVSAAEQRKRAQREYLMRHPNYNKSLFIFAPDNPVRRLCQRIVGPGRGHQRVEGVDPYKPVWYTFSAFVYAAIVAMVLIACITTPIYQRNYQVQWHGEAMPWYVYTDTGFAILFTIEALIKVIADGFFWTPNAYFRGSWGFIDGIVLITLWINVGSSLFRDWGVSRAIGAFKALRALRLLNVSDSAKDTFHSVIIVGGWKVIAAALVSVSFLIPFAIYGVTLYNGQMVQCNDGSIVGSLDQCINEYLSSPYNWDVLAPRVASNPFYDFDNFGHALFILFQIVSQEGWIDVQNSAMSITGKDMQPQSFAAPANGLFFIVFNLLGAVFVLTLFVSVFMRNYTEQTGVAFLTAEQRSWLELRKLLRQISPSKRSLDRKSSKWKLWCYRIAVKKHGRWATCVTIILVFHLLLLVLEFYPEPHLWELTRQALFFAFTFFYIANVLIRLLGLGWHRFSRSSWDLYSLIAVPGTFITTILNYLLRNQVIVELNKLFLVSITLLLIPRNNQLDQLFKTAAASLTAIGNLLATWFVLFLVYAIALNQAFGLTKFGENENNNINFRDIPRALILLFRMSCGEGWNQLMEDFASMVPPFCTYDSDFFNDDCGSAAWARPLFISWNIISMYIFVSLFVSLIFESFSYVYQRSSGLYAISREEIRRFKQAWATFDPDGTGYITKEQFPRLLGELSGDFAMRIYDDEFTIGRILEKCRVDKRDSLIAHRRVVEGLDLDKLSRILRQIPVETVRKRRQRLNRFYEEVLVSADPVRGISFHSILMILAHYNVISDSKSLRLEEFLRRRARLQRVEEAVRRNTVIGFFDTLYWSREFRRKVNAKKSSRMSEVPQFTVPEIFVDDGYQGESGTAAEDGGVSLGAQDAVMSGDEDTQPMLSPISPTRGPSSPTSSRQLPRLDTNLTGRMSNVSSPTEWSSISPSLAPGSRERSHTLSSYDAGPDLPISPAGSNHSRENSAMNVQDVMQSLDDSAWGQSIRRSFTQRRSNGSQP
>P175DRAFT_0431647-t39_1-p1_transcript=P175DRAFT_0431647-t39_1_gene=P175DRAFT_0431647_organism=Aspergillus_ochraceoroseus_IBT_24754_gene_product=hypothetical protein_transcript_product=hypothetical protein_location=MSFN02000002_1479586-1486078_-__protein_length=2103_sequence_SO=contig_SO=protein_coding_gene_is_pseudo=false 37
MAPSSDDHGSGDHDNATSHSIPLQDLSGPHENERRGVGRVGSRLFSGRSLTDRGRTYEKLSEDSPVDRSAVAGRSRSHSEASGAPHHVDDPGAFAEAISSVGLGFYNSRSTARLVRNSRDETDSDLDLVRIDSFEPQEHENYLSPTETYTDRSPLTDSRNIQPISGAPGLSRSSQDSRFHPPSGRFDDTQAGSRLGDELHNLESGRGGRRRGESVSREGGRSLSPSVSGSALQRASSMVKSVSQRVVNLSNEPEVVEQSILRDEAQRSARMEAPPTLPSLPDYAHDAPSTTSLDGPPSTAPKKAWRGLSNPLRGKSLGILGPDNVIRLWLCDVLVHPVTEPFILVIIVIQTILLTIESAQSVWAHPRSSHWGSNRMDYPYFAIFIIYTLELIAKILVSGFFFNPAEYSTIDRSAGFRKALAEKGRNLITPQRQFSTTKKPSAQPTEQQASIIRTFTGGLNQLEQQIADDPLQKRRVRLANRAFLRHSFNRLDFVAVVSYWVSFLLALNGVETRQQIYAFRMLSCLRLLRLLALTSGTSVILRSLKKAAPLLVHVAFLIGFFWLLFAIVGIQSFKSSLRRTCVWLGTDGQSNFTMNDPSGTLQFCGGYLDENGHEQTWIRSDNTKSTSSPKGFICPQGSLCVEGLNPYNGTVSFDNILNSLELVFVIMSSNTFTDLLYYTTDTDYLVAALFFACGFVILSLWMVNLLVAVITHSFQVIREESKRSAFAPQLIEDNDEEVLSSRKISTLKRFYDKTRWLWIAIIILDLVVQGLRSSDMSPRREKGIEQTETVITLIFLFEIIIRFASDWRKFHTKRANWADLLLAVITSIIQIPPIKNSGRLYSVLTLFQILRVYRVVLAFAVTRNLITVVFRNAVGLLNLIVFVFLITFIASIFATQLFRSQIPPQDEDGNFIVITFADIYNSFLGMYQILSSENWTTILYNTTSYTYSYNTAWISATFTVMWFVVANFIILNMFIAVIQESFDVSEDEKRLHQVRAFLEQKQVGAVSQGNLALSRIFKFGRESDRYKDTLDYGPAALEMLLKDAVVREFLDEEFPVENRRDGNVTLERTTATAEEVTAPGVFSRAWTTLTASVMRKEPNPFYSRLKISRAYEELGPREMAKEVVSAAERRKRAQREYLIRHPNYNKSLFIFKPDNPIRRFCQRMVGPGRGIQRVEGVDPYKPVWYTFSAFIYAAIVAMVLLACITTPIYQNKNFQTDRDWFTYTDLGFAVLFSIEALIKVIADGFFWTPNAYFRGSWGFIDGVVLITLWINVFSSLLINRAVSRAIGAFKALRALRLLNVSDSAKNTFHSVIILGGWKVIAAALVSMSFLVPFAIYGVTLFSGQLVQCNDGNVVGSLNACVDEFMSSPFNWNVLAPRVADNPYYDFDNFRDSLFILFQIVSQEGWIDVQESVMSITGIGQQPQDYSAPANGLFFIVFNLLGAVFVLTLFVSVFMRNYTEQTGVAFLTAEQRSWLELRKLLRQVSPSKRRSSEGSSGWKQWCYRVGYKKHGRWARFVTAILVLHLLLLVLEFYPENNTWDLIRESLFFVFNFFYLANVIFRLAGLGWHRFRNSSWDMYSLVVVPGTFITSILNFISSSQVIVELSKLFLVSITLLLIPRNNQLDQLFKTAAASLTAIGNLLATWVVLFLVYAIAMNQAFGLTKFGANENNNLNFRDIPRSLILLFRMSCGEGWNQLMEDFAQMVPPYCSPGKDEELFTNDCGSPGWARSLFISWNIISMYIFVSLFVSLIFESFSYVYQRSSGLYAISREELRRFKQAWAEYDAEGTGYISKEQFPRLLRELTGKFEVRIYQNEFMIPRILDECRVDKRDSLLPHRRIVEGVDLDKLAQIVRRLPVKTVRERRQKLNAFYEEVLVSADPVHGISFHSCLMILAHYNVISDSKSLRLEEFLRRRAKLQRVEEAVRRNTVIGFFHTLTASREFRKKIEDKKSSRMTFVPQFNVPEIYVDDEPHIQQASDEPPRGGLQGGNMSGEQTMLSPTSPTQSGSFPLPRINTNLTGQRSEASSPSEWSNISISLSPRRERANTATSSYGDGPDLHDEALGASDHPHQNSAMSVQGVMQSLGDSAWGESIRRSFTQRRRSRDD
>AO090038000297-T-p1_transcript=AO090038000297-T_gene=AO090038000297_organism=Aspergillus_oryzae_RIB40_gene_product=Ortholog_s_ have calcium channel activity_transcript_product=Ortholog_s_ have calcium channel activity_location=Chr6_A_oryzae_RIB40_2880345-2886823_-__protein_length=2090_sequence_SO=chromosome_SO=protein_coding_gene_is_pseudo=false 38
MASNSHDRGTNDDSHPTEHSIPLQDLSGSLSHGTTATVGSSFRPGRSLTRRGSNYERLAVDSPVEGPTATQNARQRRGSDAAPVDNPEAFAQAMSSVGLSFDGPTSPRTSARYSRDETGSDFDIVHLDSFGQQEAAHYLSPNTFTDTTPLTDTRNVQPISGAASSSLSLPLDDRSSARTVHFPTSNAGSHLGDDLEGGFSGRRRGGSSATDRARSLSPSASGSALQRASSMMKSMSQRVVNLSNEPEVVEQSILREESQRSARLDAPPSLPSLPGYAHDAPSTSSLDTQAKWRDHNNPLRGKALGILGPSNPIRVKLCDLLVHSFTEPFILVVIVIQMILLTIETARPEFTRSERWGGNPMDYPYFVIFIIYTLELIAKILVSGLILNPAEYSTIDRSLGFRKAFMEKGKNLITPQRQFSTRRPSTVPEQPQASIIRTFTGGLNQLDRQIADDPVQKRRVRLAHRAFLRHSFNRLDFVAVFAYWIAFFLAIEGVESRQQLYVFRMLSCLRLLRLLALTNGTSVILRSLKKAAPLLAHVAFLIGFFWLLFAIVGIQSFKSSFRRTCQWIGKDGQESFTLNDPNGSLQFCGGYINETTGKEHPWIPVSDNSQSPPSAKGYLCPAGSICIENEMPYKGTMNFDNILNSLELVFVIMSSNTFTDLLYYTTDTDYLAAALFFVCGFIILSLWLVNLLVAVITHTFQVIREESKRSAFAVQKLDNVEKENLDQRKRSTLKRFYDKTEWLWVCVITFDLVVQALRTSTMSPGRENLINNTETIVTLILLAEIIMRFASDWRKFHKKRRNWVDLGLVIITCIIQLPPIRDSGRTYTVLTMFQILRVYRVVLAIPITRDLITVVFRNTVGLLNLIGFLFMITFIASIFATQLFRGSIPEDEDVDINFNNIYNSFLGMYQILSSENWTEILYNLTTYTYPYSTAWISATFLILWFIVANFIVLNMFIAVIQESFDVSEDEKRLQQVRAFLKQKHLNGSSQGNLSLSKILRLGRNSDRYKEPLDYGPAALEMLLKDAVVQEFLDEQHAPAEHQRGESGPAETTTTEETGQPGIFSRMWTAISTSIMRKEPNPFYTNLNKYSRANEELDPREMAKEVVSATEQRKRAQREYLMRHPNYNKSLFIFAPDNPIRRLCQRIVGPGRGHQRIEGVDPYKPVWYAFSAFVYAAIIAMVLIACITTPIYQRENYPTRRLWFVYTDMGFAILFTLEALIKVIADGFFWTPNAYFRGSWGFIDGVVLITLWINVGGAMFEDWAVSRSVGAVKALRALRLLNVSDSAKDTFHSVIIVGGWKVIEAAAVSMSFLIPFAIYGVNLFAGQMVTCNDDNVTGSLDECINEYSSSPYNWEVLAPRAASNPFYDFDNFFDSLFILFQIVSQEGWTDVQAKAMSITGVGMQPQSSTAPENGLFFVVFNLLGAVFVLTLFVSVFMRNYTEQTGVAYLTAEQRSWLELRKLLKQVSPSKRSFDKKSHKWKMWCYRIAVKKHGRWARCVSTILVLHILLLVLEYYPEPFIFEFCREVLFLIFNFFYAANLIIRLFGLGWHRFSRSSWDLYSLLVIPGTIVMTILNFLSDRQVIVELSKLFLVAVTLLIIPRNNQLDQLFKTAAASLTAIGNLLATWLVLFLVFAIAMNQTFGLTKFGGEENNNINFRDIPRSLILLFRMSCGEGWNQVMEDFATMVPPICTTNDDFLHDDCGSAAWARTLFIAWNIISMYIFVSLFVSLIFESFSYVYQRSSGLYAISREEIRRFKQAWATYDPDGTGYISKEQFPRLLGELSGVFSMRIYDDEFTIGRILEECRVDRRDSLIAHRRVVDGVDLEKMAKILRRIPVDDVRERRQRLNTFYEEVKVSADPVRGISFHSCLMILAHYNVINDSKSLKLEEFLRRRARLQRVEEAVRRQTVIGFFDTLYWSREFRRQVERSRSARMTAVPNFTVPEIFVDDGSQDDHPHEEVRATVPEAGDDHGESSSQPMLSPLSPTRGEGGPSSQPGHLPRIDTALAGRMSATHSPTEWSSISPSLSPNRPRANTTSSYGDGPDLHDELSLAPERSRQNSAMSAQDVMQSLDDSIWGESIRRSFTQRRRRDS
>KAB8210575.1_transcript=BDV34DRAFT_154532_t1_gene=BDV34DRAFT_154532_organism=Aspergillus_parasiticus_CBS_117618_gene_product=Ion transport protein-domain-containing protein_transcript_product=Ion transport protein-domain-containing protein_location=ML734942_616780-623255_-__protein_length=2089_sequence_SO=supercontig_SO=protein_coding_gene_is_pseudo=false 39
MASNSHDRGTNDDSHPTEHSIPLQDLSGSLSHGTTATVGRSFLPGRSLTRRGSNYERVAVDSPVEGPTTTQNARQRRGSDAAPVDNPEAFAQAMSSVGLSFDGPASPRTSARYSRDETGSDFDIVHLDSFGQQEAAHYLSPNTFTDTTPLTDTRNVQPISGAASSSLSLPLDDRSSARTVHFPTSNAGSHLGDDLEGGFSGRRRGGSSATDRARSLSPSASGSALQRASSMMKSMSQRVVNLSNEPEVVEQSILREESQRSARLDAPPSLPSLPGYAHDAPSTSSLDTQAKWKDHNNPLRGKALGILGPSNPIRVKLCDLLVHSFTEPFILVVIIIQMILLTIETARPEFTRSERWGGNPMDYPYFVIFIIYTLELIAKILVSGLILNPAEYSTIDRSLGFRKAFMEKGKNLITPQRQFSTRRPSTVPEQPQASIIRTFTGGLNQLDRQIADDPVQKRRVRLAHRAFLRHSFNRLDFVAVFAYWIAFFLAIEGVESRQQLYVFRMLSCLRLLRLLALTNGTSVILRSLKKAAPLLAHVAFLIGFFWLLFAIVGIQSFKSSFRRTCQWIGKDGQESFTLNDPNVSLQFCGGYINETTGKEHPWIPVSDNSQSPPSAKGYICPAGSICIENEMPYKGTMNFDNILNSLELVFVIMSSNTFTDLLYYTTDTDYLAAALFFVCGFIILSLWLVNLLVAVITHTFQVIREESKRSAFAVQKLDNVEKENLDQRKKSTLKRFYDKTEWLWVCVITFDLVVQALRTSTMSPGRENFINNTETIVTLILLAEIIMRFASDWRKFHKKRRNWVDLGLVIITCIIQLPSIRDSGRTYTVLTMFQILRVYRVVLAIPITRDLITVVFRNTVGLLNLIGFLFMITFIASIFATQLFRGSIPEDEDVDINFNNIYNSFLGMYQILSSENWTEILYNLTTYTYPYSTAWISATFLILWFIVANFIVLNMFIAVIQESFDVSEDEKRLQQVRAFLKQKHLNGSSQGNLSLSKILRLGRNSDRYKEPLDYGPAALEMLLKDAVVQEFLDEQQAPAEHQRRESGPAETTTEETGQPGIFSRMWTAISTSIMRKEPNPFYTNLNKYSRANEELDPREMAKEVVSATEQRKRAQREYLMRHPNYNKSLFIFAPDNPIRRLCQRIVGPGRGHQRIEGVDPYKPVWYAFSAFVYAAIIAMVLIACITTPIYQRENYPTRRLWFVYTDMGFAILFTLEALIKVIADGFFWTPNAYFRGSWGFIDGVVLITLWINVGGAMFEDWAVSRSVGAVKALRALRLLNVSDSAKDTFHSVIIVGGWKVIEAAAVSMSFLIPFAIYGVNLFAGQMVTCNDDNVTGSLNECINEYSSSPYNWEVLAPRAASNPFYDFDNFFDSLFILFQIVSQEGWTDVQAKAMSITGVGMQPQGSTAPENGLFFVVFNLLGAVFVLTLFVSVFMRNYTEQTGVAYLTAEQRSWLELRKLLKQVSPSKRSFDKKSHKWKMWCYRIAVKKHGRWARCVSTILVLHILLLVLEYYPEPFIFEFCREVLFLTFNFFYAANLIIRLFGLGWHRFSRSSWDLYSLLVIPGTIVMTILNFLSDRQVIVELSKLFLVAVTLLIIPRNNQLDQLFKTAAASFTAIGNLLATWLVLFLVFAIAMNQTFGLTKFGGEENNNINFRDIPRSLILLFRMSCGEGWNQVMEDFATMVPPICTTNDDFLNDDCGSAAWARTLFIAWNIISMYIFVSLFVSLIFESFSYVYQRSSGLYAISREEIRRFKQAWATYDPDGTGYISKEQFPRLLGELSGVFSMRIYDDEFTIGRILEECRVDRRDSLIAHRRVVDGVDLEKMAKILRRIPVDDVRERRQRLNTFYEEVKVSADPVRGISFHSCLMILAHYNVINDSKSLKLEEFLRRRARLQRVEEAVRRQTVIGFFDTLYWSREFRRQVERSRSARMTAVPNFTVPEIFVDDGSQDDHPDEEVRATVPEAGDDHGESSSQPMLSPLSPTRGEGSPSSQPGHLPRIDTALAGRMSATHSPTEWSSISPSLSPNRPRANTTSSYGDGPDLHDELSLAPGRSRQNSAMSAQDVMQSLDDSIWGESIRRSFTQRRRRDS
>PYI12508.1_transcript=BO78DRAFT_5308_t1_gene=BO78DRAFT_5308_organism=Aspergillus_sclerotiicarbonarius_CBS_121057_gene_product=calcium channel subunit Cch1_transcript_product=calcium channel subunit Cch1_location=KZ826315_719415-725904|_protein_length=2107_sequence_SO=supercontig_SO=protein_coding_gene_is_pseudo=false 40
MMASNSHDRGANNDDFSIDHPIPLQDLSAPSDPDHERGGPGGVASRLGRSLTGRGRTGRNYERIAADSPIEVANAARNVPPHPRVGDEEEDGVPIEDPGAFAQAMSSVGLSFHPSSSTSLAPSHSRAGSSIDLDTVPLDGTEPYLSHVLSYNDTAPLTDTHNVQPISGAAGSDNVHQDDQSGARTVQPPAASHPGSRLGDDLHNLEGGFIGRPRGGSNAAERSRSLSPSGSGSALERASSMMKSMSQRIVNLSNEPEVVEQSILREESHRNARMEEPPVLPSLPGYAHDAPSTSSFHSSAPGEKLSSGNKAWRGISNPLKGKSLGILGPDNAFRMWLCDILVHPFTEPFILLVIVVQTILLTIESSRSVWKYPRAVKWGANPMDYPYFAIFIIYTLEIIAKILVSGLIINPAEYSTIDRSMGFRKAVVEKGKNLIIPQRQFSVRKSSVLSEQPQASIIRTFTGGLNQLESQLADDPLQKSRVRLAHRAFLRHSFNRLDFVALVSYWVSFFLSIYGVETRQQLYVFSMLSCLRILRLLNLTNGTSVILRSLKKAAPLLAHVAFLVGFFWLLFAIVGIQSFKSSLRRTCVWVGVDGQDDYDQNDPNGNIQFCGGYLNATTGEEMSWIQSNNMSSMSTPKGYLCPVGSICLEGSNPFNGTMSFDNILNSLELVFVVMSSNTFTDLLYYTADSDYLASSLFFVCGLVILSLWMVNLLVAVITHSFQVIREESQRSAFAVQKIDTTEREDLSSQKVSTIKRLYDKTEWLWVCIIIFDLTIQALRSASMGDDRERLISTTELIVTFIFLLEIILRFASDWRTFHKKARNWVDLGLVVITCIIQTPAIKRERAYDVLTLFQILRVYRVVLAFKVTRDLIMVVFRNSVGLLNLIFFVFLITFLASIFATQLFRGQIPEENDDGLVYITFSDIYNSFLGMYQLLSSENWTDILYDATTYTYEYNTAWISATFLVLWFIMANFIVLNMFIAVIQESFDVSEDEKRLQQVKAFLQQKQVNMSSQGNLSLSKIFKLGRDSNRYKDPLDHGPAALEMLLKDAVVQEFLDENEAPENRQGDSVPLETSTTAETARPGFFSRIWTKFTTSIMRREPNPFYSKLEITRAFDELDPRTMAKEFVSAAEQRKRAQREYLMRHPNYNKSLFMFAPSHPLRKLCQQIVGPGRGVQRVEGVDPYKPVWYTFSAFIYAAIVAMVLLACITTPIYQRSHFTTNRDWFTYTDMGFAVLFSIEAIIKVIADGFFWTPNAYFRGSWGFLDGVVLITLWVSVGGSLYSDWGVTRAIGAFKALRALRLLNVSDSAKNTFHSVIIVGGWKVIAAAAVSMSFLIPFAIYGVNLFAGRMVLCNDGDISGSLEQCIGEFQSSPYNWDVLAPRVPANPYYDFDNFGDSLFILFQIVSQEGWIDVQDSAMSITGVGMQPQDYVAPENGLFFIVFNLLGAVFVLTLFVSVFMRNYTEETGVAYLTAEQRSWLELRKLLRQISPSKRSFDKKSRQWKMWCYRVAVKKHGPWSRCVTLVLTLHLLLLVLEYYPEPELWDRIREIIFFAFNLVYIVNVAIRMLGLGWHRFSRSSWDIYSLLSVSGTSITTILRFLSSSQVINELNKLFLVSITLLIIPRNNQLDQLFKTAAASLTSIGNLLATWFVLFLVFAIAMNQAFGLTKFGSQETNNLNFRDVPKALVLLFRMSAGEGWNQIMEDYATMNPPYCTYDGQFFQDDCGSAPWARSLFIAWNIISMYLFVSLFTSLIFESFSYVYQKSSGLYAVSREDVRRFKHAWATYDPDGTGYITKEQFPRLLGELSGVFSMRIYDGEFTIGQIMEECRVDKRDSLMAHRRVVDGLDLDKMTKILRRIPVDIVRTRRQRLNAFYEEVLVSADPVRGISFHSCLMILAHYNVISDSKSLRLEEFLRRRARLQRVEETIRRQTVIGFFDTLYWSREFRRRVEHKKSARMSGVPQFSVPEIFVDDGSHDEPSTTEGAHESPRDPLTGADLSQPMLSPTSPTGRAARPYQLPPIDTSPLGRISVLNSPATEWSSISPSLSPLRERANTTSSYGSGPDLHDEIQASSAHSRENSSMNVNDVMQSLGESAWGESIRRSFTQRRRSGE
>P170DRAFT_393753-t37_1-p1_transcript=P170DRAFT_393753-t37_1_gene=P170DRAFT_393753_organism=Aspergillus_steynii_IBT_23096_gene_product=calcium channel subunit Cch1_transcript_product=calcium channel subunit Cch1_location=MSFO01000010_862098-868595|_protein_length=2105_sequence_SO=contig_SO=protein_coding_gene_is_pseudo=false 41
MMASNGHDRGPHEDSFSSDHSIPLQDLSGPPDIGRHQEAGTRFLPGRSLTRRRRSETNYERIAEDSPIESTTAAGTAHHRRQESDAHDAFPEDPGAFAAAISSVGLSFEGPPGHPATHSRDDLDTVPLDGYGLQEPAHNLTPSVSYSDTAPLTNIGNIQPISGATPERGRQNDRHSAQTVHFPDDSHTGARLGDDLHNMESGLGGRSRGGSIATERGRSLSPSASGSALMRASSMMKSMSQRVVNLSNEPEVVEQSIQREESHKNSRLEEPPSLPSLPDYAHDAPSTPELNGRVKREKSTASKAWRSLNNPLKGKSLGILGPDNPLRLWLCDILVHPFTEPFILIVIIIQTILLTIESSMSDWHNAGPWGTSVMDYPYFAIFVIYTLELIAKILVSGFIMNPVEYSTIDRSIGFRKAVAEKGKNLIAPQRQLSTRKASPAPEHPQASIIRTFTGGLNQLEQTVVDDPLQKRRVRLAHRAFLRHSFNRLDFVAVVAYWVAFFLSVFGVETRQQLFVFRMLSCLRLLRLLALTNGTSIILRSLKRAAPLMVHVAFLVGFFWLLFAIVGIQSFKSSFKRSCVWRGIDGQEDFILNDADGTLQLCGGYLDPVTGNKLSWIQMNGERSQAKPKGYICPKGSECVENENPYGGTVNFDNILSSLELVFVIMSSNTFTDLLYYMTDSDYLAAALFFAFGFLILSLWMVNLLIAVITHTFQVIREESKRSAFAVNKVDTAEKEQQPAPKESSFKRLYNKADWFWVTVILFGLIVQALRSDSMSEGRETFVDVTETVITFTLLVEIILRFASDWRGFHRHRRNWVDLGLVIITCIIQIPAIKHSGRPYSVLTLFQILRVYRVVLAFSVTRNLIQVVFRNAKGLLNLIVFVFLITYLASIFATQLFRTQLLDVDPADINFTNIYNSFVGMYMILSSENWTSVLFNATSKTNPYNTAWISATFLIIWFIVANFVVLNMFIAVIQESFDVSEDEKRVQQVRAFLEQKHVSGTSQGNLSLTKILMMGRDSDRYKDPLDYGPAALEMLLKDAVVQDFLDEQQGVAENRRSRYMEATAAAETEQPGVFARAWTTATSYVTRKEPNPFYSKLKFTRAYEELDPRAMAQEVVSAAEQRKRAQREYLMRHPNYNKSLFLFAPDNHLRRLCQRIVGPGRGHQRVEGVDPYKPVWYSFSAFVYAAIVAMVLLACITTPIYQRDHFRNDRDWFTYTDMGFAILFTIEALIKVIADGFFWTPNAYFRGSWGFIDGIVLVTLWINVISSLFEDWGVSRAIGAFKALRALRLLNVSDSAKNTFHSVIIVGGWKVIAAASVSMSFLIPFAIYGVNLFNGQLVQCNDDDFEGNLDYCVNEYISEPYNWEVLAPRAAANPYYDFDNFGNSLFILFQIVSQEGWTDVQSSAMSITSKGQQPEDYVAPENGLFFIVFNLLGAVFVLTLFVSVFMRNYTEQTGVAFLTAEQRSWLELRKLLRQISPSKRSFENSSHKWKMWCYRVAVKKHGRWARCVTTILMLHLLLLVLEFYPEPQLWDIIRKGLFFFFCLFYIANVLIRLIGLGWHRFTRSSWDLFSLLAVPGAFATTVLSFLGHQQVIVELNKLFLVAITLLLIPRNNQLDQLFKTAAGSLTSIGNLLATWFVLFLVYAIAMNQAFGLTKFGEGENNNVNFRDVPRSLILLFRTSCGEGWNELMEDFATMEPPMCTYGSDFLNDDCGSAPWARSLFISWNIISMYIFVSLFVSLIFESFSYVYQRSSGLYALSREEIRRFKQAWATYDPDGTGYISKEQFPRLLGELSGVFSMRIYEGEFTIGRILEECKVDKRDSLIAHRRVVEGLDLDRMGRILRRIDIDNVRERRQRLNTFYEEVLVSADPVRGISFHSCLMILAHYNVITDSKSLRLEEFLRRRARLQRVDEAVRRATVIGFFDTLYWSREFRRRVEHKKSARMSFVPQFSVPEIFVDDGSHDDRPEEERRRLATQEPLVPGGEPMLSPTSPTHSSGGLGDPGPSSSRGAHLPRIDTSHLGHISATSSPTTEWSSISPSLSPRRDRAHTMSSNYDTGPDPHEQEASEHSRQNSTMSVRDVMQSLGESAWGESIRRSFTQRRPDRRSDS
>THC97538.1_transcript=EYZ11_002961_t1_gene=EYZ11_002961_organism=Aspergillus_tanneri_NIH1004_gene_product=EF-hand domain-containing protein _Source_UniProtKB_TrEMBL_Acc_A0A4S3JRI5__transcript_product=EF-hand domain-containing protein _Source_UniProtKB_TrEMBL_Acc_A0A4S3JRI5__location=SOSA01000071_32-6481_-__protein_length=2074_sequence_SO=supercontig_SO=protein_coding_gene_is_pseudo=false 42
MASNSHDRHEDSFSLDHSIPLQDLSGPPDIYGQGYGGNRRPGRSLTRRSRSETYERIAEDSPVDSTPAAGHAHSRRQASDADDAFPGDPGAFAAAISSVGLSFNGPPDHPAMRSRDDLDTVPLESFGLQEPANLTPSVSQVSFSDTAPLTNINNIQPISGASPDRSEQNDRRGAQTVHFPESQPGSRLGDDLHNMETGFNGRRRGGSNASDRGRSLSPSASGSALQRASSMMKSMSQRVVNLSNEPEVVEQSILREESHKSSRLEEPPSLPSLPDYAHDGPSTPPVGGGVFREKSASNKVWRYLNNPLKGKSLGLLGPENALRVWLCDVLVHPFTEPFILVVIVIQTILLTIESAMSGWHKAGNWGTSVMDYPYFAIFVIYTLELIAKVLVSLGFRKAIAEKGKTIIAPHRQPSTIKRAPVLADQPQASIIRTFTGGLNQLEQAVTDDPLQKSRVRLAHRAFLRHSFNRLDFVAVVAFWIAFCLSIFGVESRQQLFVFRMLSCLRLLRLLALTNGTSIILRSLKKAAPLFVHVAFLVGFFWLLFAIVGIQSFKSSYRRTCVWRGVNGEEDFPLNDPSGTFQLCGGYIDSITGKKKGWMQKDGTENPDTPKGYICPKGSECVEGDNPYGGTKSFDNILYSLELVFVIMSSNTFTDTLYHMTDSDYLVAALFFAFGFVILSLWMVNLLIAVITHSFQVIREESKRSAFAMEKIDTVERGDQSSPKLSTLKRLYDKTEYFWIAVVLFGLIVQALRSSSMSKSRENFINTTETVVTFVFLVEIILRFASDWRKFHKKRRNWVDLGLAVITCIIQVPAIRNSGRAYSVLTLFQILRVYRVVLAFSVTRNMIQLVFRNAKGLLNLILFVLLITYLASIFATQLFRSQLPDDDNVEINFGNIYNSFLGMYQILSSENWTDILFNATAYTNPFKTAWISAIFLILWFVVANFITLNMFIAVIQESFDVSEDEKRVQQVRAFLEQKHVSGSSQGNLSLSKILMMGRDSDRYKDPLDYGPAALEMLLKDAVVQDFLDEQEGAAENRRSRYMETTAAAETAQPGMFSRMWTAVSSFFMRREPNPFYSKLKFSRAYEELDPRAMAQEVVSAAEQRKRAQREYLMRHPNYNKSLFIFAPDNHVRRLCQRIVGPGRGHQRVEGVDPYKPVWYAFSAFVYAAIVAMVLLACITTPIYQRQYFQNNRDWYTYTDMGFAILFTCEALIKVIADGFFWTPNAYFRGSWGFIDGVVLVTLWINVISSLYEDWGISRAIGAFKALRALRLLNVSDSAKNTFHSVIIVGGWKVIAAASVSMSFLIPFAIYGVNLFSGQMVKCNDGDFSGNLDYCVGEYRNKIYNWDVLAPRAAANPFYDFDNFGNSLFILFQIVSQEGWTDVQKSAMSITAVGEQPEDNVAPQNGLFFIVFNLLGAVFVLTLFVSVFMRNYTEQTGVAFLTAEQRSWLELRKLLRQISPSKRTFENTSRKWKMWCYRIAVKKHGLWSRFITTILMLHLLLLVLEFNPEPKVWDYIRETLFFIFDFFYLANVAIRLIGLGWHRFIRSSWDLFSLVAIPGAFVTTILNFLLRKQAIMVLNKLFLVSITLMLIPRNNQLDQLFKTAAASLTSIGNLLATWFVLFLVYAIAMNQTFGLTKFGGEENNNVNFRDVPRALILLFRMSCGEGWNELMEDYATMVPPMCTYGSDFLNDDCGSAAWARSLFISWNIISMYIFVALFVSLIYESFSYVYQRSSGLYAVSREDIRRFKQAWATYDPDGTGYISKDQFPRLLGELSGVFSMRIYDDEFTIGRILEQCRVDKRDSLIAHRRVVEGLDLDKMFRILRRIDVDNVRMRRQRLNTFYEEVLVSADPVRGISFHSCLMILAHYNVISDSKSLRLEEFLRRRARLQRVDEAVRRNTVIGFFDTLYWSREFQRKMERKKSARMSFVPQFSVPEIFVDDGSHDDQPGERRRQEPLERGGEPILSSTSSTHGGDPGPSSRGGHLPPIDTGSPLGQISATSSPTEWSSISPSLSPRRDRANTTSSYGTGPDLHDEMQELTERPRQNSTVSVRDVMQSLDESAWGESIRRSFTQRRSD
>ATEG_00312-t26_1-p1_transcript=ATEG_00312-t26_1_gene=ATEG_00312_organism=Aspergillus_terreus_NIH2624_gene_product=hypothetical protein_transcript_product=hypothetical protein_location=CH476594_889104-895509_-__protein_length=2081_sequence_SO=supercontig_SO=protein_coding_gene_is_pseudo=false 43
MASNSHERGTHDTSPPTDHSIPLQDLSGPQERGTEGNAGSRFLPTRSLTRSSRLTREYERIAEDSPVDNAPAAAAHSLPHGVEEAYVDDLSAFATASVGLSLGDPQSIDPPNRHRHSNASSDLGTRPFDFEDHYLTPPVAFPDTAPLTDTENVQRITGAPGGSSSSSLIDQHEPHTDQDPSGSRLGDDLETGFSGRPRGSSSAGGRPRGLSASSSGSALQRAGSMMKSMSQRVVNLSNEPEVVERSILREESQKNARLEEPPALPVLSGYAHDAPSTEALNQPAPEKPYSRTAWRYHNNPLRGKSLGLLGPDNRLRQWLCDILVHPFTEPFILVVIFVQLILLTVESAKAVWKYPRDWGKNPMDYPYFAIFIIYTLELIAKILVSGFIINPSEYSTIDRSLGFRKAVVEKGKNLIAPQRQLSTRKASVLPDQHQASIIRTFTGGLNQLDPGFVDDPLQKSRVRLAHRAFLRHSFNRLDFVAVVAYWISFLLGIVGVETREQIYVFRMLSCLRILRLLNLTNGTSIILRSLKRAAPLLVHVGFLIGFFWLLFAIIGIQSFKSSFRRTCTWIGVDGQENFALNDPDGTLQFCGGFINETGHTVSWVDRFGVPSDASPKGYICPQGSKCIEGPTNPYNGTMSFDNILNSLELVFVIMSSNTFTDLLYYTTDSDYLAAALFFAAGLVILSLWLVNLLVAVITHSFQVIREGSKRSAFAREKLDGLNKEDHETRKISRLKRLYDKTEWFWVCVIIFDLVVQALRSATMSDDRAEFIDTTETVVTLVLLGEIILRFASDWRRFHHKRRNWVDLGLVVITCIIQIPAIKHSGRPYSVLTLFQILRVYRVVLAFSVTRNLIMVVFRNAKGLLNLIIFVFLMTFLAAIFATQLFRSQIPEDDNEWNFSDIYNSFLAMYVILSSENWTDILYMTTLYTSHYKTAWISATFVILWFIVANFIILNMFIAVIQESFDVSEDEKRLHQVRAFLEQKQVGAVSQGNLALSKILMLGRDSERYKDPLDYGPAALDMLLKDAVVREFLDEEEPENPRTEDNAPLVTTATEESARPGFFSRTWNRFSTSVMRREPNPFYSRLKISRANDELDPRAMAREVVSAAEQRKRAQREYLMRHPNYNKSLFIFSPDNPVRRLCQRIVGPGRGHQRVEGVVPYKPVWYTLSAFIYAAIVAMVLLACITTPIYQRERLETDNWFMWTDLGFAILFSIEALIKVIADGFFWTPNAYFRSSWGFIDGVVLVTLWISVISSLKKEWSVSRAIGAFKALRALRLLNVSDSAKDTFHSVIIIGGWKVIAAAAVSMSFLIPFAIYGVNLFNGQMIKCNDGSLTGNLTACVNEYSSSPFNWDVLAPRAADNPYYDFDNFGDSLFILFQIVSQEGWTDVQASAMSITGKGLQPESYSAPENGLFFVVFNLLGAVFVLTLFVSVFMRNYTEQTGVAFLTAEQRSWLELRKLLRQISPSKRSLDKTTRKWKLRCYRIAVKKHGRWARCVSTILVFHLLMLVLEFYPEPKTWEYVRDTLFFIFNFFYIANVVIRMVGLGWHRFSRSSWDLYSLVVVPGAFITTILNAVGKDLDAIMELNKLFLVAITLLLIPRNNQLDQLFKTAAASLTAIGNLLATWFVLFLVYAIAMNQAFGLTKFGGMENNNINFRDVPRSLILLFRMSCGEGWNEIMEDFATMEPPVCISSGLYEDCGSAAWARPLFISWNIISMYIFVSLFVSLIFESFSYVYQRSSGLYVISREEIRRFKQAWATYDPDGTGFISKEQFPRLLGELSGVFSVRIYDDEFSIGRILEQCRVDKRDSLLAHRRVVEGVDLDKLSKILRTLPVEDIRARRQKLNAFYEEVLVTADPVRGISFHSCLMLLAHYNVISDSKSLKLEEFLRRRARLQRVEEAVRRNTVRGFFDTLYWSREFRRRIDQKRSARMDFVPQFSVPEIYVDDGSQDDTPEEERRRMAQDALVGADEGESSRSGLSPRSPPGSPRGHLPRIDTSLGGRISGASSPTEWSSISLQLSPGRARAQTTSSYDGGPDVHDEMSEASDHSRQNSAMSVQEVMQSLDESAWGESLRRSFTQRRRSDA
>RHZ44731.1_transcript=CDV56_100453_t1_gene=CDV56_100453_organism=Aspergillus_thermomutatus_strain_HMR_AF_39_gene_product=unspecified product_transcript_product=unspecified product_location=NKHU02000314_1655-8233_-__protein_length=2121_sequence_SO=supercontig_SO=protein_coding_gene_is_pseudo=false 44
MASNSHHRGHDEDNALTDHSIPLQDLSGPSERSQVRTSRVGSRFLSRRSLRRGGSLSNYERVSEESPVEPPPVARRARPQHVVHNNGDAFHVEDPGTFAQAMSSVGLSFDPTLSTTPSARRRESSSDLTNVPLDDFGPQEAEHYLSPTDTYEDTAPLTDHRFLQPISGASHNFSGGQDDRSSTHSDRFPPDSHSESRLGDDLPHLESGLGRRRRGSSSAGDSRARSLSPSATGSALQRASSMMKSMSQRVVNLSNEPEVVEQAIMREEQHKNARLEEPPSLPSLSGYAHDAPSVGMPDGQISRTRTSASKAWRMYNNPLRGKALGILGPDNPIRVRLCDILVHPFMEPFILVVIIIQTILLALESAKSVWDHPRSVRWGSNPMDYAYFVIFVIYTLELIAKILVSGLIINPAEYSTLDRSLGLRKAVAEKGKNLLAPQRQFTSKQASSTPEPQQASILRTFTGGFDQLQPEVIDDPLQPRRVRLAHRAFLRHSFNRLDFVAVVAFWVSFLLSLNGVETRQQLYVFRMLSCLRILRLLALTNGTSVILRSLKKAAPLLVHVAFLIGFFWLLFAIVGIQSFKSSFRRTCRWLGRDNETDFDLNDPYGTLQFCGGYLNATTGAKEPWLKKDLTSSGSDAKGYLCPQGSICVENTNPYRGTVNFDNILHSLELVFVIMSSNTFSDLLYYTTDSDYLAAALFFAFGIVILSLWLVNLLVAVITHSFQVIREESKRSAFAVQKIDSVDKEDTSTRKISTFKRLYDKTEWLWIGIIILDLVVQAMRSSTMEEDRVNLINVVETFVTIILLCEIMLRFASDWRRFHRSRRNWVDLGLAIITCVIQIPAIKHSGRPYDVLTLFQILRVYRVVLAFSVTRNLIMVVFRNTTGLLNLIMFVFLITFLASIFATQLFRGQIPAENNDGNNIDINFADIYNSFIGMYQILSSENWTTMLYDATTFTYPFNTAWISAIFFILWFIVANFIVLNMFIAVIQESFDVSEDEKRLQQVRAFLEQKQDSSNSQGNLSLSKILLLGRDSNRYRDPLDHGPAALEMLLKDAVVREFLDEQEAPTESRRGDNVPLETAAAAAEETVRPGVFSRWWTAITTSVLRREPNPFYSKLKFSRAYEELDPKEMAKEVVSAAEQRKRAQREYLMRHPNYNKSLFIFAPDNPVRRLCQRIVGPGRGHQRVEGVDPYKPVWYTFSAFVYAAIVSMVLIACITTPIYQRHYQVQWQGKAMPWYVYTDTGFAVLFTIEALIKVIADGFFWTPNAYFRGSWGFIDGIVLITLWINVGSSLFRDWGVSRAIGAFKALRALRLLNVSDSAKDTFHSVIIVGGWKVIAAALVSMSFLIPFAIYGVTLYNGQMVKCNDGSIVGSLNQCINEYLSSPYNWDVLAPRAASNPFYDFDNFGDALFILFQIVSQEGWIDVQSSAMSITGKDMQPQSFAAPANGLFFIVFNLLGAVFVLTLFVSVFMRNYTEQTGVAFLTAEQRSWLELRKLLRQISPSKRSLDTKSSKWKLWCYRIAVKKHGRWARCVTTILLLHLLLLVLEFYPEPRLWELTRQALFFAFTFFYIANVLIRLLGLGWHRFSRSSWDLYSLIAVPGTFITTILNYLLKNQVIVELNKLFLVSITLLLIPRNNQLDQLFKTAAASLTAIGNLLATWFVLFLVYAIAMNQAFGLTKFGENENNNINFRDIPRTLILLFRMSCGEGWNQLMEDFATMVPPFCTYDSDFFNDDCGSAAWARPLFISWNIISMYIFVSLFVSLIFESFSYVYQRSSGLYAISREEIRRFKQAWATYDPDGTGYITKEQFPRLLGELSGDFAMRIYDDEFTIGRILEKCRVDKRDSLIAHRRVVEGVDLDKMSRILRGIPVETVRKRRQRLNRFYEEVLVSADPVRGISFHSVLMILAHYNVISDSKSLRLEEFLRRRARLQRVEEAVRRNTVIGFFDTLYWSREFRRKVNAKKSSRMSEVPQFTVPEIFVDDGYQDESGTVAEDVGVSTGAHGDIMSGNEDTQPMLSPISPTRGPASPTSSRQLPRLDTNLTGRMSNVSSPTEWSSISPSLSPGGRGRSHTISSYDAGPDVPVSPAGSNHSRENSAMNVQDVMQSLGDSAWGESIRRSFTQRRSNG
>PYH87186.1_transcript=BO82DRAFT_324598_t1_gene=BO82DRAFT_324598_organism=Aspergillus_uvarum_CBS_121591_gene_product=EF-hand domain-containing protein _Source_UniProtKB_TrEMBL_Acc_A0A319CP35__transcript_product=EF-hand domain-containing protein _Source_UniProtKB_TrEMBL_Acc_A0A319CP35__location=KZ821674_600342-606751|_protein_length=2103_sequence_SO=supercontig_SO=protein_coding_gene_is_pseudo=false 45
MASSSHDRGTDDEHLSSQHSIPLQDLSGPFDSDLEPRNTAGGVASRLSRSLTGRGRSGINYERIAHDSPIDRVVGVPPHHHDEDEGATIDDPGAFAQAISSVGLSFDPSHRASLTPEPTRDGSSIDLDTVPLDGAENYLSHTDTYTDTTPLTNIRNVQPMGGASSSEDILHHDGGYGAPTAQFAAAAAGNADARLGDDLEGGFHGRRRGLSSPGERSRSLSPSAPGSALQRASSMMKSMSQRIVNLSNESEVVEQSILREESHKNARMEEPPALPSLPDYAHDTPSPLTPRSPAAHHHEKLPSNSKAWREVGNPLRGKSLGLLGPNNALRMWLCDILVHPFTEPLILLVIFIQTILLTVESSRSVWSHPRDVNWGNAPTDYVYLAIFIIYTLEVGARILVSGLIINPAEYSTIDRSLGFRKAVIEKGKNLIIPQRQFSVRKSSVAPEQPQASIIRTFTGGLNQLENQHQLEHQLADDPLQKSRVRLAHRAFLRHSFNRLDFVALIAYWVSFFLSVYGVETRQQLYVFSMLSCLRILRLLALTNGTSIILRSLKKAAPLLVHVAFLIGFFWLLFAIVGIQSFKSSLRRTCVWIGVNGQDNYTQDEQFCGGYLNDGQHMPWLSADGLPATSSPKGYICPQGSLCIEGDNPYNGTMSFDNILNSLELVFVIMTSNTFTDILYYTTDSDYLAASLFFVCGLIILSLWMVNLLVAVITHSFQVIREESKRSAFAVQKIESTDKEDPSARKISTIKRIYDKTEWLWVCIIIFDLVVQAQRSASMGADRQALIDNTEIIVTIVFLVEILLRFASDWRSFHTKARNWVDLGLVIVTCVIQIPVIRNTRVYDVLTMFQILRVYRVVLAFTVTRNLIMVVFRNATGLLNLIVFVFLITFLASIFATELFRGQIPEEDDGGDFIYITFSDIYNSFLGMYQILSSENWTDILYNATAYTETYKTSWISATFLIMWFIVSCFIVLNMFIAVIQESFDVSEDEKRLQQVRSFLEQKQVNMSSQGNLSLSKILMMGRNSERYKDPLDHGPAALEMLLKDAVVQEFLDEQEPPESERRESVPLETTTTAETSQPGIFSRTWNKFATSVMRREPNPFYSKLKFSRAYDELDPRTMAREVVSAAEQRKRAQRDYLMRHPSYNKSLFMFAPDNAVRKFCQRMVGPGRGTQRVEGVDPYKPVWFTFSAFIYAAIVAMVLLACITTPIYQSTHFQNNRDWFTYTDMGFAILFTIEALIKVIADGFFWTPNAYFRSSWGFLDGIVLITLWISVGGSLYQDWGLTRAIGAFKALRALRLLNVSDSAKGTFHSVIIVGGWKVIAAAAVSMSFLIPFAIYGVTLFAGRMVQCNDGDVAGSLDACIGEYMSSPSNWDVLAPRAAANPYYDFDNFGDSLFILFQIVSQEGWIDVQQSAMSIVGVGQQPQDYIAPENGLFFIVFNLLGAVFVLTLFVSVFMRNYTEQTGVAYLTAEQRSWLELRKLLRQINPSKRSFDNKTKKWKMWCYRVAVKKHGRWARFVTCILTLHLLLLVLEFYPEPHLWNSIRQILFFAFNIVYIANVAIRILGLGWHRFSRSSWDLYSLISVPGTLITTILTFANSGHVVSELNKLFLVSITLLIIPRNNQLDQLFKTAAASFTAIGNLLATWFVLFLVFAIAMNQAFGLTKFGSQESDNINFRDIPRALILLFRMSAGEGWNEVMEDFATMEPPYCTYSSNYFDDDCGSAPWARSLFIAWNIISMYLFVSLFTSLIFESFSYVYQKSSGLYAISREDVRRFKHAWATYDPDGTGYITKEQFPRLLGELSGMFSMRIYDGEFTIPQILEECRVDRRDSLLAHRRVVEGLDLDKMSRILRRIPVENIRKRRQQLNSFYEEVLVSADPVRGISFHSCLMILAHYNVISDSKSLRLEEFLRRRARLQRVQETIRRQTVIGFFDTLYWSRQFRRKVEHKKSARMSAVPQFSVPEIFVDDGSQDEPTAITNVAPGPADPFGSGEEPLQPMLFPTSPTRRDGGGPSRLGGLPPIDTSMGGRISAANSPTEWSSISPSLSPRRERANTTSSYGSGPDVLEEIQSATSERPPNVNDVMQSLGDSAWGESIRRSFTQRRRSGE
>ASPWEDRAFT_40623-t33_1-p1_transcript=ASPWEDRAFT_40623-t33_1_gene=ASPWEDRAFT_40623_organism=Aspergillus_wentii_DTO_134E9_gene_product=hypothetical protein_transcript_product=hypothetical protein_location=KV878212_2066128-2072611|_protein_length=2104_sequence_SO=supercontig_SO=protein_coding_gene_is_pseudo=false 46
MASNSHDRGNNEDAFPPDHSIPLQDFSRSTDIAAAEDYGRERSDSAGSRFPSRRSFIGRGSLRNYERVAEDSPVEQSTLARNFHASNHNDDEPLVEDPGTFAMAMSSFGLSFNEPTRSHDDTSELDSIPLGATSSHEPDNYFSPPDADEDTAPLTDNRYLQPISGASNISNTPQDGQRSAHSSVHFADGDHTGARLGDDLPHLESGLGGRRPRGSSSAGDRSRSLSPSASGFALQRASSMMKSMSQRVVNLSNEPEVVEQSIRREESYQNARMEEPPSLPAMVDYAHDIPPDDRRTKRASRRAWRERNNPFKGRSLGILGPDNLIRVWLCDILVHPFAEPFILIVILIHTILMAVESSDAVKHTEQPPRWGTSPIDYCNFAIFIIYTLELIAKILVSGLLFNPTEYSTLDRSSGFRKAVAEKGKNLIAPQRQFSKKVSTVFPTEPQTSIIRTFTGGLNQMEQEQQAADDPLQKRRVRLAHRAFLRHSFNRLDFIAVISFWISFFISFNNIENDHKLYIFRMMSCLRSLRLLALTNGTSIILRSLKKAAPLLVHVAFLICFFWLLFAIIGIQSFKSSFKRTCKWIDPDNKSNYTRNDSDSLQLCGGYLDKHNGTKMPWLRDNGDWSGYSPKGYICPKGSICMEGENPYGGTVHFDNLLNSLELVFVIMSSNTFTDLLYYMTDSDYLPAALFFACGFLILSLWLVNLLVAVITHTFQVIREESKRSAFAIQKIDTIDREDVSPDKMSPLKRLYDKTEWFWVCVIIFDLVIQALTSASMGDSRKKLILDTEIVVTFVLLFEITLRFVSDWRRFHKKRRNWFDLGLAIVTCIIQIPAIRDSGRPYSVLTLFQIIRVYRVVLAFPVTRNLITVVFRNATGLLNLIAFVFLITFLAAIFATQLFRGQFEDDASSSITFADIYNAFLGMYIILSSENWTDILYDATSLTVRYKTSWISATFLILWFIVANFIVLNMFIAVIQESFDVSEDEKRLHQVRAFLEQKHVNGPSQGNLSLTKIFMLGRDTERYKDPLDHGPAALEMLLKDAVVQDFLDEQDTPVESNRRESVLPDATTEETAQQPGWVSKMWTSASTKVMRREPNPFYSKLKFSRAYEELDPKAMAREVVSAAEQRKRAQREFLVKHPTYNTSLFLFAPNNPFRKLCQRIVGPGRGHQRVEGVDPYKPVWYTFSAFIYAAIVAMVVLACVTTPIYQQTHFNKNRSWFVFTDMGFAILFTIEATIKVVADGFFWTPNAYFRSSWGFIDGIVLVTLWISVGSVLYNDWGISRPIGAFKALRALRLLNVSDSAKDTFHSVIIVGGWKVISAAAVSLSFLIPFAIYGVNLFNGQMMQCNDGDFSGNLDYCLNEFKNSPYNWDVLSPRAVSNPPYDFDNFGDSLFILFQIVSQEGWVDVQDSVMGITGVGQQPEDYTAPANGLFFVVFNLLGSVFVLTLFVSVFMRNYTEQTGVAFLTAEQRSWLELRKLLRQISPSKRSFFTKNRQWKKWCYRVAVKKHGPWARFVTIVLLLHLTLLCLEYYSEPPIWELIRSALFFAFTFVYSANVIIRMAGLGWHRFSRSSWDLYSLIAVPGTMVATVLSFVIKNSQAIDKLNKLFLVSITLLLIPRNNQLDQLFKTAAASFTAIGNLLATWIVLFLVYAIAMNQTFGLTKFGENETNDINFRDIPRSLILLFRTSCGEGWNDLMEDFATMVPPICTRNDDFLQDDCGSAAWARSLFISWNIISMYIFVSLFVSLIFESFSYVYQRSSGLYVISREDIRRFKQAWATYDPDGTGFISKDQFPRLLGELSGIFEMRIYDGEFTTRSILERCRVEPRESMRPHSRVVGGVDLDELSKALRNLPVETIRERRQRLNIFYEEVLVSADPDRGISFHSCLMILAHYNVISDSKSLKLDEFLRRRARLQRVEEAVRRNTVIGFFDTLYWSREFRRRVDHKKSARMSGVPQFQFTVPEIFVDGAQHDDQADAGVTQAPDATTVNSEEDPSQPMLSPSSRSRGNSSPTSRVGSLPRIDTSQPGRMAVAGPSTEWSSISPSLSPRRERAHTTSSYGDGPPELEETRGGADHSRQNSAMSVQDVMESFDNSAWGESIRRSFTQRRSN
>Bcin11g05810.1_RNA-p1_transcript=Bcin11g05810.1_RNA_gene=Bcin11g05810_organism=Botrytis_cinerea_B05.10_gene_product=unspecified product_transcript_product=unspecified product_location=bcin_chr_11_2056480-2063171|_protein_length=2161_sequence_SO=chromosome_SO=protein_coding_gene_is_pseudo=false 47
MPPNNTYGSNNSSSPPQSIPLRDLTRPPDSANLGDEAQRHTRGRSLLAGGGLPPTGTFNAGTGYERLGESSASPVGGSGRTGGSAIPLTLQSSVGERHENEIETPTSPVGNPADFQAAMGFAGLNVPDISLSHAPRERSMSFGSQHSLTPYAHSYGDMGDNDNSYFPSDSDQIPLTDSNHLQPMAGTQPTTPDGQRHDRSSFQSINFNSPSSNYRGSRLGDDLPNAEAGYSSYGTRSRSQSYGANLSPSGGRSRSPSTVGALSRAGSMMRAMSQRVVNLSGEAEVIEESARRQAHSIEEPFFPSRRSYEPNVEDTAYRPNTMLPPFEKPPSRALDGPGTDQWQAQTPPNPLRGKTLGIFSPENKLRLKLCDVLVYPITEPAILVLIVVQTILLAVDAAPSVYTHPRRPDWGSKTDWALLGLFIIFTLEVITRIIVSGFIINAAEYSTIDRQRGAKAVIVDKYRSIFAPQRKSSVRRAQTTSSEETTNTQIPIVNTFAQMQAMTSTVEQAQRLQLARRAFLRHSFNRLDFVAVVSYWAAFTLSAFGVEHSAHLYLFRMLSCLRILRLLALTNGTAIILRSLKKATPLLLNVSFLIGFFWLLFAIIGIQSFKGSLDRQCVWIDPDDIENLQNTAFINGNQYCGGQFNKDNSSHDPWVKSNDSFNVFYPLVPGASSSKGYLCPEGSYCIQLPRDQLPFNGTVSFDNIAQSLELVFVIMTGNTFTDLMYYTTDSDYLAAAIFFAAGIVIMMLWLMNLLIAVITSSFQVIRGEGKTSAFAAHADSDQPDPNANIPRQVSKLKQMYDKTYWFWISIIVYDLIAQAFRSSNMTDSRARFIDLSEVVVTFLLLIDIGLRFASDWRDFHKHKRNLFDLGLAIITTVILLPPIRNSGQPYAWLTAFQILRIYRVVMGVEITRSLIMLVLGNASGIGNLVLFVFLITFLVAIFAVQLFRGEIPQVDDSGETIQVNFSTIFNSFLGLYQILSSENWTTILYNVTGINNARNTAWIGAAFFIGWFILANFILVNMFIAVIQENFDVSEDEKRMQQVKAFLTRKEVDTSSSNLALSSIVRFGRSKTKKDPLDYGPATMEMLLKDAVVKDFLDDEIVPGQHEHNAENAAVEAAGVKPGYLSSVWGNFLSKIWNREPNPFYSNISFSLKTDDSKGTRAMAKEAVSATSQRKKAQREYLAKHPSYNNALFIFKPNNFIRRLCQRCVGPGRGNERFDGVEPDLTIWYGFSAFLYLCIVAMVLLACITTPLYQREYFIENPERSTASNWFVFCDFVFAIIFTVEALIKVIADGFFWTPNAYYRSTWGFIDGLVLVTLWINVITSLMDDGAIARAVGAFKALRALRLLNVSDSARNTFHSVILVGGFKVLSAAFVSMSLLIPFAIYGVNLFNGQLETCNDGDITNLTDCSGEFYNQPFSDDWNVVSPRQVGNPWYDFDNFGGSLFILFQIVSQEGWVDVMFDSMSITGRGLNPGDPTSREFNAVFFVIFNLLATVFILTLFISVFMRNYTEQTGIAFLTSDQRSWVELRKLLRQVSPSKRPSQKDPRWWKDWCYKRATRKHGKWHSAMTLTLVFHLILLLVEFYPEPGWLDRTRDYIFLAFTVFYILNIIVRIIGLSWPRFQRSSWDVFSVIAVSGTLITTLLLLTNFSSQVYVQLHKLFLVSIVLLLIPRNDALDQLFKTAAASLTAIANLVATWFVLFMVFAIAMTQTFGLTRFGEQETDNLNMRTVPKTLIMLFRMSCGEGWNQIMEDYATITPPFCTQGANFFDSDCGSPTWARVLFISWNIVSMYIFTSLFVSLIYESFSYVFQRSNGLSKVSRDEIRRFKEAWATLDPDGTGFIEKDHFPRLLGELSGVFEMRVYSHEDSVRRILEDIQTEPTSGRMNSISSPSTSNGIDLKRLNERISQIDAGRVRRDRARFNLFYEEVLVSADPDRGISFTTVLMVLAHYNVISDNKSLKLEEFLRRRARLQRVEEEVRRRIVVGFFDTMYWSRRFRQHMERKRSGRMTDIPQLGPEVYVDDEDSAQKRKSAASGSGDLLSPTDITDSRNSFITHGLDGAPLRQRRGTDADIGLGLNTSFPSVSSALSPTLSPLKAHGPRGSAFSFEGVGIGAGDGSAINSTASSRRNSAVSAENVLEVLDNSAWGESIRRSFTTRRSSKSAE
>EQL31234.1_transcript=BDFG_06407_t1_gene=BDFG_06407_organism=Blastomyces_dermatitidis_ATCC_26199_gene_product=EF-hand domain-containing protein _Source_UniProtKB_TrEMBL_Acc_T5BQV3__transcript_product=EF-hand domain-containing protein _Source_UniProtKB_TrEMBL_Acc_T5BQV3__location=GL538428_246642-253524_-__protein_length=2181_sequence_SO=supercontig_SO=protein_coding_gene_is_pseudo=false 48
MASPNNNNNNNDNNNNDNGYDPRNYGPGPSPVDQSIPLQDLSRPPDIATAGVPDRRRRRTSSSSSTAGREGFPVRRTSIIGRRGIGRRYERIAEDSPSPRERSGMDTFHTVNLSSDHLHHNSPISLADGGQEFSAGAHHSFQEAIGSVGLSFDGPATIHFSGRDSGPQRSYQAHVRHSDDSTPFPYMGSQTPIDEENYMSPIDTNENDTTPLTDRRYQQPIDGASISHGQRHDRPSVHFASERTAVGPHLVDDLPHSEEGNSRMRSGSGGRNRPGRRSRQLAPAPNSALSRAGSMMRMMSQRVVNISNEPEIVDQTLRHKSSLKQARLEAPPSLPAMTEYAHDISTPGLDDGYPPEKRPSLFSKLRDPDAYQTEENPLKGNSLGIFSPNSKLRRGLLEILIHPAVEPIILILIIIQTILLAIESSVYKGERGSRWGTPAFDYAFLVLFLIYTLEISARIIVSGLMFNADEYSTLDRSLGLRKALVAKGKDLLMPQRGLSTRKSGNPTEPQISVLRSFTGAQNTADRSGHSSSLQRYRLARRAFFRHSFTRIDFLAVVSYWISFVLSNLSLESQHHLYVFRMLSCLRILRLLGLTSGTSVIFRSLKKAAPLLVHVAFLISFFWLLFAIVGVQSFKSSMRRTCVWVDPENQSNFTLNAAPDNVQFCGGYRELGTGASKPWVLPDGTAGAAAPKGYLCPEGSLCVQGSNPYGGTISFDDVAHSLQLVFVVMSSNTFTDILYYMTDTDYLAAALFFVFGFIVLSLWLVNLLVAVITSSFQVIREESKRSAFTSEHIDEREFEDDTPRKLRGLKLLYDRTYWLWIAVITFGLVVQGLRSSSMGPHRRKLIDRTEILVTIILAAEIFLRFASDWRNFFKGARNWVDLALAIITCIIIIPPIRYSGRTYAALSIFQVLRIYRIVLAFSVMSDLIKTVFKNVVGLLNLIIFVFLITFLASIFAVQLFRGQIPSEDIGGNEIQITFFDIYNSFLGMYQILSSENWTAILYSAVESTYPWNTAWISAIFVIMWFILANFVVLNMFIAVIQESFDVSEDEKRIQQVKAFLQQKQLSGSSQGNLSLSTIFRLGRNSRFRDPLDHGPAALEMLLKDAVVNEFLDEQPRSPPADIQPTEIQPGHPEHKNGVTNFFSSFKNRIMNREPNPFYSKLKFSKVYDDSDPTAMAKEVLSASEQRKRAQRQYLQKYPNYNVSLYIFKPTNPLRRFCQRIVGPGRGSSRIEGIDPYKPVWYTFSAFIYAAIVAMVLLACIATPLYQRNYLQTHKPGLSNWFVWTDLAFAIIFTIEAVIKVIADGFFWTPNAYFRGSWGFIDGIVLITLWINVVSAIFNATATSRVVGAFKALRALRLLNVSDSARETFHAVIILGGWKVISAAFVSMSFLVPFAIYGLNLFNGQFKSCNDDDFGYSSLDHCVGEYMSSPYAWDVLAPRVVSNPYFSFDNFGESLFILFQIVSQEGWTGVLWEAMAITGVNQQPVPLASQENGLFFVVFNLLGAVFVLTLFVSVFMRNYTEQTGVAFLTAEQRSWLELRKHLRQISPSKRSIDKDSSKIKSWCYKIAVKKHGRWSRFITGLLLCHLLLLVLEFYPESVWWDRTRDILFLIFTMFYIANIFIRVVGLTWQRFSRSSWDLYSIISVSGTFVTTMLSVVRYENIVFTRLHKLFLVSIALLMIPRNNQLDQLFKTAAASLTAIGNLLATWFVLFLVYAIALTQIFGLTKFGEGETGSINFRDVPRALILLFRTSVGEGWNEVMEDFATMVPPYCTADGQFFESDCGSAGWARTLFISWNIVSMYIFVSLFVSLIFESFSYVYQRSSGLYAISREEIRRFKQAWATYDPDGTGYISKEAFPRLLGELSGIFEMRIYDGDFTVGRIVEDCKVHRRESNQAPYVRAVDGIDLDKLRRRIDRIPVQQIRRKRARMNAFYEEVLVSADPEKGISFTSCLMILAHYNVITDSKSLRLEEFLRRRARLQRVEEAVRRSVVIGFFDTLYWSRKFRRRFEPHHDSRLVSVPQFAVPEIFVEDGEHEEQLQQQQQEQQQEQQQEQQQQRQRSHSQLSDPTFPSPMLSPDARSRSSGGSDGRGHMRSPPSIDTNVSPMLRGTGSPTRGNEWVSRSPSLSPRQSRALYGSTPPSPDDITNHRPDDSSVSVQGVMESLDNSAWGESIRRSFTMRRPQGRE
>EEQ85158.2_transcript=BDCG_08427_t1_gene=BDCG_08427_organism=Blastomyces_dermatitidis_ER-3_gene_product=calcium channel subunit Cch1_transcript_product=calcium channel subunit Cch1_location=EQ999983_874113-880992_-__protein_length=2180_sequence_SO=supercontig_SO=protein_coding_gene_is_pseudo=false 49
MASPNNNNNNDNNNNDNGYDPRNYGPGPSPVDQSIPLQDLSRPPDIATAGVPDRRRRRTSSSSSTAGREGFPVRRTSIIGRRGIGRRYERIAEDSPSPRERSGMDTFHTVNLSSDHLHHNSPISLADGGQEFSAGAHHSFQEAIGSVGLSFDGPATIHFSGRDSGPQRSYQAHVRHSDDSTPFPYMGSQTPIDEENYMSPIDTNENDTTPLTDRRYQQPIDGASISHGQRHDRPSVHFASERTAVGPHLVDDLPHSEEGNSRMRSGSGGRNRPGRRSRQLAPAPNSALSRAGSMMRMMSQRVVNISNEPEIVDQTLRHKSSLKQARLEAPPSLPAMTEYAHDISTPGLDDGYPPEKRPSLFSKLRDPDAYQTEENPLKGNSLGIFSPNSKLRRGLLEILIHPAVEPIILILIIIQTILLAIESSVYKGERGSRWGTPAFDYAFLVLFLIYTLEISARIIVSGLMFNADEYSTLDRSLGLRKALVAKGKDLLMPQRGLSTRKSGNPTEPQISVLRSFTGAQNTADRSGHSSSLQRYRLARRAFFRHSFTRIDFLAVVSYWISFVLSNLSLESQHHLYVFRMLSCLRILRLLGLTSGTSVIFRSLKKAAPLLVHVAFLISFFWLLFAIVGVQSFKSSMRRTCVWVDPENQSNFTLNAAPDNVQFCGGYRELGTGASKPWVLPDGTAGAAAPKGYLCPEGSLCVQGSNPYGGTISFDDVAHSLQLVFVVMSSNTFTDILYYMTDTDYLAAALFFVFGFIVLSLWLVNLLVAVITSSFQVIREESKRSAFTSEHIDEREFEDDTPRKLRGLKLLYDRTYWLWIAVITFGLVVQGLRSSSMGPHRRKLIDRTEILVTIILAAEIFLRFASDWRNFFKGARNWVDLALAIITCIIIIPPIRYSGRTYAALSIFQVLRIYRIVLAFSVMSDLIKTVFKNVVGLLNLIIFVFLITFLASIFAVQLFRGQIPSEDIGGNEIQITFFDIYNSFLGMYQILSSENWTAILYSAVESTYPWNTAWISAIFVIMWFILANFVVLNMFIAVIQESFDVSEDEKRIQQVKAFLQQKQLSGSSQGNLSLSTIFRLGRNSRFRDPLDHGPAALEMLLKDAVVNEFLDEQPRSPPADIQPTEIQPGHPEHKNGVTNFFSSFKNRIMNREPNPFYSKLKFSKVYDDSDPTAMAKEVLSASEQRKRAQRQYLQKYPNYNVSLYIFKPTNPLRRFCQRIVGPGRGSSRIEGIDPYKPVWYTFSAFIYAAIVAMVLLACIATPLYQRNYLQTHKPGLSNWFVWTDLAFAIIFTIEAVIKVIADGFFWTPNAYFRGSWGFIDGIVLITLWINVVSAIFNATATSRVVGAFKALRALRLLNVSDSARETFHAVIILGGWKVISAAFVSMSFLVPFAIYGLNLFNGQFKSCNDDDFGYSSLDHCVGEYMSSPYAWDVLAPRVVSNPYFSFDNFGESLFILFQIVSQEGWTGVLWEAMAITGVNQQPVPLASQENGLFFVVFNLLGAVFVLTLFVSVFMRNYTEQTGVAFLTAEQRSWLELRKHLRQISPSKRSIDKDSSKIKSWCYKIAVKKHGRWSRFITGLLLCHLLLLVLEFYPESVWWDRTRDILFLIFTMFYIANIFIRVVGLTWQRFSRSSWDLYSIISVSGTFVTTMLSVVRYENIVFTRLHKLFLVSIALLMIPRNNQLDQLFKTAAASLTAIGNLLATWFVLFLVYAIALTQIFGLTKFGEGETGSINFRDVPRALILLFRTSVGEGWNEVMEDFATMVPPYCTADGQFFESDCGSAGWARTLFISWNIVSMYIFVSLFVSLIFESFSYVYQRSSGLYAISREEIRRFKQAWATYDPDGTGYISKEAFPRLLGELSGIFEMRIYDGDFTVGRIVEDCKVHRRESNQAPYVRAVDGIDLDKLRRRIDRIPVQQIRRKRARMNAFYEEVLVSADPEKGISFTSCLMILAHYNVITDSKSLRLEEFLRRRARLQRVEEAVRRSVVIGFFDTLYWSRKFRRRFEPHHDSRLVSVPQFAVPEIFVEDGEHEEQLQQQQQEQQQEQQQEQQQQRQRSHSQLSDPTFPSPMLSPDARSRSSGGSDGRGHMRSPPSIDTNVSPMLRGTGSPTRGNEWVSRSPSLSPRQSRALYGSTPPSPDDITNHRPDDSSVSVQGVMESLDNSAWGESIRRSFTMRRPQGRE
>OAT03551.1_transcript=BDBG_00257_t1_gene=BDBG_00257_organism=Blastomyces_gilchristii_SLH14081_gene_product=calcium channel subunit Cch1_transcript_product=calcium channel subunit Cch1_location=GG657448_1732318-1739186|_protein_length=2176_sequence_SO=supercontig_SO=protein_coding_gene_is_pseudo=false 50
MASPNNNNNKDNNNNDNGYDPRNYGPGPSPVDQSIPLQDLSRPPDIATAGVPDRRRRRTSSSSSTAGREGFPVRRTSIIGRRGIGRRYERIAEDSPSPRERSGMDTFHTVNLSSDHLHHNSPISLADGGQEFSAGAHHSFQEAIGSVGLSFDGPATIHFSGRDSGPQRSYQAHVRHSDDSTPFPYMGSQTPIDEENYMSPIDTNENDTTPLTDRRYQQPIDGASISHGQRHDRPSVHFASERTAVGPHLVDDLPHSEEGNSRMRSGSGGRNRPGRRSRQLAPAPNSALSRAGSMMRMMSQRVVNISNEPEIVDQTLRHKSSLKQARLEAPPSLPAMTEYAHDISTPGLDDGYPPEKRPSLFSKLRDPDAYQTEENPLKGNSLGIFSPNSKLRRGLLEILIHPAVEPIILILIIIQTILLAIESSVYKGERGSRWGTPAFDYAFLVLFLIYTLEISARIIVSGLMFNADEYSTLDRSLGLRKALVAKGKDLLMPQRGLSTRKSGNPTEPQISVLRSFTGAQNTADRSGHSSSLQRYRLARRAFFRHSFTRIDFLAVVSYWISFVLSNLSLESQHHLYVFRMLSCLRILRLLGLTSGTSVIFRSLKKAAPLLVHVAFLISFFWLLFAIVGVQSFKSSMRRTCVWVDPENQSNFTLNAAPDNVQFCGGYRELGTGASKPWVLPDGTAGAAAPKGYLCPEGSLCVQGSNPYGGTISFDDVAHSLQLVFVVMSSNTFTDILYYMTDTDYLAAALFFVFGFIVLSLWLVNLLVAVITSSFQVIREESKRSAFTSEHIDEREFEDDTPRKLRGLKLLYDRTYWLWIAVITFGLVVQGLRSSSMGPHRRKLIDRTEILVTIILAAEIFLRFASDWRNFFKGARNWVDLALAIITCIIIIPPIRYSGRTYAALSIFQVLRIYRIVLAFSVMSDLIKTVFKNVVGLLNLIIFVFLITFLASIFAVQLFRGQIPSEDIGGNEIQITFFDIYNSFLGMYQILSSENWTAILYSAVESTYPWNTAWISAIFVIMWFILANFVVLNMFIAVIQESFDVSEDEKRIQQVKAFLQQKQLSGSSQGNLSLSTIFRLGRNSRFRDPLDHGPAALEMLLKDAVVNEFLDEQPRSPPADIQPTEIQPGHPEHKNGVTNFFSSFKNRIMNREPNPFYSKLKFSKVYDDSDPTAMAKEVLSASEQRKRAQRQYLQKYPNYNVSLYIFKPTNPLRRFCQRIVGPGRGSSRIEGIDPYKPVWYTFSAFIYAAIVAMVLLACIATPLYQRNYLQTHKPGLSNWFVWTDLAFAIIFTIEAVIKVIADGFFWTPNAYFRGSWGFIDGIVLITLWINVVSAIFNATATSRVVGAFKALRALRLLNVSDSARETFHAVIILGGWKVISAAFVSMSFLVPFAIYGLNLFNGQFKSCNDDDFGYSSLDHCVGEYMSSPYAWDVLAPRVVSNPYFSFDNFGESLFILFQIVSQEGWTGVLWEAMAITGVNQQPVPLASQENGLFFVVFNLLGAVFVLTLFVSVFMRNYTEQTGVAFLTAEQRSWLELRKHLRQISPSKRSIDKDSSKIKSWCYKIAVKKHGRWSRFITGLLLCHLLLLVLEFYPESVWWDRTRDILFLIFTMFYIANIFIRVVGLTWQRFSRSSWDLYSIISVSGTFVTTMLSVVRYENIVFTRLHKLFLVSIALLMIPRNNQLDQLFKTAAASLTAIGNLLATWFVLFLVYAIALTQIFGLTKFGEGETGSINFRDVPRALILLFRTSVGEGWNEVMEDFATMVPPYCTADGQFFESDCGSAGWARTLFISWNIVSMYIFVSLFVSLIFESFSYVYQRSSGLYAISREEIRRFKQAWATYDPDGTGYISKEAFPRLLGELSGIFEMRIYDGDFTVGRIVEDCKVHRRESNQAPYVRAVDGIDLDKLRRRIDRIPVQQIRRKRARMNAFYEEVLVSADPEKGISFTSCLMILAHYNVITDSKSLRLEEFLRRRARLQRVEEAVRRSVVIGFFDTLYWSRKFRRRFEPHHDSRLVSVPQFAVPEIFVEDGEHEEQLQQQQQEQQQEQQQQRQRSHSQLSDPTFPSPMLSPDARSRSSGGSDGRGHMRSPPSIDTNVSPMLRGTGSPTRGNEWVSRSPSLSPRQSRALYGSTPPSPDDITNHRPDDSSVSVQGVMESLDNSAWGESIRRSFTMRRPQGRE
>CAD6506109.1_transcript=BGTH12_LOCUS7467_t1_gene=BGTH12_LOCUS7467_organism=Blumeria_graminis_f._sp._triticale_THUN-12_gene_product=CAD6506109.1_transcript_product=Ion transport domain-containing protein_location=LR898477_5739924-5746455_-__protein_length=2129_sequence_SO=chromosome_SO=protein_coding_gene_is_pseudo=false 51
MTTPQSIPLKNLSRSLCSGETGTSKKRRYQATNSIIDLKPIYTEIEDSCQDIKASLHRAKLTTDVSKQHKGVSTENTKYFDRKPETTETQSPPGFAGLLVPNINITRVSQNDGNRYSTEYSSQSSPYGDVKEDSTLLNAAQESDLVLLIDQGSIQPISGAEMHSNKQEKDNKLRLSFQDGNPEVLGAQCKSKNTGNELRDTEAGLRPNLPARSASSRIYGIRSRSPTNATGALSRAGSIVRAMSQRVVNISGEVEVIEATARREASKEENEGAILTTETRTNRCGDAESQSTNCLQEDHLAIGSNIATSSSIVAAEKITSHCDVSRPENDQNQIESSPNPLRGKSLGIFSPDSLIRNKLCDLLVYPLTEPVILILIIVQTVLLTFESSQDVYKHPRQKDHGISLIVDYALTALFTIFTFELAARIIVSGFIVNSPEHSTRIHHKSVKQEMLHRYRQVFKPHRSVSVRKNIPKLGGQTVINSFTYIQGDSVRTVEQAQRQQLARRAFLRHSFNRLDFVAVCSFWISMVLNISGVEDEFHLYIFRMLSCLRILRLLALTNGTAIILRSLKKAAPLLVSVSFLISFFWLLFAIIGVQSFKSSLDRQCVWVDQADPTNSTGSAYINKFQFCGGQLNINTGAREPWMVGTLENLSSASESSKGYLCPRGSYCLELPPEKLPYNGTVSFDNIFQSLELVFVIMTANTFTDIMYYTMDSDYMAAALFFAGGIVIMMLWLLNLLIAVITSSFQVIREEGKSSAFATHARHSPASPKNSTPRLNSSTLKDLYEKSHWLWITIIAYGILCQTFRSSSMSNSRAKFIDMSEVIVTLLLTLEIIIRFSVDWRGFLLKRRNWADLSIAIITAVILIPPIRNSGRPFAWLTAFQIIRIYRVIIAVPLTRSLIILVLGHSSGIGNLILFVFLITYLMSILAVQLFRGELPSEDAAGEVIQVTFSTIWNAFLGMYQVLSSENWTAPLYDLTSSGAAHKMSWIPGVFLIGWYILGNFILVNMFIAVIQESFDVSEDEKRMHQVKAFLNRKELGSSCSNLSLSAILRLGRSRYRKDPLDHGPATMEMLLKDAVVRDFLDGEINENRPPAAPSRPCTETTAKYKKARISIWQRLKTQLQNREPNPFYSNIQISTGADEFIDARTMAKEAVSATSQRKKAQREYLARHPNYNTALFIFKPDNIIRRLCQRIVGPGRGSERFDGVEPNRVLWYSFSALIYAAIVAMVLLACVITPLYQREYFSTHEFRVPNWFIWSDMAFAVLFTIEALIKVIADGFFWTPNAYFRSSWGLIDAFVLITFWINVITLFYNDGAVSRAVGAFKALRALRLLNVSDSARDTFHSLIIIGGWKILSAAFVSLSLLLPFAIYGLNLFNGQMLSCNDSDPTSIHYLTDCFGEYNSTPFSSEWPILAPRVVSNPFFDFDNFGSSLFILFQIVSQEGWVDVMWAAQSIVGRGLQPQPFSSQGNAIFFVVFNLLATVFVLTLFISVFMRNYTEQTGIAFLTADQRSWMELRKLLKQVAPSKRPSINRSNSLKAWCNKVAIEKHGKWHRFITIILVLHLLLLLVEYYPQSSWWEHMRNYMFFIFMLIFMTNTTIRIIGLGWTQYRRSSWDMFSLFAVLGSFGSTILLLFHLQVRAVILLHKLFLVMMVLLLIPRNDALDQLFKTAAASVVNIGNLMATWFVLFLVYAIAMTQAFGLTRFGPNEDNNQNFRTVPKALILLFRMSCGEGWNVVMEDYATILPPLCVSDSSFFNSDCGSSQWSRALFISWNILSMYIFTSLFVSLIYESFSYVYQNSGGLNKLNREELRHFKKAWATLDPSGSGFITKDQFPRLLKELSGILTMKIYPSEHSVRQILEDIKGTSGKSIEIAASSHLNTDFNINNLNIRLAEIDVVAIRQARHQYKLFYEEVMISAEIDKGISFTSVLMILAHYNVICDNKNLRLEEFLRRRARLQRVEEEVRRRTVLGFFDTMYWSRRFRQHMEKKRSVPSVGIPKLGPGVSVDEGTTRIRPVSRTVSPIPSSLSLSQKTADISTKFNEEHEELSINQQGSTSPSRVSAASSPGPSPQLCPSRALSIALALDGGDQRRSGNSSRRGSSVSVENVLEVLDESAWGESIRRSCTMRRPSNGGDS
>VDB94785.1_transcript=BGT96224V316_LOCUS7903_t1_gene=BGT96224V316_LOCUS7903_organism=Blumeria_graminis_f._sp._tritici_96224_gene_product=Ion transport domain_transcript_product=Ion transport domain_location=LR026993_5040681-5047212_-__protein_length=2129_sequence_SO=chromosome_SO=protein_coding_gene_is_pseudo=false 52
MTTPQSIPLKNLSRSLCSGETGTSKKRRYQATNSIIDLKPIYTEIEDSCQDIKASLHRAKLTTDVSKQHKGVSTENTKYFDRKPETTETQSPPGFAGLLVPNINITRVSQNDGNRYSTEYSSQSSPYGDVKEDSTLLNAAQESDLVLLIDQGSIQPISGAEMHSNKQEKDNKLRLSFQDGNPEVLGAQCKSKNTGNELRDTEAGLRPNLPARSASSRIYGIRSRSPTNATGALSRAGSIVRAMSQRVVNISGEVEVIEATARREASKEENEGAILTTETRTNRCGDAESQSTNCLQEDHLAIGSNIATSSSIVAAEKITSHCDVSRPENDQNQIESSPNPLRGKSLGIFSPDSLIRNKLCDLLVYPLTEPVILILIIVQTVLLTFESSQDVYKHPRQKDHGISLIVDYALTALFTIFTFELAARIIVSGFIVNSPEHSTRIHHKSVKQEMLHRYRQVFKPHRSVSVRKNIPKLGGQTVINSFTYIQGDSVRTVEQAQRQQLARRAFLRHSFNRLDFVAVCSFWISMVLNISGVEDEFHLYIFRMLSCLRILRLLALTNGTAIILRSLKKAAPLLVSVSFLISFFWLLFAIIGVQSFKSSLDRQCVWVDQADPTNSTGSAYINKFQFCGGQLNINTGAREPWMVGTLENLSSASESSKGYLCPRGSYCLELPPEKLPYNGTVSFDNIFQSLELVFVIMTANTFTDIMYYTMDSDYMAAALFFAGGIVIMMLWLLNLLIAVITSSFQVIREEGKSSAFATHARHSPASPKNSTPRLNSSTLKDLYEKSHWLWITIIAYGILCQTFRSSSMSNSRAKFIDMSEVIVTLLLTLEIIIRFSVDWRGFLLKRRNWADLSIAIITAVILIPPIRNSGRPFAWLTAFQIIRIYRVIIAVPLTRSLIILVLGHSSGIGNLILFVFLITYLMSILAVQLFRGELPSEDAAGEVIQVTFSTIWNAFLGMYQVLSSENWTAPLYDLTSSGAAHKMSWIPGVFLIGWYILGNFILVNMFIAVIQESFDVSEDEKRMHQVKAFLNRKELGSSCSNLSLSAILRLGRSRYRKDPLDHGPATMEMLLKDAVVRDFLDGEINENRPPAAPSRPCTETTAKYKKARISIWQRLKTQLQNREPNPFYSNIQISTGADEFIDARTMAKEAVSATSQRKKAQREYLARHPNYNTALFIFKPDNIIRRLCQRIVGPGRGSERFDGVEPNRVLWYSFSALIYAAIVAMVLLACVITPLYQREYFSTHEFRVPNWFIWSDMAFAVLFTIEALIKVIADGFFWTPNAYFRSSWGLIDAFVLITFWINVITLFYNDGAVSRAVGAFKALRALRLLNVSDSARDTFHSLIIIGGWKILSAAFVSLSLLLPFAIYGLNLFNGQMLSCNDSDPTSIHYLTDCFGEYNSTPFSSEWPILAPRVVSNPFFDFDNFGSSLFILFQIVSQEGWVDVMWAAQSIVGRGLQPQPFSSQGNAIFFVVFNLLATVFVLTLFISVFMRNYTEQTGIAFLTADQRSWMELRKLLKQVAPSKRPSINRSNSLKAWCNKVAIEKHGKWHRFITIILVLHLLLLLVEYYPQSSWWEHMRNYMFFIFMLIFMTNTTIRIIGLGWTQYRRSSWDMFSLFAVLGSFGSTILLLFHLQVRAVILLHKLFLVMMVLLLIPRNDALDQLFKTAAASVVNIGNLMATWFVLFLVYAIAMTQAFGLTRFGPNEDNNQNFRTVPKALILLFRMSCGEGWNVVMEDYATILPPLCVSDSSFFNSDCGSSQWSRALFISWNILSMYIFTSLFVSLIYESFSYVYQNSGGLNKLNREELRHFKKAWATLDPSGSGFITKDQFPRLLKELSGILTMKIYPSEHSVRQILEDIKGTSGKSIEIPASSHLNTDFNINNLNIRLAEIDVVAIRQARHQYKLFYEEVMISAEIDKGISFTSVLMILAHYNVICDNKNLRLEEFLRRRARLQRVEEEVRRRTVLGFFDTMYWSRRFRQHMEKKRSVPSVGIPKLGPGVSVDEGTTRIRPVSRTVSPIPSSLSLSQKTADISTKFNEEHEELSINQQGSTSPSRVSAASSPGPSPQLCPSRALSIALALDGGDQRRSGNSSRRGSSVSVENVLEVLDESAWGESIRRSCTMRRPSNGGDS
>OJD23618.1_transcript=ACJ73_05029_t1_gene=ACJ73_05029_organism=Blastomyces_percursus_strain_EI222_gene_product=EF-hand domain-containing protein _Source_UniProtKB_TrEMBL_Acc_A0A1J9Q6A9__transcript_product=EF-hand domain-containing protein _Source_UniProtKB_TrEMBL_Acc_A0A1J9Q6A9__location=LGTZ01000749_4331-11206|_protein_length=2181_sequence_SO=supercontig_SO=protein_coding_gene_is_pseudo=false 53
MASPNSNNNSNNNSNSSSNSNNNNNNDNGYDPRNYGSAPSPVDQSIPLQDLSRPPDIATTGVPDRRLRRTSSSSSTAGREGFPVRRTSIIGRRGIERRYERIAEDSPSPRGRSGMDTFQTVNLSNDHNSPVSLADGGQEFSGGAHHSFQEAIGSVGLSFDGPASMHFSRRDSDPQRSYQARVRDSDDSTPFPYMGSHTSNDEENYMSPTDTNENDTTPLTDRRYQQPIDGASISHGQRHDRPSVHSPNERTAVGSHLGDDLPHLEEGNSRMRSGSSSRNRPGRRSRQLAPAPNSALSRAGSMMRMVSQRVVNISNEPEIVEQTLRRKSSFKQARLEAPPSLPAMTEYAHDISTPGLDDEYQPEKRPSLFSKLRDPDAYQTEENPLKGNSLGIFTPNSKLRRGLLEILIHPAVEPIILILIIIQTILLAIESSVYKGERGSRWGTPAFDYAFLVLFIIYTLEISARIIVSGLMFNADEYSTLDRSLGLRKALVAKGKDLLMPQRQFSTRKSGNPTEPQISVLRSFTGAQTTAGRSGDSSSLQRYRLARRAFFRHSFTRIDFLAVVSYWISFVLSNLSLESQHHLYVFRMLSCLRILRLLGLTSGTSVIFRSLKKAAPLLVHVAFLISFFWLLFAIVGVQSFKSSMRRTCVWVDPETQRNFTLNAAPDNVQFCGGYRELGTGDSKPWVLPDGTAGATAPKGYLCPEGSFCVQGSNPYGGTISFDNVAHSLQLVFVVMSSNTFTDILYYMTDTDYLAAALFFVFGFIVLSLWLVNLLVAVITSSFQVIREESKRSAFTSENIDEREFEDDTPRKLRGLKLLYNRTYWLWIALIAFGLVVQGLRSSSMGPDRRKLIDRTEIFVTIILAAEILLRFASDWRNFFKGARNWVDLALVIITCIILIPPIRYSGRTYAALSIFQVLRIYRIVLAFSVMSDLIKTVFKNVVGLVNLIIFVFLITFLASIFAVQLFRGQIPSEDVGGNEIQITFFDIYNSFLGMYQILSSENWTAILYSAVESTYPWNTAWISAIFVIMWFILANFVVLNMFIAVIQESFDVSEDEKRIQQVKAFLQQKQLSGSSQGNLSLSTIFRLGRNSRFRDPLDHGPAALEMLLKDAIVNEFLDEQPRSPPADIQPTENQPGHPEHINGVPNFFSSLKNRIINREPNPFYSKLKFSKVYDDSDPTAMAKEVLSASEQRKRAQRQYLQKYPNYNVSLYIFKPTHPLRRFCQRIVGPGRGNSRIEGVDPYKPVWYTFSAFIYAAIVAMVLLACIATPLYQRNYLQTHKPGLGNWFVWTDLAFAIVFTIEAVIKVIADGFFWTPNAYFRGSWGFIDGIVLITLWINVLSAIFNATATSRVVGAFKALRALRLLNVSDSARETFHAVIILGGWKVISAAFVSMSFLVPFAIYGLNLFNGQFKSCNDDDFGYSSLDHCVGEYMSSPYAWDVLAPRVVSNPYFSFDNFGESLFILFQIVSQEGWTGVLWEAMAITEVNQQPVPLASQENGLFFIVFNLLGAVFVLTLFVSVFMRNYTEQTGVAFLTAEQRSWLELRKHLRQISPSKRSIDKDSNKIKSWCYKIAVKKHGRWSRFITGLLLCHLLLLVLEFYPESVWWDRTRDILFLIFTMFYIANIFIRVVGLTWQRFSRSSWDLYSIIAVSGTFVTTMLSVVRYENIVFTRLHKLFLVSIALLMIPRNNQLDQLFKTAAASLTAIGNLLATWFVLFLVYAIALTQIFGLTKFGGGQTGSINFRDVPRALILLFRTSVGEGWNEVMEDFATMVPPYCTADGQFFESDCGSAGWARTLFISWNIVSMYIFVSLFVSLIFESFSYVYQRSSGLYAISREEIRRFKQAWATYDPDGTGYISKEAFPRLLGELSGIFEMRIYDGDFTVGRIVEDCKVHRRESNQAPYVRAVDGIDLDKLRRRIDRIPVQQIRKKRARMNAFYEEVLVSADPEKGISFTSCLMILAHYNVITDSKSLRLEEFLRRRARLQRVEEAVRRSVVIGFFDTLYWSRKFRRRFEPHHDSRLVSVPQFAVPEIFVEDGEHEEQLQQQQQQEQQQQRQRSHSQLSNSSFPSPMLSPNARSRSSGGSDGRGHMRSPPSIDTNISPILRGTGSPTRGNEWVSRSPSLSPRQSRALYNSSPPSPDDITNHRPDDSSVSVQGVMESLDNSAWGESIRRSFTMRRPQGRE
>C1_01100W_A-T-p1_transcript=C1_01100W_A-T_gene=C1_01100W_A_organism=Candida_albicans_SC5314_gene_product=EF-hand domain-containing protein _Source_UniProtKB_TrEMBL_Acc_Q5A936__transcript_product=Voltage-gated Ca2_ channel of the high affinity calcium uptake system_ roles in thigmotropism_ establishment of galvanotropism_ transcript regulated by Nrg1 and Mig1_ flow model biofilm repressed_location=Ca22chr1A_C_albicans_SC5314_213635-220399|_protein_length=2254_sequence_SO=chromosome_SO=protein_coding_gene_is_pseudo=false 54
MDNSNTHSSRGRPGIIINPPTESNLNVHHIPEEEQASYDEDYDPNKTYISDSQYWQRQSSSHHEDDLASIEIPELHQIQDRAPDSLSAHSDKRSSRSGRDILNVLHLSRPSSPRSPHSSTSTPSLGHAIEDEDLDELKEGLNYALGTKENEANWFPVNKLAKSSTHSREENSGDENSSFVNYTTDIPLNDLSPYISNTNTNTNKNKSDTSLKYLVNSPFETRPNSSLHVDPGFLETGSLMSPYPKDGGGASPRIANAISRISDRIAGAGGNSRRNEESTDRLSAVESQTSLPLPTPMSEHFTFFDEYNKSSNKSDKTSIANTSIRNDRDAYSDSNIDGLGLYLQQTNKSQISGTTQHEYSREVPVTDYLRLPKKSHQNNKTNYQEFDTMYLFGKSLGIFTPESKVRQFCYHVCENKFINTFLLIILILQVALLTYRQWNPLVLNGYFVKGYNWADYLLMVINVIYTAEVIGKIIAYGFYDDHIMFDELGLPYPKNEITKEYFSKNYISKILKSLGFFKSRVEKKRQEKFISEDNDKRSSSEDSEIREIDLNDSRQDLLGEANRSFSLKDKYQMDSHHRNYIPLRSQANDPDNLDETTPAPKQMLEAKNTFFKPAPHTFEKLNLKRAFFRSSWQRIDFISMVCFWISLFLSINHYDADHHIMLFRALSCLRILRLCNLTTGTTTILTACKIAIPQLIDVSIFIACFWLFFGIIGVQTFKSSLTRHCVWTNPDDPSDTYVNSGSYCGSYIGLNGEPAAYLMRDGSSSNVIKGYRCPMYSQCISGDNPYNGTLNFDNILQSLEIVFVIMSANTFTDIMYYTMDTDNMAACLFFIGCIFVMTVWLINVFIAIIVASFNITRMEVAEEKKKKREGRRIFKIFGYADQDVQMHEERLEFLKNQNVFLKWYYNLEFFFVICVIIDLFVQCFRRADMSDRRAHLLYRFEASFTGVFMVEIILRFAFYFPNWRLFFRVKRNCFDLFLAVITTIIIIGPIKAALGHAYYWLTVFQVMRAYRVVLWTSITRNLWLKIMGNFKAIFDLALFYFILLFLVSIILARYFEGVVTEDEAGDLDFPMTTLPGVFIALYVITSTENWTEILYGMQQYATTTSSRSFGSIFLIGWFMLSNMIILNIFIAVIAKTLEVSEEAKRKQQLLQFIDTMTNKLQDIEQDSGLLSKIKKKLFRRKQVKDELEEAVVNLLLSGTAVNDFLENDARNEVDDEEEAIRTLPASTWKRWLGVNYWRTLNLFRNNPFYGNKAKGRKVSLENFNPANFARTIVKERKNIVSKQNEFLEANPRYNYVFYVIGPHHPLRRLCQKMVKPSYGERIDGVAPYKPVAEAMVVLMFIATVTLVVIACYMTPIFRMDHAGEAWVFWAEFVFVMVFTVEFAIKVIADGFIFTPNAYTRSSWNLIDFVVLLSLWIETIAYMKNDGKLSRIVRGLKALRALRLLTVSDTAKANFHNTMIAGFWKIINAAVISLCLLLPFSIWGLNIFNGRLGYCVDGSSDMSSCYNEYQNTVFNWQVVSPNVYTNPQLEFNRFASSFATLFEIVSLEGWVDLLNNVMASTGVGTPKETNATPFNGFFVVLFNFISIVFILTLFVSVIISNYSRSTGRAYMTTDQISWYRVKKILVQVKPSKRKNIENLHFIRRFCYRMTVERNPVWTRTLNCVLVLHVIALLLECFPSYDSLNQFRTSIYMIASSMFFVNSIMLFTGQGFSTFMQYKWNIFNLVVSLGAFGTTTGSYFLDPNSPLININKLFLVAILVFVIPRSNRLSQLLRFASASLPSLISLVFTWIIVFLVFAIAMNQIFGMTRLGPNTTGNINLRSVPKALILLFRCSFGEGWNYIMEDFALTQPFCTSKNNLDNSDCGNKQYAYILFIAWNIISMYIFLNMFISLILDSFDYIGHKESYNQLIQREEVRKFKRTWQKFDPQGTGYIKPIELPKLLHSLEGALSFHFYTGSLTIPELCKKWIIRNNPNDPYDVTINYGAIEHTMEQMDIPKIRERRKAYEMFIEEALLCMELNNDPGISFTRILLQLPLYTSFDTSNCFNLIDYLDRRLLIQKVMKRLHTKRVYETIATYVCRWKFKKDNRLGIKDTNLAFDKKLARNSYLRNDQLLINKNPPTIFVTDEGGKRNSSDINVRDSSSLSTERNSVIYGEHSMSSGVYYPSTPVAKLNHSQHVKHSHPKLFIEIPSQKPQREFVTTEDEVKVSPFMDPEEVNEYESKNSGSLVDVGSIEEILESSSWKNAFDELKSDEKRKK
>C1_01100W_B-T-p1_transcript=C1_01100W_B-T_gene=C1_01100W_B_organism=Candida_albicans_SC5314_B_gene_product=Voltage-gated Ca2_ channel of the high affinity calcium uptake system_ roles in thigmotropism_ establishment of galvanotropism_ transcript regulated by Nrg1 and Mig1_ flow model biofilm repressed_transcript_product=Voltage-gated Ca2_ channel of the high affinity calcium uptake system_ roles in thigmotropism_ establishment of galvanotropism_ transcript regulated by Nrg1 and Mig1_ flow model biofilm repressed_location=Ca22chr1B_C_albicans_SC5314_213646-220410|_protein_length=2255_sequence_SO=chromosome_SO=protein_coding_gene_is_pseudo=false 55
MDNSNTHSSRGRPGIIINPPTESNLNVHHIPEEEQASYDEDYDPNKTYISDSQYWQRQSSSHHEDDLASIEIPELHQIQDRAPDSLSAHSDKRSSQSGRDILNVLHLSRPSSPRSPHSSTSTPSLGHAIEDEDLDELKEGLNYALGTKENEANWFPVNKLAKSSTHSREENSGDENSSFVNYTTDIPLNDLSPYISNTNTNTNKNKSDTSLKYLVNSPFETRPNSSLHVDPGFLETGSLMSPYPKDGGGASPRIANAISRISDRIAGAGGNSRRNEESTDRLSAVESQTSLPLPTPMSEHFTFFDEYNKSSNKSDKTSIANTSIRNDRDAYSDSNIDGLGLYLQQTNKSQISGTTQHEYSREVPVTDYLRLPKKSHQNNKTNYQEFDTMYLFGKSLGIFTPESKVRQFCYHVCENKFINTFLLIILILQVALLTYRQWNPLVLNGYFVKGYNWADYLLMVINVIYTAEVIGKIIAYGFYDDHIMFDELGLPYPKNEITKEYFSKNYISKILKSLGFFKSRVEKKRQEKFISEDNDKRSSSEDSEIREIDLNDSRQDLLGEANRSFSLKDKYQMDSHHRNYIPLRSQANDPDNLDETTPAPKQMLEAKNTFFKPAPHTFEKLNLKRAFFRSSWQRIDFISMVCFWISLFLSINHYDADHHIMLFRALSCLRILRLCNLTTGTTTILTACKIAIPQLIDVSIFIACFWLFFGIIGVQTFKSSLTRHCVWTNPDDPSDTYVNSGSYCGSYIGLNGEPAAYLMRDGSSSNVIKGYRCPMYSQCISGDNPYNGTLNFDNILQSLEIVFVIMSANTFTDIMYYTMDTDNMAACLFFIGCIFVMTVWLINVFIAIIVASFNITRMEVAEEKKKKREGRRIFKIFGYADQDVQMHEERLEFLKNQNVFLKWYYNLEFFFVICVIIDLFVQCFRRADMSDRRAHLLYRFEASFTGVFMVEIILRFAFYFPNWRLFFRVKRNCFDLFLAVITTIIIIGPIKAALGHAYYWLTVFQVMRAYRVVLWTSITRNLWLKIMGNFKAIFDLALFYFILLFLVSIILARYFEGVVTEDEAGDLDFPMTTLPGVFIALYVITSTENWTEILYGMQQYATTTSSRSFGSIFLIGWFMLSNMIILNIFIAVIAKTLEVSEEAKRKQQLLQFIDTMTNKLQDIEQDSGLLSKIKKKLFRRKQVKDELEEAVVNLLLSGTAVNDFLENDARNEVDDEEEAIRTLPASTWKRWLGVNYWRTLNLFRNNPFYGNKAKGRKVSLENFNPANFARTIVKERKNIVSKQNEFLEANPRYNYVFYVIGPHHPLRRLCQKMVKPSYGERIDGVAPYKPVAEAMVVLMFIATVTLVVIACYMTPIFRMDHAGEAWVFWAEFVFVMVFTVEFAIKVIADGFIFTPNAYTRSSWNLIDFVVLLSLWIETIAYMKNDGKLSRIVRGLKALRALRLLTVSDTAKANFHNTMIAGFWKIINAAVISLCLLLPFSIWGLNIFNGRLGYCVDGSSDMSSCYNEYQNTVFNWQVVSPNVYTNPQLEFNRFASSFATLFEIVSLEGWVDLLNNVMASTGVGTPKETNATPFNGFFVVLFNFISIVFILTLFVSVIISNYSRSTGRAYMTTDQISWYRVKKILVQVKPSKRKNIENLHFIRRFCYRMTVERNPVWTRTLNCVLVLHVIALLLECFPSYDSLNQFRTSIYMIASSMFFVNSIMLFTGQGFSTFMQYKWNIFNLVVSLGAFGTTTGSYFLDPNSPLININKLFLVAILVFVIPRSNRLSQLLRFASASLPSLISLVFTWIIVFLVFAIAMNQIFGMTRLGPNTTGNINLRSVPKALILLFRCSFGEGWNYIMEDFALTQPFCTSKNNLDNSDCGNKQYAYILFIAWNIISMYIFLNMFISLILDSFDYIGHKESYNQLIQREEVRKFKRTWQKFDPQGTGYIKPIELPKLLHSLEGALSFHFYTGSLTIPELCKKWIIRNNPNDPYDVTINYGAIEHTMEQMDIPKIRERRKAYEMFIEEALLCMELNNDPGISFTRILLQLPLYTSFDTSNCFNLIDYLDRRLLIQKVMKRLHTKRVYETIATYVCRWKFKKDNRLGIKDTNLAFDKKLARNSYLRNDQLLINKNPPTIFVTDEGGKRNSSDINVRDSSSLSTERNSVIYGEHSMSSGVYYPSTPVAKLNHSQHVKHSHPKLFIEIPSQKPQREFVTTEDEVKVSPFMDPEEVNEYESKNSGSLVDVGSIEEILESSSWKNAFDELKSDEKRKK
>KNE00944.2_transcript=QG37_01815_t1_gene=QG37_01815_organism=Candida_auris_strain_6684_gene_product=unspecified product_transcript_product=unspecified product_location=LGST01000016_199482-205853_-__protein_length=2123_sequence_SO=supercontig_SO=protein_coding_gene_is_pseudo=false 57
MEKRLPSYVEEHVPHEDYDFIDHAVESDFDAIQRGVVDALGTNDHSGLWRVGTSHRDEEQEPSSPQSTPYNRYPDTHPDYTLESDLTYDIPLITFNQPDTSQNTAASERPQLKLTTQDLDSLEAGAYRAPSPSRAPQSPSKLPDFLTRMSNRIAGDNNPPPTPSAERSHSFSEFLHPSTSSKHPESPSPSAQEPTFGSVQSIDTSAEHHSDDGHSKVSSDGQTRDIPTLSTESVNNISRPTLQRTHSDAVSGVSGGSVPLSAAAKPFFSKIERAERFDHLYLYGKSCGMFTSKSKLRIMCHRLVSHPMTSSFLLFLLVLQTALLSYREWNPEALDGYYYSGYNWADYILMAINILYSIEVFAKIIAYGFISDKVMFDELGLEYPSTGFLMSAKRAIDNIPFTSIIKRLYHKWADTRRLKSADLNIKYDDFVSNEDSFNHHRREDPHKPEFTSFAAGQSPQMNGVRKQNTFLYSTQIRRKVDEMNLRRAYLRTSWQVIDFISMVCFWISLPLSYNHYDAKHHIFLFRALSCLRILRLCNLTTGTNIILRAIHSAIPQLVDVSLFICCFWVIFGIIGVQSFKSSLTRHCQWTNPEDPSETYLNSDSYCGSFIGRDGFVRSFLERDGSSSGVIKGYRCPMYSVCQSGENPYGGTVNFDNIFQSMQLVFVIMSANTFTDIMYYTMDTDNIGSSLFFIFCIFILTVWLLNVFIAVIVTSFNIAQLEDAEDKKRKDEGRRTSLLAIFGFNDKLHNQKVYPLIQKRLYLRIYYKIEIFFVMLIATDLIIQALRDHNMSDQRAHGLYRFEAAVTATLFVEIIIRFLLYYPHWRTFFMSRRNFFDMFLAIITGIIILGPVKSLLGHAYYWLTVFQIARIYRVVLSIGITRNLWMKLTNNIKAIFDLALFYYILLFLSSIIVTRYFEGTATKEDTTEDFFTSLYTLPNAFMSLYIITTTENWTTAVYGLQEAAKTVSSRAFGTIFLYAWFVVSNTMILGIFIAVIARTLEVSEEGKRKQQLLQFIDNMTKRLQSITHETGALSKWKHKIFKRKDDKNIERAMTNLLLSGTAVNEFLEKDLEPEDRDDEEIKPLPRNPVQRWIKVNFTRALSVVKNPFYSSGRKSIPLESFDPAKFAQNVITERNQLVSSQDEYLRNNPMFNTVFYMLGPRHRLRRFCQRIVFSSYGERVDGVEPNKTVGEIFIALMFLSTVGIVVTTCILTPLFRRDIINQEGKWSWAFIIDVVFICIFTIELLIKITADGIIFTPNAYFRSSWNWIDFIALASLWIEFISVLRNDGHLSRIVRGLKALRALRLLTISETAKSNFHYTMISGFGKIMSAALISITLLLPFSIWGLNIFTGRLGTCTDDSLGEADCYNESGNTVFDWDVISPNAYVEPFLNFNNFARSISTLYQIVSLEGWTDLLMQVMQSTGEGTPPELFASPFNGVFIILFNNVSIVFILTLFVSVIIDNYSRVTGRAYLTKSQIQWYQVKKFLKQVKPSKRMDRSNMPGLRRLCYNLTVEKNIVWWQTLNLCLFIHIIALLSETFPERDGINTARYVFLMISSSIFIVNSLMLCYALGYKSFIQNKWNLFQALVSIGAFVTTILSFPIDSSSIVINFNKLFLVAMLTFIFPRSNKLSQLLRFASASFPSLASLIFTWFVVFMVYAIAMNQIFGMTKTGPNTTGNINLRSVPKALILLFRCSFGEGWNDIMSDFTVESPWCTADQTLDDSDCGSQQYAYILFMSWNVISMYIFLNLFVSLILDSFSYINSGSDYVDLISREEVRKFKRAWQQFDPNGTGFIKPYDLPKFLHSLTGSLSFRFYSGDLSIPELCRKWIRRNNPHDPYDISVNYDEVENIMNKMDIPKIQERRRVYERFLEEAIMNMEIHEEPGISFTRILLQIPLYNSFDPSQCLILLDFLDRRLFYQKLEKRMKLKRVYETVAAFACRWKYVENKRHGVRDTNINFDKELKRSSYFANEELSLKEPMEEQDEVSVSDTEDSSSDNELIPLHKDNLKVHKGDYYPKSPVHLFKGTDKFGQDHDVYHHPVRSEAAHSPSQLSPSIHSAPWEDKSNLSAVDLTTIGETLENSSWGDAFREVTSRGSTSHRIISRRPSTNGSDNSYNSQSYEDKKFS
>QEO21226.1_transcript=CJI96_0002066_t1_gene=CJI96_0002066_organism=Candida_auris_strain_B11220_gene_product=hypothetical_protein_transcript_product=hypothetical_protein_location=CP043532_1310397-1316768_-__protein_length=2123_sequence_SO=chromosome_SO=protein_coding_gene_is_pseudo=false 58
MEKRLPSYVEEHVPHEDYDFIDHAVESDFDAIQRGVVDALGTNDHSGLWRVGTSHRDEEQEPSSPQSTPYNRYPDTHPDYTLESDLTYDIPLITFNQPDTSQNTAASERPQLKLTTQDLDSLEAGAYRAPSPSRAPQSPSKLPDFLTRMSNRIAGDNNPPPTPSAERSHSFSEFLHPSTSSKHPESPSPSAQEPTFGSVQSIDTSAEHHSDDGHSKVSSDGQTRDIPTLSTESVNNISRPTLQRTHSDAVSGVSGGSVPLSAAAKPFFSKIERAERFDHLYLYGKSCGMFTSKSKLRIMCHRLVSHPMTSSFLLFLLVLQTALLSYREWNPEALDGYYYSGYNWADYILMAINILYSIEVFAKIIAYGFISDKVMFDELGLEYPSTGFLMSAKRAIDNIPFTSIIKRLYHKWADTRRLKSADLNIKYDDFVSNEDSFNHHRREDPHKPEFTSFAAGQSPQMNGVRKQNTFLYSTQIRRKVDEMNLRRAYLRTSWQVIDFISMVCFWISLPLSYNHYDAKHHIFLFRALSCLRILRLCNLTTGTNIILRAIHSAIPQLVDVSLFICCFWVIFGIIGVQSFKSSLTRHCQWTNPEDPSETYLNSDSYCGSFIGRDGFVRSFLERDGSSSGVIKGYRCPMYSVCQSGENPYGGTVNFDNIFQSMQLVFVIMSANTFTDIMYYTMDTDNIGSSLFFIFCIFILTVWLLNVFIAVIVTSFNIAQLEDAEDKKRKDEGRRTSLLAIFGFNDKLHNQKVYPLIQKRLYLRIYYKIEIFFVMLIATDLIIQALRDHNMSDQRAHGLYRFEAAVTATLFVEIIIRFLLYYPHWRTFFMSRRNFFDMFLAIITGIIILGPVKSLLGHAYYWLTVFQIARIYRVVLSIGITRNLWMKLTNNIKAIFDLALFYYILLFLSSIIVTRYFEGTATKEDTTEDFFTSLYTLPNAFMSLYIITTTENWTTAVYGLQEAAKTVSSRAFGTIFLYAWFVVSNTMILGIFIAVIARTLEVSEEGKRKQQLLQFIDNMTKRLQSITHETGALSKWKHKIFKRKDDKNIERAMTNLLLSGTAVNEFLEKDLEPEDRDDEEIKPLPRNPVQRWIKVNFTRALSVVKNPFYSSGRKSIPLESFDPAKFAQNVITERNQLVSSQDEYLRNNPMFNTVFYMLGPRHRLRRFCQRIVFSSYGERVDGVEPNKTVGEIFIALMFLSTVGIVVTTCILTPLFRRDIINQEGKWSWAFIIDVVFICIFTIELLIKITADGIIFTPNAYFRSSWNWIDFIALASLWIEFISVLRNDGHLSRIVRGLKALRALRLLTISETAKSNFHYTMISGFGKIMSAALISITLLLPFSIWGLNIFTGRLGTCTDDSLGEADCYNESGNTVFDWDVISPNAYVEPFLNFNNFARSISTLYQIVSLEGWTELLMQVMQSTGEGTPPELFASPFNGVFIILFNNVSIVFILTLFVSVIIDNYSRVTGRAYLTKSQIQWYQVKKFLKQVKPSKRMDRSNMPGLRRLCYNLTVEKNIVWWQTLNLCLFIHIIALLSETFPERDGINTARYVFLMISSSIFIVNSLMLCYALGYKSFIQNKWNLFQALVSIGAFVTTILSFPIDSSSIFINFNKLFLVAMLTFIFPRSNKLSQLLRFASASFPSLASLIFTWFVVFMVYAIAMNQIFGMTKTGPNTTGNINLRSVPKALILLFRCSFGEGWNDIMSDFTVESPWCTADQTLDDSDCGSQQYAYILFMSWNVISMYIFLNLFVSLILDSFSYINSGSDYVDLISREEVRKFKRAWQQFDPNGTGFIKPYDLPKFLHSLTGSLSFRFYSGDLSIPELCRKWIRRNNPHDPYDISVNYDEVENIMNKMDIPKIQERRRVYERFLEEAIMNMEIHEEPGISFTRILLQIPLYNSFDPSQCLILLDFLDRRLFYQKLEKRMKLKRVYETVAAFACRWKYVENKRHGVRDTNINFDKELKRSSYFANEELSLKEPMEEQDEVSVSDTEDSSSDNELIPLHKDNLKVHKGDYYPKSPVHLFKGTDKFGQDHDVYHHPVRSEAAHSPSQLSPSIHSAPWEDKSNLSAVDLTTIGETLENSSWGDAFREVTSRGSTSHRIISRRPSTNGSDNSYNSQSYEDKKFS
>PIS53790.1_transcript=CJI97_003476_t1_gene=CJI97_003476_organism=Candida_auris_strain_B11221_gene_product=unspecified product_transcript_product=unspecified product_location=PGLS01000004_2778704-2785273|_protein_length=2189_sequence_SO=supercontig_SO=protein_coding_gene_is_pseudo=false 59
MSHGIHIHEPSSDDEYGAPYHVQNPFVSSSERRARESGEYRRRTVSSRGSRYSSSPVLEPISRSTTMEKRLPSYVEEHVPHEDYDFIDHAVESDFDAIQRGVVDALGTNDHSGLWRVGTSHRDEEQEPSSPQSTPYNRYPDTHPDYTLESDLTYDIPLITFNQPDTSQNTAASERPQLKLTTQDLDSLEAGAYRAPSPSRAPQSPSKLPDFLTRMSNRIAGDNNPPPTPSAERSHSFSEFLHPSTSSKHPESPSPSAQEPTFGSVQSIDTSAEHHSDDGHSKVSSDGQTRDIPTLSTESVNNISRPTLQRTHSDAVSGVSGGSVPLSAAAKPFFSKIERAERFDHLYLYGKSCGMFTSKSKLRIMCHRLVSHAMTSSFLLFLLVLQTALLSYREWNPEALDGYYYSGYNWADYILMAINILYSIEVFAKIIAYGFISDKVMFDELGLEYPSTGFLMSAKRAIDNIPFTSIIKRLYHKWADTRRLKSADLNIKYDDFVSNEDSFNHHRREDPHKPEFTSFAAGQSPQMNGVRKQNTFLYSTQIRRKVDEMNLRRAYLRTSWQVIDFISMVCFWISLPLSYNHYDAKHHIFLFRALSCLRILRLCNLTTGTNIILRAIHSAIPQLVDVSLFICCFWVIFGIIGVQSFKSSLTRHCQWTNPEDPSETYLNSDSYCGSFIGRDGFVRSFLERDGSSSGVIKGYRCPMYSVCQSGENPYGGTVNFDNIFQSMQLVFVIMSANTFTDIMYYTMDTDNIGSSLFFIFCIFILTVWLLNVFIAVIVTSFNIAQLEDAEDKKRKDEGRRTSLLAIFGFNDKLHNQKVYPLIQKRLYLRIYYKIEIFFVMLIATDLIIQALRDHNMSNQRAHGLYRFEAAVTATLFVEIIIRFLLYYPHWRTFFMSRRNFFDMFLAIITGIIILGPVKSLLGHAYYWLTVFQIARIYRVVLSIGITRNLWMKLTNNIKAIFDLALFYYILLFLSSIIVTRYFEGTATKEDTTEDFFTSLYTLPNAFMSLYIITTTENWTTAVYGLQEAAKTVSMRAFGTIFLYAWFVVSNTMILGIFIAVIARTLEVSEEGKRKQQLLQFIDNMTKRLQSITHETGALSKWKHKIFKRKDDKNIERAMTNLLLSGTAVNEFLEKDLEPEDRDDEEIKPLPRNPVQRWIKVNFTRALSVVKNPFYSSGRKSIPLESFDPAKFAQNVITERNQLVSSQDEYLRNNPMFNTVFYMLGPRHRLRRFCQRIVFSSYGERVDGVEPNKTVGEIFIALMFLSTVGIVVTTCILTPLFRRDIINQEGKWSWAFIIDVVFICIFTIELLIKITADGIIFTPNAYFRSSWNWIDFIALASLWIEFISVLRNDGHLSRIVRGLKALRALRLLTISETAKSNFHYTMISGFGKIMSAALISITLLLPFSIWGLNIFTGRLGTCTDDSLGEADCYNESGNTVFDWDVISPNAYVEPFLNFNNFARSISTLYQIVSLEGWTELLMQVMQSTGEGTPPELFASPFNGVFIILFNNVSIVFILTLFVSVIIDNYSRVTGRAYLTKSQIQWYQVKKFLKQVKPSKRMDRSNMPGLRRLCYNLTVEKNIVWWQTLNLCLFIHIIALLSETFPERDGINTARYVFLMISSSIFIVNSLMLCYALGYKSFIQNKWNLFQALVSIGAFVTTILSFPIDSSSIFINFNKLFLVAMLTFIFPRSNKLSQLLRFASASFPSLASLIFTWFVVFMVYAIAMNQIFGMTKTGPNTTGNINLRSVPKALILLFRCSFGEGWNDIMSDFTVESPWCTADQTLDDSDCGSQQYAYILFMSWNVISMYIFLNLFVSLILDSFSYINSGSDYVDLISREEVRKFKRAWQQFDPNGTGFIKPYDLPKFLHSLTGSLSFRFYSGDLSIPELCRKWIRRNNPHDPYDISVNYDEVENIMNKMDIPKIQERRRVYERFLEEAIMNMEIHEEPGISFTRILLQIPLYNSFDPSQCLILLDFLDRRLFYQKLEKRMKLKRVYETVAAFACRWKYVENKRHGVRDTNINFDKELKRSSYFANEELSLKEPMEEQDEVSVSDTEDSSSDNELIPLHKDKLKVHKGDYYPKSPVHLFKGTDKFGQDHDVYHHPVRSEAAHSPSQLSPSIHSAPWEDKSNLSAVDLTTIGETLENSSWGDAFREVTSRGSTSHRIISRRPSTNGSDNSYNSQSYEDKKFS
>PSK79011.1_transcript=CJJ07_001094_t1_gene=CJJ07_001094_organism=Candida_auris_strain_B11243_gene_product=unspecified product_transcript_product=unspecified product_location=PYGM01000010_78299-84868|_protein_length=2189_sequence_SO=supercontig_SO=protein_coding_gene_is_pseudo=false 60
MSHGIHIHEPSSDDEYGAPYHVQNPFVSSSERRARESGEYRRRTVSSRGSRYSSSPVLEPISRSTTMEKKLPSYVEEHVPHEDYDFIDHAVESDFDAIQRGVVDALGTNDHSGLWRVGTSHRDEEQEPSSPQSTPYNRYPDTHPDYTLESDLTYDIPLITFNQPDTSQNTAASERPQLKLTTQDLDSLEAGAYRAPSPSRAPQSPSKLPDFLTRMSNRIAGDNNPPPTPSAERSHSFSEFLHPSTSSKHPESPSPSAQEPTFGSVQSIDTSAEHHSDDGHSKVSSDGQTREIPTLSTESVNNISRPTLQRTHSDAVSGVSGGSVPLSAAAKPFFSKIERAERFDHLYLYGKSCGMFTSKSKLRIMCHRLVSYPMTSSFLLFLLVLQTALLSYREWNPEALDGYYYSGYNWADYILMAINILYSIEVFAKIIAYGFISDKVMFDELGLEYPSTGFLMSAKRAIDNIPFTSIIKRLYHKWADTRRLKSADLNIKYDDFVSNEDSFNHHRREDPHKPVFTSFAAGQSPQMNGVRKQNTFLYSTQIRRKVDEMNLRRAYLRTSWQVIDFISMVCFWISLPLSYNHYDAKHHIFLFRALSCLRILRLCNLTTGTNIILRAIHSAIPQLVDVSLFICCFWVIFGIIGVQSFKSSLTRHCQWTNPEDPSETYLNSDSYCGSFIGRDGFVRSFLERDGSSSGVIKGYRCPMYSVCQSGENPYGGTVNFDNIFQSMQLVFVIMSANTFTDIMYYTMDTDNIGSSLFFIFCIFILTVWLLNVFIAVIVTSFNIAQLEDAEDKKRKDEGRRTSLLAIFGFNDKLHNQKVYPLIQKRLYLRIYYKIEIFFVMLIATDLIIQALRDHNMSDQRAHGLYRFEAAVTATLFVEIIIRFLLYYPHWRTFFMSRRNFFDMFLAIITGIIILGPVKSLLGHAYYWLTVFQIARIYRVVLSIGITRNLWMKLTNNIKAIFDLALFYYILLFLSSIIVTRYFEGTATKEDTTEDFFTSLYTLPNAFMSLYIITTTENWTTAVYGLQEAAKTVSSRAFGTIFLYAWFVVSNTMILGIFIAVIARTLEVSEEGKRKQQLLQFIDNMTKRLQSITHETGALSKWKHKIFKRKDDKNIERAMTNLLLSGTAVNEFLEKDLEPEDRDDEEIKPLPRNPVQRWIKVNFTRALSVVKNPFYSSGRKSIPLESFDPAKFAQNVITERNQLVSSQDEYLRNNPMFNTVFYMLGPRHRLRRFCQRIVFSSYGERVDGVEPNKTVGEIFIALMFLSTVGIVVTTCILTPLFRRDIINQEGKWSWAFIIDVVFICIFTIELLIKITADGIIFTPNAYFRSSWNWIDFIALASLWIEFISVLRNDGHLSRIVRGLKALRALRLLTISETAKSNFHYTMISGFGKIMSAALISITLLLPFSIWGLNIFTGRLGTCTDDSLGEADCYNESGNTVFDWDVISPNAYVEPFLNFNNFARSISTLYQIVSLEGWTELLMQVMQSTGEGTPPELFASPFNGVFIILFNNVSIVFILTLFVSVIIDNYSRVTGRAYLTKSQIQWYQVKKFLKQVKPSKRMDRSNMPGLRRLCYNLTVEKNIVWWQTLNLCLFIHIIALLSETFPERDGINTARYVFLMISSSIFIVNSLMLCYALGYKSFIQNKWNLFQALVSIGAFVTTILSFPIDSSSIFINFNKLFLVAMLTFIFPRSNKLSQLLRFASASFPSLASLIFTWFVVFMVYAIAMNQIFGMTKTGPNTTGNINLRSVPKALILLFRCSFGEGWNDIMSDFTVESPWCTADQTLDDSDCGSQQYAYILFMSWNVISMYIFLNLFVSLILDSFSYINSGSDYVDLISREEVRKFKRAWQQFDPNGTGFIKPYDLPKFLHSLTGSLSFRFYSGDLSIPELCRKWIRRNNPHDPYDISVNYDEVENIMNKMDIPKIQERRRVYERFLEEAIMNMEIHEEPGISFTRILLQIPLYNSFDPSQCLILLDFLDRRLFYQKLEKRMKLKRVYETVAAFACRWKYVENKRHGVRDTNINFDKELKRSSYFANEELSLKEPMEEQDEVSVSDTEDSSSDNELIPLHKDNLKVHKGDYYPKSPVHLFKGIDKFGQDHDVYHHPVRSEAAHSPSQLSPSIHSAPWEDKSNLSAVDLTTIGETLENSSWGDAFREVTSRGSTSHRIISRRPSTNGSDNSYNSQSYEDKKFS
>QEL58656.1_transcript=CJJ09_000704_t1_gene=CJJ09_000704_organism=Candida_auris_strain_B11245_gene_product=unspecified product_transcript_product=unspecified product_location=CP043442_1532110-1538481_-__protein_length=2123_sequence_SO=chromosome_SO=protein_coding_gene_is_pseudo=false 61
MEKKLPSYVEEHVPHEDYDFIDHAVESDFDAIQRGVVDALGTNDHSGLWRVGTSHRDEEQEPSSPQSTPYNRYPDTHPDYTLESDLTYDIPLITFNQPDTSQNTAASERPQLKLTTQDLDSLEAGAYRAPSPSRAPQSPSKLPDFLTRMSNRIAGDNNPPPTPSAERSHSFSEFLHPSTSSKHPESPSPSAQEPTFGSVQSIDTSAEHHSDDGHSKVSSDGQTREIPTLSTESVNNISRPTLQRTHSDAVSGVSGGSVPLSAAAKPFFSKIERAERFDHLYLYGKSCGMFTSKSKLRIMCHRLVSYPMTSSFLLFLLVLQTALLSYREWNPEALDGYYYSGYNWADYILMAINILYSIEVFAKIIAYGFISDKVMFDELGLEYPSTGFLMSAKRAIDNIPFTSIIKRLYHKWADTRRLKSADLNIKYDDFVSNEDSFNHHRREDPHKPVFTSFAAGQSPQMNGVRKQNTFLYSTQIRRKVDEMNLRRAYLRTSWQVIDFISMVCFWISLPLSYNHYDAKHHIFLFRALSCLRILRLCNLTTGTNIILRAIHSAIPQLVDVSLFICCFWVIFGIIGVQSFKSSLTRHCQWTNPEDPSETYLNSDSYCGSFIGRDGFVRSFLERDGSSSGVIKGYRCPMYSVCQSGENPYGGTVNFDNIFQSMQLVFVIMSANTFTDIMYYTMDTDNIGSSLFFIFCIFILTVWLLNVFIAVIVTSFNIAQLEDAEDKKRKDEGRRTSLLAIFGFNDKLHNQKVYPLIQKRLYLRIYYKIEIFFVMLIATDLIIQALRDHNMSDQRAHGLYRFEAAVTATLFVEIIIRFLLYYPHWRTFFMSRRNFFDMFLAIITGIIILGPVKSLLGHAYYWLTVFQIARIYRVVLSIGITRNLWMKLTNNIKAIFDLALFYYILLFLSSIIVTRYFEGTATKEDTTEDFFTSLYTLPNAFMSLYIITTTENWTTAVYGLQEAAKTVSSRAFGTIFLYAWFVVSNTMILGIFIAVIARTLEVSEEGKRKQQLLQFIDNMTKRLQSITHETGALSKWKHKIFKRKDDKNIERAMTNLLLSGTAVNEFLEKDLEPEDRDDEEIKPLPRNPVQRWIKVNFTRALSVVKNPFYSSGRKSIPLESFDPAKFAQNVITERNQLVSSQDEYLRNNPMFNTVFYMLGPRHRLRRFCQRIVFSSYGERVDGVEPNKTVGEIFIALMFLSTVGIVVTTCILTPLFRRDIINQEGKWSWAFIIDVVFICIFTIELLIKITADGIIFTPNAYFRSSWNWIDFIALASLWIEFISVLRNDGHLSRIVRGLKALRALRLLTISETAKSNFHYTMISGFGKIMSAALISITLLLPFSIWGLNIFTGRLGTCTDDSLGEADCYNESGNTVFDWDVISPNAYVEPFLNFNNFARSISTLYQIVSLEGWTELLMQVMQSTGEGTPPELFASPFNGVFIILFNNVSIVFILTLFVSVIIDNYSRVTGRAYLTKSQIQWYQVKKFLKQVKPSKRMDRSNMPGLRRLCYNLTVEKNIVWWQTLNLCLFIHIIALLSETFPERDGINTARYVFLMISSSIFIVNSLMLCYALGYKSFIQNKWNLFQALVSIGAFVTTILSFPIDSSSIFINFNKLFLVAMLTFIFPRSNKLSQLLRFASASFPSLASLIFTWFVVFMVYAIAMNQIFGMTKTGPNTTGNINLRSVPKALILLFRCSFGEGWNDIMSDFTVESPWCTADQTLDDSDCGSQQYAYILFMSWNVISMYIFLNLFVSLILDSFSYINSGSDYVDLISREEVRKFKRAWQQFDPNGTGFIKPYDLPKFLHSLTGSLSFRFYSGDLSIPELCRKWIRRNNPHDPYDISVNYDEVENIMNKMDIPKIQERRRVYERFLEEAIMNMEIHEEPGISFTRILLQIPLYNSFDPSQCLILLDFLDRRLFYQKLEKRMKLKRVYETVAAFACRWKYVENKRHGVRDTNINFDKELKRSSYFANEELSLKEPMEEQDEVSVSDTEDSSSDNELIPLHKDNLKVHKGDYYPKSPVHLFKGIDKFGQDHDVYHHPVRSEAAHSPSQLSPSIHSAPWEDKSNLSAVDLTTIGETLENSSWGDAFREVTSRGSTSHRIISRRPSTNGSDNSYNSQSYEDKKFS
>B9J08_003401-t37_1-p1_transcript=B9J08_003401-t37_1_gene=B9J08_003401_organism=Candida_auris_strain_B8441_gene_product=hypothetical protein_transcript_product=hypothetical protein_location=PEKT02000007_1648607-1655176|_protein_length=2189_sequence_SO=supercontig_SO=protein_coding_gene_is_pseudo=false 62
MSHGIHIHEPSSDDEYGAPYHVQNPFVSSSERRARESGEYRRRTVSSRGSRYSSSPVLEPISRSTTMEKRLPSYVEEHVPHEDYDFIDHAVESDFDAIQRGVVDALGTNDHSGLWRVGTSHRDEEQEPSSPQSTPYNRYPDTHPDYTLESDLTYDIPLITFNQPDTSQNTAASERPQLKLTTQDLDSLEAGAYRAPSPSMAPQSPSKLPDFLTRMSNRIAGDNNPPPTPSAERSHSFSEFLHPSTSSKHPESPSPSAQEPTFGSVQSIDTSAEHHSDDGHSKVSSDGQTRDIPTLSTESVNNISRPTLQRTHSDAVSGVSGGSVPLSAAAKPFFSKIERAERFDHLYLYGKSCGMFTSKSKLRIMCHRLVSHPMTSSFLLFLLVLQTALLSYREWNPEALDGYYYSGYNWADYILMAINILYSIEVFAKIIAYGFISDKVMFDELGLEYPSTGFLMSAKRAIDNIPFTSIIKRLYHKWADTRRLKSADLNIKYDDFVSNEDSFNHHRREDPHKPEFTSFAAGQSPQMNGVRKQNTFLYSTQIRRKVDEMNLRRAYLRTSWQVIDFISMVCFWISLPLSYNHYDAKHHIFLFRALSCLRILRLCNLTTGTNIILRAIHSAIPQLVDVSLFICCFWVIFGIIGVQSFKSSLTRHCQWTNPEDPSETYLNSDSYCGSFIGRDGFVRSFLERDGSSSGVIKGYRCPMYSVCQSGENPYGGTVNFDNIFQSMQLVFVIMSANTFTDIMYYTMDTDNIGSSLFFIFCIFILTVWLLNVFIAVIVTSFNIAQLEDAEDKKRKDEGRRTSLLAIFGFNDKLHNQKVYPLIQKRLYLRIYYKIEIFFVMLIATDLIIQALRDHNMSDQRAHGLYRFEAAVTATLFVEIIIRFLLYYPHWRTFFMSRRNFFDMFLAIITGIIILGPVKSLLGHAYYWLTVFQIARIYRVVLSIGITRNLWMKLTNNIKAIFDLALFYYILLFLSSIIVTRYFEGTATKEDTTEDFFTSLYTLPNAFMSLYIITTTENWTTAVYGLQEAAKTVSSRAFGTIFLYAWFVVSNTMILGIFIAVIARTLEVSEEGKRKQQLLQFIDNMTKRLQSITHETGALSKWKHKIFKRKDDKNIERAMTNLLLSGTAVNEFLEKDLEPEDRDDEEIKPLPRNPVQRWIKVNFTRALSVVKNPFYSSGRKSIPLESFDPAKFAQNVITERNQLVSSQDEYLRNNPMFNTVFYMLGPRHRLRRFCQRIVFSSYGERVDGVEPNKTVGEIFIALMFLSTVGIVVTTCILTPLFRRDIINQEGKWSWAFIIDVVFICIFTIELLIKITADGIIFTPNAYFRSSWNWIDFIALASLWIEFISVLRNDGHLSRIVRGLKALRALRLLTISETAKSNFHYTMISGFGKIMSAALISITLLLPFSIWGLNIFTGRLGTCTDDSLGEADCYNESGNTVFDWDVISPNAYVEPFLNFNNFARSISTLYQIVSLEGWTELLMQVMQSTGEGTPPELFASPFNGVFIILFNNVSIVFILTLFVSVIIDNYSRVTGRAYLTKSQIQWYQVKKFLKQVKPSKRMDRSNMPGLRRLCYNLTVEKNIVWWQTLNLCLFIHIIALLSETFPERDGINTARYVFLMISSSIFIVNSLMLCYALGYKSFIQNKWNLFQALVSIGAFVTTILSFPIDSSSIFINFNKLFLVAMLTFIFPRSNKLSQLLRFASASFPSLASLIFTWFVVFMVYAIAMNQIFGMTKTGPNTTGNINLRSVPKALILLFRCSFGEGWNDIMSDFTVESPWCTADQTLDDSDCGSQQYAYILFMSWNVISMYIFLNLFVSLILDSFSYINSGSDYVDLISREEVRKFKRAWQQFDPNGTGFIKPYDLPKFLHSLTGSLSFRFYSGDLSIPELCRKWIRRNNPHDPYDISVNYDEVENIMNKMDIPKIQERRRVYERFLEEAIMNMEIHEEPGISFTRILLQIPLYNSFDPSQCLILLDFLDRRLFYQKLEKRMKLKRVYETVAAFACRWKYVENKRHGVRDTNINFDKELKRSSYFANEELSLKEPMEEQDEVSVSDTEDSSSDNELIPLHKDNLKVHKGDYYPKSPVHLFKGTDKFGQDHDVYHHPVRSEAAHSPSQLSPSIHSAPWEDKSNLSAVDLTTIGETLENSSWGDAFREVTSRGSTSHRIISRRPSTNGSDNSYNSQSYEDKKFS
>CLCR_11331-t43_1-p1_transcript=CLCR_11331-t43_1_gene=CLCR_11331_organism=Cladophialophora_carrionii_KSF_gene_product=Calcium-channel protein cch1_transcript_product=Calcium-channel protein cch1_location=LGRB01000010_980034-986484_-__protein_length=2133_sequence_SO=contig_SO=protein_coding_gene_is_pseudo=false 63
MSSRDRTPPKAIGPQSIPLRDLSRPPDSGSDETDDLGSATVGHKKRHSRTRSLLAGRRTPNYARLNDHEESPTRGGPSGAPNRLVGLSVRGGGGSDTHSPVEDIGGFAAATVGLDLQLPSTPPSVGLRRPSIITTAAEGEVHEADSPFSPPDSDTTPLTASQRLTSSLKTSSSTSRGQRHDRQGKGSSVHWTDGESPSFVRGRASRLGDDLPTLDTGAGMHRKLSTGSGISRLSASRAESGERSRSLSPSPSPMARANSMLREISQRVVNLSNDSDMVEQSIRRKSSVRQHRRPSTTSPALPLPGIEDEEEAPPHQAPPLEKVPSAEVTAEPFTPFTPSAPSTPAYHPNPLLGRSWGIFGPENALRKWLCEILVHPLTEPLILVLIVAQTVLLAVNAASDAVYLETRTKRWGSTGFDYAIFGLFVVYTLELIARTIVSGFISNPVQFSTINRSVGLKKAVLQKAHTLFAPQDAREAPRMANDGPTQPSIVRSFTGLPEPGGPGHTKQQQRIRLARRAFLRHSFNRLDFVAVVSYWISFVMQISGVEDSKHVYVFNMLSCLRILRLLGLTAGTSIILRSLKKAAPLLVHVAFLIGFFWLIFGIVGVQSFKSSLRRTCVWVGDDGSGQNFTLNIAPDNIQFCGGYFDAVTGDEMPWLKSDGSQGANSAKGYLCPQNSLCVESGNGPYNGTVSFDNIAQSLELVFVIISSNTFSDLLYYLTDSDYLAAALYFAAGIVVLSLWLVNLLVAVITSSFQIIREESKQSAFTADKIDGPHLDEDLKTKRSQLKKIYDKTHIFWVLVIVYDLVVQSLRSATQSPSRESFIMNSESVVTFLLLLEIILRFLCDWRHFLHGKRNIVDLLLAIVTAVMQIPTIRNSGRAYAWLSVFQIARIYRVVLAVRVTRELVMVVFGNIVGLLNLILFVFLFTFLAAILASQLFRGDFPPADAGGELINVTFFDIWNSFLGMYQVFSSENWTTLMYNSTQFNNIWDTAWLSAIFFILWFVVSNLIVLNMFIAVIQESFDVSEDEKRLEQVKAFLRQKEMTGSASGNLSLAAVFKMGRESLRHRDALEYGSAAVEQLLKEAVVKDFLDEQDQGLARRPTSMHLDQIPTVKPGFLSKYWGKVTGLAGTREPNPFYSNATVSRANEDFDPRLVAQRVVATAENRRRAQRQYLQKHPKYNVSLFIFKPDNPIRKLCQYLVGPGRGSERVEGVSPFKPAWYAFSAFTYLAIVAMVILACITTPLYQRDYYLENSLSITNWFVWTDLGFAALFTIEAAIKVIADGLFFTPHAYFRSVWGFIDGVVLITLWINVITAMFRDDGVSRAVGAFKALRALRLLNISDTARQTFYSVIIVGGYKVLAAAFVSMSLLIPFAILGVNLFNGQLEACNDGDFGYSALSNCVGEYNSTPFNWPVLAPRQVANPWFDFDDFGSALFILFQIVSQEGWVDVMWSGTSITGRGTQPEPLASSGNAVYFIIFNLLGAVFVLTLFISVFMRNYTEQTGVAYLTAEQRSWLELRKLLRQISPSKRSLGVESNKWKKWCYDLSIQKRGLWQRFITLLLVFHLILLTVDFYPEPEWWSKLRKFIFLAITLVLIANIVIRIVGLSWNRFRRSSWDLYSIFSVSGIFVTSLISLSTIDNRAFEQLQKLFLVSATFLLIPRNNQLDQLFKTAAASLPLIANLLATWFVLFLVFAIALTQAFGLTRFGPNESNNVNFRTVPKALILLFRTSIGEGWNQIMEDFASIEPPFCVREDSFFASDCGSAGWARALFIAWNIISMYIFVSLFVSMIFESFSYVYQQSSGMSIVSRDEIRRYKQAWAEFDPNSTGFISKEQFPRLLGELSGIWQMRIYDGDFTVRAIKEDCSIQPGDPVRPPGRVVDGLDLDKLAERVNQIPVKEIQQRRARLNVFYEEVMLTADPDRGIPFTAVLFLLTHYNVITDSRSLRLQEFLRRRARLQRVQETIRRNTVVGFFDTLHWSRKFKKAVERRRSGRLAAPPSLPVPEIFIEDPDDNMEESSFTEPRDFTESRQSYTPKKQSVNLPPIDTSLPSGSSLRSPSPIDGSPASSPIRTRLGSVDTSYHGATRSSPTTPTLSHSRQASNTGQLDGQGMMESFDNSAWGESIRRSFTTRVRHDTSRG
>KAG2002361.1_transcript=CC2G_004560_t1_gene=CC2G_004560_organism=Coprinopsis_cinerea_#326_gene_product=high-affinity cell membrane calcium channel_ variant 2_transcript_product=high-affinity cell membrane calcium channel_ variant 2_location=JAAGWA010000013_398261-405847_-__protein_length=2153_sequence_SO=supercontig_SO=protein_coding_gene_is_pseudo=false 64
MDDDRAGPSYLHQPSPKSAASAVDLSGTNVGLTSARLNHPSAPSSPSLEVNIRTTRRRTSWGNRESIDEALGPLGQVPSSATDTNPTRFMAGRLTSSPPPTAPARYIGRRHETDDPFTTPGFYEVRNTYYSSVEAGPSRTSLIHDHGDNDEYDGHREDDEAHLTANMSQMGVTSSRSRSPSQIVSPSSSSDDPENSGAASMMSPRSKRKSGGKRYSVAQSPLKLGESAIKTVSGGLRRMSLRVVNLAGTGMADQLRLKDLDEPMSAKSEEDGPPAIVDLKEVLPLRGRTLGFLGPDSKLRQLLYRFLIHPWTEPMILVLIIANAVVLSIQAFPSLTLPTANGPALPPRVKGYFHTWEDYVLFGLFIVFTVEALARMAVTGFLFDPDVSMFEPFAAPNTNSIAETYTPTPGPIGPGIARQTSLSRGKSITQKFRTMKQTLLRPFALSSSKPPSASPLTATVPPPTARNGMSSSIHPTYPPPPPDDGTLKGRIKHVAHSVHQTIRDPNTPTFLSRAMRSDYQNGDEIKLPFRLSIDHLHDKTTRNVPYLRQSWSRIDFIAIVSFWITFALAMAGLERGEYHIGIFRAMSVIRTARLLTITSGTTTIMHSLKTARPLLTSVALFVLFAIVLFSIIGIQSFGGSLRRSCFFNPTLGEPEVLIDEQFCGGYIDPVTLREVGYVQLDGRRSNTVKGYICPLGQTCKETVNPKDNIESFDAIHYAALQVVIIATANGWTPLMYSMMDAEFFVSCFFFVIGVIVLNFWLINLFVAVITNSFAAIRSATKKSAFGAAPLIQTEKDMDDGWAVVDNRKSASSTNIAKTFYSHTKWCWVLLALASLALQASRKVDMTRQHELILYYGELAITCAFDLEIVLRVLATLPDWRTFFQHANNWLDSFLALVCSIIQIPVIRNSTLYPWFTIFQLVRFYRVILVVPRMKPLLLAVFGNMYGLVNMSLFLMLVNYIAALVAVQLLRGDLGNDANINFGELFNSFLAMYQVFSSENWVDVLYGAGQAQIELGQTAISLFFISAWMLFANFIVLQMFIAVINENFEVAEEAKKGKQATHYWSQQQEKKGTASWFRKLNPYRWIKANPVTVKVENLPSSLVLPMQKTLVQDYNIPKADPKDRAMSNTKSLLKRRFRPKHYSSKSITALEKLFAGDAKQSAEAIPMNTFRSGQGHSQDSNPDPYYEEIERHLELIASVNNEAAYKDNEDDEYQERRAQKADFMRDHPSYDKVFWVISQKNWLRKMCQKVVQPARGERIFGEPYSPVALPIFQLIILLTVVGGIVVESVATPLYRRNYYEEHGFVRGSWFDIAEAAFGFTLFIEFLIKVIADGFLLTPNAYLRSIWNGLDFLIMVGIIVNVVTGLIFIGGLSRITRALKALRALRLITLIDQMRNTFQNLIISGALRIMDAAILALLYMIPYAVWGLNIFAGKLNLCNDGDVDGLADCVNEYTNTVIGDSFPFPVPRVWDNPSPSTTFSFDNFKSSLLILFEIVSFEGWVDAMWVVASITGPNEQPRTNASQWNSIFFVIYNLLGGVVILTLFISIIIGNFSSRTGSAFLTMAQREWIDLQKLFKRQKPSKRPKRRPANGFQAWCFDRAVQKHGWWSRTFTVLIVVHVIALMTQAFSTNKVAEMPRNILFLALMMLFIIDVYVRLYGLRWRSFKANGWNLFDLVAAHGSFVTTILVVAGLRNFVVVQFQKLFLVSIAFKLVQRTNSLNMLFKTAVSSLPVILSLLGLWLILFIFFGILFVEVFGLAKWGDYETRTTNFRSLGSALVMLAFQSTGEGWNQYMHDYALSYPRCTTAPSAQHSSDCGSAAWSFGLFIAWNLLSMYIFVNMFTGVVVENFSYVFQASGSGAKSITREQMRSFKKLWAQYSNPRTGYLERQNFTKFFNKLSGIFEVRIYPAEYSVPNILAFCRDPLGEQAWSPKVVEGVDLSKLERMLDTIDYQEIRKRRTVYARLYHEATISHEPGLGISFTNMLILLAHHKLIVDAEALVLDDLVIRTEVNKLVTDLVNLDRVRSLLRTLTFRRRFLRHLEEKRASKYEQGVLLPPVRLNSIDFRWQKSPPSWLTACRRRHPLRQCTFHHQTPQEALHQVDVSPLKIFPFRWSSNPAVQGCKGAMASGTVKDGHYRCSRMVSAPIVHRWWRRTRMRS
>KAG2002360.1_transcript=CC2G_004560_t2_gene=CC2G_004560_organism=Coprinopsis_cinerea_#326_gene_product=high-affinity cell membrane calcium channel_ variant 2_transcript_product=high-affinity cell membrane calcium channel_location=JAAGWA010000013_398126-405847_-__protein_length=2163_sequence_SO=supercontig_SO=protein_coding_gene_is_pseudo=false 65
MDDDRAGPSYLHQPSPKSAASAVDLSGTNVGLTSARLNHPSAPSSPSLEVNIRTTRRRTSWGNRESIDEALGPLGQVPSSATDTNPTRFMAGRLTSSPPPTAPARYIGRRHETDDPFTTPGFYEVRNTYYSSVEAGPSRTSLIHDHGDNDEYDGHREDDEAHLTANMSQMGVTSSRSRSPSQIVSPSSSSDDPENSGAASMMSPRSKRKSGGKRYSVAQSPLKLGESAIKTVSGGLRRMSLRVVNLAGTGMADQLRLKDLDEPMSAKSEEDGPPAIVDLKEVLPLRGRTLGFLGPDSKLRQLLYRFLIHPWTEPMILVLIIANAVVLSIQAFPSLTLPTANGPALPPRVKGYFHTWEDYVLFGLFIVFTVEALARMAVTGFLFDPDVSMFEPFAAPNTNSIAETYTPTPGPIGPGIARQTSLSRGKSITQKFRTMKQTLLRPFALSSSKPPSASPLTATVPPPTARNGMSSSIHPTYPPPPPDDGTLKGRIKHVAHSVHQTIRDPNTPTFLSRAMRSDYQNGDEIKLPFRLSIDHLHDKTTRNVPYLRQSWSRIDFIAIVSFWITFALAMAGLERGEYHIGIFRAMSVIRTARLLTITSGTTTIMHSLKTARPLLTSVALFVLFAIVLFSIIGIQSFGGSLRRSCFFNPTLGEPEVLIDEQFCGGYIDPVTLREVGYVQLDGRRSNTVKGYICPLGQTCKETVNPKDNIESFDAIHYAALQVVIIATANGWTPLMYSMMDAEFFVSCFFFVIGVIVLNFWLINLFVAVITNSFAAIRSATKKSAFGAAPLIQTEKDMDDGWAVVDNRKSASSTNIAKTFYSHTKWCWVLLALASLALQASRKVDMTRQHELILYYGELAITCAFDLEIVLRVLATLPDWRTFFQHANNWLDSFLALVCSIIQIPVIRNSTLYPWFTIFQLVRFYRVILVVPRMKPLLLAVFGNMYGLVNMSLFLMLVNYIAALVAVQLLRGDLGNDANINFGELFNSFLAMYQVFSSENWVDVLYGAGQAQIELGQTAISLFFISAWMLFANFIVLQMFIAVINENFEVAEEAKKGKQATHYWSQQQEKKGTASWFRKLNPYRWIKANPVTVKVENLPSSLVLPMQKTLVQDYNIPKADPKDRAMSNTKSLLKRRFRPKHYSSKSITALEKLFAGDAKQSAEAIPMNTFRSGQGHSQDSNPDPYYEEIERHLELIASVNNEAAYKDNEDDEYQERRAQKADFMRDHPSYDKVFWVISQKNWLRKMCQKVVQPARGERIFGEPYSPVALPIFQLIILLTVVGGIVVESVATPLYRRNYYEEHGFVRGSWFDIAEAAFGFTLFIEFLIKVIADGFLLTPNAYLRSIWNGLDFLIMVGIIVNVVTGLIFIGGLSRITRALKALRALRLITLIDQMRNTFQNLIISGALRIMDAAILALLYMIPYAVWGLNIFAGKLNLCNDGDVDGLADCVNEYTNTVIGDSFPFPVPRVWDNPSPSTTFSFDNFKSSLLILFEIVSFEGWVDAMWVVASITGPNEQPRTNASQWNSIFFVIYNLLGGVVILTLFISIIIGNFSSRTGSAFLTMAQREWIDLQKLFKRQKPSKRPKRRPANGFQAWCFDRAVQKHGWWSRTFTVLIVVHVIALMTQAFSTNKVAEMPRNILFLALMMLFIIDVYVRLYGLRWRSFKANGWNLFDLVAAHGSFVTTILVVAGLRNFVVVQFQKLFLVSIAFKLVQRTNSLNMLFKTAVSSLPVILSLLGLWLILFIFFGILFVEVFGLAKWGDYETRTTNFRSLGSALVMLAFQSTGEGWNQYMHDYALSYPRCTTAPSAQHSSDCGSAAWSFGLFIAWNLLSMYIFVNMFTGVVVENFSYVFQASGSGAKSITREQMRSFKKLWAQYSNPRTGYLERQNFTKFFNKLSGIFEVRIYPAEYSVPNILAFCRDPLGEQAWSPKVVEGVDLSKLERMLDTIDYQEIRKRRTVYARLYHEATISHEPGLGISFTNMLILLAHHKLIVDAEALVLDDLVIRTEVNKLVTDLVNLDRVRSLLRTLTFRRRFLRHLEEKRASKYEQEIPSIVVDGMPETPPSASMYLPSPDSPGSPTPSRRVTAQDISFSLELQPGSARLQRSNGKRNSQGRTLSMFSDGVSSNRSSMVEEDPDEIMNAMQTSVWGDIMMEAAEQERDDRKGS
>CC1G_12231-t26_1-p1_transcript=CC1G_12231-t26_1_gene=CC1G_12231_organism=Coprinopsis_cinerea_okayama7#130_gene_product=high-affinity cell membrane calcium channel_transcript_product=high-affinity cell membrane calcium channel_location=AACS02000013_318182-325396_-__protein_length=1966_sequence_SO=supercontig_SO=protein_coding_gene_is_pseudo=false 66
MGVTSSRSRSPSQIVSPSSSSDDPENSGAASMMSPRSKRKSGGKRYSVAQSPLKLGESAIKTVSGGLRRMSLRVVNLAGTGMADQLRLKDLDEPMSAKSEEDGPPAIVDLKEVLPLRGRTLGFLGPDSKLRQLLYRFLIHPWTEPMILVLIIANAVVLSIQAFPSLTLPTANGPALPPRVKGYFHTWEDYVLFGLFIVFTVEALARMAVTGFLFDPDVSMFEPFAAPNTNSIAETYTPTPGPIGPGIARQTSLSRGKSITQKFRTMKQTLLRPFALSSSKPPSASPLTATVPPPTARNGMSSSIHPTYPPPPPDDGTLKGRIKHVAHSVHQTIRDPNTPTFLSRAMRSDYQNGDEIKLPFRLSIDHLHDKTTRNVPYLRQSWSRIDFIAIDGEVIDYYVWYHDYHAFLKDSKASTYKRGSIRVICYCPIFHIRIIGIQSFGGSLRRSCFFNPTLGEPEVLIDEQFCGGYIDPVTLREVGYVQLDGRRSNTVKGYICPLGQTCKETVNPKDNIESFDAIHYAALQVVIIATANGWTPLMYSMMDAEFFVSCFFFVIGVIVLNFWLINLFVAVITNSFAAIRSATKKSAFGAAPLIQTEKDMDDGWAVVDNRKSASSTNIAKTFYSHTKWCWVLLALASLALQASRKVDMTRQHELILYYGELAITCAFDLEIVLRVLATLPDWRTFFQHANNWLDSFLALVCSIIQIPVIRNSTLYPWFTIFQLVRFYRVILVVPRMKPLLLAVFGNMYGLVNMSLFLMLVNYIAALVAVQLLRGDLGNDANINFGELFNSFLAMYQVFSSENWVDVLYGAGQAQIELGQTAISLFFISAWMLFANFIVLQMFIAVINENFEVAEEAKKGKQATHYWSQQQEKKGTASWFRKLNPYRWIKANPVTVKVENLPSSLVLPMQKTLVQDYNIPKADPKDRAMSNTKSLLKRRFRPKHYSSKSITALEKLFAGDAKQSAEAIPMNTFRSGQGHSQDSNPDPYYEEIERHLELIASVNNEAAYKDNEDDEYQERRAQKADFMRDHPSYDKVFWVISQKNWLRKMCQKVVQPARGERIFGEPYSPVALPIFQLIILLTVVGGIVVESVATPLYRRNYYEEHGFVRGSWFDIAEAAFGFTLFIEFLIKVIADGFLLTPNAYLRSIWNGLDFLIMVGIIVNVVTGLIFIGGLSRITRALKALRALRLITLIDQMRNTFQNLIISGALRIMDAAILALLYMIPYAVWGLNIFAGKLNLCNDGDVDGLADCVNEYTNTVIGDSFPFPVPRVWDNPSPSTTFSFDNFKSSLLILFEIVSFEGWVDAMWVVASITGPNEQPRTNASQWNSIFFVIYNLLGGVVILTLFISIIIGNFSSRTGSAFLTMAQREWIDLQKLFKRQKPSKRPKRRPANGFQAWCFDRAVQKHGWWSRTFTVLIVVHVIALMTQAFSTNKVAEMPRNILFLALMMLFIIDVYVRLYGLRWRSFKANGWNLFDLVAAHGSFVTTILVVAGLRNFVVVQFQKLFLVSIAFKLVQRTNSLNMLFKTAVSSLPVILSLLGLWLILFIFFGILFVEVFGLAKWGDYETRTTNFRSLGSALVMLAFQSTGEGWNQYMHDYALSYPRCTTAPSAQHSSDCGSAAWSFGLFIAWNLLSMYIFVNMFTGVVVENFSYVFQASGSGAKSITREQMRSFKKLWAQYSNPRTGYLERQNFTKFFNKLSGIFEVRIYPAEYSVPNILAFCRDPLGEQAWSPKVVEGVDLSKLERMLDTIDYQEIRKRRTVYARLYHEATISHEPGLGISFTNMLILLAHHKLIVDAEALVLDDLVIRTEVNKLVTDLVNLDRVRSLLRTLTFRRRFLRHLEEKRASKYEQEIPSIVVDGMPETPPSASMYLPSPDSPGSPTPSRRVTAQDISFSLELQPGSARLQRSNGKRNSQGRTLSMFSDGVSSNRSSMVEEDPDEIMNAMQTSVWGDIMMEAAEQERDDRKGS
>USP74293.1_transcript=yc1106_01567_t1_gene=yc1106_01567_organism=Curvularia_clavata_yc1106_gene_product=EF-hand domain-containing protein _Source_UniProtKB_TrEMBL_Acc_A0A9Q8Z4Q6__transcript_product=EF-hand domain-containing protein _Source_UniProtKB_TrEMBL_Acc_A0A9Q8Z4Q6__location=CP089274_4846982-4853782|_protein_length=2146_sequence_SO=chromosome_SO=protein_coding_gene_is_pseudo=false 67
MSYPDPNHAQRHANQPIPLQDLNRPPDQHNDDAPPHHQHRRTLSDRGRNLLRNTGAIASGHFRDPHYSPIADASPSPTRHATRPQIDTGVASAHRGIRRVDDDDDPGSPLDTGAFQAAIGFGVSMQFQGETSPPVPTSGPQMSYVPYESDSYLQRAASEDQPGYFSPTYDDTARLTDPRNLQPMSGGPVTPSTPTGQDRSSFQSVHFLSPGDAALGTRHGDDIGQAEAGVGNVRESRGRSRSLSPGQFGSPLHRAGTIMRNMSQRVVNVTNDSEVAERTIRRKSTVRHARLLEPPQFPAMPEYATDGPTSPVPSTPVEKPPSPIAYQRQPSWQRPPNPLRGKSLGIFPPDSKLRMKLCDLLVHPVIEPLLLVLIIVQTVLLAVDARTKAHYNPEARDRFATFGPIDFALLGLFIVYTIETIVRIIVSGFIINPVEYSTINRQIGLKEAVLAKADQLFSGFQRQPSQRKSGINAVPPQEPQQPSVLRSFTTAQMYPDQGPSDPRQKQRIRLAHRAYLRHSFNRADFVAVTSYWIAFVLGLWEINNSRVILVFEMLSCLRIIRLLNLTSGTSVILRSLKKAAPLLVNVAFLIGFFWLLFSIVGVQSFKSSMRRTCVWQDPQGIQNFTNSDQFCGGHLLDIPGIHPAGYIPAPGRPSGPASGKGFLCPKGSLCIEGTNPSDDTQSFDNILQSLELVFVIMSSNTWSGLLYTVADTDYLISAIFFIVGIIILSLWLISLLIAVITSSFQIIREESKTSAFTGEEIKEEPTDDTNEKQRVPTLKRFYDKTTWFWVGVIAFGLVAQMMRSAYMSDFRRSFIDTVELIVTLILFVEILIRLVVDWRNFFRSKRNFTDLVIALVTVIIQLPAIKAAHDGQAYAWLTVFQIIRVYRVVLAVPMTRDLIMIVFGNAGGLLNLILFVFLLTFLASIFASQLFRGEIPEEDDSGEPIRVAFFDIYNSFLGMYQIFSSENWTTILYNVTNYQKPFGIAWIGASFCILWFIFANFIVLNMFIAVIQENFDVSEDEKRLQQVKAFLQQKEDGLTSSTGNLSLSSIFKLGQARRRDPLDYGHAATEMLLKDAVVRDFLDEGNDHESPHEEDPRPGIRPTKTIVGSGTMSTIWQRLLRRIVHREPNPFYAPLDFGRAYEDLDPRSMAKEVVSATERRKKAQREYLRNHPNYNVSLFIFRVNNPIRKFCQRVVGPGRGGDRIEGVAPSVPIWYAFSAFIYAAIIAMVLLACITTPLYQREYFMRHEFSVKNWFVWVDMGFAILFTAEALIKVIADGFFWTPNAYFRGSWGFIDGVVLITLWINVGTSFLNEGQVTRTVGAFKALRALRLLNISDSARNHFHSLIIRSWWKLFSAAFVSLSLLIPFAIYGLNLFVGKMQSCNDGDFPAGASLRDCVGEYDSSPFEWNVLAPRQASNPFYDFDNFGDSLFILFQIVSQEGWTDCMWTAMSITGFFKQPEPRASTGNSVYFIIFNLLGAVFVLTLFVSVFMRNYTEQTGVAFLTTDQRSWLELRKLLRQVSPSKRPSSTKQRESWEEWCYRRAVTKTGYWQRFITGVLILHLLLLCLEWYPGYGPWETARDYIFLVLTVTFIANVVIRIIGLSWHRFRKSAWDMFSIFSVSGSFVTSILVLARNDIRIFVQLHKLCLVSIALLLIPRNNSLDQLFKTAAASLASIGNLLATWFVLFLVYAIALTQTFGLTRFGENETGNINFRTVPKALIFLFVTSGGEGWNQFMEDFATVDKPYCTVGDKYFNSDCGSPEWARALFISWNILSMYIFVNLFVSLIYESFSYVYQRSSGLSVISREEIRRFKQAWAEFDPNGTGYISKDVFPRLLGELSGIFEMRIYDGDFTIGALIDECSVTNRRESNLPVPGHEPTKEIDIDKLNRRLAQLPVAEIQRRRKRMNTFYEEVNVSSDPDRGIQFSSLLMILAHYKVINDNKSLRLEEFLRRRARLQRVEEAVRRNVVVGFFDTLYWARRFRRAMELKKQGRMATVPQFTVPEIFIDDEDITNAQRGTATPMESPLFSPQDLHAPSPRNSAGGPPILPHLQFDQIRSRANSIQQSPTGSPTRASTQPASPMSPSGGEPDWQFASALSRPPSPLDPESGQADSRSRANSSVSAADVLEVLDNSAWGESIRRSFTQKRRS
>ODN93956.1_transcript=L203_00124_t1_gene=L203_00124_organism=Cryptococcus_depauperatus_CBS_7841_gene_product=high-affinity cell membrane calcium channel_transcript_product=high-affinity cell membrane calcium channel_location=AWGK01000001_330025-337367_-__protein_length=2092_sequence_SO=supercontig_SO=protein_coding_gene_is_pseudo=false 68
MASSRPRQNNITISTSSSIRSPPPSGGPSPVSPSSPSGTTAGLSRRQSWSMREDGDFLTDQLLSETNHLTNSGFSAEEGSASKRNVGIGGPTSSTPVGRNHRPKLSERDITWAGIDDDGMGGKDDRGLWNDGHDKTPTGRISRSYKSTLASSASPHSSSSSLDVPLRSFSEDRERLTPGQSFDIGYTGLGRSIASKRSSHKPYDTSTSTIGRRSPLRNVSQTIRKASIRVVNMMGTDTRERLGSDDDGEEVLQDEYIGSDSLRRETDGGREGWIPSPKRPNTGLVKGTPNQLRGRTLCIFGSHSILRRSMDTLMRFPWTEPTILVLIIANAVILSIQSAPTLFSPREDDGFFQSWEDVALVALFMVFTLEMFARIIVTGLLLDPETSLWESLFGPEGIVIILKNYFSRTTSNLQRRPSKIRRAAWRSHAIPHPHLKFRQSMAHNKPNGVLRGLSIPEAPFQEAVAKQKSLSDQGRPYLRHSWHRIDMIAVFAFWITFVLALTGYEATANRHIYIFRALSALRAGRLLVITSGTTTILHSLKRAGPLLVTVAYFLIFAGCIYSIIGVQSFRGSFKRACVLTDPFNSSNTITLDQLCGGWLDNKTMKPRSYLDIDGFETDVSPKGYVCPIGQVCLTTNENPNNGVSSFDNIFTSLVQIVIITSINTWAPVMYRAMDSEFFGSSLFFITGVIVLNFWLINLLIAVVINTFSDIRAETKRSAFGGDERLILSRSFLGNEPNWAAEDERVKRNRLLGVYQKTELFWVFLIVADIVVQGTKNNKSSENLLRFLKNLGLGFTLAFDLEIIIRFLAHLPNWRSFLTRRRNTFDLFLCIVCSIIQIPVISDSSIYPWLTVFQIVRWYRVILAFPRMKPLMITVFGSFAGMLNMVMFLFLINFLGALMAVQLFRGDLTKGNTVTFAQTYNSFLGMYQIFSSENWTDILYNVMGAERSYKQTAIAAIFICGWFLFANFIVMQMFIAVINENFAIAEEQKRKQQVEAFIRKAETPSAHVSWIDRLNPYRLISSRHKAIRISALPPSLVLPLKQSVGFDLATENANLSLQNPKSAKGAIRRLLGRRNDEKAIPLKILKGQARAIHGGEDEDEDDRGLTDLLPPLHATVSTDEHLDALRERKNQQADFIAAHPSFDRSLWIFKQSNPIRKFCQACFPPAYGERIFGRSHDPIMKNIAKGIVFLAVVASVVVAAIASPSYRRNLYAEKGVFRGTWFDLTEVALGSVLILEAVMKIIADGFIFAPNAYLLSLWNVLDLVILITLLINTITSLIFIGGLSRVTRALKSFRVLRMITLFSVLRDTLHAVLFAGALKILDASIFMILYLIPFAIWGLNIFSGLLYYCNDDSVSNLVGCIGEFSASSIDDSLSYLVPRVWANPTLNQSVWSFDSFRESILILFEIVSLEGWIDVMSSVMNIVGRDQQPQDQASQWNAIYLLIFNLFGGVIILTLFVSIIIKNFSTRSGNALLTTEQRQWVDLSKFIKAQTPSQLPKGRPRRPLQAWCYDRAVNKNGFWTIGFTMIYYLHILLLMMEDFSENLLDEIQLDWIFLCLTMLYAVDLLVRFYGLGFKSFRANGWNLFDLVVITGSFATTIPALQADIKGITPNQANVQLQKLFLVSITLKLVQRISSLNQLFKTSVASLPAIGNLFLLWATLFVFYAILFLEVFGLTKMGNNSSTRFQNYYSFGNALVMLAFMSTGEGWNGYMHDYTIQFPRCSESGNFLNSDCGSAPGAYLLFISWNIVSMYIFLNMFTGVVVESFAYVYQLPGKSSLNREDMRAFKKLWAEFDTERAGYLRRKDFVKFFSRLTGVFEMRPYPIESSIPYIVRNSAINLAQSSSKTNVVEGTLYTIDLGLVATQISQIDYKRVRERRELFSRLFYEARLTEEKGKGISFTSMLMMLAHYKLIDDKKALELDDLLVRRVKTERVIDMVNLDRVRSLFRAIHLRKQFLAERDARKRTLNAEAKGIPAIVLEPTPATPPGDRKGIFDPFDPTSYGTLYNSNTSVIPPGNPFSPSSPRNSDVSALSLPVETSSLPGSVPIKHATESPNKHSPSPSFSGSHNYSIPRHTALGRQLSNSSHLSSEDAHYRR
>ODN99859.1_transcript=L204_02299_t1_gene=L204_02299_organism=Cryptococcus_depauperatus_CBS_7855_gene_product=high-affinity cell membrane calcium channel_transcript_product=high-affinity cell membrane calcium channel_location=AWGL01000004_603457-611004_-__protein_length=2126_sequence_SO=supercontig_SO=protein_coding_gene_is_pseudo=false 69
MASSRPRQNNITISTSSSIRSPPPSGGPSPVSPSSPSGTTAGLSRRQSWSMREDGDFLTDQLPLETNHLTNSGFSAEEGSASKRNVGIGGPTSSTPVGRNHRPKLSERDITWAGIDDDGMGGKDNRGLWNDGHDKTPTGRISRSYKSTLASSASPHSSSSSLDVPLRSFSEDRERLTPGQSFDIGYTGLGRSTASKRSSHKPYDTSTSTIGRRSPLRNVSQTIRKASIRVVNMMGTDTRERLGSDDDGEEVLQDEYIGSDGLRRETDGGREGWIPSPKRPNTGLVKGTPNQLRGRTLCMFGSHSILRRSMDTFMRFPWTEPTILVLIIANAVILSIQSAPTLFSPREDDGFFQSWEDVALMALFMVFTLEMFARIIVTGLLLDPETSLWESLFGPEGIVIILKNYFSRTTSNLQRRPSKIRRAAWRSHAIPHPHLKFRQSMAHNKPNGVLRGLSIPEAPFQEAVAKQKSLSDQGRPYLRHSWHRIDMIAVFAFWITFVLALTGYEATANRHIYIFRALSALRAGRLLVITSGTTTILHSLKRAGPLLVTVAYFLIFAGCIYSIIGVQSFRGSFKRACVLTDPFNSSNTITLDQLCGGWLDNKTMKPRSYLDIDGFETDVSPKGYVCPIGQVCLTTNENPNNGVSSFDNIFTSLVQIVIITSINTWAPVMYRAMDSEFFGSSLFFITGVIVLNFWLINLLIAVVINTFSDIRAETKRSAFGGDERLILSRSFLGNEPNWAAEDERVKRNRLLGVYQKTELFWVFLIVADIVVQGTKNNKSSENLLRFLKNLGLGFTLAFDLEIIIRFLAHLPNWRSFLTRRRNTFDLFLCIVCSIIQIPVISDSSIYPWLTVFQIVRWYRVILAFPRMKPLMITVFGSFAGMLNMVMFLFLINFLGALMAVQLFRGDLTKGNTVTFAQTYNSFLGMYQIFSSENWTDILYNVMGAERSYKQTAIAAIFICGWFLFANFIVMQMFIAVINENFAIAEELKRKQQVEAFIRKAETPSAHVSWIDRLNPYRLISSRHKAIRISALPPSLVLPLKQSVGFDLATENANLSLQNPKSAKGAIRRLLGRRNDEKAIPLKILKGQARAINGGEDEDEDDRGLTDLLPPLHATVSTDEHLDALRERKNQQADFIAAHPSFDRSLWIFKQSNPIRKFCQACFPPAYGERIFGRSHDPIMKNIAKGIVFLAVVASVVVAAIASPSYRRNLYAEKGVFRGTWFDLTEVALGSVLILEAVMKIIADGFIFAPNAYLLSLWNVLDLVILITLLINTITSLIFIGGLSRVTRALKSFRVLRMITLFSVLRDTLHAVLFAGALKILDASIFMILYLIPFAIWGLNIFSGLLYYCNDDNVSNLAGCIGEFSASSIDSSLSYLVPRVWANPTLNQSVWSFDSFRESILILFEIVSLEGWIDVMSSVMNIVGRDQQPQDQASQWNAIFLLIFNLFGGVIILTLFVSIIIKNFSTRSGNALLTTEQRQWVDLSKFIKAQTPSQLPKGRPRRPLQAWCYDRAVNKNGFWTIGFTMIYYLHILLLMMEDFSENLLDEIQLDWIFLCLTMLYAVDLLVRFYGLGFKSFRANGWNLFDLVVITGSFATTIPALQADIKGITPNQANVQLQKLFLVSITLKLVQRISSLNQLFKTSVASLPAIGNLFLLWATLFVFYAILFLEVFGLTKMGNNSSTRFQNYYSFGNALVMLAFMSTGEGWNGYMHDYTIQFPRCSESGNFLNSDCGSAPGAYLLFISWNIVSMYIFLNMFTGVVVESFAYVYQLPGKSSLNREDMRAFKKLWAEFDTERAGYLRRKDFVKFFSRLTGVFEMRPYPIESSIPYIVRNSTINPAQSSSETNVVEGTLYTIDLGLVATQISQIDYKRVRERRELFSRLFYEARLTEEKGKGISFTSMLMMLAHYKLIDDEKALELDDLLVRRVKTERVIDMVNLDRVRSLFRAIHLRKQFLAERDARKRTLNAEAKGIPAIVLEPTPATPPGDRKGIFDPFDPTSYGTLYNSNTSVIPPGNPFSPSSPRNSDVSALSLPVETSSLPASVPIKHATESPNKHSPSPSFSGSHNYSIPRHTALGRQLSNSSHLSSEDAHYRRESSLTDSSNYDQVNDISITVWGDMMRDAVEEEEK
>CAX44365.1_transcript=CD36_01040_t1_gene=CD36_01040_organism=Candida_dubliniensis_CD36_gene_product=hypothetical protein_transcript_product=hypothetical protein_location=FM992688_229325-236092|_protein_length=2255_sequence_SO=chromosome_SO=protein_coding_gene_is_pseudo=false 70
MDNNSNTHSSRGRPGIIINPPTESNLNIQHISEEEQASYDEDYDPNKTYISDSQYWQRQSFLHNEDDLASVEIPELHQIQDRAPDSLSIHSDKRSSRSGRDILNVLHLSRPSSPRTPNSATSTPSLGHAIEDEDLDELKEGLNYALGTKENEANWFPVNKLSKSTTQQREETSGDENSSFVNFTTDIPLNDLSPFISNPNTNKNKSDTSSKYVVNSPFETRSNLGLPVDPGLLETGSLMSPYPKDGGGSSPRIANAISRISDRIAGAGGSSRRNEENTERLSAVESQASLPLPTPMSEHFTFFDESNKSTNKSDKTSVGNTSLRNESDTNLDSNIEGLGLYLQQTNKSQISSTGQHEYSREVPVTDYLRLPKKSHQNNRTNFQEFDTMYLFGKSLGIFTPESKVRQFCYHVCENKFINTFLLVILILQVCLLTYRQWNPFVLNGYFIKGYNWADYLLMVINVIYTAEVIGKIIAYGFYDDHIMFDELGLPYPKNEITKEYFSKNYISKILKSLGIFKSRAEKKRQEKFISQENDKRSSSEDSEIREIDLNDSRQDLLGESNRSFGLKDKYHMDSHHRNYIPLRSQANDPEDLDKTTPVPKQMLEAKNTFFKPTPNTFEKLNLKRAFFRSSWQRVDFISMVCFWISLFLSINHYDADHHIMLFRALSCLRILRLCNLTTGTTTILTACKIAIPQLIDVSIFIACFWLFFGIIGVQTFKSSLTRHCVWTNPDDPTDTFVNSDSYCGSYIGLDGAPTAYLMRDGSSSNVIKGYRCPMYSQCVSGDNPYNGTLNFDNILQSLEIVFVIMSANTFTDIMYYTMDTDNMAACLFFIGCIFVMTVWLINVFIAIIVASFNITRMEVAEEKKKKREGRRIFKIFGYADQDVQMHEERLEFLKNQNVFLKWYYNLEFFFVICVIIDLFVQCFRRSDMSDRRAHLLYRFEASFTGVFMVEVILRFAFYFPNWRLFFRVKRNCFDLFLAVITTIIIIGPIKTALGHAYYWLTVFQVMRAYRVVLWTSITRNLWLKIMRNFKAIFDLALFYFILLFLVSIILARYFEGVVSQDEAGDLDFPMTTLPGVFIALYVITSTENWTEILYGMQQYATTTSSRSFGSVFLIGWFMLSNMIILNIFIAVIAKTLEVSEEGKRKQQLLQFIDTMTNKLQDIEQDSGLLSKIKKKLFRRKQVKDELEEAVVNLLLSGTAVNDFLENDARNEIDDDDEGEAIRTLPTSTWKRWLGVNYWRTLNLFKNNPFYGNKAEGRKVSLENFNPANFARTIVKERKNIVSKQNEFLEANPRYNYVFYVIGPHHPLRRLCQKMVKPSYGERIDGAVPYKPVAEAMVVLMFIATITLVVIACYMTPIFRMDHAGEPWVFWAEFVFVMIFTIEFSIKVIADGFIFTPNAYTRSSWNLIDFVVLLSLWIETIAYLKNDGKLSRIVRGLKALRALRLLTVSDTAKANFHNTMIAGFWKIINAAVISLCLLLPFSIWGLNIFNGRLGYCVDGESDMSSCYNEYQNSVFNWQIVSPNVYTNPQLEFNRFASSFATLFEIVSLEGWVDLLNNVMASTGVGTPKETNATPFNGFFVVLFNFVSIIFILTLFVSVIISNYSRSTGRAYMTTDQISWYRVKKILVQVKPSKRKNIDNLHVIRRFCYRMTVERNPVWTRTLNCVLVFHVIALLLECFPSYDSLNQFRTSIYMIASSMFFVNSIMLFTGQGFSTFMQYKWNIFNLVVSLGAFGTTTGSYFLDPNSPLININKLFLVAILVFVIPRSNRLSQLLRFASASLPSLISLVFTWIIVFLVFAIAMNQIFGMTRLGPNTTGNINLRSVPKALIVLFRCSFGEGWNYIMEDFALAQPFCTSENNLDNSDCGNKQYAYILFIAWNIISMYIFLNMFISLILDSFDYIGHKESYNQLIQREEIRKFKRTWQKFDPQGTGYIKPIELPKLLHSLEGALSFHFYTGSLTIPELCKKWIIRNNPNDPYDVTINYEAIEHTMEQMDIPKIRERRKAYEMFIEEALLCMELNNDPGISFTRILLQLPLYTSFDTSNCFNLIDYLDRRLLIQKVMKRLHTKRVYETIATYVCRWKFKKDNRLGIKDTNLAFDKRLARNSYLRNDQLLINKNPPTIFVTDEAGKRNSSDINVRDSSSVGTERNSVIYGDHSISSGVYYPSTPVAKLNHSQHVKPSHPKLFIEIPSQNPQREFITTEDEVKVSPFMDPEEVNEYESKNSGSLVDVGSIEEILESSSWKNAFDDLKSDEKRKK
>CXQ87_001160-t45_1-p1_transcript=CXQ87_001160-t45_1_gene=CXQ87_001160_organism=Candida_duobushaemulonis_strain_B09383_gene_product=hypothetical protein_transcript_product=hypothetical protein_location=PKFP01000008_2523139-2529698|_protein_length=2174_sequence_SO=contig_SO=protein_coding_gene_is_pseudo=false 71
MSIPGIRIHEAGSDEESDGQYHIQNPFVTSSERRARESMEYRRRTRSSIPSRKSDTSSLEPISRSTSINRALPDYVEEHVPPEDFDFLDHAVDSDFQAVQDGLSYALGSKDQSGTWKVGSSPKEELPDDTNYFDRYPETHPEYTPDKDLTYDIPLITFNQPDSSPPASGRPQLKLSTQDLDVLEAGAYKTSPKPPQSPSKLPGIFTRMSNRIAGDNNPPPTPSTDKHTSFNDLLNPVPSPNSATSPKSTTQDSYFGDARSENYSDAQSGQSVADESIRSGTTLSTEGNLNISNPTLQRTHSEARSGINVGTAPVTAAAAPLFSSSKRTERFDHLYLYGNSLGIFSKTNKLRIMCHRLSSHPMTSPGLLLLLIFQTVLLSYREWNPEALDGYYYSGYNWADYILMGINIVYTAEIFAKIIAYGFISDRVMFDELGLDYPSTGFLSSAKNIVSNIPFTSIIQNTFYKRKLKARMSAYPSDLNGKDDRFSPETQYDHHASNSRQSSSSAASITEDVQPNRNLKSHNTFLQSTKIRRKVDEMNLHRAYLRTSWQVIDFISMVCFWISLPLSINHYDAKHHIFHFRALSCLRILRLCNLTTGTNIILRAIHSAIPQLVDVSLFICCFWVIFGIVGVQSFKSSLSRHCQWTNPDDPTETYLNSDSYCGSFIGTDGFVRSYLERDGSSSGDIKGFRCPMYSVCQAGENPYGGTVNFDNILQSMQLVFVIMSANTFTDVMYYTMDSDNIGSSLFFIFAIFILTVWLLNVFIAVIVTSFNIAQMEDAEDKKRKDEGRRTSLLAIFGFNDKLHNQKIYPLIQKRAYLRFYYKLEIFFVILIAADLIIQALRQQGMPDSRAHGLYRFEAAVTATLFAEIVIRFALYYPHYRVFFMSRRNSFDLFLAIATGIIILGPVKSHLGHAYYWLSVFQIARFYRVVLAVGITRNLWMKLTNNIKAIFDLALFYYILLFLSSIILTRYFEGTAGLADTTEDFFGSMYTLPNSFMSLYVITTTENWTSTVYGLQENAKSVASRAFGTVFLYIWFVMSNTVILGIFIAVIARTLEVSEEGKRKQQLVQFIEDMTRRLQNVSSETGLLSKMKQKVFKRKDDKNVERAITNLLLSGTAVNEFLEKDIEPEEVDNEEMRPLPRNPVQRWLAINFARMCDLVKNPFYTSRKKTTPLESFDPAQFARNVITERNQLVNQQDKYLRENPMFNTVFYMLGPRHRLRRFCQRLVFSSHGERIDGVEPNKTVGEIFIAFMFLSTVGIVVTTCILTPLFRRDIMNDQGKWNWAFFVDAFFITIFTSELFIKITADGIIFTPNAYMRSSWNWIDFIALTSLWIEFISVLKNDGHLSKIVRGLKALRALRLLTISERAKSNFHYTMISGFGKIMSAALISITLLFPFSLWGLNIFNGRLGSCTNDELHDYECFNEFANEVFDWEVVSPNAYVEPFLNLNDFATSISTLYQIVSLEGWTELLMQVMSSTGEGTPPELFASPFNGVFVVLFNNVSIVFILTLFVSVIIDNYSRVTGRAYLTKNQIQWYQVKKFLKQVRPSKRKDLSSLTGFKKICYNLAHMPFSPYSRLASRNIPEAEGLNLGRYVFLMISSTVFTLNSLMLAYALGYKSFAANKWNIFQAFVSIGAFVTTILSFPIDSGSVFINFNKLFLVAMLIFIFPRSNKLSQLLRFASASFPSLASLIFTWFVVFMVYAIAMNQIFGMTKTGSNTTGNINLRSVPKALILLFRCSFGEGWNDIMSDFLVEAPFCTADQTIDDSDCGSQQYAYILFMSWNVISMYIFVNLFVSLILDSFSYINSGSDYVDLISREEIRKFKRAWQKFDPNGTGFIKPYDLPKFLHSLTGSLSFRFYSGDLSIPELCHRWIKRNNPHDLYDVTVNYDEVERITNRMDIPKIQERRKEYERFLEEALMNMEVHDEPGISFTRILLQIPLYNSFDAGQCLILLDFLDRRLFYQKLEKRMKVKRVYETIAAFTCRWKYVENQRHGVRDTNIGFDTELRRTSYFANEDLSSTKEPLDVHDEVSVSDTEDESYSDSETAPLSKDHHKARKGDYYIPKSPVHLLKGMERFGHDHDHLHQPFDDSHSVSQLSPSIGRSPPWEATGAGDDRSNLSALDLSTIGETLENSSWADAYREVTSKGSSSHKDTSRRASSYGSEYSYRSRTDEDKKSS
>HMPREF1541_00987-t46_1-p1_transcript=HMPREF1541_00987-t46_1_gene=HMPREF1541_00987_organism=Cyphellophora_europaea_CBS_101466_gene_product=hypothetical protein_transcript_product=hypothetical protein_location=KB822711_2590686-2597138_-__protein_length=2134_sequence_SO=supercontig_SO=protein_coding_gene_is_pseudo=false 72
MESHDRSPPRRRLPQSIPLRDLSRPPDDPFSAEYDMPPDSRHSRARSLLTGMNPASNYSRLQEDSPARGTLDPLDRNNAFQAQQSSGEVSPIEDLSGFAAASVGLSLGPPSSGPRPNTPPSGLRRPTIITTSANEDDVEVFSPPDTDTTPLTNRGGRQPALNSHDTHDQGLRLNRDTRRSSVHWVDGPAPTSDRGRTSRLGDNLPTLDTGSGMQRKLSATSGISRLDVSSAERGDDHSRSRSRSLSPSPSPMARANSIFREMSQRVVNLSNDTDVVEQNARRKSSVKKPRPSFSSSRGDDRDDLPHDVEADQSIQQPLEKTPSVDVLPPVLPPPIHPNPLRGKSFGIFGPENALRKGLCEVLVHPLTEPIILVLIVIQTIMLAVNAAPDAIYHQSRARSWGTSKFDYGILGLFVIYTLEALTRSIVSGFIWNPYEYSTLDRTVGLKDAILKKTQGLFAPHTQPQAPPRSPVPGSEPNFQPSIVRTFTGLPEAKATGPGHSKQNQRIRLARRAFIRHSFNRLDLIAVVSYWISLSLQLTGYEADQHVYIFNMLSSLRILRLLGLTAGTSIILRSLKKAAPLLVHVAFLISFFWLIFGIVGVQSFKSSFRRTCVWVGDDGSGENFTLNIAPDNIQFCGGHLDPSTAEALPWLKADGQNGTSNPKGFLCPIGSLCVENFAGPYNGTIGFDNIAQSLEMTFVIMSSNTFSDIMYYLTDSDYLTAALFFVAGIIVLSFWLIGLLVAVITSSFQIIREESRRSAFQAEEPEESDLDSQPPPRASTLKRIYDKTRGFWITIIAFDLVVQATRSATMSDWRETFIMNTETVVTLLLAVEIVIRFAGDWRHFHQSKRNWADLFLVIITLITQIPPIRNSGEAYAWLTTFQIARIYRVVLAVRVTRELLFTVFGNASGLFNLIIFVFLFTFLAAILASQLFRGDIPEQGPDGEVILVQFFDIWNSFIGMYQIFSSENWTSNLYNVTQFNKQFETGWLGSMFFILWFIISNLIILNMFIAVIQESFDVSEDEKRLQQVKAFLRQRELTGSSNANLSLSSIFKMGRDSLRHRDALQYGSAAMEQLLREAVVNDFLDDGDNAPRRPMSTQLPTVPAAKVNPGFVSRYWGKLMGKSNREPNPFYSNKEADRANEEFDPRMVAQHLVQSAENRRRAQRQYLNKHPKYNVSLFIFGPHNPVRRACQYIVGPGRGEERVEGVSPYKPVWYAFSAFTYACIVAMVILACITTPLFQKEYWEVNDRDITNWFVWPDVGFAIIFTAEAVIKVVADGFFFTPHAYYRTVWGFIDGVVLITLWINVLTTIFQDDGISRAVGAFKALRALRLLNISDTARKTFHSIIVGGYKVLAAAFVSISLLIPFAILGLNLFNGKMESCNDGDFGFDNLTSCVGEYNSTLFNWPVLAPREVANPYYDFDDFGSALFILFQIASQEGWTDVLATAMSITGKGLQPNDFASQGNAVYFIVFNLLGAVFILTLFISVFMRNYTEQTGVAFLTSEQRSWLELRKLLKQISPSRRSVGENSKGWRRWCYNLSIKKRGKWQRFVTGLLLVHLCILLVEFYPEPEWWDQLREWIFLLFTLILVANIVIRIMGLSWHRFRRSTWDLYSLVSVSGCLATSIMRVITRNVQEIDMLHKLFMVSLVFLLIPRNNQLDQLLKTAAASFPLIANLLATWFVLFLVFAIALTQTFSLTRFGGSENGNTNFRDVPKALILLFRTSIGEGWNEVMEDFATIEPPFCVSDDDFYMSDCGSASWARALFIAWNLISMYIFVSLFVSLIFESFSYVYQRSSGLSVITRDEIRRFKHAWADFDPQGSGYISKENFPRLLGELSGVFQMRIYEGDFTVRALMEDCSVEPGEVYKRRRVIDGLDIDLLNARLRNIPIDEVRAKKQQMEIFYQEVMLSADPDRGISFTTTLMTLTHYNVIEDSRSLRLEEFLRRRARLQRVHESIRRNVVIGFFDTMYWSRKFREAVANRRNSRLGAPPSMPVPEIFVEDPEESSSATEPQDFLHPSRASRAPTPSGGPMSPKLPQIDTTVTSAWARDSPIRASFDLSPTASPREARSRLQSVDTTYHGPGAGGKSPSRTPPRSPTTTTPIHSRQNSNVGGAGVMESFDNSAWGESIRRNLTTRTSR
>ONH65694.1_transcript=BON22_4579_t1_gene=BON22_4579_organism=Cyberlindnera_fabianii_65_gene_product=Calcium-channel protein CCH1_transcript_product=Calcium-channel protein CCH1_location=MPUK01000010_336978-343058|_protein_length=2026_sequence_SO=supercontig_SO=protein_coding_gene_is_pseudo=false 73
MDSPTERRGRSTSRAGVDVNDLFYNDIPHFEVDDVQSLYTADTHDHSDPVLENSMLTPHDRRSWLSLPTHRGSNRPSISIRSRSRSRPSNESEPASPSSVRRLSQTLSRHLSPSRSDYEDAVDYDASFIHSLADDEELDGFKADLKGALGDNDHAGSWLSAPIIGSASRSNNSSKVSLVPAEEGYEMQSYKSKSGANSSLHLQIPTDTIDQPAYSPRPDTVEGVFREFTTKINNRRHPRNPNITRPTEDVLSDDASLSQFTASIHTSTSNLPEPPLILYGKSLRFFEPYSNFRYNVAQFLLKPWFDYSAKLLLLLQTIVLSYRQWSPATMHGYVVFGSNWADWVLLALNVLFTAEIVLKCIAWGAWDDSQLFRAKDMEYDPLVKVLGIETLKRYFFGTEKQIFDEKNKQFKHSMTFQAKSDLKYQGKTHRAYLRSSWNRVDFVSTVCFWINFFLSINRTNAIEHVSLFRALECLRIIRVVNLTERISLILTSIKNGGPQLVDVSLFILYFWILFAIIGTQSFKSSLRRYCVWIDPDDPSHTYQSQQHCGGFRIRNADGSLGKKPYIHSDGSYGSHPKGFLCPVNSECRELENPHNNMYSFDNILNAMQLTFVVMSANTFSNIMYYMMDTDTMAASIYFIFGIFMLFLWMINLLVAVISTSFRATREADAKLSKKQNEARSDFDLSFHFPVSWISKLHWWVYLFCDVLILLSTCFSCIRNKDSSEKHLLWEFHAQSIISLILLIEIIHRFVGYFPKWRMFFKFERNKLDLFLVVATSIMAVPPIHDAMGRGYDWMRAFQLIRFYRVVLRIGFVRKLWARVWSSINTIINLSLFYFLFLFLCSIIFSRYFEGVIPPDEISEYAFPMNTLSNSFLGLFVITTTENWSDIMYSMQAAAPNKSFAFFGAVMFIMWFILSNSVVLSIFIAIIGASLEVSENVKRKEQVKKFILVDFPKKLKQLAQGTVLSEIRDRIFGNEDEEQRHREVEKLLLNGAAVQEFLKDEVNHEVNMDEDGTDLRTLSTNPIVRVWQLSYRHTMNWGPVQKARQLWHMYGGHQNPFFKGAKFTAGDGNYAALAEKFQIETEKTFEARKKFLKENPGFNTSLFFLKPNHPLRRLCQLITKPSVGKRYDGVEPNKIVNMIFLGLISAATLALVIIACYSTPLYRKDNNFDDETWNWTLVVEVTFGVFFALEFFIKIIADGFAFTPNAYLQNSWNQIDWVVLVSIWINVIAIMKNDENLSRVVRGLKALRALRILTISETSKDIFHKVIIAGFWKILSAAFLSFLLIFPFAAWGLNLFTGRLGACNDGELGYDLCVNEFQTTVFDWDIMMPRSYIEPQLELNRFASALLTLFEVLSLEGWTDLLANMVNSTGPRTPMDYYATPSNAVFLVLFIFVGIVFVLTLFISVIIANYAILSGSAFLTLQQTSWNEVTKLLTQIRPKKRPDVRHLNGFRMFCFKYSVEPPRPVKVFMQCVLWLHVLAILIEKFPSYEALDNFRYSVYITSSTLFLNSIIMRLIALGPNTFFKVRWNVYEFFVFLGAFITSFASFFISRNTAYANINKLFLVGIFTVLIHQSNRLSHLLKIASASLPSLLSLIFTWAILFLVYAIALNQIFGLTRLGPNTSGTQNLRTVTKAMILLFKNSFGEGWNYVMHDFAIETPYCVNSGDFASTDCGNMQYAYILFISWNIISMYIFVNMFVSLIFENFSYVYTDNSGAVTLDREEIRAFKTAWCKYDPNGTGFITLEELPRLLRSLDGYFSFKTYEGHWTISELKESYIRVRNESDPYDVDVNVRGLNRALTQLDVFKARQRIQLYERFIEEAKFNMERYDESGVSFQRVILQIPLYARFDENNCLTLTDFLDRLVITRRLNERLEYRRRLETLKMISCRWRYLRLTGKKFNQVKTRFVNPVLSDDINEFGAPAFGSEDIFQTPRSSFSKTDDRTYWSPSPKQAMKRTETDVIEELANISGALGHSQWKNELKSVGNEIDEVLSNTDKEKQREDSPTSDVEEEIYEFDFEKSGAKGERKIT
>I314_01000-t35_1-p1_transcript=I314_01000-t35_1_gene=I314_01000_organism=Cryptococcus_gattii_CA1873_gene_product=high-affinity cell membrane calcium channel_transcript_product=high-affinity cell membrane calcium channel_location=KN848890_607278-614810|_protein_length=2009_sequence_SO=supercontig_SO=protein_coding_gene_is_pseudo=false 74
MSHSRNHSLAISTSASIHTSPSPSPVSPASPGSASAGLSRRHSWNITEENQEVPTFHESGSFSRHVDDNPTPRRTVPLHSTPLGKSGTAHSHRPSERDIAWAGVNDVTGVWGDLDNTTPTQSRSRPSFNTYQSTTSLQSTIWPLDDHERSSDDRERLTSGPSQFVEYNGIGKGTPRRSPRKPYNESGSALGRSSTLRNVSQSLRKASVRVVNIMGTERGDGRERLGSDDEGEEVLQDVEIDGDQGFAMSSTNDNQGTMPSPKPSPTRSQKEEAGRRRLRGRTMCVFGPTSRVRKSMDRLMMYSWTEPVILLLIITNVVVLAIQSAPTLNSPRTDDGYFQAWEDVVLLVLFIVFTLEMFARIVVTGLLLDPETSLRESLFGQDGVVAVLQQYLLITKSNIESNLRRKATKKRAPWRSQGQNDATHNTDSKTPPTTSALRSLTGLSEAPFQKAMAKQKGLSDQGRPYLRHSWHRIDMIAVFAFWIMFFLALTGHEATADRHIYIFRALSILRAGRLLVITSGTTTILHSLKRAGPMLITVSYFLVFAACIFSIIGVQSFRGSFRRACMLTDPHNSSNVIQLQTQCGGWLNSTSLESVSYLNLDGTSSAVPPKGYICPLGQICMTTDENPNNNVNSFDNVFSSLVQIIIITSINTWAPVMYMAMDSDFFASSLFFIAGVIVLNFWLINLLIAVVVNTFSDIRAETKRSAFGAGETFLGTEPHWAAEDEKTKVNRLLAFYQKTEIFWVILIVADLVTQGTKTSSSSESMLRLLDHLELAFTLAFDLEIIIRFLAYLPDWRSFFYRKRNCFDLFLAIACSIIQIPVISNSTVYPWLTVFQLIRWYRVILAFPRMKPLLVTVFGSFGGLLNMVIFLFLMNFLGALMALQLFRGDVEAGETITFSQTYNSFLGMYQIFSSENWTDIVYNTMGAEAQYKQNVIAAIFLCGWFLFSNFIVLQMFIAVINENFAIAEEQKRKQQLQAFIRRAEAPSAHASWIERLNPYRLMTAHHRAVKVDTLPPNLILPLKQNVGIDVSDVSSSLPMDDGKGTKGAVKRLLGRDHDEDRIALKRLKRPSPREFADDVEDEDDDRGLTDLLPPLNATISTDEHIDALRERRNQQADFIAAHPSYDKSLWLFKQSNPIRRFCQACVPPAYGERIFGRPANPTLALMVKTVVFLAVVASIVVAAIASPSYRREYYADHGISRGTWFDLTEVALGSIFVLEAAMKIVADGFIFAPNAYLLSLWNVLDFIILITLLINITTSLIFIGGLSRVTRALKSFRALRLITLFGRLRDTLHAVLFAGALKILDASIFMILYLIPFAVWGLNIFSGLLYYCNDDNASGLTSCIGEFSTSSIDDSLTYLVPRVWVNPTVDQSIWSFDSFRESILILFEIVSLEGWIDVMASVMNIVGRDQQPLDQASQWNAIYLLIFNLFGGVIILTLFVSIIIKNFSTRSGNALLTTEQRQWVDLSKFIKAQTPSQLPKGRPRLPFRAWCYDRTVNKNGFWAVGFTMIYYLHILLLMMEDFSENLLNEVQLDWIFLFLTVLYAMDLLVRFYGLGFKSFKSNGWNIFDLIVITGSFATTIPALQAASSGGAANQANVQLQKLFLVSISLKLVQRISSLNQLFKTSVASLPAIGNLFLLWATIFIFYAILYLEVFGLTKEGNNAGTRFQNYYTFGNSLLMLAFMSTGEGWNGYMHDYTIQVPRCTENGNFLESDCGSAPGAYVLFISWNIISMYIFVNMFTGVVVESFAYVYQMPGKSSLNREEMRAFKQLWAEFDSQRVGYIKRKDLVKFFSRLTGVFEVRPYPVEFKIHNIIRHSRPDQVDNASVVRGVKHAVDIRRVAEQIAQIDYRQVRERRQLFSRLYNEARISEEPGKGISFTAMLDDLLLRRAKTERVTDLVNLDRVRGLLRTIYWRKRFLATRDARKLTLNAEAEVQERGENFPAPVTSAEIRSPTSFFHSTETHPHLTAAICHLMMSTTDGMFPTRLFKLSKIYVDSIQSDMMREAVDQEGI
>I306_02284-t38_1-p1_transcript=I306_02284-t38_1_gene=I306_02284_organism=Cryptococcus_gattii_EJB2_gene_product=high-affinity cell membrane calcium channel_transcript_product=high-affinity cell membrane calcium channel_location=KN848630_590245-597771|_protein_length=2009_sequence_SO=supercontig_SO=protein_coding_gene_is_pseudo=false 75
MSHSRNHSLAISTSASIHTSPSPSPVSPVSPGSASAGLSRRHSWNITEENQEVPTFHESGSSSHHVDDNPTPRRTVPLHSTPLGKSGTAHSHRLSERDIAWAGVNDGTGVWGDLDNTAPTQSRSRPSFNTYQSTTSLQSTIWPLDDHERSSDDRERLTSGPSQIVEYNGIGKGTPRRSPRKPYNESGSALGRSSTLRNVSQSLRKASVRVVNIMGTERGDGRERLSSDDEGEEVLQDVEIDGDQGFAMSSTNDNQGTVPSPKRLPTRSRREDVGRRRLRGRTMCVFGPTSRVRKSMDRLMMYPWTEPVILLLIITNVVVLAIQSAPTLNSPRTDDGYFQAWEDVVLLVLFIAFTLEMFARIVVTGLLLDPETSLRESLFGQDGVVAVLQQYLLITKSNIESNLRRKATKKRAPWRSQGQNDATHNTDSKTPPTTSALRSLTGLSEAPFQKAMAKQKGLSDQGRPYLRHSWHRIDMIAVFAFWIMFFLALTGHEATADRHIYIFRALSILRAGRLLVITSGTTTILHSLKRAGPMLITVSYFLVFAACIFSIIGVQSFRGSFRRACMLTDPHNSSNVIQLQTQCGGWLNSTSLESVSYLNLDGTSSAVPPKGYICPLGQICMTTDENPNNSVNSFDNVFSSLVQIIIITSINTWAPVMYMAMDSDFFASSLFFIAGVIVLNFWLINLLIAVVVNTFSDIRAETKRSAFGAGETFLGTEPHWAAEDEKTKVNRLLALYQKTEIFWVLLIVADLVTQGTKTSSSSKSMLRLLDHLELAFTLAFDLEIIIRFLAYLPDWRSFFYRKRNCFDLFLAIVCSIIQIPVISNSTIYPWLTVFQLIRWYRVILAFPRMKPLLVTVFGSFGGLLNMVIFLFLMNFLGALMALQLFRGDVQAGETITFSQTYNSFLGMYQIFSSENWTDIVYNTMGAEAQYKQNVIAAIFLCGWFLFSNFIVLQMFIAVINENFAIAEEQKRKQQLQAFIHRAEAPSAHASWIERLNPYRLMTAHHRAVKVDTLPPNLILPLKQNVGIDVSDVSSSLPMDDGKGTKGAVKRLLGRDHDENRIALKRLKRPSPREFTDDVEDEDDDRGLTDLLPPLNAAVSTDEHIDALRERRNQQADFIAAHPSYDKSLWLFKQSNPIRRFCQACVPSAYGERIFGRPANPTLALMVKTVVFLAVVASVVVAAIASPSYRREYYANHGISRGTWFDLTEVALGSIFVLEAAMKIVADGFIFAPNAYLLSLWNVLDFIILITLLINIITSLIFIGGLSRVTRALKSFRALRLITLFGRLRDTLHAVLFAGALKILDASIFMILYLIPFAVWGLNIFSGLLYYCNDDNASGLTSCIGEFSTSSVDDSLTYLVPRVWVNPTVDQSIWSFDSFRESILILFEIVSLEGWIDVMASVMNIVGRDQQPQDQASQWNAIYLLIFNLFGGVIILTLFVSIIIKNFSTRSGNALLTTEQRQWVDLSKFIKAQTPSQLPKGRPRLPFRAWCYDRTVNKNGFWAVGFTMIYYLHILLLMMEDFSENLLNEVQLDWIFLFLTVLYAVDLLVRFYGLGFKSFKSNGWNIFDLIIITGSFATTIPALQADSSGGAANQANVQLQKLFLVSISLKLVQRISSLNQLFKTSVASLPAIGNLFLLWATIFIFYAILYLEVFGLTKEGNNAGTRFQNYYTFGNALLMLAFMSTGEGWNGYMHDYTIQVPRCTENGNFLESDCGSAPGAYVLFISWNIISMYIFVNMFTGVVVESFAYVYQMPGKSSLNREEMRAFKQLWAEFDSQRVGYIKRKDLVKFFSRLTGVFEVRPYPVEFKIHNIIRHSRPDQVDNASVVRGVKHAVDIRRVAEQIAQIDYRQVRERRQLFSRLYNEARISEEPGKGISFTAMLDDLLLRRAKTERVTDLVNLDRVRGLLRTIYWRKRFLATRDARKLTLNAEAEVQERGENFPAPVASAEIRPATSFFHSTKTHPHLTAAICHLMMSTTDGMFPTRPFQLSEIYVDSIRSDMMREAVDQEGI
>I308_00335-t35_1-p1_transcript=I308_00335-t35_1_gene=I308_00335_organism=Cryptococcus_gattii_VGIV_IND107_gene_product=high-affinity cell membrane calcium channel_transcript_product=high-affinity cell membrane calcium channel_location=KN848855_884651-892192_-__protein_length=2009_sequence_SO=supercontig_SO=protein_coding_gene_is_pseudo=false 76
MSHSRNHSLAISTSASIHTSPSPSPVSPASPGSASAGLSRRHSWNITEENQEVPTFHDSGSSSRHVDDNPTPRRTVPLHSTPLGKSGTAHSHRLSERDIVWAGVNDGTGVWGDLDNTTPTQSRSRPLFNTYQSTTSLQSTIWPLDDHGRSSDDRERLTSGPSQIMEYNGIGKGTPRRSPRKPYNESGSALGRSSTLRNVSRSLRKASVRVVNIMGTERGDGRERLGSDDEGEEVLQDVEIDGDQGFAMSSTNDNQGTVPSPKRLPTRSQREDLGRRRLRGRTMCVFGPMSRVRKSMDRLMMYPWTEPVILLLIITNVVVLAIQSAPTLNSPRTDDGYFQAWEDVVLLVLFIVFTLEMFARIVVTGLLLDPETSLRESLFGQDGVIAVLQQYLLITKSNIESNLRRKATKKRAPWRSQGQNDATHNTDSKTPPTTSTLRSLTGLSEAPFQKAMAKQKGLSDQGRPYLRHSWHRIDMIAVFAFWIMFFLALTGHEATADRHIYIFRALSILRAGRLLVITSGTTTILHSLKRAGPMLITVSYFLVFAACIFSIIGVQSFRGSFRRACMLTDPHNSSNVIQLQTQCGGWLNSTSLESVSYLNLDGTSSTVPPKGYICPLGQICMTTDENPNNNVNSFDNVFSSLVQIIIITSINTWAPVMYMAMDSDFFASSLFFIAGVIVLNFWLINLLIAVVVNTFSDIRAETKRSAFGAGETFLGTEPHWAAEEEKTKVNRLLAFYQKTEIFWVFLIVADLVTQGTKTSSSSESMLRLLDHLELAFTLAFDLEIIIRFLAYLPDWRSFFYRKRNCFDLFLAIACSIIQIPVISNSTIYPWLTVFQLIRWYRVILAFPRMKPLLVTVFGSFGGLLNMVIFLFLMNFLGALMALQLFRGDVEAGETITFSQTYNSFLGMYQIFSSENWTDIVYNTMGAEAQYKQNVIAAIFLCGWFLFSNFIVLQMFIAVINENFAIAEEQKRKQQLQAFIHRAEAPSAHASWIERLNPYRLMRAHHRAVKVDTLPPNLILPLKQNVGIDVSNVSSSLPMDDGKGTKGAVKRLLGRDHDEDRIALKRLKRPSPREFTDDVEDEDDDRGLTDLLPPLNAAVSTDEHIDALRERRNQQADFIAAHPSYDKSLWLFKQSNPIRRFCQACVPPAYGERIFGRSASPTLLLMVKTVVFLAVVASIVVAAIASPSYRREYYADHGISRGTWFDLTEVALGSIFVLEAAMKIVADGFIFAPNAYLLSLWNVLDFIILITLLINITTSLIFIGGLSRVTRALKSFRALRLITLFRRLRDTLHAVLFAGALKILDASIFMILYLIPFAVWGLNIFSGLLYYCNDDNASGLTSCIGEFSTSSVDDSLTYLVPRVWVNPTVDQSIWSFDSFRESILILFEIVSLEGWIDVMASVMNIVGRDQQPQDQASQWNAIYLLIFNLFGGVIILTLFVSIIIKNFSTRSGNALLTTEQRQWVDLSKFIKAQTPSQLPKGRPRLPFRAWCYDRTVNKNGLWAVGFTMIYYLHILLLMMEDFSENLLNEVQLDWIFLFLTVLYAVDLLVRFYGLGFKSFKSNGWNIFDLIVITGSFATTIPALQADSSGGAANQANVQLQKLFLVSISLKLVQRISSLNQLFKTSVASLPAIGNLFLLWATIFIFYAILYLEVFGLTKEGNNAGTRFQNYYTFGNALLMLAFMSTGEGWNGYMHDYTIQVPRCTENGNFLESDCGSAPGAYVLFISWNIISMYIFVNMFTGVVVESFAYVYQMPGKSSLNREEMRAFKQLWAEFDSQRVGYIKRKDLVKFFSRLTGVFEVRPYPVEFKIHNIIRHSRPDQVDNASVVRGVKHAVDIRRVAEQIAQIDYRQVRERRQLFSRLYNEARISEEPGKGISFTAMLDDLLLRRAKTERVTDLVNLDRVRGLLRTIYWRKRFLATCDARKLTLNAEAEVQERGENFSTPVTSAEIRPPTSFFHSTKTHPHLTAAICHLTMSTTDGMFPTRLFQLSKIYVDSIRSDMMREAVDQEGI
>I311_02916-t41_1-p1_transcript=I311_02916-t41_1_gene=I311_02916_organism=Cryptococcus_gattii_NT-10_gene_product=high-affinity cell membrane calcium channel_transcript_product=high-affinity cell membrane calcium channel_location=KN905598_181238-188764|_protein_length=2009_sequence_SO=supercontig_SO=protein_coding_gene_is_pseudo=false 77
MSHSRNHSLAISTSASIHTSPSPSPVSPVSPGSASAGLSRRHSWNITEENQEVPTFHESGSSSHHVDDNPTPRRTVPLHSTPLGKSGTAHSHRLSERDIAWAGVNDGTGVWGDLDNTAPTQSRSRPSFNTYQSTTSLQSTIWPLDDHERSSDDRERLTSGPSQIVEYNGIGKGTPRRSPRKPYNESGSALGRSSTLRNVSQSLRKASVRVVNIMGTERGDGRERLSSDDEGEEVLQDVEIDGDQGFAMSSTNDNQGTVPSPKRLPTRSRREDVGRRRLRGRTMCVFGPTSRVRKSMDRLMMYPWTEPVILLLIITNVVVLAIQSAPTLNSPRTDDGYFQAWEDVVLLVLFIAFTLEMFARIVVTGLLLDPETSLRESLFGQDGVVAVLQQYLLITKSNIESNLRRKATKKRAPWRSQGQNDATHNTDSKTPPTTSALRSLTGLSEAPFQKAMAKQKGLSDQGRPYLRHSWHRIDMIAVFAFWIMFFLALTGHEATADRHIYIFRALSILRAGRLLVITSGTTTILHSLKRAGPMLITVSYFLVFAACIFSIIGVQSFRGSFRRACMLTDPHNSSNVIQLQTQCGGWLNSTSLESVSYLNLDGTSSAVPPKGYICPLGQICMTTDENPNNSVNSFDNVFSSLVQIIIITSINTWAPVMYMAMDSDFFASSLFFIAGVIVLNFWLINLLIAVVVNTFSDIRAETKRSAFGAGETFLGTEPHWAAEDEKTKVNRLLALYQKTEIFWVLLIVADLVTQGTKTSSSSKSMLRLLDHLELAFTLAFDLEIIIRFLAYLPDWRSFFYRKRNCFDLFLAIVCSIIQIPVISNSTIYPWLTVFQLIRWYRVILAFPRMKPLLVTVFGSFGGLLNMVIFLFLMNFLGALMALQLFRGDVQAGETITFSQTYNSFLGMYQIFSSENWTDIVYNTMGAEAQYKQNVIAAIFLCGWFLFSNFIVLQMFIAVINENFAIAEEQKRKQQLQAFIHRAEAPSAHASWIERLNPYRLMTAHHRAVKVDTLPPNLILPLKQNVGIDVSDVSSSLPMDDGKGTKGAVKRLLGRDHDENRIALKRLKRPSPREFTDDVEDEDDDRGLTDLLPPLNAAVSTDEHIDALRERRNQQADFIAAHPSYDKSLWLFKQSNPIRRFCQACVPSAYGERIFGRPANPTLALMVKTVVFLAVVASVVVAAIASPSYRREYYANHGISRGTWFDLTEVALGSIFVLEAAMKIVADGFIFAPNAYLLSLWNVLDFIILITLLINIITSLIFIGGLSRVTRALKSFRALRLITLFGRLRDTLHAVLFAGALKILDASIFMILYLIPFAVWGLNIFSGLLYYCNDDNASGLTSCIGEFSTSSVDDSLTYLVPRVWVNPTVDQSIWSFDSFRESILILFEIVSLEGWIDVMASVMNIVGRDQQPQDQASQWNAIYLLIFNLFGGVIILTLFVSIIIKNFSTRSGNALLTTEQRQWVDLSKFIKAQTPSQLPKGRPRLPFRAWCYDRTVNKNGFWAVGFTMIYYLHILLLMMEDFSENLLNEVQLDWIFLFLTVLYAVDLLVRFYGLGFKSFKSNGWNIFDLIIITGSFATTIPALQADSSGGAANQANVQLQKLFLVSISLKLVQRISSLNQLFKTSVASLPAIGNLFLLWATIFIFYAILYLEVFGLTKEGNNAGTRFQNYYTFGNALLMLAFMSTGEGWNGYMHDYTIQVPRCTGNGNFLESDCGSAPGAYVLFISWNIISMYIFVNMFTGVVVESFAYVYQMPGKSSLNREEMRAFKQLWAEFDSQRVGYIKRKDLVKFFSRLTGVFEVRPYPVEFKIHNIIRHSRPDQVDNASVVRGVKHAVDIRRVAEQIAQIDYRQVRERRQLFSRLYNEARISEEPGKGISFTAMLDDLLLRRAKTERVTDLVNLDRVRGLLRTIYWRKRFLATRDARKLTLNAEAEVQERGENFPAPVASAEIRPATSFFHSTKTHPHLTAAICHLMMSTTDGMFPTRPFQLTEIYVDSIRSDMMREAVDQEGI
>KGB74940.2_transcript=CNBG_0778_t1_gene=CNBG_0778_organism=Cryptococcus_gattii_VGII_R265_gene_product=high-affinity cell membrane calcium channel_transcript_product=Ca_2__-permeable channel_location=CP025760_1294572-1301213|_protein_length=1797_sequence_SO=chromosome_SO=protein_coding_gene_is_pseudo=false 78
MDRLMMYPWTEPVILLLIITNVVVLAIQSAPTLNSPRIDDGYFQAWEDVVLLVLFIVFTLEMFARIVVTGLLLDPETSLRESLFGQDGVVAVLQQYLLITKSNIESNLRRKATKKRAPWRSQGQNDATHNTDSKTPPTTSALRSLTGLSEAPFQKAMAKQKGLSDQGRPYLRHSWHRIDMIAVFAFWIMFFLALTGHEATADRHIYIFRALSILRAGRLLVITSGTTTILHSLKRAGPMLITVSYFLVFAACIFSIIGVQSFRGSFRRACMLTDPHNSSNVIQLQTQCGGWLNSTSLESVSYLNLDGTSSAVPPKGYICPLGQICMTTDENPNNNVNSFDNVFSSLVQIIIITSINTWAPVMYMAMDSDFFASSLFFIAGVIVLNFWLINLLIAVVVNTFSDIRAETKRSAFGAGETFLGTEPHWAAEDEKTKVNRLLAFYQKTEIFWVILIVADLVTQGTKTSSSSESMLRLLDHLELAFTLAFDLEIMIRFLAYLPDWRSFFYRKRNCFDLFLAIACSVIQIPVISNSTIYPWLTVFQLIRWYRVILAFPRMKPLLVTVFGSFGGLLNMVIFLFLMNFLGALMALQLFRGDVEAGETITFSQTYNSFLGMYQIFSSENWTDIVYNTMGAEAQYKQNVIAAIFLCGWFLFSNFIVLQMFIAVINENFAIAEEQKRKQQLQAFIHRAEAPSAHASWIERLNPYRLMTAHHRAVKVDTLPPNLILPLKQNVGIDVSSSLPMDDGKGTKVTVKRLLGRDHDEDRIALKRLKRPSPREFTDDVEDEDDDRGLTDLLPPLNAAVSTDEHMDALRERRNQQADFIAAHPSYDKSLWLFKQSNPIRRFCQACVPPAYGERIFGRPANPTLALMVKTVVFLAVVASIVVAAIASPSYRREYYADHGIFRGTWFDLTEVALGSIFVLEAAMKIVADGFIFAPNAYLLSLWNVLDFIILITLLINITTSLIFIGGLSRVTRALKSFRALRLITLFGRLRDTLHAVLFAGALKILDASIFMILYLIPFAVWGLNIFSGLLYYCNDDNASGLTSCIGEFSTSSVDDSLTYLVPRVWVNPTVDQSIWSFDSFRESILILFEIVSLEGWIDVMASVMNIVGRDQQPQDQASQWNAIYLLIFNLFGGVIILTLFVSIIIKNFSTRSGNALLTTEQRQWVDLSKFIKAQTPSQLPKGRPRLPFRAWCYDRTVNKNGFWAVGFTMIYYLHILLLMMEDFSENLLNEVQLDWIFLFLTVLYAVDLLARFYGLGFKSFKSNGWNIFDLIVITGSFATTIPALQADSSGGVANQANVQLQKLFLVSISLKLVQRISSLNQLFKTSVASLPAIGNLFLLWATIFIFYAILYLEVFGLTKEGNNAGTRFQNYYTFGNALLMLAFMSTGEGWNGYMHDYTIQVPRCTENGNFLESDCGSAPGAYVLFISWNIISMYIFVNMFTGVVVESFAYVYQMPGKSSLNREEMRAFKQLWAEFDSQRVGYIKRKDLVKFFSRLTGVFEVRPYPVEFKIHNIIRHSRPDQVNNASVVRGVKHAVDIRRVAEQIAQIDYRQVRERRQLFSRLYNEARISEEPGKGISFTAMLMMLAHYKLIDDESALQLDDLLLRRAKTERVTDLVNLDRVRGLLRTIYWRKRFLATRDARKLTLNAEAEGIPAIVLDPTPITPPDYNGQSRYEPPYSPQAQEKGENFPTPVTSAEIRPPTSFFHSTKTHPLPASDLSHSSDGNSLPSPSVYNSPTRSTPRPALLGRQPSNSSYLSSDDVHYRRDSIVDEDSHPKAEGRLSSLWGDMMREAVDHEGI
>CGB_D6010W-t26_1-p1_transcript=CGB_D6010W-t26_1_gene=CGB_D6010W_organism=Cryptococcus_gattii_WM276_gene_product=hypothetical protein CND03320_transcript_product=hypothetical protein CND03320_location=CP000289_1339555-1347081|_protein_length=2009_sequence_SO=chromosome_SO=protein_coding_gene_is_pseudo=false 79
MSHSRNHSLAISTSASIHTSPSPSPVSPVSPGSASAGLSRRHSWNITEENQEVPTFHESGSSSHHVDDNPTPRRTVPLHSTPLGKSGTAHSHRLSERDIAWAGVNDGTGVWGDLDNTAPTQSRSRPSFNTYQSTTSLQSTIWPLDDHERSSDDRERLTSGPSQIVEYNGIGKGTPRRSPRKPYNESGSALGRSSTLRNVSQSLRKASVRVVNIMGTERGDGRERLSSDDEGEEVLQDVEIDGDQGFAMSSTNDNQGTVPSPKRLPTRSRREDVGRRRLRGRTMCVFGPTSRVRKSMDRLMMYPWTEPVILLLIITNVVVLAIQSAPTLNSPRTDDGYFQAWEDVVLLVLFIAFTLEMFARIVVTGLLLDPETSLRESLFGQDGVVAVLQQYLLITKSNIESNLRRKATKKRAPWRSQGQNDATHNTDSKTPPTTSALRSLTGLSEAPFQKAMAKQKGLSDQGRPYLRHSWHRIDMIAVFAFWIMFFLALTGHEATADRHIYIFRALSILRAGRLLVITSGTTTILHSLKRAGPMLITVSYFLVFAACIFSIIGVQSFRGSFRRACMLTDPHNSSNVIQLQTQCGGWLNSTSLESVSYLNLDGTSSAVPPKGYICPLGQICMTTDENPNNSVNSFDNVFSSLVQIIIITSINTWAPVMYMAMDSDFFASSLFFIAGVIVLNFWLINLLIAVVVNTFSDIRAETKRSAFGAGETFLGTEPHWAAEDEKTKVNRLLALYQKTEIFWVLLIVADLVTQGTKTSSSSKSMLRLLDHLELAFTLAFDLEIIIRFLAYLPDWRSFFYRKRNCFDLFLAIVCSIIQIPVISNSTIYPWLTVFQLIRWYRVILAFPRMKPLLVTVFGSFGGLLNMVIFLFLMNFLGALMALQLFRGDVQAGETITFSQTYNSFLGMYQIFSSENWTDIVYNTMGAEAQYKQNVIAAIFLCGWFLFSNFIVLQMFIAVINENFAIAEEQKRKQQLQAFIHRAEAPSAHASWIERLNPYRLMTAHHRAVKVDTLPPNLILPLKQNVGIDVSDVSSSLPMDDGKGTKGAVKRLLGRDHDENRIALKRLKRPSPREFTDDVEDEDDDRGLTDLLPPLNAAVSTDEHIDALRERRNQQADFIAAHPSYDKSLWLFKQSNPIRRFCQACVPSAYGERIFGRPANPTLALMVKTVVFLAVVASVVVAAIASPSYRREYYANHGISRGTWFDLTEVALGSIFVLEAAMKIVADGFIFAPNAYLLSLWNVLDFIILITLLINIITSLIFIGGLSRVTRALKSFRALRLITLFGRLRDTLHAVLFAGALKILDASIFMILYLIPFAVWGLNIFSGLLYYCNDDNASGLTSCIGEFSTSSVDDSLTYLVPRVWVNPTVDQSIWSFDSFRESILILFEIVSLEGWIDVMASVMNIVGRDQQPQDQASQWNAIYLLIFNLFGGVIILTLFVSIIIKNFSTRSGNALLTTEQRQWVDLSKFIKAQTPSQLPKGRPRLPFRAWCYDRTVNKNGFWAVGFTMIYYLHILLLMMEDFSENLLNEVQLDWIFLFLTVLYAVDLLVRFYGLGFKSFKSNGWNIFDLIIITGSFATTIPALQADSSGGAANQANVQLQKLFLVSISLKLVQRISSLNQLFKTSVASLPAIGNLFLLWATIFIFYAILYLEVFGLTKEGNNAGTRFQNYYTFGNALLMLAFMSTGEGWNGYMHDYTIQVPRCTGNGNFLESDCGSAPGAYVLFISWNIISMYIFVNMFTGVVVESFAYVYQMPGKSSLNREEMRAFKQLWAEFDSQRVGYIKRKDLVKFFSRLTGVFEVRPYPVEFKIHNIIRHSRPDQVDNASVVRGVKHAVDIRRVAEQIAQIDYRQVRERRQLFSRLYNEARISEEPGKGISFTAMLDDLLLRRAKTERVTDLVNLDRVRGLLRTIYWRKRFLATRDARKLTLNAEAEVQERGENFPAPVASAEIRPATSFFHSTKTHPHLTAAICHLMMSTTDGMFPTRPFQLTEIYVDSIRSDMMREAVDQEGI
>EFQ28705.1_transcript=GLRG_03849_t1_gene=GLRG_03849_organism=Colletotrichum_graminicola_M1.001_gene_product=EF-hand domain-containing protein _Source_UniProtKB_TrEMBL_Acc_E3QDK0__transcript_product=ion transporter_location=GG697342_67678-74200|_protein_length=2102_sequence_SO=supercontig_SO=protein_coding_gene_is_pseudo=false 80
MQNNTSYSYEMSSRQDEYPGPDRDRLQADSQAESQRGRPGRPSSTAPQTQMSANGPGLSTYWEQPYAQSNSSGGPESPIDPSALQFALPPNINQPLPIPRLNSPSLDSLDRPSPYFDEATNPDYYEDRVPLTSRAQPISGSLSANTDEAQRRDSFQTVSDIDNTPSRTRDARSLGYGLDSGGRRPSYGATLSPGGEHRRSRSPSTASALYRAGSIMRAMSQRVVNISGEGELVDHRASSSRSPSPASNRRQQLHTSAQMFTDPLYHSHASHVPEKAPQPENVFADPPPPIHRVPMKNPLKGKSLGIFPPDHPIRTKLCDLLVHPFTEPFILILIILQASLLAVESAPDVFTHPRPAKWGVTWIDWAMLVLFIIFTLELIARILVSGFLLNASEYSTIDRQKGVRAAVVEQYRNIFQPQRQKSVKAPRQINLGPSAFQRSFTVMQGQTLPQTVEEQQRFQLARRAFLRHSFNRLDFLAVVAYWISFALRITGIESERHLYVFRMIACLRILRLLALTNGTAIILRSLKKAAPLLVRVAFLIAFFWILFAIIGVQSFKASLSRQCVWLDPTDPTNKEKSFTNELQFCGGFLDNVTGESMPWVFPADPNILSNFTNGSKAGKGFLCPRGSICLQQENPYNGTVSFDNIAQSLEMVFVIISSNTFSDIMYYTTNSDYLPAALFFGAGIMILMLWLVNLLIAVITSSFQVIREESKASAFTATEEPLMPESVDEPPPRVSALQRICDKTSLLWNAVIAFGLLAQCFRSSRMSDSRERFINSVEVYVTLILDVEIIMRIAAGWRTFHKSKRNLIDLGLAVITTIILIPPIRNSGETYAWLTVFQIVRVYRLVLAVPMTRKLIVMVLGNSNGIANLMLFVFLITFLVAILAAQLFRGEIPKHDDNGDLNEISFFTIYNSFLGMYQILSSENWTTMLYNATSYMNEHDTGWIGAVFLVGWFILSFLILVNMFIAVIQENFDVSEDEKRLEQVKAFLQRKELGKSSSSLTLSNIFTFGKARRRKDPLDYGPAMMEMLLKDAVVHEFLDDAADLPQDSPNEEQSPTRAQTPHVGEVRPGFLSYTWGRFKSAFSSKDPNPFYSNLRFDGPNDTLDPRQMARQAVSATSARKKAQRDYLSRHPNYNNSLFIFTPHNPIRRFCQRIVGPGRGTERFEGVEPNKIAWYATSAFIYACIVAMVVLACVTTPLYQKQYQAAHPEFSITFWYVWTDLAFAVVFSVEAVIKVIADGFFFTPNAYYRSSWGFIDGIVLVTLLVNVGTLLANDGAVSRAIGAFKALRALRLLNVSDSTRDTFHSLIIVGGWKILSAAFVSISLLIPFAIYGLNLFNGQMVSCNDGDDSIVRISDCFGEYNSTPFNNNWPMLAPRVPANSYFSFDDFASSLFVLFQIVSQEGWVDVMFAAQAVTGRGFQPKELNRQGNAMFFVVFNLLATVFVLTLFISVFMRNYTEQTGVAFLTAEQRSWLELRKLLRQISPSKSSYNESEKTWKKWCHKRAIEKRGKWYTAVTYVLIFHLLLLLLEYHGEPQWWTDSRDGIFLAFTLVYMANIAIRITGLGWARFRRSSWDLYSLVVVTGAFVSTAVLIISRNSDTYVQLHKFFLVAILLLLIPRNDALDQLFKTAAASLTTIGNLLATWLVFFLVFAIALTQAFSLTRFGENEQANINFRSVPNALILLFRMSCGEGWNQVMEDYATIEPPLCVDNPDFFDSDCGSKPWARFLFVAWNILSMYIFVNLFVSLIYESFSYVYQRSSGLAAVDRDEIRRFKEAWRSVDPAGTGFISKEAFPRLLGELSGVFEMRIYDADDSVRQILEDVRNDAATSGARHMSIGSMSNYSAGIDIQRLNRRLAQIDVVKVRERRRRFNIFFEEVMVSADPDKGISFTSVLMILAHYNIINDSKSLKLEEFLRRRARLQRVEEEVRRRVVLGFFDTLYWTRKFKKHIDMRKSARMTAIPQLDIPHILVDDDELRRKSSPVAGTGQTRSALLTVDDANKASHKSWSGPGPSDIPSDDYQHPLSLARSGTTTPGHQSTHSAFSFELQEGGQTSGQSSRRGSAVSPVQSPVSPAQVSNMLDDSIWLESIRRTATVRKSVRKSDWGR
>CXQ85_003451-t46_1-p1_transcript=CXQ85_003451-t46_1_gene=CXQ85_003451_organism=Candida_haemulonis_B11899_gene_product=hypothetical protein_transcript_product=hypothetical protein_location=PKFO01000002_615398-621970|_protein_length=2120_sequence_SO=contig_SO=protein_coding_gene_is_pseudo=false 81
MPVPGIHIHEPGSDDDLEGQYHAQNPFVSSSERRARESREYRRRTNSSIPSRRSDTSSLEPISRSTSVNRALPDYVEEHVPQEDYDFLDHAVDSDFSAVQQGISYALGSKDHSATWKVGNSPAKEELPDETSYFDRYPSTHPDYAPDTDLTYDIPLITFNQPDTTNDSSGRPQLKLSTQDLDVLEAGAYNSPSPTKPPQSPSKLPGIFTRMSNRIAGDNNPPPTPTTDKNQSFNDLLNPLPSPRSGTSPKFTQDSYFGDARPEDTASVGNTSVYPSLAGESSIRSAQTLSTEGNVNISAPTLQRTQSEARSGVSGGTAPVTTTAAPLFSKVRRTERFDHLYLYGKSCGIFSKDSHLRILCHRISSHPMTSSVLLLLLIFQTVLLAYREWNPEALGGYYYAGNNWADYILMGINFVYTAEILAKIIAYGFLFDKVMFDELGLDYPSTGFLQSAKTVVNNIPFTSIIKRTFYKRRLKARMSADSPSSLNSKYDRFMSPESHFNHHESGNRQRSGSAASIAEALSCLRILRLCNLTTGTNIILRAIHSAIPQLVDVSLFICCFWVIFGVIGVQSFKSSLTRHCQWTNPDDPTETYLNSDSYCGSFIGRDGFVRSFLERDGSPSGAIKGFRCPMYSVCQSGENPYGGTVNFDNILQSMQLVFVIMSANTFTDLMYYTMDTDNIGSSLFFIFAIFILTVWLLNVFIAVIVTSFNLAQMEDAEDKKRKDEGRRTSLLAIFGFNEKLHNERIYPLIQKRSYLRIYYKFEIFFVMLIAADLIIMALRQQGMPDNRAHGLYRFEAAVTATLFAEIVLRMALYYPHWRVFFMSRRNSFDLFLALITGIIILGPVKSKLGHAYYWLTVFQIARFYRVVLAVGITRNLWMKLTNNIKAIFDLALFYYILLFLSSIILTRYFEGTATKSDTDEDFFGSMYTLPNSFMSLYIITTTENWTSTVYGLQEHAKSVASRAFGTVFLYIWFVISNTVILGIFIAVIARTLEVSEEGKRKQQLLQFIEDMTKRLQSVTHETGLLSKMKQKVFRRKDDKNVERAITNLLLSGTAVNEFLEKDIEPEDGDNEEMRPLPKNPVQRWFTVNLTRVTDLIRNPFYLVRKKTTPLESFDPAQFARNVISERNQLVNQQDKYLRENPMFNTVFYMLGPRHRLRRACQRLVFSSHGERIDGVEPNKTVGELFIGFMFLSTVGIVVTTCVLTPLFRRDIMNDQGKWNWTFYVDACFIGIFTSELLIKITADGIIFTPNAYMRSSWNWIDFIALTSLWIEFISVLKNDGHLSRIVRGLKALRALRLLTISERAKSNFHFTMISGFGKILSAALISITLLFPFSLWGLNIFNGKLGTCTDDDLHDYECINEFANKVYDWQVISPNAYVEPFLNFNDFSTSISTLYQIVSLEGWTELLMQAMSSTGEGTPPELFASPFNGVFVILFNNVSIVFILTLFVSVIIDNYSRVTGRAYLTKSQIQWYQVKKFLKQVRPSKRKDVSSLSGIKKICYNLAVEKHNVWWQIMSTCLFLHVVALLSETFPEVDGLNLARYVILMISSSIFMLNSVMLAYALGYKSFAANKWNIFQAFVSIGAFVTTILSFPIDSGSVFINFNKLFLVAMLIFVFPRSNKLSQLLRFASASFPSLASLIFTWFVVFMVYAIAMNQIFGMTKTGPNTTGNINLRSVPKALILLFRCSFGEGWNDIMSDFIVESPWCTADQTIDDSDCGSQQYAYILFMSWNVISMYIFLNLFVSLILDSFSYINSGSDYIDLISREEVRKFKRAWQKFDPNGTGFIKPYDLPKFLHSLTGSLSFRFYSGDLSIPELCHRWIRRNNPHDPYDVSVNYEEVEKVTDQMDIPKIQERRKEYERFLEEAIMNMEIHEEPGISFTRILLQIPLYNSFDAGQCLILLDFLDRRLFYQKLEKRMKLKRVYETIAAFTCRWKYVENQRHGVRDTNIGFDTELKRASYFANEENTSKEPLEEHDEVSVSETEDESYSDTETVPLSKENKAKARKSDYYIPKSPVHLLKGMEKFGHEHESLHSPFDDVHSGPSLNPSGRSPPWEATGDERSNLSVVDLSTIGETLENSSWADAYREVTSRGSSSNKDVSRRASSYGGSEHSFTSHDDKKST
>OBR05157.1_transcript=CH63R_11860_t1_gene=CH63R_11860_organism=Colletotrichum_higginsianum_IMI_349063_gene_product=Ion transporter_transcript_product=Ion transporter_location=CM004461_2972803-2979333_-__protein_length=2103_sequence_SO=chromosome_SO=protein_coding_gene_is_pseudo=false 82
MQNNPPHSYEMSSRQDQHSGSDSERLQADSQAESQRGRHGHPSSTAPQQQTSGNGLGMSTYWEQPYAQSSSSGGPESPIDPSALQFALPPEINQPPPIPRLNSPSLDSLDRPSPYFDEATNPDYYEDRVPLTSRAQPISGSLSANTGDPHRRDSFQTVSDLDNTPSRTRDARSLGYDLEPGGRRPSYGATLSPGGEQRRSRSPSTAGALYRAGSIMRAMSQRVVNISGEGELVDHRTSRSRSPSPTPDHRQQLHNSAQMFTDPSYHSHASHVPEKAPEPDNVFAEPPPPMQPRVPMKNPLKGNSLGIFPPDHPIRTKLCDLLVHPLTEPFILILIILQAILLAVESAPDVFIHPRPATWGVTWIDWAMLVLFVIFTLELIARILVSGFLLNASEYSTIDRQKGVRAAVVDQYRNIFQPQRQRSVKAPRQIHLGPSAFQRSFTIMQGQTLPQTVEEQQRFQLARRAFLRHSFNRLDFLAVVAYWISFALRITGIESEKHLYVFRMIACLRILRLLALTNGTAIILRSLKKAAPLLVRVAFLIAFFWILFAIIGVQSFKASLSRQCVWLDPTDPTNREKSFTNEMQFCGGFLDNETGKSMPWVLLTDENVLDNFKNGRKAGKGFLCPRGSICLQQENPYNSTVSFDNIAQSLEMVFVIISSNTFSDIMYYTTNSDYLPAALFFGAGIMILMLWLVNLLIAVITSSFQVIREESRASAFTATEEPPIPEPIDEPPPKMSALQRICDKTSLIWIAVIAFGLLAQAFRSSRMSNSRGRFIDSVEVAVTLLLDVEIIIRIAAGWRTFHRSKRNIIDLGLAVITTIILIPPIRNSGETYAWLTVFQIVRVYRLVLAVPMTRKLIVMVLGNSNGIANLMLFVFLITFLMAILAAQLFRGEIPKHSDDGDLNEVSFFTIYNSFLGMYQILSSEDWTSMLYNVTSHMNEHDTGWIGAVFLVGWFILSFFILVNMFIAVIQENFDVSEDEKRLEQVKAFLQRKELGKSSSSLTLSNIFTFGKSRRRKDPLDYGPAMMEMLLKDAVVHEFLDDATDLPHDGSNEELSPTRAQTHHVGEVRPGILSSMWGKVKSAFSSKDPNPFYSNLRFDGPNDTLDPRQMARQAVSATSARKKAQRDYLARHPNYNNSLFIFTPNNPIRRFCQRIVGPGRGNERFEGVEPNKIAWYASSAFIYACIVAMVVIACVTTPLYQKQYQAEHPEFSITFWYVWTDLAFAVIFSVEAVIKVIADGFFFTPNAYYRSSWGFIDGIVLITLLINVGTLLANDGAVSRAIGAFKALRALRLLNVSDSARDTFHSLIIVGGWKILSAAFVSISLLIPFAIYGLNLFNGQMISCNDGDDSIVRISDCFGEFNSTPFNDDWPMLAPRVPANDYFSFDDFASSLFILFQIVSQEGWIDVMFAAQAVTGRGLQPKELNRQGNAMFFVVFNLLATVFVLTLFISVFMRNYTEQTGVAFLTAEQRSWLELRKLLRQISPSKSSYNESEKTWKKWCHKRAIEKRGKWYTAVTYVLICHLLLLLLEYHGEPQWWTDSRDGIFLAFTLVYMANIAIRITGLGWARFRRSSWDLYSLVVVTGAFVSTSVLIISRSSDTYVQLHKFFLVAILLLLIPRNDALDQLFKTAAASLTTIGNLLATWLVFFLVFAIALTQAFSLTRFGENEEANINFRSVPNALILLFRMSCGEGWNQVMEDYATIEPPLCVDDPDFFDSDCGSKPWARFLFVAWNILSMYIFVNLFVSLIYESFSYVYQRSSGLAAVDRDEIRRFKEAWRSVDPAGAGFISKEAFPRLLGELSGVFEMRIYDADDSVRQILEDVRNDAATTGARHMSIASASNYSAGVDIQRLNRRLAQIDVVKVRERRRRFNIFFEEVMVSADPDKGISFTSVLMILAHYNIINDSKSLKLEEFLRRRARLQRVEEEVRRRVVLGFFDTLYWTRKFKKHIDMRKSARMTAIPQLDIPHILVDDDELRLKSSPVAGTGQTRSALLTVDDANKSSHNSWSGPGPTDLPSDDYQHPLSLARSGPTTPGHQSTHSAFSFELQEGGQNSAQSSRRGSAVSPVQSPVSPAQVNNMLDDSIWLESIRRTATVRKSVRKSDWGR
>KMU91687.1_transcript=CIHG_09494_t1_gene=CIHG_09494_organism=Coccidioides_immitis_H538.4_gene_product=calcium-channel protein CCH1_transcript_product=calcium-channel protein CCH1_location=DS017041_23589-29018_-__protein_length=1716_sequence_SO=supercontig_SO=protein_coding_gene_is_pseudo=false 83
MVGKWGDSAFDYAFLILFTIYTLELAARIIVSGLILNPEEYSTLDRSEGLRKAIISKGRDLFMPQRQFSKKKPPNPVNNQMSILRSFTGMQPQANHADEAAQQRARLARRAFLRHSFNRLDFLAVVSYWISFVLSIMSVESDQRLFVFRMLSSLRILRLLALTSGTTVILRSLKKAAPLLVNVAVFIGFFWLLFAIVGVQSFKSSLQRSCVWVDPENIRNFTMNDAPDNIQLCGGYLDNITGDPMPWLLPDGSRGASKAKGYLCPQGSRCVQGSNPYGGTVSFDNVANSLELVFVVMSSNTFTDLLYYTTDSDYLVASVFFIASFVVLSLWLVNLLIAVITSSFQVIREESKQSAFTTDNIDDVQQEEKAPARVSALKRMYNKTYWLWIFLITFDLIVQGMRSSSMGPDRKAFIYTTELAVTVLLLFEIFFRFASDWRNFFRSSRNWFDLALAVITAIIQLPPIHNSGRVYAALTIFQILRIYRVVLAFSLTRSLIMTVFGNVIGLLNLILFVFLITFLTSIFAVQLFRDQIPKEKDGEVTPVSFFSIYNSFLGMYQILSSEDWTSILYSATESSAPWKTSWISAAFFIMWFILANLVVLNMFIAVIQESFDVSEDEKRLHQVKAFLQQKQLSGSSQGNLAISSIFKLGRDQQRYRDPLDHGPAALEMLLKDAVVHEFLDEPAPLRMDSQHPELSTDPAQPGAFSSWFTKLKGRVLNREPNPFYSKLKISRDYDELDPTAMAKEVLSASEQRKQAQRQYLQRYPRYNVSLFIFPPTHPMRRLCQRIVGPGRGNTRIEGVDPYKPVWYTFSAFIYAAIVAMVLLACIATPLYQRTYFETHRYAVKNWFVWTDIGFAILFTVEALIKVVADGFFWTPNAYFRGSWGFIDGLVLITLWINVAASLLQNGDVSRVVGAFRALRALRLLNVSDSARETFHSVIILGGWKVISAAFVSMGFLVPFAIYGLNLFNNQMKRCNDDDFGYSSLAYCVGEYKSSPFAWDVLAPRVVENPFYSFDTFGDSLFILFQIVSQEGWTDVLWSAMSITGVGQQPQPFASQANGLFFVAFNLLGAVFVLTLFVSVFMRNYTEQTGVAFLTAEQRSWLELRKLLRQISPSKRSTSKKNSKFKAWSYRIAVKKHGVWAKFITTLLLIHLGLLVLEFHPTVGWWDRTRDIIFFVLTLFYIANIAIRLIGLTWSRFRRSSWDLYSVLAVSGTFVTTLLSLIGHENRAFMQLHKLFLVSIALLLIPRNNQLDQLFKTAAASLTAISNLLATWFVLFLVYAIALTQIFGLTKFGDGENNNINFRTVPKALILLFRMSCGEGWNQVMEDFATMDFPYCTSEDEFFQSDCGSAAGARTLFISWNILSMYIFVSLFVSLIFESFSYVYQRSSGLYAISREEIRRYKQAWATFDPDGTGYISKQQFPRLLGELSGVFEMRIYDGDFTVGRLLEECKLSRRESQQPHVRAVDGVDLDKLCRIIESLPVGAIRRRRARLNAFYEEVLVSADPERGISFTSCLMILAHYNVINDSKSLRLEEFLRRRARLQRVDEAVRRNVVVGFFNTLYWSRRFRRYQELKHDSRLVDVPQFSVPEIYVEDDGQEDGASEGQQSGPPSPSMLSPTSDRSGASHRSSRTLPRIDTTIATEDPFFSPTQSEWSQIGSLSPHRTTLSDRDTGQTDDTTGRSRAGSSVSVQGVMDSFDNSVWGESIRRSFTQRRSQGN
>CIMG_06961-t26_1-p1_transcript=CIMG_06961-t26_1_gene=CIMG_06961_organism=Coccidioides_immitis_RS_gene_product=calcium channel subunit Cch1_transcript_product=calcium channel subunit Cch1_location=GG704912_3958650-3965297_-__protein_length=2122_sequence_SO=supercontig_SO=protein_coding_gene_is_pseudo=false 84
MASSGNGNQVPNNGQGDQIPLRDLSRPPDTVIAEHTGRRLGRARSVDSDEGYGLGRPSLLGLRPGVRRYERIAEDSPSRERADSQDGFQNIDLSQDGAPSGRGAYTNNPRYSSASGEQRGAGLRFIPFEPISQTHSRLDSIGGGNTGGYGESDGLASLSNMEAEYFNENASPTEPGETDRTPLTDRRYLQPISGTSEGQTSLNKTLTGNSGHSVRFDDSVSGTRLGDDLPHLEGGLGRRHSSYESPASSRLSLGRSIRLTPTGSSSALSRAGSMMRMMSQRVVNLSNEPELVEQTLRRKSSLKTARLEGPPTLPAMADYAHDIRGSPAKTQHGPPEKPFPSIHVRQRTSQINPLRGKSLGIFSPENGLRKALCEVLIHPATEPIILILIVIQTVLLAVESSVKKRAMVGKWGDSAFDYAFLILFTIYTLELAARIIVSGLILNPEEYSTLDRSEGLRKAIISKGRDLFMPQRQFSKKKPPNPVNNQMSILRSFTGMQPQANHADEAAQQRARLARRAFLRHSFNRLDFLAVVSYWISFVLSIMSVESDQRLFVFRMLSSLRILRLLALTSGTTVILRSLKKAAPLLVNVAVFIGFFWLLFAIVGVQSFKSSLQRSCVWVDPENIRNFTMNDAPDNIQLCGGYLDNITGDPMPWLLPDGSRGASKAKGYLCPQGSRCVQGSNPYGGTVSFDNVANSLELVFVVMSSNTFTDLLYYTTDSDYLVASVFFIASFVVLSLWLVNLLIAVITSSFQVIREESKQSAFTTDNIDDVQQEEKAPARVSALKRMYNKTYWLWIFLITFDLIVQGMRSSSMGPDRKAFIYTTELAVTVLLLFEIFFRFASDWRNFFRSSRNWFDLALAVITAIIQLPPIHNSGRVYAALTIFQILRIYRVVLAFSLTRSLIMTVFGNVIGLLNLILFVFLITFLTSIFAVQLFRDQIPKEKDGEVTPVSFFSIYNSFLGMYQILSSEDWTSILYSATESSAPWKTSWISAAFFIMWFILANLVVLNMFIAVIQESFDVSEDEKRLHQVKAFLQQKQLSGSSQGNLAISSIFKLGRDQQRYRDPLDHGPAALEMLLKDAVVHEFLDEPAPLRMDSQHPELSTDPAQPGAFSSWFTKLKGRVLNREPNPFYSKLKISRDYDELDPTAMAKEVLSASEQRKQAQRQYLQRYPRYNVSLFIFPPTHPMRRLCQRIVGPGRGNTRIEGVDPYKPVWYTFSAFIYAAIVAMVLLACIATPLYQRTYFETHRYAVKNWFVWTDIGFAILFTVEALIKVVADGFFWTPNAYFRGSWGFIDGLVLITLWINVAASLLQNGDVSRVVGAFRALRALRLLNVSDSARETFHSVIILGGWKVISAAFVSMGFLVPFAIYGLNLFNNQMKRCNDDDFGYSSLAYCVGEYKSSPFAWDVLAPRVVENPFYSFDTFGDSLFILFQIVSQEGWTDVLWSAMSITGVGQQPQPFASQANGLFFVAFNLLGAVFVLTLFVSVFMRNYTEQTGVAFLTAEQRSWLELRKLLRQISPSKRSTSKKNSKFKAWSYRIAVKKHGVWAKFITTLLLIHLGLLVLEFHPTVGWWDRTRDIIFFVLTLFYIANIAIRLIGLTWSRFRRSSWDLYSVLAVSGTFVTTLLSLIGHENRAFMQLHKLFLVSIALLLIPRNNQLDQLFKTAAASLTAISNLLATWFVLFLVYAIALTQIFGLTKFGDGENNNINFRTVPKALILLFRMSCGEGWNQVMEDFATMDFPYCTSEDEFFQSDCGSAAGARTLFISWNILSMYIFVSLFVSLIFESFSYVYQRSSGLYAISREEIRRYKQAWATFDPDGTGYISKQQFPRLLGELSGVFEMRIYDGDFTVGRLLEECKLSRRESQQPHVRAVDGVDLDKLCRIIESLPVGAIRRRRARLNAFYEEVLVSADPERGISFTSCLMILAHYNVINDSKSLRLEEFLRRRARLQRVDEAVRRNVVVGFFNTLYWSRRFRRYQELKHDSRLVDVPQFSVPEIYVEDDGQEDGASEGQQSGPPSPSMLSPTSDRSGASHRSSRTLPRIDTTIATEDPFFSPTQSEWSQIGSLSPHRTTLSDRDTGQTDDTTGRSRAGSSVSVQGVMDSFDNSVWGESIRRSFTQRRSQGN
>TPX24257.1_transcript=DIZ76_013603_t1_gene=DIZ76_013603_organism=Coccidioides_immitis_WA_211_gene_product=calcium channel protein_transcript_product=calcium channel protein_location=RHJW02000002_3756103-3762750_-__protein_length=2122_sequence_SO=supercontig_SO=protein_coding_gene_is_pseudo=false 85
MASSGNGNQVPNNGQGDQIPLRDLSRPPDTVIAEHTGRRLGRARSVDSDEGYGLGRPSLLGLRPGVRRYERIAEDSPSRERADSQDGFQNIDLSQDGAPSGRGAYTNNPRYSSASGEQRGAGLRFVPFEPISQTHSRLDSIGGGNTGGYGESDGLASLSNMEAEYFNENASPTEPGETDRTPLTDRRYLQPISGTSEGQTSLNKTLTGNSGHSVRFDDSVSGTRLGDDLPHLEGGLGRRHSSYESPASSRLSLGRSIRLTPTGSSSALSRAGSMMRMMSQRVVNLSNEPELVEQTLRRKSSLKTARLEGPPTLPAMADYAHDIRGSPAKTQHGPPEKPFPSIHVRQRTSQINPLRGKSLGIFSPENGLRKALCEVLIHPATEPIILILIVIQTVLLAVESSVKKRAMVGKWGDSAFDYAFLILFTIYTLELAARIIVSGLILNPEEYSTLDRSEGLRKAIISKGRDLFMPQRQFSKKKPPNPVNNQMSILRSFTGMQPQANHADEAAQQRARLARRAFLRHSFNRLDFLAVVSYWISFVLSIMSVESDQRLFVFRMLSSLRILRLLALTSGTTVILRSLKKAAPLLVNVAVFIGFFWLLFAIVGVQSFKSSLQRSCVWVDPENIRNFTMNDAPDNIQLCGGYLDNITGDPMPWLLPDGSRGASKAKGYLCPQGSRCVQGSNPYGGTVSFDNVANSLELVFVVMSSNTFTDLLYYTTDSDYLVASVFFIASFVVLSLWLVNLLIAVITSSFQVIREESKQSAFTTDNIDDVQQEEKAPARVSALKRMYNKTYWLWIFLITFDLIVQGMRSSSMGPDRKAFIYTTELAVTVLLLFEIFFRFASDWRNFFRSSRNWFDLALAVITAIIQLPPIHNSGRVYAALTIFQILRIYRVVLAFSLTRSLIMTVFGNVIGLLNLILFVFLITFLTSIFAVQLFRDQIPKEKDGEVTPVSFFSIYNSFLGMYQILSSEDWTSILYSATESSAPWKTSWISAAFFIMWFILANLVVLNMFIAVIQESFDVSEDEKRLHQVKAFLQQKQLSGSSQGNLAISSIFKLGRDQQRYRDPLDHGPAALEMLLKDAVVHEFLDEPAPLRMDSQHPELSTDPAQPGAFSSWFTKLKGRVLNREPNPFYSKLKISRDYDELDPTAMAKEVLSASEQRKQAQRQYLQRYPRYNVSLFIFPPTHPMRRLCQRIVGPGRGNTRIEGVDPYKPVWYTFSAFIYAAIVAMVLLACIATPLYQRTYFETHRYAVKNWFVWTDIGFAILFTVEALIKVVADGFFWTPNAYFRGSWGFIDGLVLITLWINVAASLLQNGDVSRVVGAFRALRALRLLNVSDSARETFHSVIILGGWKVISAAFVSMGFLVPFAIYGLNLFNNQMKRCNDDDFGYSSLAYCVGEYKSSPFAWDVLAPRVVENPFYSFDTFGDSLFILFQIVSQEGWTDVLWSAMSITGVGQQPQPFASQANGLFFVAFNLLGAVFVLTLFVSVFMRNYTEQTGVAFLTAEQRSWLELRKLLRQISPSKRSTSKKNSKFKAWSYRIAVKKHGVWAKFITTLLLIHLGLLVLEFHPTVGWWDRTRDIIFFVLTLFYIANIAIRLIGLTWSRFRRSSWDLYSVLAVSGTFVTTLLSLIGHENRAFMQLHKLFLVSIALLLIPRNNQLDQLFKTAAASLTAISNLLATWFVLFLVYAIALTQIFGLTKFGDGENNNINFRTVPKALILLFRMSCGEGWNQVMEDFATMDFPYCTSEDEFFQSDCGSAAGARTLFISWNILSMYIFVSLFVSLIFESFSYVYQRSSGLYAISREEIRRYKQAWATFDPDGTGYISKQQFPRLLGELSGVFEMRIYDGDFTVGRLLEECKLSRRESQQPHVRAVDGVDLDKLCRIIESLPVGAIRRRRARLNAFYEEVLVSADPERGISFTSCLMILAHYNVINDSKSLRLEEFLRRRARLQRVDEAVRRNVVVGFFNTLYWSRRFRRYQELKHDSRLVDVPQFSVPEIYVEDDGQEDGASEGQQSGPPSPSMLSPTSDRSGASHRSSRTLPRIDTTIATEDPFFSPTQSEWSQIGSLSPHRTTLSDRDTGQTDDTTGRSRAGSSVSVQGVMDSFDNSVWGESIRRSFTQRRSQGN
>PV07_02795-t44_1-p1_transcript=PV07_02795-t44_1_gene=PV07_02795_organism=Cladophialophora_immunda_strain_CBS_83496_gene_product=hypothetical protein_transcript_product=hypothetical protein_location=KN847041.1_1295256-1301681_-__protein_length=2124_sequence_SO=supercontig_SO=protein_coding_gene_is_pseudo=false 86
MSSRDRTPPKATGPQSIPLRDLSRPPDSAPDETDISIGAVSSHKPRHSRTRSLMIGRRTPNYARLNDEESPARGGPSSETVGISIQGGSGRESPIEDVGGFAAATVGLDLQLPSTPPSVGGRRPTIITTPADGDLQDVESPFSPPDSDTTPLTASRRIPSSLKTSSSVSRGQRHDRQGKRSSVHWTDGESPAAARGRTSRLGDDLPTLDTGAGMHRKLSTASGISRLTSGQGEAGERSRSLSPSPSPMARANSMLREISQRVVNLSNDSDMVEQSIRRKSSIRQHRRPSASAHPLHDFGDEEGAQPQQPPLEKVPSAEVVAEPFTPIVPVQHPNPLVGKTWGIFGPENPLRKRLCEILVHPLTEPTILALIVAQTVLLAVNAASDAVYLQTRTKRWGSTGFDYAIFALFVVYTLELIARTIVSGFVSNPLEFSTINRSVGLKKAVLQKAHTLFAPQEAQETPMMVNDAPTQPSIVRTFTGVPHPGEAGGPGHTKQQQRLRLARRAFLRHSFNRLDFVAVVSYWISFVMQLSGVENSSHVYVFNMLSCLRILRLLGLTAGTSIILRSLKKAAPLLVHVAFLIGFFWLIFGIVGVQSFKSSLRRTCVWVGNDGSGQNYSLNIAPDNIQFCGGYLDAVTGESMPWLKPDGSNGTGSSKGYICPQGSLCVEGFSGPYNGTVSFDNIGQSLELVFVIISSNTFSDLLYYLTDSDYLAAALFFAAGIVVLSLWLVNLLVAVITSSFQIIREESKQSAFTADKINAPLFDEDQMEKRSQLKKIYDKTHLFWVLIIVFDLIVQSLRSARMSDSRETFIMDCETVVTFLLLLEIIMRFLCDWRHFFYGKRNWVDLLLAIITTIMQIPVIRNSGQPYAWLSAFQIARIYRVVLAVRVTRELVMVVFGNIVGLLNLILFVFLFTFLAAILASQLFRGDIPAADADGVVIGVTFFDIWNSFLGMYQVFSSENWTTLMYNATQFNDIWDTAWLSAIFFILWFVVSNLIVLNMFIAVIQESFDVSEDEKRLQQVKAFLKQKEMTGSASGNLTLAAVFKMGRESIRHRDALEYGSATVEQLLKEAVVKDFLDEQDDGLTRRTTSMHLDEVPTVKPGILSRYWGKITGFYGSAEPNPFYSSAKITRANEEFDPRAVAKRVVMTTENRRRVQRQYLQKHPKYNVSLYIFKPDNPLRKLCQYLVGPGRGTERVEGVSPYRPAWYAFSAFTYAAIVAMVILACITTPLYQRDYYLNNTLSITNWFVWTDLGFAILFTVEAIIKVIADGLFFTPHAYFRSVWGFIDGVVLITLWINVVTAMFRDDGVSRAVGAFKALRALRLLNISDTARETFYSVIIVGGYKVLAAAFVSMSLLIPFAILGVNLFNGKMQACNDGDFGYSALSNCVGEYNSTPFNWPVLAPRQVANPWFDFDDFGSALFILFQIVSQEGWVNVMWSGTSITGTGLQPEPFAAQGNAVYFIVFNLLGAVFVLTLFISVFMRNYTEQTGVAFLTAEQRSWLELRKLLKQISPSKRSLGEQTTKWKKWCYDLSIQKRGKWQRFITTILVLHLILLTIDFYPEPAWWETVREYIFLAFTVVLIANIIIRIIGLSWNRFRRSSWDIYSVIAVSGIFVTSLISLSKVNSGGFQQLRKLFLVSVTFLLIPRNNQLDQLFKTAAASLPLIANLLATWFVLFLVYAIALTQAFGLTRFGQNESNNVNFRTVPKALILLFRTSIGEGWNQIMEDFAGLEPPFCVREASFFASDCGSSGWARALFISWNIISMYIFVSLFVSMIFESFSYVYQQSSGMSIVSRDEIRRFKQAWAEFDPNGTGFISKEQFPRLLGELSGIWQMRIYDGDFTVGAIKEDCSVQPGDPVKPPGRIVDGIDLDKLAERINQIPVAEIRQRRARINVFYQEVMLTADPDRGIPFTAVLFLLTHYNVITDSRSLRLEEFLRRRARLQRVQESIRRNTVVGFFDTLHWSRKFQKAVERRRSSRLVAPPSIPVPEIFIEDPDDNVEGSSSTEPRDFTSSTPSYTPKKQSISLPPIDTSMPPSGALRSTSPVEFEGSPRSSPVRTRLGSVDTAYHGATRSSPTTPTLGHSRHSSNASGLNGQGMMESFDNSAWGESIRRSFTTRRTRSNSTRG
>CLUG_01439-t34_1-p1_transcript=CLUG_01439-t34_1_gene=CLUG_01439_organism=Clavispora_lusitaniae_ATCC_42720_gene_product=hypothetical protein_transcript_product=hypothetical protein_location=CH408077_467845-473910|_protein_length=2021_sequence_SO=supercontig_SO=protein_coding_gene_is_pseudo=false 87
MRNPFRDEEPTDATREEREQKVANRHSQPRFVVESSYDNLRDAFTSDPLTVQDELVSALGNEGHEANWLKSPANSRNSMEISSSRRSSREASSNAYLHPTDAPSIWDHYPNYDYYPDYPETQSNYDIPLITLDHSGNADLEAGLQRLNEKAKLNLPGSPSKIPNIISRISDRIAGSNNPATPMSEKPPVFMADLESVETMDPNLTSLGTPSHSPLLRPSRPSGDGDSMISSQQLHTDELSGQITPNLQHSTSNVTTAIVHENPFSMGNSPNEGFEHLYLYGRSLRIFAPSSPFRKWCHRAAAHSATNATLLVLLFIQTTLLIFRQWNPAKLDGYVYYGNNWVEYVIAFIYFLYSMEAGVKIVAYGLIDDRIMFEELGLDYPSSWISETTRSVIQYIREVYSTYSNRFGKGKDGKGNRFRLSSKSTSNIKNPSNGFGETSLDLNSPLDNSTEYHENPFIESSSDSSQNPFNDTSSSQDRNLTRRRSDIQRRVRFHRQDSASSVVDVKPSLRIHSKNTFLKSSTIRKKVEEMNLRRAYLHNSWQIFDAISTVSFWISMILSVNRQDYDHHFMLFRALSCLRILRLCNLTTGTNIILKACYAAIPQLMDITIVIVCFWVIFAIIGVQSFKSSLSRNCVWTNPTDPSETFRNTEQFCGSYIGLDGKAKPFLNRNGEASESIKGFRCPMNSVCQSGENPYAGSVNFDNIFQSMQLVFVIMSVNAFSDLMYELMDTDNIAAALFFIFAIFILTVWLMNIFIAIIVSSFQVVQMEQAEEKRQRAERRNKKMSSFKIWMFNDELHSKRVRSVISKKPWLKRYYQFEIISLVMIATGLVIQCLRSSSMSDDLSRFIYRAEEFVTAFLCADIVLRFSLFMPYWRDFFYSKRNCFDLFLALITTVIIADPVKNKLGHAYYWLSFFQIVRFYRIVLAYSITRDLWLKILRNAKAIFDLTLFYFILLVLTSIILARFFEGTVPLSDVDDVQFAMHTLPNTFMSLYVITSTENWADIMYSLQEYARSTSQRAIGSVFLIFWFIVSNSIVMNIFIAVIANALQVSDEGKRKHQLSQFIEDVTTKLQSVQTRNDWISKMKARIFKSNTEKNMQRAVTNLLMSGSAVNDFLENDTTVERNDSDEDDKGGPIRKWINERKRRILAYFHNPFFTKHRTQITYEGKFDPVTFAKRALEERQRIEKEQDQYLRDNPMFNTVFYMLAPGHRLRRICQRIVPSSYGERIDGVEPHKKISEIFASLMFLSTIGIVLAACYVTPLYRRDVGHVNGQWNWALYTDSVLLLVFTMEYLIKITADGIIFTPNGYYRSPWNWLDFCALLSLWTEFVAFIKDDGPLSLVVRGLKALRALRILTISETAKNNFQYTIISGFGKIVSAAMMSLTLIFPFSIWALNIFNDRLGFCNDGVSYLGECVNEYSNTVYDWEIYSPRVYTEPLLQMNRFSSSFSTLYQIVSLEGWTDLLINVMQSTGSGTPQQMFYNAFNGVFVIFFNFVSVVFILTVFVSVIIDNYAKVTGRAYLTNEQIQWYNVKRFLLRVKPSKRRDPKSLKGIQKAFYNLTVGRNRIWRNTLNTVLLIHVVSLLCETYPSNKSFNVFRALAFMVSSTCFVIHYFMLAIAQSFKVFISNKWNIFSFIVSLGAWISTMLSFATNSGSVFINFNKLFLVGMLIFLFPRSDRINQLLKFAAASLPRLLSLMFTWFILYLVYAIALNQIFGMTKIGPNTSGNINVRSVPKTLILLFRCSMGEGWNYIMDDFTLEVPFCTYDNSVDDSDCGNKEYAYLLFMSWNVISMYIMLNLFVSLLLDSFSYISGGSKYAPLVARSEIRKFKKSWGKFDPKGTGFIDPEDLPKFLHTLDGSLSFHFYHGMFSIPELCSKWIHRNDPNNPYDVAINYDAINETVATMDFPKIRERRFMYERFIEEAIMNMELHEEPGISFTRLLVQLPLYNSFDSGECLVLIDYLERRLFMQKLEKRLQKKRCKELLQGYITRWAYVHRQREEKRKSQISNISTEGKQNTFYEVGIEDF
>KAG5416745.1_transcript=I9W82_005709_t1_gene=I9W82_005709_organism=Candida_metapsilosis_BP57_gene_product=CCH1_transcript_product=CCH1_location=JAEOAQ010000009_146280-153056|_protein_length=2258_sequence_SO=supercontig_SO=protein_coding_gene_is_pseudo=false 88
MDRRFTNTPNFVISQVEDTEGSAQERSPRVVSQSTQESVSYDEEYDPNKSYSRTPSFRVDQPQDTPTFNENPFQTSSLLPRRKSHTSTFSSTNPFRTDQFTTPQDEPGQILGESFQQSPIIRGSLDDNDLKDLRDGLKSALGTTKENAKWFPVTTPAKEEPPKFPIPKSGNDANENANYTTNIPLQDFSLLQKSRSPDQSISPAQSLSPFANYDGNTSPRKPRSPMRGPEPNMDYLEAGLLNPNATKESPANTSSKFTDAIARISNRVIGSGDKRDDQSDKDQLGLTPVKSHTSSYVKTPVKEYPSFFGAGEDFYKSSPSPNKDTKNLPGFTVTSENGEPELNETTFSQGLGVYLHSSSDLNLAESASVQDITSEGSLLHYRTPSIQTHQTDGTSQSRKQVLYGKSLGIFSPASRLRQTCHVILRNQLTTSFMFLVLVFQVVLLSYRQWNPHGLGGYYFDGYNWADYLLIVINVIYTVEIAAQVIAYGLVNDNAMFKELGIDHPPDLFDYTGLQIRRLIFFSKTFFDPFKKKKRSKREETMKREMHEQHDDSSGDDQPNGVNEDRDHSFERLLDSRNSVDYNLQNKYEFNSFHEDDDKPFPQQPAAPEGYKLKTSNTFFKGMGEKKLDPQYKRAFLRKSWQRLDFISSFCFWISLLLSINHYDAKHHIMLFRALSCLRILRLCNLTTGTNTILTACKIALPQLIDVSIFISFFWLFFGIIGVQSFKSSLTRHCVWTNPDDPSDTFVNSDSYCGSFIGLDDSKRSYLTREGLPSGVIKGYRCPKYSQCISGDNPYNGTISFDNILQSLEMVFVIMSANTFTDIMYNTMDTDNMAACIFFIACIFVMTVWLLNVFIAVIVASFNASRVEAEKQQNRHGAGWRIFRRFNEDGRNYTDQVKEAEQKNRFLKFYRKFEFVFVIIIAISIFVQCFRSHNMSDHRRHLLYRFEVSFTCVLLAEIIVRFVVHFPQWRLFFLSKRNCFDLFLAVVTFIIIIEPVKDKMGHAYYWLTVFQLMRFYRVVLATSITRNLWLKIMKNIRIIFDLALFYFILLYMVSIILARYFEGTIPQDELDDVDWPMDTLPASFIALYIITSTENWTEIMYSLQQYAKTTSSRSFGAIFLIMWFILSNMVVLNIFIAVIANTLQVSEEGKRKRQLLQFIEVMTNKLQSVQEESGLLKKVKAKLFKRKGANDEMEKAVVNLLLSGTAVQEFLNRDVEDNTDEDIVEEGDDEAHDEMKTLSSSKWKRWIQVNAARVANAIGNPFHFNKLKKKPKFKFENFNPSTFANNIIKERNALLSKQNEFLEANPRYNYVFYIIGPRHKLRRLCQRMVKSSYGERIDGVPPYRPVSESLVVLTFFATVALVVLACYMTPIFRMENHSAGWIFWSEYVFALIFTVEFAVKVLADGLILTPNAYCRSSWNLIDLIVLISLWIESIAYLKNDGNLSRIVRGLKALRALRLLTISETAKSNFHNTMIAGFGKIINAAIISLCLLFPFSIWGLNIFNGRLGYCIDEESPEGECINEYQNEVFNWNIVSPNVYTNPQLEFNRFGSAFVTLYEIVSFEGWTDLLANVMKSTGVGTVPEKNATPFNGFFIVLFNFISTVFILTLFISVIISNYSRTTGRAYMTTDQISWYQVKKILVQVGPSKRKDYHQLSHFRRFCYKMTVERNPIWHRILNFFLAFHALALLLECFPSSNGLNVFRTVIYTIASVLFFLNAVMLAIAQGLKTYLHYRWNIFNLCVSTGAVITTIIAFPVDDNSPFMNINKLFLVTILLFIIPRSNRLSQLLRFASASLPSLVSLSYTWIIVFLVFAIAMNQIFGLTRLGQNGTGNINLRSVPKTLILLFRCSFGEGWNYIMHDYTVTAPFCSTGGKSDRNDCGSKQYAYILFIAWNLISMYIFLNMFISLILDSFDYVNQKSDYSELIQREEIRKFKRAWQKFDPQGSGYIKPIELPKLLHSLDGALSFRSYRGELEIKELCRKWIRRNNPNDPYDVTVDFDGIDKTMNQMDIPKIRERRKAIDMFVEEALLTMEINDDPGISFTRIILQLPLYTSFDTGKCFNLIDYLERQLLINKVVKKMHTKRVYETIAAYACRWKYLKNKKMGVRDSNIAFDTRLRRTSYLANEDLSVNHSRRSFSHENDSDRDDDDDDDTQQPLKRSSIIYGDPGVSSGVYYPNSPIMHTSNHVQPPSPPKSRKPNLSITIPRNNLEEVRLVDDDITFSPFADSATTANREQRPSLDEMIESSRWRDALGDLTKKNKKK
>ATY63219.1_transcript=A9K55_008224_t1_gene=A9K55_008224_organism=Cordyceps_militaris_ATCC_34164_gene_product=calcium channel subunit Cch1_transcript_product=calcium channel subunit Cch1_location=CP023324_4451432-4457916|_protein_length=2104_sequence_SO=chromosome_SO=protein_coding_gene_is_pseudo=false 89
MEPQSSSTGQQRRGQSIRPEDVQANDRGEESCAEHSPETVKQMTSDTPSSGQPSSDVTNAARSWDPLEYSRMGPYMRPESPMDYSALQMALPPEIYGFSDGHDPYFPSNNPFDAGLAYIDEAQHQEYADSDSVPLTTQAQAISGASANDRIEPISHTGFPPSPDLGNGNTRGRQTLRASDQKPLSLGSSRNRAYGMTLVPGETRTSRSPSPSGAFQRAGSIVRAMSQRVVNISGESEVAVHQRVSLQAARNSQATDGAIYEHSGGNMDSMQVVTSYQPQIGVPAGEKGMSHGAATLPHRPPGGSTNPLKGHSLGFFSPRSKIRIELCNVLVNPYTEPIILLLIVLQTILLAVESGPSVFTPGHERPKRFGGRAMDWAMLALFIVFTLEIGARIVVSGFVMNAAEYSTIDRKKGVRAIISEQYRTFFQPQRQGSVKGTRQISPDQPTIARSFTTFMHGPPGAPETVEAQMRFQLARRAFLRHSFNRLDFIAVVSFWTTFILGITGLESHHHLYIFKMLSCLRILRLLSLTHGTAIILRSLKKAAPLLVRVAFLLCFFWLLFAIIGVQSFKSSFSRQCIWLDPLQPTNLSAAFTNDDQLCGGYLNNDTGAIMPWVKFGTPDLLDELVPGVGKGKGFICPRGSLCLQQDNPSNGTVNFDNILQSLELVFVIMSANTFSDLMYKTMASDYQQAALFFGAGIMIMTLWLTNLLIAVITSSFQVIREESKGSAFTSDHQSSIQPHFEDRGRKSTLRLLVERTKLLFTLIVVFGLICQACRSARMSQSRERFIDGAEVAVTLLLDIEIAARLASNWRNFHRSWANLFDLGLTITTTVILIPPIRHTSAYWWLTVFQIVRAYRIVLAVPMTRKLILLVLGNAAGIANLMLFVFLMTFLVSIFASQLFRGEIPVFNDGGGLNRISFFTIYNSFLGMYQILSSENWTDILYSVTSYAHGYKTGWIGATFLIGWFTLSYFILVNMFIAVIQENFDVSEDEKRLEQVKAFLQRKELGHNASNLALSSIFNLGKSRRRRDPLDYGPAMMEMLLKDAVVRDFLDDENTEPLQNVIGNPGAGRPTSTFPVSSSRGLAGLWQRLKNKFSDQEPNPFYTSIKFDGPNDTLDPRQMARHVVSATAARRKAQREYLARHPNYNTTLYVFPPASKLRRFCQRLVGPARGFERVDGVDPTKIAWYALSAFIYTCVVAMVAIACVTTPLYQREYREGHQSDTINWFVWTDLAFVLVFTLEAAIKIIADGAFWTPNAYLRSLWGVMDTLVLVTLWINVITLFINDGAISRAVGAFKALRALRLLNVSNSARDTFHSVIIVGWWKIFGAAFVSISLLIPFAIYGLNVFNGKMISCNDGDNITLLAQCFGEYGSTPFKDDWVMLAPRVADNSYFKFDDFGSSLFTLYQIVSQEGWTDVSFAAQAITGRGSQPQDLAAQGNAMFFVIFNLMATVFVLTLFISVFMRNYTEQTGVAFLTAEQRSWLELRKLLRQISPSKSSYNDKGKEWKRWCHKRAIEKRGKWYQMVTVVLVLHLALLVAEFNNEPRWWARTREFVSLLFVLVYMSNIAIRIFGLGWSRFRKSSWDLYALVVVSGAFIATLSLLIANTRGEAYEQLYKIFLVAIILLLIPRNDALDQLFKTAAASLTVISNLLATWLVLFLVFAIAMTQAFSLTRFGSQETSDLNFRTVPNALILLFRMSLGEGWNQIMEDYAGIEPPLCVKDSTFFDSDCGSKPWARILFVGWNIISMYIFVNLFVSLIYESFSYVYQRSSGMSVVDRDEIRRFKEAWRSVDPAGTGYITKDQFPRLLGELSGIFQMRIYDPEDSVSQILDDVRSDIRMSRHSSIVASNAGGDIDLGRLNRRLAKLDVEKIRARRRVFNVFFEEVLVAADPDRGIAFSDVLLILAHYKIINDSKSLRLDEFLRRRARLQRVDEEIRRRTVLGFFDTLFWSRKFKQHMNMKRSARMTMVPQLSVPEILVDDEEPNNDIATGTSDRTHRPLLPSLDTSLETPRRPSVWAGEISPRDSVTQHPLSFPRTSGGGLSPPASPMRTSFQLSPSDASNAQTDRRGRSLSPAQARGMLDDSVWVESIRKSKTLRRSDKTAYRYGDLG
>EGX90259.1_transcript=CCM_06678_t1_gene=CCM_06678_organism=Cordyceps_militaris_CM01_gene_product=calcium channel subunit Cch1_transcript_product=calcium channel subunit Cch1_location=JH126403_945048-951532_-__protein_length=2109_sequence_SO=supercontig_SO=protein_coding_gene_is_pseudo=false 90
MEPQSSSTGQQRRGQSIRPEDVQANDRGEESCAEHSPETVKQMTSDTPSSGQPSSDVTNAARSWDPLEYSRMGPYMRPESPMDYSALQMALPPEIYGFSDGHDPYFPSNNPFDAGLAYIDEAQHQEYADSDSVPLTSQAQAISGASANDRIEPISHTGFPPSPDLGNGNTRGRQTLRASDQKPLSLGSSRNRAYGMTLVPGETRTSRSPSPSGAFQRAGSIVRAMSQRVVNISGESEVAVHQRVSLQAARNSQATDGAIYEHSGGNMDSMQVVTSYQPQIGVPAGEKGMSHGAATLPHRPPGGSTNPLKGHSLGFFSPRSKIRIELCNVLVNPYTEPIILLLIVLQTILLAVESGPSVFTPGHERPKRFGGRAMDWAMLALFIVFTLEIGARIVVSGFVMNAAEYSTIDRKKGVRAIISEQYRTFFQPQRQGSVKGTRQISPDQPTIARSFTTFMHGPPGAPETVEAQMRFQLARRAFLRHSFNRLDFIAVVSFWTTFILGITGLESHHHLYIFKMLSCLRILRLLSLTHGTAIILRSLKKAAPLLVRVAFLLCFFWLLFAIIGVQSFKSSFSRQCIWLDPLQPTNLSAAFTNDDQLCGGYLNNDTGAIMPWVKFGTPDLLDELVPGVGKGKGFICPRGSLCLQQDNPSNGTVNFDNILQSLELVFVIMSANTFSDLMYKTMASDYQQAALFFGAGIMIMTLWLTNLLIAVITSSFQVIREESKGSAFTSDHQSSIQPHFEDRGRKSTLRLLVERTKLLFTLIVVFGLICQACRSARMSQSRERFIDGAEVAVTLLLDIEIAARLASNWRNFHRSWANLFDLGLTITTTVILIPPIRHTSAYWWLTVFQIVRAYRIVLAVPMTRKLILLVLGNAAGIANLMLFVFLMTFLVSIFASQLFRGEIPVFNDGGGLNRISFFTIYNSFLGMYQILSSENWTDILYSVTSYAHGYKTGWIGATFLIGWFTLSYFILVNMFIAVIQENFDVSEDEKRLEQVKAFLQRKELGHNASNLALSSIFNLGKSRRRRDPLDYGPAMMEMLLKDAVVRDFLDDENTEPLQNVIGNPGAGRPTSTFPVSSSRGLAGLWQRLKNKFSDQEPNPFYTSIKFDGPNDTLDPRQMARHVVSATAARRKAQREYLARHPNYNTTLYVFPPASKLRRFCQRLVGPARGFERVDGVDPTKIAWYALSAFIYTCVVAMVAIACVTTPLYQREYREGHQSDTINWFVWTDLAFVLVFTLEAAIKIIADGAFWTPNAYLRSLWGVMDTLVLVTLWINVITLFINDGAISRAVGAFKALRALRLLNVSNSARDTFHSVIIVGWWKIFGAAFVSISLLIPFAIYGLNVFNGKMISCNDGDNITLLAQCFGEYGSTPFKDDWVMLAPRVADNSYFKFDDFGSSLFTLYQIVSQEGWTDVSFAAQAITGRGSQPQDLAAQGNAMFFVIFNLMATVFVLTLFISVFMRNYTEQTGVAFLTAEQRSWLELRKLLRQISPSKSSYNDKGKEWKRWCHKRAIEKRGKWYQMVTVVLVLHLALLVAEFNNEPRWWARTREFVSLLFVLVYMSNIAIRIFGLGWSRFRKSSWDLYALVVVSGAFIATLSLLIANTRGEAYEQLYKIFLVAIILLLIPRNDALDQLFKTAAASLTVISNLLATWLVLFLVFAIAMTQAFSLTRFGSQETSDLNFRTVPNALILLFRMSLGEGWNQIMEDYAGIEPPLCVKDSTFFDSDCGSKPWARILFVGWNIISMYIFVNLFVSLIYESFSYVYQRSSGMSVVDRDEIRRFKEAWRSVDPAGTGYITKDQFPRLLGELSGIFQMRIYDPEDSVSQILDDVRSDIRMSRHSSIVASNAGGDIDLGRLNRRLAKLDVEKIRARRRVFNVFFEEVLVAADPDRGIAFSDVLLILAHYKIINDNWTNSCDGELDFSEWMKRSDEEPFWASLTLFMTGTNLQSRFWSRKFKQHMNMKRSARMTMVPQLSVPEILVDDEEPNNDIATGTSDRTHRPLLPSLDTSLETPRRPSVWAGEISPRDSVTQHPLSFPRTSGGGLSPPASPMRTSFQLSPSDASNAQTDRRGRSLSPAQARGMLDDSVWVESIRKSKTLRRSDKTAYRYGDLG
>CNBD3030-t26_1-p1_transcript=CNBD3030-t26_1_gene=CNBD3030_organism=Cryptococcus_neoformans_var._neoformans_B-3501A_gene_product=Ca_2__-permeable channel_transcript_product=Ca_2__-permeable channel_location=CM000043_889980-897543_-__protein_length=2028_sequence_SO=chromosome_SO=protein_coding_gene_is_pseudo=false 91
MSHSRNHSLAISTSASIHTSASPSPVSPASPASASAGLSRRHSWNITDENQEIPTFNDPSSPSRHINDSLTPKRAIPLHSTPLGKSGTAHSHRLSERDITWADANDGRDIWGDPNQTTPTQSRTRPFIDTYQSTTSLQSTISPLDDNGRSSDDRERLTTGHSHVMHYNGIGMGTPRRSPRKPYNESGSGLGRSSTLRNVSQSLRKASVRVVNIMGTERGGGRERLGSDDEGEEVLQDVEIDGNQGFAMSSTNDNRETLPSPRQLPTSSRREEVGHRRLRGRTMCLFGPMSRVRKSMDRLMRYPWTEPAILLLIITNVVVLAIQSAPTLNSPRTGNGYFQGWEDAVLLVLFIVFTLEMFARIVVTGLLLDPETSLRESLFGQDGVVPVLQRYLLITKSNIQSNLRRKATKRRAPWRSQEQNDATHNKGSKTMATSALRSLTGLSEAPFQKAMAKQKGLSDQGRPYLRHSWHRIDMIAVFAFWITFFLALTGHEATANRHVYIFRALSVLRAGRLLVITSGTTTILHSLKRAGPMLITVSYFLIFAACIFSIIGVQSFRGSFRRACVLTDPHNSSNVIQLERQCGGWLDPTSLESVSYLNSDGTPSAVPPKGYICPLGQTCMTTDQNPNNNVNSFDNVFSSLVQVIIVISINTWAPVMYMAMDSDFFGSSLFFIAGVIVLNFWLINLLIAVVVNTFSDIRAETKRSAFGAGETFLGTEPHWAAEDEKTKNNRLLAFYQKTEIFWVILIVADLVTQGSKTSSSSESMLRLLDRLELAFTLAFDLEIIIRFLAYLPDWRSFFYRKRNCFDLFLAIACSIIQIPAISNSTIYPWLTVFQLIRWYRVILAFPRMKPLLVTVFGSFSGLLNMVIFLFLMNFLGALMALQLFRGDLEAGEPITFSQTYNSFLGMYQIFSSENWTDIVYDTMGAEAQYKQNIIAAIFLCGWFLFSNFIVLQMFIAVINENFAIAEEQKRKQQIQAFIHRAEAPSAHASWIDRLNPYRLMAARPRAVRVKTLPPNLILPLKQNTGIDLSDVSSSLPMDDGKGTKGAVKRLLGRDREEGQIRLKRLKRPSPREVTDDVEDEDDDRGLTDLLPPLNAAVSKDEHMDALRERRNQQADFIAAHPSFDKSLWLFKQSNPVRKFCQACVPPAYGERIFGRPANPTLELIVKTVVFLAVVASIVVAAIASPSYRREYYADHGISRGTWFDLTEVTLGLIFVLEAAMKIVADGFIFAPNAYLLSLWNVLDFIILITLLINITTSLIFIGGLSRVTRALKAFRALRLITLFGRLRDTLHAVLFAGALKILDASIFMILYLIPFAVWGLNIFSGLLYYCNDDDSTGLTSCIGEFSTSPVDDSLTYLVPRVWVNPTVDESIWSFDSFRESILILFEIVSLEGWIDVMASVMNIVGRDQQPEDQASQWNAIYLVIFNLFGGVIILTLFVSIIIKNFSTRSGNALLTSEQRQWVDLSKFIKAQTPSQLPKGRPKLLFRAWCYDRTVNKNGFWAVGFTMIYYLHILLLMMEDFSENLLNEVQLDWIFLFLTVLYAIDLLVRFYGLGFKSFRSNGWNIFDLIVITGSFATTIPALQADSSGGTANQVNVQLQKLFLVSISLKLVQRISSLNQLFKTSVASLPAIGNLFLLWATIFIFYAILYLEVFGLTKEGNNAGTRFQNYYTFGNALLMLAFMSTGEGWNGYMHDYTIQVPRCTENGNFLESDCGSAPGAYVLFISWNIISMYIFVNMFTGVVVESFAYVYQMPGKSSLNREEMRAFKQLWAEFDSQRVGYIKRRDLIKFFSRLTGVFEVRPYPIEFSIHNIIHHSRPDQPDNASSRSYVITGVKHAVDIRRVAEQIAQIDYRQVRERRQLFSRLYNEARISEEPGKGISFTAMLDDLLLRRARTERVTDLVNLDRVRGLLRTIYWRKRFLATRDARKLTLNAEAEVHEKEESTPKRILSTEIISPTSYFPSGKTHAHLTAVICHLMMPITDGMITMKACQIRCGEVSCIAQLSKIYVDSIRSDMMREAVDQEGIENEQG
>CNAG_01208-t26_1-p1_transcript=CNAG_01208-t26_1_gene=CNAG_01208_organism=Cryptococcus_neoformans_var._grubii_H99_gene_product=calcium-channel protein CCH1_transcript_product=calcium-channel protein CCH1_location=CP003824.1_920020-927591_-__protein_length=2106_sequence_SO=chromosome_SO=protein_coding_gene_is_pseudo=false 92
MSHFRNHSLAISTSASIHTSASPSPVSPASPASASAGLSRRHSWNVTDESQEIPTFNDPSNASRHVDDNLTPRRAVPLHSTPLGKSGTVHSHRLSERDIIWADVNDGRDIGGDPNETTPTKSHNRPFFDSYQSTTSLHSTISPLDVNGRSSDDRERLTTGPSHVMHYNGIGKGTPRRSPRKPYNESGSSLRRSSTLRNVSQSLRKASVRVVNIMGTERGDGRERLGSDDEGEEVLQDVEIDGDQAFAMSSTNDNPGTVPSPRQLPTRSQREEVDHGRLRGRTMCLFGPMSRVRKSMDRLMRYPWTEPVILLLIITNVVVLAIQSAPALDSPRIDNGYFQGWEDFVLLVLFIVFTLEMFARIVVTGLLLDPETSLRESLFGQDGAVPILKQYLLITKFNIQSNLRRNATKRRAPWRSQGQNDAAHNKDSKTPANSALRSLTGLSEAPFQKAMARQKGLSDQGRPYLRHSWHRIDMIAVFAFWITFFLALTGYEATADRHVYIFRALSVLRAGRLLVITSGTTTILHSLKRAGPMLITVSYFLVFAACIFSIIGVQSFRGSFRRACVLTDPHNSSNVIQLETQCGGWLDPTSFKSMSYLSLDGTSSAVPPKGYICPLGQICMTTDENPNNNVNSFDNVFSSLVQVIIVISINTWAPVMYMAMDSDFFGSSLFFIAGVIVLNFWLINLLIAVVVNTFSDIRAETKRSAFGAGETFLGTEPHWAAEDEKTKNNRLLAFYQKTEIFWVILVVADLVAQGSKSSSSPESMLRLLDRLELAFTLAFDLEIIIRFLAYFPDWRTFFYRKRNCFDLFLAIACSIIQIPAISNSPIYPWLTVFQLIRWYRVILAFPRMKPLLITVFGSFSGLLNMVIFLFLMNFLGALMALQLFRGDLEAGETITFSQTYNSFLGMYQIFSSENWTDIVYDTMGAESQYKQNIIAAIFLCGWFLFSNFIVLQMFIAVINENFAIAEEQKRKQQIQAFIHRAEAPSAHASWIDRLNPYRLMTARHRAVRVKTLPPNLILPLKQNVGIDVSDVPSSLPMNDGKSTKGAVKRLLGRDGDEDQIPLKRFKRPPPRESTDDAEDEDDDRGLTDLLPPLNAAVSTDEHMDAFRERRNQQADFIAAHPSFDKSLWLFKQNNPIRKFCQACVPSAYGERIFGRSTNPTLALIVKTVVFLAVVASIVVAAIASPSYRREYYADHGISRRTWFDLTEVALGLIFVLEAAMKIVADGFIFAPNAYLLSLWNVLDFIILITLLINITTSLIFIGGLSRVTRALKSFRALRLITLFGRLRDTLHAVLFAGALKILDASIFMILYLIPFAVWGLNIFSGLLYYCNDDDSSGLTSCIGEFSTSSIDDSLTYLVPRVWVNPTVDESIWSFDSFRESILILFEIVSLEGWIDVMASVMNIVGRDQQPQNQASQWNAIYLVIFNLFGGVIILTLFVSIIIKNFSTRSGNALLTSEQRQWVDLSKFIKAQTPSQLPKGRPRLPFRAWCYDRAVNKNGFWAVGFTMIYYLHILLLMMEDFSENLLNEVQLDWIFLFLTVLYAVDLLVRFYGLGFKSFKSNGWNIFDLIVITGSFATTIPALQADSSGGTANQANVQLQKLFLVSISLKLVQRISSLNQLFKTSVASLPAIGNLFLLWATIFIFYAILYLEVFGLTKEGNNAGTRFQNYYTFGNALLMLAFMSTGEGWNGYMHDYTIQEPRCTENGNFLESDCGSAPGAYVLFISWNIISMYIFVNMFTGVVVESFAYVYQMPGKSSLNREEMRAFKQLWAEFDSQRIGYIKRKDLIRFFSRLTGVFEVRPFPVEFGVHNIIRHSRPDQVDNNASSQSYVITGVKHAVDVRRVAEQIAQIDYKQVRVRRQLFSRLYNEARISEEPGKGISFTAMLMMLAHYKLIDDESALQLDDLLLRRAKTERVTDLVNLDRVRGLLRTIYWRKRFLATRDARKLTLNAEAEGIPAIVLDPTPITPPDYNGQSRYDTPYSPQVQEKEESIPKRITPTEIIPPTSFSPSARTYPLPASDLSNSSDGNSLPSPSLYNSPTRLTSRPALLGRQPSNNSHLSSDDAHYRRDSRPDEDLHTKDYDDDMLDSMWGDMMREAVDQEGIKNEQG
>CND03320-t26_1-p1_transcript=CND03320-t26_1_gene=CND03320_organism=Cryptococcus_neoformans_var._neoformans_JEC21_gene_product=calcium-channel protein CCH1_transcript_product=calcium-channel protein CCH1_location=AE017344.1_892320-899883|_protein_length=2102_sequence_SO=chromosome_SO=protein_coding_gene_is_pseudo=false 93
MSHSRNHSLAISTSASIHTSASPSPVSPASPASASAGLSRRHSWNITDENQEIPTFNDPSSPSRHINDSLTPKRAIPLHSTPLGKSGTAHSHRLSERDITWADANDGRDIWGDPNQTTPTQSRTRPFIDTYQSTTSLQSTISPLDDNGRSSDDRERLTTGHSHVMHYNGIGMGTPRRSPRKPYNESGSGLGRSSTLRNVSQSLRKASVRVVNIMGTERGGGRERLGSDDEGEEVLQDVEIDGNQGFAMSSTNDNRETLPSPRQLPTSSRREEVGHRRLRGRTMCLFGPMSRVRKSMDRLMRYPWTEPAILLLIITNVVVLAIQSAPTLNSPRTGNGYFQGWEDAVLLVLFIVFTLEMFARIVVTGLLLDPETSLRESLFGQDGVVPVLQRYLLITKSNIQSNLRRKATKRRAPWRSQEQNDATHNKGSKTMATSALRSLTGLSEAPFQKAMAKQKGLSDQGRPYLRHSWHRIDMIAVFAFWITFFLALTGHEATANRHVYIFRALSVLRAGRLLVITSGTTTILHSLKRAGPMLITVSYFLIFAACIFSIIGVQSFRGSFRRACVLTDPHNSSNVIQLERQCGGWLDPTSLESVSYLNSDGTPSAVPPKGYICPLGQTCMTTDQNPNNNVNSFDNVFSSLVQVIIVISINTWAPVMYMAMDSDFFGSSLFFIAGVIVLNFWLINLLIAVVVNTFSDIRAETKRSAFGAGETFLGTEPHWAAEDEKTKNNRLLAFYQKTEIFWVILIVADLVTQGSKTSSSSESMLRLLDRLELAFTLAFDLEIIIRFLAYLPDWRSFFYRKRNCFDLFLAIACSIIQIPAISNSTIYPWLTVFQLIRWYRVILAFPRMKPLLVTVFGSFSGLLNMVIFLFLMNFLGALMALQLFRGDLEAGEPITFSQTYNSFLGMYQIFSSENWTDIVYDTMGAEAQYKQNIIAAIFLCGWFLFSNFIVLQMFIAVINENFAIAEEQKRKQQIQAFIHRAEAPSAHASWIDRLNPYRLMAARPRAVRVKTLPPNLILPLKQNTGIDLSDVSSSLPMDDGKGTKGAVKRLLGRDREEGQIRLKRLKRPSPREVTDDVEDEDDDRGLTDLLPPLNAAVSKDEHMDALRERRNQQADFIAAHPSFDKSLWLFKQSNPVRKFCQACVPPAYGERIFGRPANPTLELIVKTVVFLAVVASIVVAAIASPSYRREYYADHGISRGTWFDLTEVTLGLIFVLEAAMKIVADGFIFAPNAYLLSLWNVLDFIILITLLINITTSLIFIGGLSRVTRALKAFRALRLITLFGRLRDTLHAVLFAGALKILDASIFMILYLIPFAVWGLNIFSGLLYYCNDDDSTGLTSCIGEFSTSPVDDSLTYLVPRVWVNPTVDESIWSFDSFRESILILFEIVSLEGWIDVMASVMNIVGRDQQPEDQASQWNAIYLVIFNLFGGVIILTLFVSIIIKNFSTRSGNALLTSEQRQWVDLSKFIKAQTPSQLPKGRPKLLFRAWCYDRTVNKNGFWAVGFTMIYYLHILLLMMEDFSENLLNEVQLDWIFLFLTVLYAIDLLVRFYGLGFKSFRSNGWNIFDLIVITGSFATTIPALQADSSGGTANQVNVQLQKLFLVSISLKLVQRISSLNQLFKTSVASLPAIGNLFLLWATIFIFYAILYLEVFGLTKEGNNAGTRFQNYYTFGNALLMLAFMSTGEGWNGYMHDYTIQVPRCTENGNFLESDCGSAPGAYVLFISWNIISMYIFVNMFTGVVVESFAYVYQMPGKSSLNREEMRAFKQLWAEFDSQRVGYIKRRDLIKFFSRLTGVFEVRPYPIEFSIHNIIHHSRPDQPDNASSRSYVITGVKHAVDIRRVAEQIAQIDYRQVRERRQLFSRLYNEARISEEPGKGISFTAMLMMLAHYKLIDDESALELDDLLLRRARTERVTDLVNLDRVRGLLRTIYWRKRFLATRDARKLTLNAEAEGIPAIVLDPTPITPPDYSDQSRYDPSYSPQVHEKEESTPKRILSTEIISPTSYFPSGKTHALPVSDLSNSNSLPSPSFYNSPTRSTPRPESLGRQPSNSSYLSSDDAHYRRDSKPDENLHAKDYDEGMSDSMWGDMMREAVDQEGIENEQG
>CKF44_01208-t42_1-p1_transcript=CKF44_01208-t42_1_gene=CKF44_01208_organism=Cryptococcus_neoformans_var._grubii_KN99_gene_product=high-affinity cell membrane calcium channel protein_transcript_product=high-affinity cell membrane calcium channel protein_location=CP022325.1_920020-927591_-__protein_length=2106_sequence_SO=chromosome_SO=protein_coding_gene_is_pseudo=false 94
MSHFRNHSLAISTSASIHTSASPSPVSPASPASASAGLSRRHSWNVTDESQEIPTFNDPSNASRHVDDNLTPRRAVPLHSTPLGKSGTVHSHRLSERDIIWADVNDGRDIGGDPNETTPTKSHNRPFFDSYQSTTSLHSTISPLDVNGRSSDDRERLTTGPSHVMHYNGIGKGTPRRSPRKPYNESGSSLRRSSTLRNVSQSLRKASVRVVNIMGTERGDGRERLGSDDEGEEVLQDVEIDGDQAFAMSSTNDNPGTVPSPRQLPTRSQREEVDHGRLRGRTMCLFGPMSRVRKSMDRLMRYPWTEPVILLLIITNVVVLAIQSAPALDSPRIDNGYFQGWEDFVLLVLFIVFTLEMFARIVVTGLLLDPETSLRESLFGQDGAVPILKQYLLITKFNIQSNLRRNATKRRAPWRSQGQNDAAHNKDSKTPANSALRSLTGLSEAPFQKAMARQKGLSDQGRPYLRHSWHRIDMIAVFAFWITFFLALTGYEATADRHVYIFRALSVLRAGRLLVITSGTTTILHSLKRAGPMLITVSYFLVFAACIFSIIGVQSFRGSFRRACVLTDPHNSSNVIQLETQCGGWLDPTSFKSMSYLSLDGTSSAVPPKGYICPLGQICMTTDENPNNNVNSFDNVFSSLVQVIIVISINTWAPVMYMAMDSDFFGSSLFFIAGVIVLNFWLINLLIAVVVNTFSDIRAETKRSAFGAGETFLGTEPHWAAEDEKTKNNRLLAFYQKTEIFWVILVVADLVAQGSKSSSSPESMLRLLDRLELAFTLAFDLEIIIRFLAYFPDWRTFFYRKRNCFDLFLAIACSIIQIPAISNSPIYPWLTVFQLIRWYRVILAFPRMKPLLITVFGSFSGLLNMVIFLFLMNFLGALMALQLFRGDLEAGETITFSQTYNSFLGMYQIFSSENWTDIVYDTMGAESQYKQNIIAAIFLCGWFLFSNFIVLQMFIAVINENFAIAEEQKRKQQIQAFIHRAEAPSAHASWIDRLNPYRLMTARHRAVRVKTLPPNLILPLKQNVGIDVSDVPSSLPMNDGKSTKGAVKRLLGRDGDEDQIPLKRFKRPPPRESTDDAEDEDDDRGLTDLLPPLNAAVSTDEHMDAFRERRNQQADFIAAHPSFDKSLWLFKQNNPIRKFCQACVPSAYGERIFGRSTNPTLALIVKTVVFLAVVASIVVAAIASPSYRREYYADHGISRRTWFDLTEVALGLIFVLEAAMKIVADGFIFAPNAYLLSLWNVLDFIILITLLINITTSLIFIGGLSRVTRALKSFRALRLITLFGRLRDTLHAVLFAGALKILDASIFMILYLIPFAVWGLNIFSGLLYYCNDDDSSGLTSCIGEFSTSSIDDSLTYLVPRVWVNPTVDESIWSFDSFRESILILFEIVSLEGWIDVMASVMNIVGRDQQPQNQASQWNAIYLVIFNLFGGVIILTLFVSIIIKNFSTRSGNALLTSEQRQWVDLSKFIKAQTPSQLPKGRPRLPFRAWCYDRAVNKNGFWAVGFTMIYYLHILLLMMEDFSENLLNEVQLDWIFLFLTVLYAVDLLVRFYGLGFKSFKSNGWNIFDLIVITGSFATTIPALQADSSGGTANQANVQLQKLFLVSISLKLVQRISSLNQLFKTSVASLPAIGNLFLLWATIFIFYAILYLEVFGLTKEGNNAGTRFQNYYTFGNALLMLAFMSTGEGWNGYMHDYTIQEPRCTENGNFLESDCGSAPGAYVLFISWNIISMYIFVNMFTGVVVESFAYVYQMPGKSSLNREEMRAFKQLWAEFDSQRIGYIKRKDLIRFFSRLTGVFEVRPFPVEFGVHNIIRHSRPDQVDNNASSQSYVITGVKHAVDVRRVAEQIAQIDYKQVRVRRQLFSRLYNEARISEEPGKGISFTAMLMMLAHYKLIDDESALQLDDLLLRRAKTERVTDLVNLDRVRGLLRTIYWRKRFLATRDARKLTLNAEAEGIPAIVLDPTPITPPDYNGQSRYDTPYSPQVQEKEESIPKRITPTEIIPPTSFSPSARTYPLPASDLSNSSDGNSLPSPSLYNSPTRLTSRPALLGRQPSNNSHLSSDDAHYRRDSRPDEDLHTKDYDDDMLDSMWGDMMREAVDQEGIKNEQG
>UOH80837.1_transcript=LQV05_003496_t1_gene=LQV05_003496_organism=Cryptococcus_neoformans_strain_VNII_gene_product=unspecified product_transcript_product=unspecified product_location=CP091249_941790-949366_-__protein_length=2055_sequence_SO=chromosome_SO=protein_coding_gene_is_pseudo=false 95
MSHSRNHSLAISTSASIHTSASPSPVSPASPASASAGLSRRHSWNATDESQEIPTFNDPSSPSRHVDDNLTPRRAVPLHSTPLGKSGTAHSHRLSERDIIWADVNDGRDIGGDPNETTPMKSHNRPFFDTYQSTTSLHSTISPLDVNGRSSDDRERLTTGPSHVMHYNGIGKGTPRRSPRKPYNESGSSLRRSSTLRNVSQSLRKASVRVVNIMGAERGDGRERLGSDDEGEEVLQDVEIDGDQAFAMSSTNDNPGTVPSPRQLPTRSQREEVDHGRLRGRTMCLFGPMSRVRKSMDRLMRYPSIIPSWTEPVILLLIITNVVVLAIQSAPALDSPRTDNGYFQGWEDFVLLVLFIVFTLEMFARIVVTGLLLDPETSLRESLFGQDGAVPILKQYLLITKFNIQSNLRRNATKRRAPWRSQGQNDAAHNKDSKTPTNSALRSLTGLSEAPFQKAMARQKGLSDQGRPYLRHSWHRIDMIAVFAFWITFFLALTGHEATADRHVYIFRALSVLRAGRLLVITSGTTTILHSLKRAGPMLITVSYFLVFAACIFSIIGVQSFRGSFRRACVLTDPHNSSNVIQLETQCGGWLDPTSLESASYLNLDGTSSAVPPKGYICPLGQICMTTDENPNNNVNSFDNVFSSLIQVIIVISINTWAPVMYMAMDSDFFGSSLFFIAGVIVLNFWLINLLIAVVVNTFSDIRAETKRSAFGAGETFLGTEPHWAAEDEKTKNNRLLVFYQKTEIFWVILVVADLVAQGSKSSSSPESMLRLLDRLELAFTLAFDLEIIIRFLAYFPDWRSFFYRKRNCFDLFLAIACSIIQIPAISNSTIYPWLTVFQLIRWYRVILAFPRMKPLLITVFGSFSGLLNMVIFLFLMNFLGALMALQLFRGDLEAGETITFSQTYNSFLGMYQMFIAVINENFAIAEEQKRKQQIQAFIHRAEAPSAHASWIDRLNPYRLMTARHRAVRVKTLPPNLILPLKQNVGIDVSDVPSSLPMNDGKSTKGAVKRLLGRDGDEDQIPLKRFKRPAPRESTDDAEDEDDDRGLTDLLPPLNAAVSTDEHMDAFRERRNQQADFIAAHPSFDKSLWLFKQNNPIRKFCQACVPSAYGERIFGRSTNPTLALIVKTVVFLAVVASIVVAAIASPSYRRKYYADHGISRWTWFDLTEVALGLIFVLEAAMKIVADGFIFAPNAYLLSLWNVLDFIILITLLINITTSLIFIGGLSRVTRALKSFRALRLITLFGRLRDTLHAVLFAGALKILDASIFMILYLIPFAVWGLNIFSGLLYYCNDDDSSGLTSCIGEFSTSSIDDSLTYLVPRVWVNPTVDESIWSFDSFRESILILFEIVSLEGWIDVMASVMNIVGRDQQPQDQASQWNAIYLVIFNLFGGVIILTLFVSIIIKNFSTRSGNALLTSEQRQWVDLSKFIKAQTPSQLPKGRPRLPFRAWCYDRAVNKNGFWAVGFTMIYYLHILLLMMEDFSENLLNEVQLDWIFLFLTMLYAVDLLVRFYGLGFKSFKSNGWNIFDLIVITGSFATTIPALQADSSGGTANQANVQLQKLFLVSISLKLVQRISSLNQLFKTSVASLPAIGNLFLLWATIFIFYAILYLEVFGLTKEGNNAGTRFQNYYTFGNALLMLAFMSTGEGWNGYMHDYTIQEPRCTENGNFLESDCGSAPGAYIFVNMFTGVVVESFAYVYQMPGKSSLNREEMRAFKQLWAEFDSQRIGYIKRKDLIRFFSRLTGVFEVRPYPVEFGVHNIIRHSRPDQVDNNASSQSYVITGVKHAVDIRRVAEQIAQIDYQQVRVRRQLFSRLYNEARISEEPGKGISFTAMLMMLAHYKLIDDESALQLDDLLLRRAKTERVTDLVNLDRVRGLLRTIYWRKRFLATRDARKLTLNAEAEGIPAIVLDPTPITPPDYSGQSRYNPPYSPQVQEKEESIPKRITPTEIIPPTSFSPSAKTYPLPASDLSNSSDGNSLPSPSLYNSPTRSTSRPALLGRQPSNNSHLSSDDAHYRRDSRPDEDLHTKDYDDDMLDSMWGDMMREAVDQEGIKNEQD
>CPAR2_109860-T-p1_transcript=CPAR2_109860-T_gene=CPAR2_109860_organism=Candida_parapsilosis_CDC317_gene_product=Ortholog_s_ have calcium channel activity_ role in calcium ion import across plasma membrane_ calcium ion transport_ conidium formation_ fungal-type cell wall organization_ unidimensional cell growth and plasma membrane localization_transcript_product=Ortholog_s_ have calcium channel activity_ role in calcium ion import across plasma membrane_ calcium ion transport_ conidium formation_ fungal-type cell wall organization_ unidimensional cell growth and plasma membrane localization_location=Contig005569_C_parapsilosis_CDC317_2090460-2097323_-__protein_length=2287_sequence_SO=chromosome_SO=protein_coding_gene_is_pseudo=false 96
MDRQFTSANTPNFVISQVTDTEGNDERATRIVSQSTQESVSYDEEYDPNKTYTRGPSDRGSQRIPTSNENPFQTGLLLPRRKSHGSTFTDNNPFRTDRFTTPQDEPGQLLGDSFQHSPIIQGSLDDNDLKDLREGLKSALGTTNENAKWFPVATPTKEEPPKFPIIKSRDDVSENDNYTTNIPLQDLSLLQRARSGDGSRSSLHSPSPFTDYNDNTSLQKPRSPNRGTEPNLDYLEAGLLNPHGNKEVPAHASSKITNAIARISNRVAGTGDKRDDQSEKEQLGLAPVKSHGSSHLKTPVKEYPSFMEAGGEQSFRLSPSPGKESKNLPEFTVTTDKGESVYNETTFSQGLGVYLHSSSDLNLAQSASVQDFSAEGSLLYQRAPSIQTQHTDGTVRSHRQVLYGKSLGIFPPASKLRQMCHVVLQNQLTTSFLLLILVFQVILLSYRQWDPHNLDGYYYSGYNWADYLLIVINVIYTVEIIGQVIAYGLVNDRAMFKELGVEYPPDIFDYTGLQIRRIVDVFKSTFVHPFKRNHKVSKREMRKDELGEESNDSSGDDQQHNYNNGDINNDDSGSFERLLDSRTSVDYNLQNKYEFDSFHEDGREDTSEPLKTKTGPPEGYRLRSANTFFKGNHQKTLDPQLKRAFLRKSWQRLDFISSFCFWISLLLSINHYDAKHHIMLFRALSCLRILRLCNLTVGTNTILTACKIALPQLIDVSIFISFFWLFFGIIGVQSFKSSFTRHCVWTNPDDPSDTFVNSDSYCGSFIGLDGSKRSYLTRDGKSSGVIKGYRCPKYSQCISGENPHNGTVSFDNILQSLEMVFVIMSANTFTDIMYYTMDTDNMAACLFFIACIFVMTVWLLNVFIAVIVASFNVTRLEVAKQQKRQGLGWRFIRTFNEGSEQYDEKVKELEQRNRYLKLYRKFEFLFVIVIVVSLFVQCFRSHRMSEYRRHLLYRFEASFTSVLLGEIIIRFIVHFPQWRLFFLSKRNCFDLFLAIVTFIIIIKPLKEKMGHVYYWLTVFQLMRFYRVVLATSITRTLWLKIMKNIRIIFDLALFYFILLYLVSIILARFFEGTIPHDELDDVEWPMNTLPASFIALYIITSTENWTDVMYSLQEYAGTTSARSFGSIFLVMWFILSNMVILSIFIAVIANTLQVSEEGKRKRQLLQFIEVMTNKLQSVHEESGLLKKVKAKLFKRKGDNDELEKAVVNLLLSGTAVQEFLNRDLDADIEEEEEEDEEPGDEMRELSSTKWKRWIQINTARMINTFSNPFHFNNRKKKTKFKLENFDPSSFANNIIKERNALLSQQNKFLEANPRYNYVFYIMGPRHKVRRLCQRMVKSSHGERIDGVPPYRPVSEGIVVLTFLATVALVVLACYMTPIFRMQNSGEDWIFWSEYVFAVFFTIEFLIKVLADGFIFTPNAYCRSSWNLIDLIVLISLWIESIAYLRNDANLSRIVRGLKALRALRLLTISETAKSNFHNTMIAGFGKIINAAIISLCLLFPFSIWGLNIFNGRLGYCIDSESTEDECINEYKNEVFDWEILSPNVYTNPQLEFNRFATSFASLYEIVSFEGWTDLLANVMQSTGIGTVPEKNASPFNGFFVVLFNFISTVFILTLFVSVIISNYSRTTGRAYMTTDQISWYQIKKILVQVRPSKRKDYYSLSFFRRFCYKMTVEKNPIWHRILNCVLAFHALALLLECFPSSDALNLFRTIVYTITSVLFFLNAVMLAIAQGFKTYLHYKWNIFNLCVSFGAFTTTVIAFPVDDNSPFMNFNKLFLVAILLFVIPRSNRLSQLLRFASASLPALISLSYTWIIVFLVFAIAMNQIFGMTRLGPNGSGNINLRSVPKTLIVLFRCSFGEGWNYIMEDYTVSTPFCTSEGSSDRNDCGSKQYAYILFIAWNLISMYIFLNMFISLILDSFDYINQKTDYSELIQREEIRKFKRAWQKFDPQGSGYIKPIDLPKLLHSLEGALSFRSYHGELEIKELCRKWIKRNNPNDPYDVTVDFECIDETMNQMDIPKIRERRKAFDMFVEEALLTMELNEDPGISFTRIILQLPLYTTFDTGKCFNLIDYLERQLLTNKVIKKMHTKRVYESIAAYACRWKYQKDRKLGIRDSNIAFDTRLQRTSYLANEDLQINTDYPRRSVTDENAGPLEPTPDLYTSNTGNDDNDDDDDDDDDDDDKQPLKRSSVIYGDPGMSTGVYYPNSPLLKTSNQMSASSPPKSRKPNLSINIPDTSFEESRLVDDDITYSPFADSAAQENHTSNQRKSLEEMIESSRWRDALSDYKHRK
>CPC735_033320-t26_1-p1_transcript=CPC735_033320-t26_1_gene=CPC735_033320_organism=Coccidioides_posadasii_C735_delta_SOWgp_gene_product=cation channel family protein_transcript_product=cation channel family protein_location=ACFW01000025_3641649-3648297_-__protein_length=2122_sequence_SO=supercontig_SO=protein_coding_gene_is_pseudo=false 97
MASSGNGNQAPNNGQGDQIPLRDLSRPPDTVIAEHTGRRLGRARSVDSDEGYGLGRRSLLGLAPGVRRYERIAEDSPSRERADSQDGFQNIDLSQDGAPSGRGVYTNNPGYSSASGEQRGAGLRFVPFEPISQTHSRLDSIGGGNTDGYGESDGLASLSNMEAEYFNENASPTEPGETDRTPLTDRRYLQPISGTSEGQTSLNKTLTGNSGHSVRFDDSVSGTRLGDDLPHLEGGLGRRHSSYESPASSRLSLGRSIRLTPTGSSSALSRAGSMMRMMSQRVVNLSNEPELVEQTLRRKSSLKTARLEGPPTLPAMADYAHDIRGSPAKTQHGPPEKRFPSIHVRQRTSQINPLRGKSLGIFSPENGLRKALCEVLIHPATEPIILILIVIQTVLLAVESSVKKRAMVGKWGDSAFDYAFLILFTIYTLELAARIIVSGLILNPEEYSTLDRSEGLRKAIISKGRDLFMPQRQFSKKKPPNPVNNQMSILRSFTGMQPQANHADEAAQQRARLARRAFLRHSFNRLDFLAVVSYWISFVLSIMSVESDQRLFVFRMLSSLRILRLLALTSGTTVILRSLKKAAPLLVNVAVFIGFFWLLFAIVGVQSFKSSLQRSCVWVDPENIRNFTMNDAPDNIQLCGGYLDNITGDPMPWLLPDGSRGASKAKGYLCPQGSRCVQGSNPYGGTVSFDNVANSLELVFVVMSSNTFTDLLYYTTDSDYLVASVFFIASFVVLSLWLVNLLIAVITSSFQVIREESKQSAFTTDNIDDVQQEEKAPARVSALKRMYNKTYWLWIFLITFDLIVQGMRSSSMGPDRKAFIYTTELAVTVILLFEIFFRFASDWRNFFRSSRNWFDLALAVITAIIQLPPIHNSGRVYAALTIFQILRIYRVVLAFSLTRSLIMTVFGNVIGLLNLILFVFLITFLTSIFAVQLFRDQIPKEKDGEVTPVSFFSIYNSFLGMYQILSSEDWTSILYSATESSAPWKTSWISAAFFIMWFILANLVVLNMFIAVIQESFDVSEDEKRLHQVKAFLQQKQLSGSSQGNLAISSIFKLGRDQQRYRDPLDHGPAALEMLLKDAVVHEFLDEPAPLRMDSQHPELSTDPAQPGAFSSWFSKLKGRILNREPNPFYSKLKISRDYDELDPTAMAKEVLSASEQRKQAQRQYLQRYPRYNVSLFIFPPTHPMRRLCQQIVGPGRGNTRIEGVDPYKPVWYTFSAFIYAAIVAMVLLACIATPLYQRTYFETHRYAVKNWFVWTDIGFAILFTVEALIKVVADGFFWTPNAYFRGSWGFIDGLVLITLWINVAASLLQNGDVSRVVGAFRALRALRLLNVSDSARETFHSVIILGGWKVISAAFVSMGFLVPFAIYGLNLFNNQMKRCNDDDFGYGSLAYCVGEYKSSPFAWDVLAPRVVENPFYSFDTFGDSLFILFQIVSQEGWTDVLWSAMSITGVGQQPQPFASQANGLFFVAFNLLGAVFVLTLFVSVFMRNYTEQTGVAFLTAEQRSWLELRKLLRQISPSKRSTSKKNSKFKAWSYRIAVKKHGVWAKFITTLLLIHLGLLVLEFHPTVGWWDRTRDIIFFVLTLFYIANIAIRLIGLTWSRFRRSSWDLYSVLAVSGTFVTTLLSLIGHENRAFMQLHKLFLVSIALLLIPRNNQLDQLFKTAAASLTAISNLLATWFVLFLVYAIALTQIFGLTKFGDGENNNINFRTVPKALILLFRMSCGEGWNQVMEDFATMDFPYCTSEDEFFQSDCGSAAGARTLFISWNILSMYIFVSLFVSLIFESFSYVYQRSSGLYAISREEIRRYKQAWATFDPDGTGYISKQQFPRLLGELSGVFEMRIYDGDFTVGRLLEECKLSGRESQQPHVRAVDGVDLDKLCRIIESLPVGAIRRRRARLNAFYEEVLVSADPERGISFTSCLMILAHYNVINDSKSLRLEEFLRRRARLQRVDEAVRRNVVVGFFNTLYWSRRFRRYQELKHDSRLVDVPQFSVPEIYVEDDGQEDGASEGHQSGPPSPSMLSPTSDRSGASHRSSRTLPRIDTTIATEDPFFSPTQSEWSQIGSLSPHRTTLSDRDTGQTDGTTGRSRAGSSVSVQGVMDSFDNSVWGESIRRSFTQRRSQGN
>CPAG_04327-t26_1-p1_transcript=CPAG_04327-t26_1_gene=CPAG_04327_organism=Coccidioides_posadasii_RMSCC_3488_gene_product=calcium-channel protein CCH1_transcript_product=calcium-channel protein CCH1_location=DS268110_3883980-3890628_-__protein_length=2122_sequence_SO=supercontig_SO=protein_coding_gene_is_pseudo=false 98
MASSGNGNQAPNNGQGDQIPLRDLSRPPDTVIAEHTGRRLGRARSVDSDEGYGLGRRSLLGLAPGVRRYERIAEDSPSRERADSQDGFQNIDLSQDGAPSGRGVYTNNPGYSSASGEQRGAGLRFVPFEPISQTHSRLDSIGGGNTDGYGESDGLASLSNMEAEYFNENASPTEPGETDRTPLTDRRYLQPISGTSEGQTSLNKTLTGNSGHSVRFDDSVSGTRLGDDLPHLEGGLGRRHSSYESPASSRLSLGRSIRLTPTGSSSALSRAGSMMRMMSQRVVNLSNEPELVEQTLRRKSSLKTARLEGPPTLPAMADYAHDIRGSPAKTQHGPPEKRFPSIHVRQRTSQINPLRGKSLGIFSPENGLRKALCEVLIHPATEPIILILIVIQTVLLAVESSVKKRAMVGKWGDSAFDYAFLILFTIYTLELAARIIVSGLILNPEEYSTLDRSEGLRKAIISKGRDLFMPQRQFSKKKPPNPVNNQMSILRSFTGMQPQANHADEAAQQRARLARRAFLRHSFNRLDFLAVVSYWISFVLSIMSVESDQRLFVFRMLSSLRILRLLALTSGTTVILRSLKKAAPLLVNVAVFIGFFWLLFAIVGVQSFKSSLQRSCVWVDPENIRNFTMNDAPDNIQLCGGYLDNITGDPMPWLLPDGSRGASKAKGYLCPQGSRCVQGSNPYGGTVSFDNVANSLELVFVVMSSNTFTDLLYYTTDSDYLVASVFFIASFVVLSLWLVNLLIAVITSSFQVIREESKQSAFTTDNIDDVQQEEKAPARVSALKRMYNKTYWLWIFLITFDLIVQGMRSSSMGPDRKAFIYTTELAVTVILLFEIFFRFASDWRNFFRSSRNWFDLALAVITAIIQLPPIHNSGRVYAALTIFQILRIYRVVLAFSLTRSLIMTVFGNVIGLLNLILFVFLITFLTSIFAVQLFRDQIPKEKDGEVTPVSFFSIYNSFLGMYQILSSEDWTSILYSATESSAPWKTSWISAAFFIMWFILANLVVLNMFIAVIQESFDVSEDEKRLHQVKAFLQQKQLSGSSQGNLAISSIFKLGRDQQRYRDPLDHGPAALEMLLKDAVVHEFLDEPAPLRMDSQHPELSTDPAQPGAFSSWFSKLKGRILNREPNPFYSKLKISRDYDELDPTAMAKEVLSASEQRKQAQRQYLQRYPRYNVSLFIFPPTHPMRRLCQQIVGPGRGNTRIEGVDPYKPVWYTFSAFIYAAIVAMVLLACIATPLYQRTYFETHRYAVKNWFVWTDIGFAILFTVEALIKVVADGFFWTPNAYFRGSWGFIDGLVLITLWINVAASLLQNGDVSRVVGAFRALRALRLLNVSDSARETFHSVIILGGWKVISAAFVSMGFLVPFAIYGLNLFNNQMKRCNDDDFGYGSLAYCVGEYKSSPFAWDVLAPRVVENPFYSFDTFGDSLFILFQIVSQEGWTDVLWSAMSITGVGQQPQPFASQANGLFFVAFNLLGAVFVLTLFVSVFMRNYTEQTGVAFLTAEQRSWLELRKLLRQISPSKRSTSKKNSKFKAWSYRIAVKKHGVWAKFITTLLLIHLGLLVLEFHPTVGWWDRTRDIIFFVLTLFYIANIAIRLIGLTWSRFRRSSWDLYSVLAVSGTFVTTLLSLIGHENRAFMQLHKLFLVSIALLLIPRNNQLDQLFKTAAASLTAISNLLATWFVLFLVYAIALTQIFGLTKFGDGENNNINFRTVPKALILLFRMSCGEGWNQVMEDFATMDFPYCTSEDEFFQSDCGSAAGARTLFISWNILSMYIFVSLFVSLIFESFSYVYQRSSGLYAISREEIRRYKQAWATFDPDGTGYISKQQFPRLLGELSGVFEMRIYDGDFTVGRLLEECKLSGRESQQPHVRAVDGVDLDKLCRIIESLPVGAIRRRRARLNAFYEEVLVSADPERGISFTSCLMILAHYNVINDSKSLRLEEFLRRRARLQRVDEAVRRNVVVGFFNTLYWSRRFRRYQELKHDSRLVDVPQFSVPEIYVEDDGQEDGASEGHQSGPPSPSMLSPTSDRSGASHRSSRTLPRIDTTIATEDPFFSPTQSEWSQIGSLSPHRTTLSDRDTGQTDGTTGRSRAGSSVSVQGVMDSFDNSVWGESIRRSFTQRRSQGN
>QVM11222.1_transcript=D8B26_005874_t1_gene=D8B26_005874_organism=Coccidioides_posadasii_strain_Silveira_2022_gene_product=calcium channel protein_transcript_product=calcium channel protein_location=CP075070_2830590-2837238|_protein_length=2122_sequence_SO=chromosome_SO=protein_coding_gene_is_pseudo=false 99
MASSGNGNQAPNNGQGDQIPLRDLSRPPDTVIAEHTGRRLGRARSVDSDEGYGLGRRSLLGLAPGVRRYERIAEDSPSRERADSQDGFQNIDLSQDGAPSGRGVYTNNPGYSSASGEQRGAGLRFVPFEPISQTHSRLDSIGGGNTDGYGESDGLASLSNMEAEYFNENASPTEPGETDRTPLTDRRYLQPISGTSEGQTSLNKTLTGNSGHSVRFDDSVSGTRLGDDLPHLEGGLGRRHSSYESPASSRLSLGRSIRLTPTGSSSALSRAGSMMRMMSQRVVNLSNEPELVEQTLRRKSSLKTARLEGPPTLPAMADYAHDIRGSPAKTQHGPPEKRFPSIHVRQRTSQINPLRGKSLGIFSPENGLRKALCEVLIHPATEPIILILIVIQTVLLAVESSVKKRAMVGKWGDSAFDYAFLILFTIYTLELAARIIVSGLILNPEEYSTLDRSEGLRKAIISKGRDLFMPQRQFSKKKPPNPVNNQMSILRSFTGMQPQANHADEAAQQRARLARRAFLRHSFNRLDFLAVVSYWISFVLSIMSVESDQRLFVFRMLSSLRILRLLALTSGTTVILRSLKKAAPLLVNVAVFIGFFWLLFAIVGVQSFKSSLQRSCVWVDPENIRNFTMNDAPDNIQLCGGYLDNITGDPMPWLLPDGSRGASKAKGYLCPQGSRCVQGSNPYGGTVSFDNVANSLELVFVVMSSNTFTDLLYYTTDSDYLVASVFFIASFVVLSLWLVNLLIAVITSSFQVIREESKQSAFTTDNIDDVQQEEKAPARVSALKRMYNKTYWLWIFLITFDLIVQGMRSSSMGPDRKAFIYTTELAVTVILLFEIFFRFASDWRNFFRSSRNWFDLALAVITAIIQLPPIHNSGRVYAALTIFQILRIYRVVLAFSLTRSLIMTVFGNVIGLLNLILFVFLITFLTSIFAVQLFRDQIPKEKDGEVTPVSFFSIYNSFLGMYQILSSEDWTSILYSATESSAPWKTSWISAAFFIMWFILANLVVLNMFIAVIQESFDVSEDEKRLHQVKAFLQQKQLSGSSQGNLAISSIFKLGRDQQRYRDPLDHGPAALEMLLKDAVVHEFLDEPAPFRMDSQHPELSTDPAQPGAFSSWFSKLKGRILNREPNPFYSKLKISRDYDELDPTAMAKEVLSASEQRKQAQRQYLQRYPRYNVSLFIFPPTHPMRRLCQQIVGPGRGNTRIEGVDPYKPVWYTFSAFIYAAIVAMVLLACIATPLYQRTYFETHRYAVKNWFVWTDIGFAILFTVEALIKVVADGFFWTPNAYFRGSWGFIDGLVLITLWINVAASLLQNGDVSRVVGAFRALRALRLLNVSDSARETFHSVIILGGWKVISAAFVSMGFLVPFAIYGLNLFNNQMKRCNDDDFGYGSLAYCVGEYKSSPFAWDVLAPRVVENPFYSFDTFGDSLFILFQIVSQEGWTDVLWSAMSITGVGQQPQPFASQANGLFFVAFNLLGAVFVLTLFVSVFMRNYTEQTGVAFLTAEQRSWLELRKLLRQISPSKRSTSKKNSKFKAWSYRIAVKKHGVWAKFITTLLLIHLGLLVLEFHPTVGWWDRTRDIIFFVLTLFYIANIAIRLIGLTWSRFRRSSWDLYSVLAVSGTFVTTLLSLIGHENRAFMQLHKLFLVSIALLLIPRNNQLDQLFKTAAASLTAISNLLATWFVLFLVYAIALTQIFGLTKFGDGENNNINFRTVPKALILLFRMSCGEGWNQVMEDFATMDFPYCTSEDEFFQSDCGSAAGARTLFISWNILSMYIFVSLFVSLIFESFSYVYQRSSGLYAISREEIRRYKQAWATFDPDGTGYISKQQFPRLLGELSGVFEMRIYDGDFTVGRLLEECKLSGRESQQPHVRAVDGVDLDKLCRIIESLPVGAIRRRRARLNAFYEEVLVSADPERGISFTSCLMILAHYNVINDSKSLRLEEFLRRRARLQRVDEAVRRNVVVGFFNTLYWSRRFRRYQELKHDSRLVDVPQFSVPEIYVEDDGQEDGASEGHQSGPPSPSMLSPTSDRSGASHRSSRTLPRIDTTIATEDPFFSPTQSEWSQIGSLSPHRTTLSDRDTGQTDGTTGRSRAGSSVSVQGVMDSFDNSVWGESIRRSFTQRRSQGN
>CPSG_07074-t26_1-p1_transcript=CPSG_07074-t26_1_gene=CPSG_07074_organism=Coccidioides_posadasii_str._Silveira_gene_product=calcium-channel protein CCH1_transcript_product=calcium-channel protein CCH1_location=GL636497_627892-634540|_protein_length=2122_sequence_SO=supercontig_SO=protein_coding_gene_is_pseudo=false 100
MASSGNGNQAPNNGQGDQIPLRDLSRPPDTVIAEHTGRRLGRARSVDSDEGYGLGRRSLLGLAPGVRRYERIAEDSPSRERADSQDGFQNIDLSQDGAPSGRGVYTNNPGYSSASGEQRGAGLRFVPFEPISQTHSRLDSIGGGNTDGYGESDGLASLSNMEAEYFNENASPTEPGETDRTPLTDRRYLQPISGTSEGQTSLNKTLTGNSGHSVRFDDSVSGTRLGDDLPHLEGGLGRRHSSYESPASSRLSLGRSIRLTPTGSSSALSRAGSMMRMMSQRVVNLSNEPELVEQTLRRKSSLKTARLEGPPTLPAMADYAHDIRGSPAKTQHGPPEKRFPSIHVRQRTSQINPLRGKSLGIFSPENGLRKALCEVLIHPATEPIILILIVIQTVLLAVESSVKKRAMVGKWGDSAFDYAFLILFTIYTLELAARIIVSGLILNPEEYSTLDRSEGLRKAIISKGRDLFMPQRQFSKKKPPNPVNNQMSILRSFTGMQPQANHADEAAQQRARLARRAFLRHSFNRLDFLAVVSYWISFVLSIMSVESDQRLFVFRMLSSLRILRLLALTSGTTVILRSLKKAAPLLVNVAVFIGFFWLLFAIVGVQSFKSSLQRSCVWVDPENIRNFTMNDAPDNIQLCGGYLDNITGDPMPWLLPDGSRGASKAKGYLCPQGSRCVQGSNPYGGTVSFDNVANSLELVFVVMSSNTFTDLLYYTTDSDYLVASVFFIASFVVLSLWLVNLLIAVITSSFQVIREESKQSAFTTDNIDDVQQEEKAPARVSALKRMYNKTYWLWIFLITFDLIVQGMRSSSMGPDRKAFIYTTELAVTVILLFEIFFRFASDWRNFFRSSRNWFDLALAVITAIIQLPPIHNSGRVYAALTIFQILRIYRVVLAFSLTRSLIMTVFGNVIGLLNLILFVFLITFLTSIFAVQLFRDQIPKEKDGEVTPVSFFSIYNSFLGMYQILSSEDWTSILYSATESSAPWKTSWISAAFFIMWFILANLVVLNMFIAVIQESFDVSEDEKRLHQVKAFLQQKQLSGSSQGNLAISSIFKLGRDQQRYRDPLDHGPAALEMLLKDAVVHEFLDEPAPFRMDSQHPELSTDPAQPGAFSSWFSKLKGRILNREPNPFYSKLKISRDYDELDPTAMAKEVLSASEQRKQAQRQYLQRYPRYNVSLFIFPPTHPMRRLCQQIVGPGRGNTRIEGVDPYKPVWYTFSAFIYAAIVAMVLLACIATPLYQRTYFETHRYAVKNWFVWTDIGFAILFTVEALIKVVADGFFWTPNAYFRGSWGFIDGLVLITLWINVAASLLQNGDVSRVVGAFRALRALRLLNVSDSARETFHSVIILGGWKVISAAFVSMGFLVPFAIYGLNLFNNQMKRCNDDDFGYGSLAYCVGEYKSSPFAWDVLAPRVVENPFYSFDTFGDSLFILFQIVSQEGWTDVLWSAMSITGVGQQPQPFASQANGLFFVAFNLLGAVFVLTLFVSVFMRNYTEQTGVAFLTAEQRSWLELRKLLRQISPSKRSTSKKNSKFKAWSYRIAVKKHGVWAKFITTLLLIHLGLLVLEFHPTVGWWDRTRDIIFFVLTLFYIANIAIRLIGLTWSRFRRSSWDLYSVLAVSGTFVTTLLSLIGHENRAFMQLHKLFLVSIALLLIPRNNQLDQLFKTAAASLTAISNLLATWFVLFLVYAIALTQIFGLTKFGDGENNNINFRTVPKALILLFRMSCGEGWNQVMEDFATMDFPYCTSEDEFFQSDCGSAAGARTLFISWNILSMYIFVSLFVSLIFESFSYVYQRSSGLYAISREEIRRYKQAWATFDPDGTGYISKQQFPRLLGELSGVFEMRIYDGDFTVGRLLEECKLSGRESQQPHVRAVDGVDLDKLCRIIESLPVGAIRRRRARLNAFYEEVLVSADPERGISFTSCLMILAHYNVINDSKSLRLEEFLRRRARLQRVDEAVRRNVVVGFFNTLYWSRRFRRYQELKHDSRLVDVPQFSVPEIYVEDDGQEDGASEGHQSGPPSPSMLSPTSDRSGASHRSSRTLPRIDTTIATEDPFFSPTQSEWSQIGSLSPHRTTLSDRDTGQTDGTTGRSRAGSSVSVQGVMDSFDNSVWGESIRRSFTQRRSQGN
>EXJ66309.1_transcript=A1O5_10461_t1_gene=A1O5_10461_organism=Cladophialophora_psammophila_CBS_110553_gene_product=EF-hand domain-containing protein _Source_UniProtKB_TrEMBL_Acc_W9X791__transcript_product=EF-hand domain-containing protein _Source_UniProtKB_TrEMBL_Acc_W9X791__location=AMGX01000020_221785-228203|_protein_length=2120_sequence_SO=supercontig_SO=protein_coding_gene_is_pseudo=false 101
MSSRDKTPPKATGPQSIPLRDLSRPPDGGSDETDISISAVLGHKQRHSRTRSLLVGRRTPNYARLDDEESPARGGPSETVGISVGGGSGRESPLEDVGGFAVATVGLDLQLPSTPPSVGLRRPSIITTHADGDLHEVESPFSPPDSDTTPLTTSRHLPSSLKTSSSISRGQRHDRQGKGSSVHWTDGESPSVIRGRNSRLGDDLPTLDTSAGMHRKLSSASGISRLTSTQGDSGERSRSLSPSPSPMARANSMLREISQRVVNLSNDSDMVEQSIRRKSSIRQHRRPSTSAHPLPNIQDEEGAQPQQAPLEKAPSAEVFTEAFTPITPVYHPNPLVGKTWGIFGSENPLRKWLCEILVHPLTEPTILALIVAQTVLLAVNAASDAVYLQTRTKRWGRTSFDYAIFGLFVIYTLELIARTIVSGFISNPLEFSTINRSVGFKKAVLQKAHILFAPQEARETPMMVNDAPTQPSIVRTFTGVPDPGGPGHTKQQQRIRLARRAFLRHSFNRLDFVAVVSYWISFVMQISGVENSSHVYVFNMLSCLRILRLLGLTAGTSIILRSLKKAAPLLVHVAFLIGFFWLIFGIVGVQSFKSSLRRTCVWVGNDGSGQNYSLNIAPDNIQFCGGYLDAVTGEAMPWLKGDGSNGTGSSKGYICPQGSLCVEGFSGPYNGTVSFDNIGQSLELVFVIISSNTFSDLLYYLTDSDYLAAALFFAAGIVVLSLWLVNLLVAVITSSFQIIREESRQSAFTAEHIDAPLFDDDQRAKRSQLKKFYDKTHPFWVLIIVFDLIVQSLRSASMGDSRETFIMDCETVVTFLLLLEIIMRFLCDWRRFFHGKRNCVDLLLAIVTTAMQIPVIRNSGQPYAWLSAFQIARIYRVVLAVRVTRELVMVVFGNIVGLLNLILFVFLFTFLAAILASQLFRGDIPAADAGGVVIGVTFFDIWNSFLGMYQVFSSENWTTLMYNATQFNNIWDTAWLSAVFFILWFVVSNLIVLNMFIAVIQESFDVSEDEKRLQQVKAFLKQKEMTGSASGNLSLAAVFKMGRESIRHRDALEYGSATVEQLLKEAVVKDFLDEQDEGLARRTTSMHLDEMPTVKPGFLSKYWGKITGFYGQGEPNPFYSSAKISRANEDFDPRAVAKRVVMTTENRRRAQRQYLQKHPKYNVSLYIFKPDNPVRKLCQYLVGPGRGTERVEGVSPYRPAWYAFSAFTYAAIVAMVILACITTPLYQRDYYLNNTLSITNWFVWTDLGFAILFTVEAIIKIIADGLFFTPHAYFRSVWGFIDGVVLITLWINVSTAMLRDDGVSRAVGAFKALRALRLLNISDTARETFYSVIIVGGYKVLAAAFVSMSLLIPFAILGVNLFNGKMQACNDGNFGYNALSNCVGEYNSTPFNWPVLAPRQVANPWFDFDDFGSALFILFQIVSQEGWVNVMWSGTSITGTGLQPQPFAAQGNAVYFIIFNLLGAVFVLTLFISVFMRNYTEQTGVAFLTAEQRSWLELRKLLKQISPSKRSLGEQTNKWKKWCYDLSIQKRGKWQRFITTVLILHLILLTIDFYPEPAWWETVREYIFLGFTIVLIANIIIRIIGLSWNRFRRSSWDIYSILAVSGIFIMSLISLSKVNSGSFQQLRKLFLVSVTFLLIPRNNQLDQLFKTAAASLPLIANLLATWFVLFLVYAIAFTQAFGLTRFGQNESNNVNFRTVPKALILLFRTSIGEGWNQIMEDFAGLEPPFCVRENSFFASDCGSPAWARSLFISWNIISMYIFVSLFVSMIFESFSYVYQQSSGMSIVSRDEIRRFKQAWAEFDPNGTGFISKEQFPRLLGELSGIWQMRIYDGDFTVGAIKEDCSVQPGDPVKPAGRIVDGMDLDKLAERTNQIPIAEIRQRRARINVFYQEVMLTADPDRGIPFTAVLFLLTHYNVITDSRSLRLEEFLRRRARLQRVQESIRRNTVVGFFDTLHWSRKFQKAVERRRSSRLVAPPSIPVPEIFIEDPDDNMEGSSGTEPRDFTTSTPSYTPKKQSVNLPPIDTSMPPSGSLRSASPVEFDGSPRGSPIRVRLGSVDTSYHGATRSSPTTPTLDHSRHSSNASGLDGQGMMESFDNSAWGESIRRSFTTRRIRSNSTRG
>PSK40548.1_transcript=C7M61_000195_t1_gene=C7M61_000195_organism=Candida_pseudohaemulonii_strain_B12108_gene_product=unspecified product_transcript_product=unspecified product_location=PYFQ01000001_449041-455601_-__protein_length=2186_sequence_SO=supercontig_SO=protein_coding_gene_is_pseudo=false 102
MSIPGIRIQEAGLDEESDGQYHVQNPFVTSSERRARESREYRRRTRLLIPSRKLDTSSLEPISRSTSVNRALPDYVEEHVPPEDFDFLDHAVDSDFQAVQDGISYALGSKDQLGTWKVGSSPKEELPDETNYFDRYPETHPDYTPDKDLTYDIPLITFNQPDSSPPASGRPQLKLSTQDLDVLEAGAYKTLPKPPQSPSKLPGIFTRMSNRIAGDNNPPPTPSTDKHTSFNDLLNPVPSPKSATSPKSTTQDLYFGDARSENYSDAQSGQLVAEESIRSGPTLSTEGNVNISNPTLQRTHSEARLGINVGTAPVTAAAAPLFSSSRRTERFDHLYLYGNSLGIFSKTNKLRIMCHRLLSHPMTSPGLLLLLIFQTVLLSYREWNPEALDGYYYSGYNWADYILMGINIVYTAEIFAKIVAYGFISDRVMFDELGLEYPLTGFILSAKNIVNNIPFTSIIQNTFYKRKLKARMLAYPSDLNGKDDRFLPEAQYDHHASHSRQSSSSAASITEDAQPNRNFKSHNTFLQSTKIRRKVDEMNLHRAYLRTSWQVIDFISMVCFWISLPLSINHYDAKHHIFHFRALSCLRILRLCNLTTGTNIILRAIHSAIPQLVDVSLFICCFWVIFGIVGVQSFKSSLSRHCQWTNPDDPTETYLNSDLYCGSFIGRDGFVRSYLERDGSSSGDIKGFRCPMYSVCQSGENPYGGTVNFDNILQSMQLVFVIMSANTFTDLMYYTMDSDNIGSSLFFIFAIFILTVWLLNVFIAVIVTSFNIAQMEDAEDKKRKDEGRRTSLLAIFGFNDKLHNQKVYPLIQKRAYLRFYYKLEIFFVILIAADLIIQALRQQGMSDSRAHGLYRFEAAVTATLFAEIVIRFALYYPHYRVFFMSRRNSFDLFLAIATGIIVLGPVKSHLGHAYYWLTVFQIARFYRVVLAVGITRNLWMKLTNNIKAIFDLALFYYILLFLLSIILTRYFEGTAGLAETTEDFFGSMYTLPNSFMSLYVITTTENWTSTVYGLQENAKSVALRAFGTVFLYIWFVMSNTVILGIFIAVIARTLEVSEEGKRKQQLVQFIEDMTKRLQSVSSETGLLSKMKQKVFKRKDDKNVERAITNLLLSGTAVNEFLEKDIEPEEVDNEEMRPLPRNPVQRWLAINFARMSDLVKNPFYASKKKTTPLESFDPAQFARNVITERNQLVNQQDKYLRENPMFNTVFYMLGPRHRLRRFCQRLVFSSHGERIDGVEPNKTVGEIFIAFMFLSTVGIVVTTCVLTPLFRRDIMNDQGKWNWAFFVDAVFITIFTSELFIKITADGIIFTPNAYMRSSWNWIDLIALTSLWIEFISVLKNDGHLSRIVRGLKALRALRLLTISERAKSNFHYTMISGFGKIMSAALISITLLFPFSLWGLNIFNGRLGSCTNDALHDYECFNEFSNEIFNWEVVSPNAYVEPFLNLNDFATSISTLYQIVSLEGWTELLMQVMLSTGEGSPPELFASPFNGVFVILFNNVSIVFILTLFVSVIIDNYSRVTGRAYLTKNQIQWYQVKKFLKQVRPSKRKDLSSLTGFKRICYNLAVEKNTVWWQIMSTCLFLHILALLVETFPEAGGLNLGRYIFLMISSTVFTMNSIMLAYALGYKSFAANKWNIFQAFVSIGACVTTILSFPIDSGSVFINFNKLFLVAMLIFIFPRSNKLSQLLRFASASFPSLASLIFTWFVVFMVYAIAMNQIFGMTKTGSNTTGNINLRSVPKALILLFRCSFGEGWNDIMSDFLVEAPFCTADQTIDDSDCGSQQYAYILFMSWNVISMYIFVNLFVSLILDSFSYINSGSDYVDLISREEIRKFKRAWQKFDPNGTGFIKPYDLPKFLHSLTGSLSFRFYSGDLSIPELCHRWIKRNNPHDLYDVTVNYDEVERITNRMDIPKIQERRKEYERFLEEALMNMEVHDEPGISFTRILLQIPLYNSFDAGQCLILLDFLDRRLFYQKLEKRMKVKRVYETIAAFTCRWKYVENQRHGVRDTNIGFDTELRRTSYFVNEDLSSTKEPLDVHDEVSVSDTEDESYSDSETAPLSKDHHKARKGDYYIPKSPVHLLKGMERFGHDHDHLHQPFDDSHSVSQLSPSIGRLPPWEATGHGDDRSNLSALDLSTIGETLENSSWADAYREVTSKGSSSHKDTSRRASSYGLEYSYRSRTDEDKKSS
>RMZ76386.1_transcript=DV737_g4844_t1_gene=DV737_g4844_organism=Chaetothyriales_sp._CBS_132003_gene_product=EF-hand domain-containing protein _Source_UniProtKB_TrEMBL_Acc_A0A3M7MMD7__transcript_product=EF-hand domain-containing protein _Source_UniProtKB_TrEMBL_Acc_A0A3M7MMD7__location=QRBJ01000055_47269-53447_-__protein_length=2003_sequence_SO=supercontig_SO=protein_coding_gene_is_pseudo=false 103
MSSRDGGAARPPAPPSIPLQDLSRPPDAGDDEQDYEQDGGMLHPRHGRTRSLLSRGSRASTSSYSRLDDDEPLSIRQRLTPIITSYTDRDSPSQHSPLDDVNDFPQLPVGLTLDFDASTVAPAPSTPPSGARRPTIVMTPANDSDEYRDALFSPPETDTTPLTGNLHLPPSKSSASAHQGQRHDRQPRRSTIHSPETSPFSLERGTESMARLGDDLPTLDLGSGTRRRKFSTASDSGRLESGLAESTSSRSLSPSPSAMARANSIFRGMSQRVVNLSNDSDVVERTPHRKSMLHHTRMSRKGTLVSVATDGPEDEVPSDVEPTPRPSSHTEKRPSTQEERMTTSETLPAFLSTPVYPNPLRGRSWGIFGPDNPLRKFLCELLIHPATEPIILALIVTQTVLLAVDAASHAVYHRTKSQFWGSSRFDYAILALFIVYTLELVARTIVSGFISNPYEYSTLDRSLGLKRAIVQKSQTLFAPQSHRRDRSPSPNPDSATFQPSIVRTFTGFPDIDSPAHGKYRQRLRLARRAFLRHSFNRLDFVAVVSYWISFGMILSRYQTSGHVYIFNMLSSLRILRLLGLTAGTSVILRSLKKAAPLLVHVAFLISFFWLVFGIIGVQSFKSSLRRTCVWVGDDGSGQNYSLNVAPENIQFCGGYLDALTGDPMPWLKSDGHNGTNTPKGYLCPQGSLCVESGNGPYNGTVSFDNIGQSLELVFVIISSNTFSDLLYYLTETDYLASALFFAAGIVVLSLWMMNLLVAVITSSFQIIREESRRSAFQAEDIEEPDPQDDVRVMTNTLKRLYDKTYYFWMVVIVFDLVVQSLRSASMGSTRESVIMNTETAVTFVLLLEIIFRFMCDWRTFFRSKRNWTDLILAVVTAIIQIPVIRNSGQPYAWLTAFQIARIYRVVLGVRVTRELVMIVFRNIAGLVNLILFVSLFTFFAAILASQLFRGEFPPTDPDGSENLIQFFDIWNSFIGMYQVLSSENWTTIMYNATQNELMFNTSWLSAMFFILWFIISNFIILNMFIAVIQESFEVSEDEKRLQQVKMFLRQKELTGSAGANLSLASIFRLGRDSDRHRDALEYGHTAIEQLLKDAVVKDFLDENEEEVKRHPASMPLTQLPTAKVNPGFVSKWWSKLSAKTHQSDPNPFYTTHTIARANEEFDPRAMAKHVVESNDNRRRARRQYLTRHPKYNVSLYIFKVNNPVRWVCQKIVGSGRGAERVEGASPNKTLWYAFSAVTYAAVVAMVALACITTPLYQRGYYQTHKQGLNHWFVWVDLGFAIFFTIEALIKIIADGFFFTPHAYYRSVWGFIDGVVLLTLWINVITAMFNESGISRAVGAFKALRALRLLNISNTARDTFHSVIIVGFYKILAAAFVSLSLLVPFAILGLNLFNGKMQECNDGDLVYSSLSNCVGEFNSTPFKWPVVAPRKVANPFYSFDDFGSALFILFQIVSQEGWIDVMTSAMSITGRGLQPESFASQGNAVYFIIFNLLGSVFVLTLFISVFMRNYTEQTGVAFLTADQRSWLELRKLLKQISPSKRSFTQHSSSWRRWCYDLSVKKWGKWQRFITCLLLVHLCLLIIDFYPEPGWWERLREYIFLAFTLVFMANIIIRIIGLSWQRFQRSSWDLYSVAAVSGTLITSILSLSMPNTKAVNQLQYLFLDSLVFLLIPRNNQLDQLFKTAAASLPLIGNLMATWFVLFLVFAIALTQAFGLTRFGENESVNLNFRDVPKALILLFRTSVGEGWNAIMEDFATIRPPFCVSDSNFFDSDCGSENWARALFIAWNIISMYIFVSLFVSLIFESFSYVYQRSSGLSVVTREEIRRFKQAWAEFDPKGTGYISKEKFPRLLGQLSGIFQIRIYEGDFTVKNLIEDCTPTAGEASASNGRIVDGLDIDKLSERILHIPVDEIRKRRQRMEVFYQEMLFSADPDRGISFTSCLMILAHYNVIEDSRSLRLEEFLRRRARLQRVHETMRRNVVTGFFDMMYWVKASLRTDQNSATYIT
>CTMYA2_030960.t1-p1_transcript=CTMYA2_030960.t1_gene=CTMYA2_030960_organism=Candida_tropicalis_MYA-3404_2020_gene_product=unspecified product_transcript_product=unspecified product_location=CP047870_2355033-2361884_-__protein_length=2284_sequence_SO=chromosome_SO=protein_coding_gene_is_pseudo=false 104
MSYNNNYQKKKRPGIIINPPTQSTLDVVDLADEDVSYDEDFDPNKTYMPSPQYWQRQSSNNRSNDNNSVEIPAFPQVRDISPERFSIHSDEGLYNNRNTRRDIFNVLHLSRSASPSRSPREQTPVTPNIGHALDDEDLEELQAGLHYALGTKEEQPNWFPVTTPIKEHSSGSKEHLPSPNTSFVNHTNNIPMEDLSTKRPQFRSFKSQDSTATRNNPSLEINTGIENETTLDPNLLETGSHLSVGSRDGSASPRFASAIARISDRIAGSGNNRRKNDGTDRLDATDSQASLPLRTPVSEHFTFFSEPNQSPPKSVRTVPDVRITDTFGQQSINDSKGLGLYVNTTNRSNASTEAAVESQPDVSLLHQAKSALKKDRTNTDFQYQDFDTMHLFGNSLGIFSPKSKIRQACYKIFEHNITNVVFLVILFLQVALLAYRQWNPAALEGYMYDGYNWADYILIVINIIYTFEIVGKIIAYGFYNDRVMYEELGLNYPENGFKNQYFNLNYFTRILKNFQHGKLKHKTKEPAKSQRNHRMHKSSLSEDSDVREINLNESNDNSLLQNQNESFDLKNKYQMHSHHYGKYTPLSSDDSQESDDINTNIPPPVRKLQTKNTFFKPSQNTFDMLNLKRAFLRSSWQRIDFISAIAFWISLFISIDHYDAEHHITIFRAVSCFRILRLVNLTTGTTTILKACKIAIPQLIDVSIFITCFWLFFGIIGVQTFKSSLTRHCVWTNPDDPTETYINEEQFCGSYLGLDGSKMPYLMRDGSSSDVIKGYRCPKYSQCISGENPYNGTLSFDNILQSLEIVFVIMSVNTFSDLMYNTMDTDNIAACLFFIGCIFVMTVWLINVFIAIIVASFNITRMEVAEERKKKKEGRRIFRVFGYADEDLSMHDDRIEFLKKQNVLLKWYYKFEFIFIILIIADLFAQCFRKHGMDEFRRHTLYRLESTFTGIFVAEIIFRFLIYFPHWRMFFMSKRNCFDLFLAVITGIIIIGPVKNALGQAYYWLTAFQLLRAYRVVLATSITRNLWLKIMGNFKALFDLTLFFFILLALVSIIIARYFEANVPEEDVDEVDYPMNTLPGVFIALYVITSTENWTSVLYAMQSYARTTSSRSFGAVFLISWFILSNMIIMNIFIAVIAKTLEVSEEDKRKQQLLQFIDTMTNKLQYIEEESGLLAKIKKKIFRRKHVKDELEQAVVNLLLSGTAVNDFLDTENQKEHDNDNDNDEDELIVLPNSTWKRWLNISYWRTRSFFRNPFYGEGRSKRTVVSLENFNPANFARNIIKERKNIVTRQNAFLESNPRYNYVFYVIGPHHPLRRLCQKMVQPSYGERIDGVAPYKPVADAMVVFMFIATITLVVIACYMTPIYRMTDRGFDWTFWSEYIFVIIFSIEFAIKVVADGFIFTPNAYVRSSWNLIDLVVLISLWIEAIAYLKNDGNLSRIVRGLKALRALRLLTISETAKANFHNTMIAGFWKIINAGIISLCLLLPFSIWGLNIFNGRLGYCIDGESDMSSCYNEYSNEVFNWTVLSPNVYTNPQLHFNRFASSFASLFEIVSLEGWTDMLSNVMASTGIGTPKETNASPFNGFFVVLFNFVSIVFILTLFVSVIISNYSITTGRAYMTKDQISWYQVKKILVQVRPSRRKKPENLNFFRRFCYKMTVEKNPIWTRVLNIVLFFHVLALLMESFPSLEDVNTFRTVIYTIASSMFFVNSTMLAFGQGIRTFLHYKWNVFNFVVAWGAFATTVASYNSNPYSPFLNINKLFLVSILFFVIPRSNRLSQLLRFATASLPSLLSLVFTWIIVFLVFAIAMNQIFGLTRLGPNTTGNINLRSVPKSLILLFRCSFGEGWNYIMEDFTVSAPFCTSNNGLDHNDCGSKQYAYILFIAWNIISMYIFLNMFVSLVVDSFDYIGHKKSYSELIKREEIRKFKRTWQQFDPEGTGYIKPIDLPKVLHSLDGALSFHFYTGVLSIPELCKKWIIRNNPNDPYDITVNYDAIEYTIEQMDIPKIRERRKAYEMFIEEALLTMELNDDPGISFTRILLQLPLYTAFDMSNCFNLVDYLDRRLLIQKVVKRLNTKRVYETIATYACRWKYQKDRRLGIFDSNIAFDSQMKRNSYLTNDSLIINKSAPTIFVSDHHDYEDNNFDNDSFYKHKESMEEYYTDRNNRSKMTKRGAQNSENLDPTSGVYYPSSPVTQLSNPHHVQPNKPKLFIEIPSSSSRNQNESLPYPTANDEEEIKISPFLSPQEVDELQSSKNVSLVDISDIEGILEQSSWKDAMGDIRSKENKKK
>CTRG_04411-t43_1-p1_transcript=CTRG_04411-t43_1_gene=CTRG_04411_organism=Candida_tropicalis_MYA-3404_gene_product=hypothetical protein_transcript_product=hypothetical protein_location=GG692400_293306-300160|_protein_length=2284_sequence_SO=supercontig_SO=protein_coding_gene_is_pseudo=false 105
MSYNNNYQKKKRPGIIINPPTQSTLDVVDLADEDVSYDEDFDPNKTYMPSPQYWQRQSSNNRSNDNNSVEIPAFPQVRDISPERFSIHSDEGLYNNRNTRRDIFNVLHLSRSASPSRSPREQTPVTPNIGHALDDEDLEELQAGLHYALGTKEEQPNWFPVTTPIKEHSSGSKEHLPSPNTSFVNHTNNIPMEDLSTKRPQFRSFKSQDSTATRNNPSLEINTGIENETTLDPNLLETGSHLSVGSRDGSASPRFASAIARISDRIAGSGNNRRKNDGTDRLDATDSQASLPLRTPVSEHFTFFSEPNQSPPKSVRTVPDVRITDTFGQQSINDSKGLGLYVNTTNRSNASTEAAVESQPDVSLLHQAKSALKKDRTNTDFQYQDFDTMHLFGNSLGIFSPKSKIRQACYKIFEHNITNVVFLVILFLQVALLAYRQWNPAALEGYMYDGYNWADYILIVINIIYTFEIVGKIIAYGFYNDRVMYEELGLNYPENGFKNQYFNLNYFTRILKNFQHGKLKHKTKEPAKSQRNHRMHKSSLSEDSDVREINLNESNDNSLLQNQNESFDLKNKYQMHSHHYGKYTPLSSDDSQESDDINTNIPPPVRKLQTKNTFFKPSQNTFDMLNLKRAFLRSSWQRIDFISAIAFWISLFISIDHYDAEHHITIFRAVSCFRILRLVNLTTGTTTILKACKIAIPQLIDVSIFITCFWLFFGIIGVQTFKSSLTRHCVWTNPDDPTETYINEEQFCGSYLGLDGSKMPYLMRDGSSSDVIKGYRCPKYSQCISGENPYNGTLSFDNILQSLEIVFVIMSVNTFSDLMYNTMDTDNIAACLFFIGCIFVMTVWLINVFIAIIVASFNITRMEVAEERKKKKEGRRIFRVFGYADEDLSMHDDRIEFLKKQNVLLKWYYKFEFIFIILIIADLFAQCFRKHGMDEFRRHTLYRLESTFTGIFVAEIIFRFLIYFPHWRMFFMSKRNCFDLFLAVITGIIIIGPVKNALGQAYYWLTAFQLLRAYRVVLATSITRNLWLKIMGNFKALFDLTLFFFILLALVSIIIARYFEANVPEEDVDEVDYPMNTLPGVFIALYVITSTENWTSVLYAMQSYARTTSSRSFGAVFLISWFILSNMIIMNIFIAVIAKTLEVSEEDKRKQQLLQFIDTMTNKLQYIEEESGLLAKIKKKIFRRKHVKDELEQAVVNLLLSGTAVNDFLDTENQKEHDNDNDNDEDELIVLPNSTWKRWLNISYWRTRSFFRNPFYGEGRSKRTVVSLENFNPANFARNIIKERKNIVTRQNAFLESNPRYNYVFYVIGPHHPLRRLCQKMVQPSYGERIDGVAPYKPVADAMVVFMFIATITLVVIACYMTPIYRMTDRGFDWTFWSEYIFVIIFSIEFAIKVVADGFIFTPNAYVRSSWNLIDLVVLISLWIEAIAYLKNDGNLSRIVRGLKALRALRLLTISETAKANFHNTMIAGFWKIINAGIISLCLLLPFSIWGLNIFNGRLGYCIDGESDMSSCYNEYSNEVFNWTVLSPNVYTNPQLHFNRFASSFASLFEIVSLEGWTDMLSNVMASTGIGTPKETNASPFNGFFVVLFNFVSIVFILTLFVSVIISNYSITTGRAYMTKDQISWYQVKKILVQVRPSRRKKPENLNFFRRFCYKMTVEKNPIWTRVLNIVLFFHVLALLMESFPSLEDVNTFRTVIYTIASSMFFVNSTMLAFGQGIRTFLHYKWNVFNFVVAWGAFATTVASYNSNPYSPFLNINKLFLVSILFFVIPRSNRLSQLLRFATASLPSLLSLVFTWIIVFLVFAIAMNQIFGLTRLGPNTTGNINLRSVPKSLILLFRCSFGEGWNYIMEDFTVSAPFCTSNNGLDHNDCGSKQYAYILFIAWNIISMYIFLNMFVSLVVDSFDYIGHKKSYSELIKREEIRKFKRTWQQFDPEGTGYIKPIDLPKVLHSLDGALSFHFYTGVLSIPELCKKWIIRNNPNDPYDITVNYDAIEYTIEQMDIPKIRERRKAYEMFIEEALLTMELNDDPGISFTRILLQLPLYTAFDMSNCFNLVDYLDRRLLIQKVVKRLNTKRVYETIATYACRWKYQKDRRLGIFDSNIAFDSQMKRNSYLTNDSLIINKSAPTIFVSDHHDYEDNNFDNDSFYKHKESMEEYYTDRNNRSKMTKRGAQNSENLDPTSGVYYPSSPVTQLSNPHHVQPNKPKLFIEIPSSSSRNQNESLPYPTANDEEEIKISPFLSPQEVDELQSSKNVSLVDISDIEGILEQSSWKDAMGDIRSKENKKK
>EXJ61816.1_transcript=A1O7_02246_t1_gene=A1O7_02246_organism=Cladophialophora_yegresii_CBS_114405_gene_product=EF-hand domain-containing protein _Source_UniProtKB_TrEMBL_Acc_W9WB88__transcript_product=EF-hand domain-containing protein _Source_UniProtKB_TrEMBL_Acc_W9WB88__location=AMGW01000002_922564-929014_-__protein_length=2133_sequence_SO=supercontig_SO=protein_coding_gene_is_pseudo=false 106
MSSRDRTPPRAIGPQSIPLRDLSRPPDSRSDETEDLGNATVGHKKRHSRTRSLLVGRRTPNYARLNDHEESPTRGGPSGAANRSVGLSVRGGGGSGRESPDEDIGGFAAATVGLDLQLPSTPPSVGLRRPTIITTVAEGEVHGAETPFSPPDTDTTPLTASQRPTSSLKNSSSISRGQRHDRQAKGSSVHWTDGESPSFVRGRTSHLGDDLPTLDTGAGMHRKLSTASGISRLSVSRAESGERSRSLSPSPSPMARANSMLREISQRVVNLSNDSDMVEQSIRRKSSVRQHRRPSTTSPAPPLPGIEDEEEAQPHQAPPLEKTPSAEVTAEPFTPFTPLAPSNPVYHPNPLLGRTWGIFGPENALRKWLCEILVHPLTEPLILVLIVAQTVLLAVNAASDAVYLQTRTKRWGTTGFDYAIFGLFVVYTLELIARTIVSGFISNPVQFSTINRSAGLKKAVLHKAHTLFAPQDAREAPMMANDAPTQPSIVRSFTGLPEPGGPGHTKQQQRIRLARRAFLRHSFNRLDFVAVVSYWISFVMQISGVEDSKHVYVFNMLSCLRILRLLALTAGTSIILRSLKKAAPLLVHVAFLIGFFWLIFGIVGVQSFKSSLRRTCVWVGDDGSGQNFTLNIAPDTIQFCGGYFDAVTGDQMPWLKSDGSKGANSAKGYLCPQNSLCVESGVGPYNGTVSFDNIAQSLELVFVIISSNTFSDLLYYLTDSDYLAAALFFAAGIVVLSLWLVNLLVAVITSSFQIIREESKQSAFTADKIDGPHLDEDPMTKRSQLKEIYDKTHVFWVLVIVYDLVVQSLRSATQSSSRESFIMNSESVVTFLLLLEIILRFLCDWRHFFHGKRNVVDLVLAIVTAVTQIPTIRNSGQAYAWLSVFQIARGYRVVLAVRVTRELVLVVFGNIVGLLNLILFVFLFTFLAAILASQFFRGEFPPADAGGELINVTFFDIWNSFLGMYQVFSSENWTTLMYNSTQFNNMWDTAWLSAIFFILWFVVSNLIVLNMFIAVIQESFDVSEDEKRLEQVKAFLKQKEMTGSASGNLSLAAVFKMGRESLRHRDALEYGSATVEQLLKEAVVKDFLDEQDQGLVRRPTSMHLDQIPTIKPGFLSKYWGKVTGLYGNREPNPFYSNATMSRANEDFDPRLVAQRVVATAENRRRAQRQYLQKHPKYNVSLFIFKPDNPIRKLCQYVVGPGRGSERVEGVSPFKPAWYAFSAFTYLAIVAMVILACITTPLYQRDYYLQNSLSITNWFVWTDLGFAALFTIEAAIKVIADGLFFTPHAYFRSVWGFIDGVVLITLWINVITAMFRDDGVSRAVGAFKALRALRLLNISDTARQTFYSVIIVGGYKVLAAAFVSMSLLIPFAILGVNLFNGKMEACNDGDFGYSALTNCVGEYNSTPFNWPVLAPRQVANPWFDFDDFGSALFILFQIVSQEGWVDVMWSGTSITGKGLQPESYASTGNAVYFIIFNLLGAVFVLTLFISVFMRNYTEQTGVAFLTAEQRSWLELRKLLRQISPSKRSLGVESNKWKKWCYDLSIQKRGAWQRFITLVLVFHLILLTVDFYPEPEWWSKLRKFMFLAVTLVLIINIVIRIIGLSWNRFRRSSWDLYSIFSVSGIFVTSLISFSSIDNRGFEQLQKLFLVSATFLLIPRNNQLDQLFKTAAASLPLIANLLATWFVLFLVFAIALTQAFGLTRFGPNESNNVNFRTVPKALILLFRTSIGEGWNQIMEDFASIEPPFCVREDSFFASDCGSAGWARALFIAWNIISMYIFVSLFVSMIFESFSYVYQQSSGMSIVSRDEIRRYKQAWAEFDPNSTGFISKEQFPRLLGELSGIWQMRIYDGDFTVRAIKEDCSVQPGDPVRPPGRVVDGLDLDKLAERVSQIPVKEIQQRRARLNVFYQEVMLTADPDRGIPFTAVLFLLTHYNVITDSRSLRLEEFLRRRARLQRVQETIRRNTVVGFFDTLHWSRKFKKAVEGRRNSRLAAPPTLPVPEIFIEDPDDNMEGSSLTEPRDFTESRQSYTPKKYSVNLPPIDTSLPFGSSLRSASPIDGSPASSPIRTRLGSMDTSYQGATRSSPTTPTLSHSRQSSNTGQLDGQGMMESFDNSAWGESIRRSFTTRGRGSSTRG
>KSA01057.1_transcript=AC631_03181_t1_gene=AC631_03181_organism=Debaryomyces_fabryi_CBS_789_gene_product=EF-hand domain-containing protein _Source_UniProtKB_TrEMBL_Acc_A0A0V1PXU5__transcript_product=EF-hand domain-containing protein _Source_UniProtKB_TrEMBL_Acc_A0A0V1PXU5__location=LMYN01000065_24935-31885|_protein_length=2316_sequence_SO=supercontig_SO=protein_coding_gene_is_pseudo=false 107
MDQGIGYSYPDIHVRSPSEDSLEGNGSRSMVDVGSTSLKLPSIDDAESNRSFRREVSSKRRRPLMKATSSTGRSNESLLLRMQSNHNTSGPNTPVIEETSFINRAAQEHNFEALKEGLGFALGTADSGANWFPVTPDPNSGSDKAQNGSLDNLSQDLIPPAEEGYTDTIHLDNLRNKRLSNPFNGDNNRTAHLSPFDDPTHHQHHYDPSTPVSDRAFSFSDNANPDLLEAGHLTPTSGSAPSHSKISNVLTRLSDRIAGNRAGTSPTTTSPSKSHRRMSTYSEGNTPVSPMSRTTLFSHYGSDSGSNNNNNGSDTNSSVPHFLPDVTVTDEFQNENFLQGANASEGLGLFLNKDSYLSTDSLRNDQPQTSPIASSPKPILLQISPQRLRTEDNNVRILPEKGKYTDTRTMYFFGKSLKIFSPQSPLRLLCHRVLSHSSTNLFLLVLLVLQTALLSYRQWNPIHLRGYYYAGYNWADYILIVINVIYTIEVFSKIIAYGFIDDRAMYKELGLIYPESDIKNLYFNLKYIKAFLRAFGLSRMAPKKGDSKNIVSHHTKDSIDAMNDSNEEIDVKEINLGEEEPTNTYTREHKISNPFVDPSMSIQKKYSDTNLHNETSTNIFEEHDSDSLDLVDEPILNSQKFDAKNTLLLPKSRGRNIDQLHLKRAFLRNSWHRIDFLSMIFFWISLFLSIDQYDSKHHIMLFRSLSCLRILRLCNLTTGTTTILTACKIAIPQLIDVSIFICCFWLFFGIIGVQSFKSSFTRQCVWFNPDDSNDTYINEGQYCGSYIDLDGKAVPYIKRDGLHSSTKKGFTCPKYSKCISGENPYGGTVNFDNILQSMELVFVIMSANTFTDLMYDTMNSDNMAACLFFIFAIFILTVWLINVFVAVIVASFTITRMEAAEEKKQRKNGKKKWRIFGSVNQEVSLHTERVNLLKKQNIFLKYYYKFEFIFVILIFVSLFAQCFRDFNMDDHRRHTLYRFEASITGILFVEIVLRLAFHFPNWRLFFISRRNCFDLFLAVITTIIIIGPVKKKLGHAYYWLTFFQLLRFYRVVLATNITRKLWLKIMGNFKAIFDLALFFFILTYLASIIISRFFEGTIPESDLDDIDFPMDTLPNAFIALYVITSTENWTDVLYYLQEYSSTTSSRAFGAMLLIGWFIISNMVILNIFIAVIAKTLEVSEEGKRKQQLIQFIDNMTERLQNLENEPGMLTKMKNKIFGKRGVKYELEKAVVNLLLSGTAVNDFLETEADDNDIADNSEIKNLPKSSWKRWFQVNYWRTTSFFRNPFYASKSNKTEISNFDPAHFAQNIISERNILISKQNKFLKENPRFNSVFYVLGPRHRLRRICQRLVKSSFGERIDGVEPNKTVSETFIIVMFLATIGLVVTACYLTPLFRREMVSKYGYMNFTFYLEIGFVSLFTIEFFIRIIADGLIFTPNAYLRSSWNFIDLIVLISLWVEFIATIKNDGNLSRIVRGLKALRALRLLTISETAKNNFHNTIISGFWKIINAAIISLCLLFPFAIWGLNIFNGRLGYCIDNQSYESGCIHEYENEVFNWNVMSPNVYTNPYLEFDNFGNSFSSLFQIISLEGWVDLLLDVMKSTGIGTPQEDFASPFNGFFVVLFNFTSIVFILTLFVSVIISNYSKTTGRAYMTKDQISWYQVKKFLVQVRPSKRKDFDLLSLFQKFCYTMTVERNTYWHETLNFVLFMHVLALLLECYPSYDGLDVFRAVIYMIAALLFLINAVMLLIGQGPRTFIRYKWNIFNLFISSGAFLTTIISFFVDSQNAFLNFNKLFLVGILTFIIPRSNRLSELLRFASASLPTLISLSFTWIIVFLVFAIAMNQIFGLTKVGPNTSNNINLRSVPKALIVLFRCSFGEGWNYIMADFTLIEPYCSSVNGIDDSDCGNSQYAYILFMLWNVISMYIFLNMFVSLIIDSFSYINNRSSYSHLIKREEIRKFKRAWQKFDPEGSGYIRPFDLPKFLHSLDGALAFHFYSGSLEIPVLCRQWFKRNNKDDPYDVTVNYKEIDRILNLMDVPRIKERRKLYERFMEEAIMNMELSGDPGISFTKIILQLPLYTSFEAGQCLNLIDFLDRRLLVQKVEKRLHTKRVYETIAAYACRWKYVKNKKQGIRDTDIDFGKGLKRNSYLANENLEVNAPSIFVTDTNDSYEAYDDEEDETFPLTKSSGFMEDDENENEGTASGIYVPKSPLHIYNSRNRTHNHDSPGKQHKTESPPKLYIQIPSSHSKLGSSPSSPIEDAINISPFLNSAKIDDDALANVSLIDLSNLGETLENSEWGEAFREVKSDRKTEKNKEANKED
>CAR65667.1_transcript=DEHA2D14586g_t1_gene=DEHA2D14586g_organism=Debaryomyces_hansenii_CBS767_gene_product=EF-hand domain-containing protein _Source_UniProtKB_TrEMBL_Acc_B5RTI2__transcript_product=EF-hand domain-containing protein _Source_UniProtKB_TrEMBL_Acc_B5RTI2__location=CR382136_1215553-1222533|_protein_length=2326_sequence_SO=chromosome_SO=protein_coding_gene_is_pseudo=false 108
MDQGIGQPHPDIYVRSPSEDLLDGNASRTMFGEIRTSLRSSSIGDAESIQSFRTGMSQRRRRPSTKKSSSTGKSSETLSLKMQKNHNTSGPNTPVIEETSFINKATKEHNFEALKEGLGFALGTAETGANWFPVTPDPKSGSEKNQNGSSDNLSQDLTSATDEGYTDTIQLDNLSTGRINNHFNRDTNKSAYLSPFDDPTHYQPDYGPTTPTSDMEFSFNDTTNPDLLEAGHLTPTSGSAPPHSKISNVLTRLSDRIAGNRTGSSPTATSPSKSSRRLSTYSEGESPVSPMRMTSFSQHGSDSASNNNGSDSASNNNNGSDNASNDPHYLPDVTVTDEFQNENYLQGTNASEGLGLFLNKDSYLSTDSLRNNNPQPSPVTSSHNPLLSQLSPEKLDTENNNLRKPIKKGTFTDTRTMYFFGKSLKIFSPQSSVRLLCHKISSNRSTNLLLLVLLVLQTALLSYRQWNPMHLGGYYYAGYNWADYILIVINIVYTIEVFAKIIAYGFIDDHAMFKELGLLYPENDVKIMYSNSKYIKGFLRMLGLLKFAAKRSGDKNIPPQHMKNSFDGLNDSSDDIDVKEINLGEDAPTNTDSPEHKSSNPFVDPSMNIQKKYSDTNLHDETSTNILEEHDSDSSDLVDEPVLDSQRFDVKNTLLLSKPRGRNIDQLHLKRAFLRNSWHRIDFLSMIFFWMSLFLSINEYDSKHHIMLFRALSCLRILRLCNLTTGTTTILTACKVAIPQLIDVSIFICCFWLFFGIIGVQSFKSSFTRQCVWFNPNDSNDTYINEGQYCGSYIGLDGKAMPYILRDGSHSSTKKGFTCPKYSKCISDKNPYGGTVNFDNILQSMELVFVIMSANTFTDLMYDTMNSDNMAACLFFIFAIFILTVWLINVFVAVIVASFTITRREAAEEKKQQKNGNKTWKIFGSANQEVSLHTERLNLLKKQNVFLKYYYKFEFIFVILIFVSLFVQCFRDFNMNNNMRHILYRFEASITGILLAEIVLRLGFHFPNWRLFFISRRNCFDLFLAVITTIIIIGPIKEKLGHAYYWLTIFQLLRFYRVVLATNITRKLWLKIMGNFKAIFDLTLFFFILTFLASIITSRFFEGTIPKDELDDIDFPMHTLPNAFIALYVITSTENWTDILYALQEFSSTTSSRAFGAMLLIGWFIISNMVILNIFIAVIARTLEVSEEGKRKQQLIQFIDNMTERLQNLEHEPGMLTKMKNKLFGKRGVKHELEKAVVNLLLSGTAVNDFLETEANDDDVNDDTEIKNLPNSSWKRWFQVNYWRTKSFFRNPFYASKSKKPEITNFDPAHFAQNIISERNILISKQNKFLKENPKFNNVFYVMGPRHRLRRMCQRLVKSSYGERIDGVEPNKTVSETFIVVMFLATIGLVVTACYLTPLFRKEMTSKYGYMNFTFFLEIGFVALFTIEFFIRIIADGLIFTPNAYLRSSWNFIDVIVLISLWIELIATLKNDGNLSRIVRGLKALRTLRLLTISETAKNNFHNTIISGFWKIINAAIISLCLLFPFAIWGLNIFNGRLGYCIDGESYESGCIHEYENQVFNWNVMSPNVYTNPYLEFDDFGTSFSSLFQIISLEGWVDLLLDVMKITGVGTPPEDFASPFNGFFVVLFNFTSIVFILTLFVSVIISNYSKTTGRAYMTKDQISWYQVKKFLVQVRPSKRKDFNSLSFFQKFCYSMTVEKNTYWHETLNFVLLMHVLALLLECFPSYDGLDTFRAVIYMITASLFLINALMLFIGQGARTFIRYKWNVFNLVVSSGAFLTTIIAFFVSSENPFLNFNKLFLVGILTFIIPRSNRLSELLRFASASLPTLLSLSFTWIIVFLVFAIAMNQIFGLTKVGPNTSNNINLRSVPKALILLFRCSFGEGWNFIMDDFALVEPYCSSIDSMDDNDCGSRQYAYILFMSWNVVSMYIFLNMFVSLIIDSFSYINNRSSYSHLIKREEIRKFKRAWQKFDPEGSGYIRPFDLPRFLHSLDGALAFHFYSGSLEIPVLCRQWFKRNQKDDPYDITVNYKAIDQTLSLMDVPRIRERRKAYERFMEEAIMNMELNGDPGISFTRIILQLPLYASFEAGQCLNLIDFLDRRLLVQKVEKRLHTKRVYETIASYACRWKYVNNRNQGIRDTNIDFSNGIKRNSYLANENLEVNAPSIFVTDTNDSYDSFDKEEDETVPLTKSAGYMEEDDNENGGTTSGVYVPKSPLHIYNSRNRAHNHESPEKKPKSKTPPKLYIQIPTSHMRSGGTSPTSPIDDAINISPFLNSAKIDDDTLTEANVSLIDLSNLSETLENSQWGDAFREVQSDRKTENNKDANKEE
>KAA8907034.1_transcript=DIURU_000718_t1_gene=DIURU_000718_organism=Diutina_rugosa_CBS_613_gene_product=unspecified product_transcript_product=unspecified product_location=SWFT01000027_156594-163103|_protein_length=2169_sequence_SO=supercontig_SO=protein_coding_gene_is_pseudo=false 109
MEEYDPDRRYDATGDRSEMLRIRRVELAESAATTRRRHGGTTPERVPPPPLIETSFASDIDDTDLDALREGLNFALEDGNWFPSREPDERRPSDAPSAGAETLGSDDGGDYTDSIPLASLDPKRPQRPTLTINTDFEAALPRIHIDDSSFLAVPSSHNPPASASVLDPGRSSPHSPSKEHPPSSPSAAPAKFSEFFSRISDRIAGEADAEDDDSGASSHSNASVASPSRPATPSSLKFHNVSIDPAKTPQVDQPQSPSDYFSGVRFATSRDQEEAQLLPRSSATSSPKKPAKQFTSDGQLLLFGKSLGIFPPSSKFRQFCHNVVSISYFNNVMFVLLLLQVGLLSYRQWNPIALHGYYYAGYNWADYVLIVINIAYTVEIALKIVAYGLYNDRCMYRELGLPYPQNVVKSMFFQRKYVINILDAFGLSKLVDLLWNRDQSRLKKPHHNHHETHTVHGHPTLQKAPKLKVSSSNNRGWRSVWKEPAHIDPTDENDYSDSDSVESNFGLTPFESPTSQSSLVGTSGHLAPPPPLDHTNTFFVQRQHFHKLNLKRAFLRGSWHRIDFVSMVTFWISLLLSINHYDANHHIFLFRALSCLRILRFCNLTTGTSTVLTSIKLAMPQLIDVGVFISFFWLFFSIVGVSSFKSSLTRHCVWTNPDDPSDTWVNSDQCCGSWLAPNGTSMPYIQRDGSMSEQRKGFKCPINSQCISGDNPFNGTLNFDNVLQSAEIVFVVVSANTFTDIMYDTMDSDSMVASLFYISCIFICTVWLINVFIAVIVASFNITRTEESKRRQEEEKSVWRQWMSAAEHSMKVGKLKKRNWRLRLYYNMEFLFIILIFVDLIVQCLRTAYSSETTLNLINNFELVVTSILFFEIILRLVLYLPDWRGFVSSRRNMTDLALAIVTMVIAIPPVRKGLGQVYFWLTVFQILRIYRVVLSTKVTRSLWLRLFSNIKQLFDLALFFFIITYLVAIICARYFEGQIGPDDMDLTENAFPMHTLPNAFVALYIITSTENWTKIMYELQAAAVTTSQRVFGSMLLVFWFIFSNFIVLNIFIAVISKTLEVSEEGKRRNQLLQFIDNITHKLSTMNIVSTSKLQQWKSRVFDGKFRPQNKSTEQAVINLLLSGSAINDFIDETEVDSEEQEIREGSRNWRSRFSKWWRRRYGWAKRKVDNPFFESAHLKSKHNALVEEFNPSQFAHKILQERNALVSKQNKFLMENPRFNNVFYVIAPRHPLRRFCQRLVKPSYGTRVNGVEPYKYVSEALTVFAFLATIALVVTTSYMTPLYRKQEFEKTGTQYNWTFWIEVAFVVCFSLEFLIKVIADGFFFTPNAYCRSPWNIIDLIVLISIWIELIASLKSAGNVVRVVRGLKALRTFRLLTVSETATHIFHNTLLTGFTKIIEAMFISFCLLYPYSIWGLNIFNDRLGYCLDGQSTRDECMNEYSNSVFNWDIQSPNAYVNPELKFNRFSDSLVSLFEIISLEGWTDLLTNVMSSTGRGTPPQPFASPWNGIFVMSFNFISTVFILTLFISVIISNYSKVTGRAYMTVDQISWYQVVKILKQVRPSKRQRNPEKLGPIRRFCYRLTVEKESVYWTHFLNLILFLHVLCLLLEHFPSDTFSAINDFRSAMFMISSSCFLVNSYMSLIAKGFKNFFQNKWNPFFHFISLGAFVTTLVGLIYNRAHSTVFYNINELFLVAMLLYIIPKSNRLSQLLRFASASLPAILSLAFTWGVLFLVFAIAMCQIFGLTKIGPNGNDYRNLRSVPKALILLFRMSFGEGWNYIMNDYMLEEPFCTRGHDMDDSDCGNKPYAYILFIAWNLLSMYIFLNMFVSLILDSFSYVSRKSGYSHLIERQEIRKFKRAWQQFDPEGTGYISPHDLVPFIHELNASGSSLSFDSFFYRGDLNLRRLTNRWIRRNNPIDPYDISIDRQRLDDVFAKIDWDKVKDRRHQMELFIEEALMRMKLNNEEGISFTGFLLQVPLYTAFEAGRCLDLTDFLERRLLLQKVEKSLKVKRVYELVSAFALRWVMKKDMAKGDKPEAVDEAAKLKKMDRNSHQQSPQTSPKFNNPFKDIDDMIAQPVFDTSGLSSPFHGSYEPAEPLDTFHHDDTKDEDDSSFVYQEEEIRVRAPSMPYPPFGFVREVADTESLDNVEITGLGISQQSTNPPRRRPPPGDF
>OAX84507.1_transcript=ACJ72_01123_t1_gene=ACJ72_01123_organism=Emergomyces_africanus_CBS_136260_gene_product=EF-hand domain-containing protein _Source_UniProtKB_TrEMBL_Acc_A0A1B7P6I0__transcript_product=EF-hand domain-containing protein _Source_UniProtKB_TrEMBL_Acc_A0A1B7P6I0__location=LGUA01000071_14181-21097_-__protein_length=2089_sequence_SO=supercontig_SO=protein_coding_gene_is_pseudo=false 110
MASPNNNHHNHHHNHHHNNNNNNNNNNKNNDNDNYDPRIYDPGSLPVNQSIPLQDLSRPPDIATAGAPERRRRRTSSESSTAGREGFPVRRTSTIGRRGIGRRYERIAEDSPSPRERTNNFQAVNLSHEHLHHNSPVSHAGEDETFPPGSHHSFQEAIGSVGLSFGAHASDSEDLTPFPYMGSHNPHDEEPYMSPTDTNENDTTPLTEERYLQPIDGASTSHGQRHDRQSVYFADQATDPGARLGDDLPHLEEGNNRMRTSSGIQNRPGRRTRQLSPVPNSAFSRAGSMMRMMSQRVVNISNEPEIVEQTIRRKSSLKQARLEAPPSLPAMTEYAHDISTPGSENEYPPEKRPSLFSKIRDPDAYQTEENPLRGNSLGIFTPKSKLRRGLLEILIHPATEPIILVLIIVQTVLLAIEPSVFKGDRGTSWGSPAFDYAFLVLFIIYTLEISARIIVSGLMFNAKEYSTLDRSLGLRQALVAKGKDLLMPQRQFSTRKSVNPTEPQVSVLRSFTGIQNSADPSGNASSLQRYRLARRAFFRHSFTRIDFLAVVSYWISFVLSNLSLESQHHLYVFRMLSCLRILRLLGLTSGTSVIFRSLKKAAPLLVHVAFLISFFWLLFAIVGVQSFKSSMRRTCVWVDPENQRNFTLNSAPDSIQFCGGYRELGTGAIMSSNTFTDILYYMTDTDYLAAALFFVFGFIVLSLWLVNLLVAVITSSFQVIREESKRSAFTSENIDEREFADDTPRKLLSEELRMGPDRRQLIDRTELVVTIVLAVEICLRFVSDWRTFFKNARNWVDLALAIITCIILIPSIRYSGRAYAALSIFQVLRIYRIVLAFSVMSDLIKTVFKNVVGLLNLIVFVFLITFLASIFAIQLFRGQIPSEDMDGNGVPVTFFDIYNSFLGMYQILSSENWTSILYSVVESTYPWDTAWISAIFVIMWFILANFVVLNMFIAVIQESFDVSEDEKRIQQVKAFLQQKQLSGSSQGNLSLSTIFRFGRNSQRFRDPLDHGPAALEMLLKDAVVNEFLDEQPRSPPTDIPPTEIQPEHHEPSNGFTNMFSSIKNRIMNREPNPFYSKLKFSKVYDDSDPTAMAKEVLSASEQRKRAQRQYLQKYPNYNVSLYIFPPMHPLRRFCQRIVGPGRGSSRIEGVDPYKPLWYTFSAFIYVAIVVMVLLACIATPLYQRNYLQTHKPGLGNWFVWTDLSFAVVFTIEAVIKVIADGFFWTPNAYFRGSWGFIDGVVLITLWVNVVSAIFNATGTSRVVGAFKALRALRLLNVSDSARETFHAVIILGGWKVISAAFVSMSFLVPFAIYGLNLFNGQLKSCNDDNFGYSSLDHCVGEYMNSPYAWDILAPRAVSNPYYSFDNFGESLFILFQIVSQEGWTGVLWQAMAITGVNQQPSPLASQENGLFFVVFNLLGAVFVLTLFVSVFMRNYTEQTGVAFLTAEQRSWLELRKHLRQISPSKRSIDKDSKQLKSWCYKIAVKKHGRWSRFITGLLLFHLLLLVLEFYPESLWWDRTRDILFLILTLFYIANIFIRIVGLTWQRFSRSSWDLYSIIAVSGTFVTTVLSVVRYENIVFIRLHKLFLVSIALLMIPRNNQLDQLFKTAAASLTAIGNLLATWFVLFLVYAIALTQIFGLTKFGGGETGSINFRDVPRALILLFRTSVGEGWNEVMEDFATMVPPYCTAGDQFFESDCGSAGWSRTLFISWNIVSMYIFVSLFVSLIFESFSYVYQRSSGLYAISREEIRRFKQAWATYDPEGNGYISKEAFPRLLGELSGIFEMRIYDGVFTVGRIVEDCKVHRRESSQAPYVRAVDGIDLDKLRRRIDRIPVQQIRRKRARLNAFYEEVLVSADPERGISFTSCLMILAHYNVITDSKSLRLEEFLRRRARLQRVEEAVRRSVVIGFFDTLYWSRKFRRRFEPNHDSRLISVPQFAVPEIYVEDDEQQEQQQQEQQQEQQQRQRSPSQLSTSPFASPMLSPDPRGRLSGAAGSGHLRNLPSIDTNMSQGSRGSGSPTRSGEWGNRTPSLSPRQSPAFYTAPPSPNDITNHRRDDSSVSVQGVMESLDNSAWGESIRRSFTMRRSQERE
>KEF56945.1_transcript=A1O9_07135_t1_gene=A1O9_07135_organism=Exophiala_aquamarina_CBS_119918_gene_product=EF-hand domain-containing protein _Source_UniProtKB_TrEMBL_Acc_A0A072PN33__transcript_product=EF-hand domain-containing protein _Source_UniProtKB_TrEMBL_Acc_A0A072PN33__location=AMGV01000005_1303689-1310063|_protein_length=2124_sequence_SO=supercontig_SO=protein_coding_gene_is_pseudo=false 111
MSFHDRSPPKATTPQSIPLQDLARPPDNDSPSEGQDQHGGGIIGHFHRHSRTRSLLTGRRTPDYSRLDEESPTRAGQAYQSGRASRGGPRYSDHSPVEDLDGFAAATVGLAFGPPSTPPNAALPRPTIITTPADGDSGEVENLFSPPDSDTTPLTEGRKLHSSLQTSSSLSRGQRHDRSGRGSAVHWNDGASPSLQPSRMSRLGDNLPSLNTGLGVQRKMSSASGIRRLSSTRDLSAERSRSLSPSPSPMARANSILRGISQRVVNLSNDSEIVEQSIRRKPSVRDQRRPSASGAPTISDIEDAPAATSPLEKVASYEVSPVPPSFPPAIHPNPLLGNTWGIFGPENPLRKWLCEILVHPLTEPTILALIVAQTVLLAVNAASDATYLETRIKSWGTAFDYSIFALFVIYTLELIARTIVSGFISNPRELSTLNRSLGLRKAVLQKAETLFAPAQDRQMPARSATDDLDGPSQPSIVRTFTGVPAPGGPGHSKQQQRIRLARRAFLRHSFNRLDFLAVVSYWISLAMQLSRFENSSHVYVFNMLSCLRILRLLGLTAGTSIILRSLKKAAPLLVHVAFLIGFFWLIFGIVGVQSFKSSLRRTCVWVGDDGSGQNYTLNIAPENIQFCGGYLDAVSGAPMPWLFSDGRNGSQESKGYLCPQGSLCVEGPEGPYNGTVGFDNILQSLELVFVIISSNTFSDLLYYLTDSDYLTAALFFAAGIVVLSLWLVNLLVAVITSSFQIIREESKQSAFTAEKIDEPIPEDESMTKKSRLKALLDKTHIFWVLVIAFSLLVQATREANMSESSEKLIMNLETVVTLLLLVEIILRFLCDWRNFFRGKRNCVDLFLAIVTSIIQIPAIRNSGQAYAWLTTFQIARIYRVVLAVRVTRELIMTVFGNIVGLINLILFVFLFTFLAAIMASQQFRGDFPPVDAAGETIQTTFFDIWNSFIGMYIIFSSENWTSVMYNATQFNLRWNTAWLSAMFFILWFVVANLIVLNMFIAVIQESFDVSEDEKRLQQVKAFLKQKEVAGPASGNLSLAAVFKMGRDSIRHRDPLEYGSSTVEQLLKDAVVKDFLDEQDESISRRPTSMHLSQVATVKPGFLSKIWTKFTGLNSHKEPNPFYTNTSSTRANEEFDPRAAAKRVVTGTENRRRAQRQYLQSHPRYNVSLFIFKPNNPIRRMCQYVVGPGRGSERVEGVSPYRPAWYVFSAFTYAAIVAMVILACITTPLYQRDYYLENPMSIKNWFIWTDLGFAVLFLIEALIKTIADGLFFTPHAYFRSIWGVIDAVVLITLWINVATALFRDDGVSRAVGAFKALRALRLLNISDTARETFYSVIVIGIYKILAAAFVSMSLLIPFAILGLNLFNGQMQACNDGDFSGLLTNCVGEFNSTPFNWPVLAPRTVANPWFSFDSFGDSLFILFQIVSQEGWTGVLQSGMSITGRGLQPVPFASQGNAVYFIIFNLLGAVFVLTLFISVFMRNYTEQTGVAFLTAEQRSWLELRKLLKQISPSKRSIHHKGSTFKKWCYEASIQKRGVWQRFITGILLAHLALLIVDFYPEPKWWQKLREYLFLAFTLVLIVNIAVKIIGLSWDRFRRRSWDVYSIIAVSGIFVTSVMSLANANLRTFDVLHRLFLVSVVFLLIPRNNQLDQLFKTAAASLPLILNLLATWFVLFLVFAIAFTQAFALTRFGENENNNVNFRTVPKALILLFRISIGEGWNQIMEDYASIEPPFCVREASFFDSDCGSSKWARSLFIAWNIISMYIFVSLFVSMIFESFSYVYQQSSGMSVVSRDEIRRFKQAWAEFDPNGTRFISKEQFPRLLGELSGVFQMRIYDGDFTVGRIKEDCSVQPDDPPNPNRRVVDGMDLDKLADRVSQIPVAEIRQRRERMNVFYQEVLLTAEPDRGIPFTAVLFLLTHYNVIVDSRSLRLEEFLRRRARLQRVNETIRRNTVVGFFDTLHWSRKFRQAVDRRRNSRLASPPGLPVPEIFIEDPDDRIDASSSGTEPRDFTSSTPVYGARKPSPNLPPIDTSVQYRDSLRSPASITGYDESPGSSPVRTTRLSSVDTSYPGPARSSPTTPTLGHSRHGSTVSGHNALGVVESFDSSAWGESIRRSFTTRRGGQRGSS
>KKZ68577.1_transcript=EMCG_01026_t1_gene=EMCG_01026_organism=Emmonsia_crescens_UAMH_3008_gene_product=EF-hand domain-containing protein _Source_UniProtKB_TrEMBL_Acc_A0A0G2ID42__transcript_product=EF-hand domain-containing protein _Source_UniProtKB_TrEMBL_Acc_A0A0G2ID42__location=LCZI01000091_68338-75141|_protein_length=2154_sequence_SO=supercontig_SO=protein_coding_gene_is_pseudo=false 112
MASPNNNSYDPRDYDPGSAPVNQSIPLQDLSRPPDIATAGVPGRRRRRTSSGSSTAGREGFPVRRTSIIGRRGIGRRYERIAEASPSPRERGGMDNFQTVNLSHDHHDHNSPPSRAEEDEAFSFGAHHSFQEAIGSVGLSFDGPAPSHFSGRDSSPQHSYQAHASDSEDLTPFPYISSHSPNDEEPYMSPTDTNENDTTPLTDQRYQQPMDGASTSHDQRHDRQGVRFARAAGSHLGDDLPHLEEGNGRMRSSSSSRSRPGRRSRQLSPAPNSALSRAGSMMRMMSQRVVNISNEPEIVEQTLRRKSSLKQSRLEAPPSLPAMTEYAHDISTPGLEDEYPEKRPSLFSKIRDPDAYQTEENPLKGNSLGIFTPKSKLRRGLLEILIHPATEPIILILIIVQTILLAIESSVYKGERGSRWGTPAFDYAFLVLFIIYTLEISARIIVSGLIFNADEYSTLDRSLGLRKALFAKGKDLLMPQRQFSTRKSVKPAEPQVSVLRSFTGIQNTADPSGNSSSQQRYRLARRAFFRHSFTRIDFIAVVSYWISFALSNLSLESQHHLYVFRMLSCLRILRLLGLTNGTSVIFRSLKKAAPLLVHVAFLIGFFWLLFAIVGVQSFKSSMRRTCVWVDPENQRNFTLNAAPDKIQFCGGYRELGTGASKPWVLPDGRTGATAAKGYLCPEGSLCVQGSNPYGGTVSFDNVAHSLELVFVVMSSNTFTDILYYMTDTDYLAAALFFVFGFIVLSLWLVNLLVAVITSSFQVIREESKRSAFTSENIDERELEDDTPHKLRGLKLLYNRTYWLWIAVIALDLVVQCLRSSSMGPNRRLLIDRTEILVTIVLAVEICLRFASDWRSFFKNARNWVDLALAIITCIILIPSIHYSGRAYAALSIFQVLRIYRIVLAFSVMSDLIKTVFKNVVGLLNLIIFVFLITFLASIFAIQLFRGQIPSEDMDGNEVPITFFDIYNSFLAMYQILSSENWTTILYSAVESTYPWDTAWISAIFVIMWFILANFVVLNMFIAVIQESFDVSEDEKRIHQVKAFLQQKQLSGSSQGNLSLSTIFRLGRNSQRFRDPLDHGPAALEMLLKDAVVQEFLDEQPRSPPTDIQPTESQPDHSEHSDGATNIFSSIKNRIMNREPNPFYSKLKFSKVYDDLDPAAMAKEVLSASEQRKRAQRQYLQKYPNYNVSLYIFQPTHPLRRFCQRIVGPGRGSSRIEGVDPYKPVWYTFSAFIYAAIVTMVLLACIATPLYQRTYLQTHKSGISNWFVWTDLGFAIIFTIEAVIKVIADGFFWTPNAYFRGSWGFIDGIVLITLWINVISAIFNATGTSRVVGAFKALRALRLLNVSDSARETFHAVIILGGWKVISAAFVSMSFLVPFAIYGLNLFNGQLKSCNDDNFGYSSLDNCVGEYMSSPYAWDVLAPRAVSNPYYSFDNFGESLFILFQIVSQEGWTGVLWKAMAITGVNQQPVSLASQENGLFFVVFNLLGAVFVLTLFVSVFMRNYTEQTGVAFLTAEQRSWLELRKHLRQISPSKRSIDKDSKKIKSWCYKIAIKKHGRWSRFITGLLLFHLLLLVLEFYPESFWWARTRDYLFLILALFYIANIFIRMVGLTWQRFSRSSWDLYSIVAVSGTFVTTVLAVVRYDNIVFIRLHKLFLVSIALLLIPRNNQLDQLFKTAAASLTSIGNLLATWFVLFLVYAIALTQIFGLTKFGEGQTGSINFRDVPRALILLFRTSAGEGWNEVMENFATMVPPYCTAEAQFFESDCGSAGWARALFISWNIVSMYIFVSLFVSLIFESFSYVYQRSSGLYAISREEIRRFKQAWATYDPDGSGYIPKAAFPRLLGELSGIFEMRIYDGDFTVGRILEDCKVHRRESSQAPYVRAVDGIDLDKLRRRIDRIPVQQIRRKRARMNAFYEEVLVSADPEKGISFTSCLMILAHYNVITDSKSLRLEEFLRRRARLQRVEEAVRRSVVIGFFDTLYWSRKFRRRFEPHHDSRLISVPQFAVPEIYVEDGEQEEEQPQQQQQRQRSPSQLSDSPFASPMLSPDALGPSSGVAGGGHMRGLPSIDTNISQGSRGSGSPTRSGEWGNRSPSLSPRQSRALYGSAPPSPDDITNQRRDDSSVSVQGVMESLDNSAWGESIRRSFTMRRPQGRE
>EHY60385.1_transcript=HMPREF1120_08350_t1_gene=HMPREF1120_08350_organism=Exophiala_dermatitidis_NIH_UT8656_gene_product=calcium channel_ voltage-dependent_ N type_ alpha 1B subunit_transcript_product=calcium channel_ voltage-dependent_ N type_ alpha 1B subunit_location=JH226136_1437972-1444438|_protein_length=2137_sequence_SO=supercontig_SO=protein_coding_gene_is_pseudo=false 113
MSSRDRTPPKPTSPQLIPLQDLSRPPDNPPSASEEPSTSTRGIFGHGHRHSRTRSLLTGRRAPNYARLDGDSPTRTGLSREGVGLSIRGGSGRDSPLEDAEGFAAATVGLELPHPSTPPIARMRRPTIITTPADGEGNDHEAESMFSPPDNDTTPLTEGQRAPSLKTSSSTSRDQPHDRKRRASVRWLDGESPSLVRGRANSRLGDDLPTLETNAAIHRKLSTGSSIGRKGSSAVDDSSERSRSLSPSPSPIMARANSMLREISQRVVNLSNDSDMVERSIRRKSSVRERRPSTSVSPMADEELAPPPESPLEKVPSMEALPVPVQPMYHPNPLLGKTWGIFGPENKLRKWLCEILVHPWTEPIILLLIITQTVLLAVNAASRAVYLQTRKEAWGSTGFDYAIFALFIIYTLELIARTIVSGFISNPREFSTINRSVGVRKAVLQKAHTLLAPQHDRQVPSMANEAPSQPSIVRTFTGLPEPGGPGHTKQQQRIRLARRAFLRHSFNRLDFVAVVSYWISFVMQIGGIEDSSHVYVFNMLSCLRILRLLGLTAGTSIILRSLKKAAPLLVHVAFLICFFWLIFGIIGVQSFKSSLRRTCVWVGDDGSGQNYTQNVAPDNIQFCGGYLNAQTGEPMPWLKLDGRNGTGTPKGYLCPQNSICVEGSQSPYNGTVSFDNIAQSLELVFVIISSNTFSDLLYYLTDSDYLAAALFFAAGIVVLSLWLVNLLVAVITSSFQIIREESKQSAFTAEKIDGPHLDEDPLANRSQLKKMFDKTHWFWILLIVYDLVVQSLRSSRMSETRRSFIMNSETVVTLLLLIEIILRFLCDWRHFFRGKRNCFDLFLAVVTTIIQIPPIRNSGAAYDWLTAFQIARIYRVVLAVRVTRELVMIVFGNIVGLLNLILFVFLFAFLAAILASQLFRGDYPPVDPSGETIPVTFFDIWNSFLGMYQVFSSENWTELMYNATQFNLIWNTAWLSAIFFILWFIISNLIVLNMFIAVIQESFDVSEDEKRLQQVKAFLKQKEISGSASGNLTLAAVFKMGRESIRHRDALEYGSATVEQLLKEAVVKDFLDEQEGGLQKRPTSMHLPQHIAVKPGLISKYWGKITGLNSHKEPNPFYSNAHVTRANEEFDPRAAAKRVVMTTENRRRAQRQYLQRHPKYNVSLFIFKPHNPIRRMCQYLVGPGRGSERVEGVSPYRPAWYAFSAFTYAAIVAMVILACITTPLYQREYYLNNNLSITNWFVWTDLGFAILFSVEAIIKAIADGLFFTPHAYFRSVWGFIDGVVLITLWINVITTMFRDDGVSRAVGAFKALRALRLLNISDTARDTFYSVIIIGGYKVLAAAFVSMSLLIPFAILGVNLFNGKMQACNDGDFGYSALSNCVGEYNSTPFNWPVLAPRQVANPWFSFDDFGSALFILFQIVSQEGWVSVMWSGTSITGRGLQPQPFASQGNAVYFIIFNLLGAVFVLTLFISVFMRNYTEQTGVAFLTAEQRSWLELRKLLKQISPSKRSIRERSASWQKWCYNLSIKKRGKWQRFITTVLVLHLILLTIDFYPEPSWWETLREGIFLMFTIILIANIAIRIFGLGWQRFRRSAWDIYSIFAVSGIFITSLIALARVTNNSRGFDQLHKLFLVSVSFLLIPRNNQLDQLFKTAAASLPLIANLLATWSVLFLVYAIAFTQTFGLTRFGDNESNNVNFRTVPKALILLFRTSIGEGWNQIMEDYAGITPPLCVREASFFDSDCGSSSWARALFISWNIISMYIFVSLFVSMIFESFSYVYQQSSGMSIVSRDEIRRFKQAWADFDPNGTGYISKEQFPRLLGELSGVFSMRIYDGDFTVQSIKEDCSVKPGDSVRPGARIVEGIDLDKLAERVNQIPVAEIRRRRERMNVFYHEVMLTADPDRGIPFTACLFLLAHYNVITDSRSLRLEEFLRRRARLQRVQETIRRNTVVGFFDTLHWSRKFKQAREMRRNSRLGGPPSLPVPEIFIDNPDDAIEEGSSSAAQPHDFTSSTPTYNTPKKQAAPSLPPIDTSFQPRDSLRSAWSFVPDDSPRSSPVRSPRSPGFDPTDRSYSPGASPTATTPRPSLSHSRHGSTATTTTGGLGEHGIMESFDASAWGESIRRSFTTRRSRSERSDRIQ
>PV10_00853-t45_1-p1_transcript=PV10_00853-t45_1_gene=PV10_00853_organism=Exophiala_mesophila_strain_CBS_40295_gene_product=hypothetical protein_transcript_product=hypothetical protein_location=KN847520_2695123-2701557|_protein_length=2128_sequence_SO=supercontig_SO=protein_coding_gene_is_pseudo=false 114
MSSENRTPPRGTTPQSIPLRTLSRTPDGASPPPSDDPNPPSSILGHFQRHSRTRSLLTGRNAPSYARLDEESPTRAGLSYRNHPAPSSQEGVSPIEDIDGFAAATVGLDFAHPFTPAAGTGVSRPTIITTPAERDLPESDHLFSPPDNDTTPLTESRSFSSSLKPTDSLAPGRASRDSRSSGHSSLQFADGSPRLSRGRGSHLGDDLHTLDTGMGVRRKLSSASGILRMSSSQDDRESRSRSLSPSPSPMARANSILRGISQRVVNLSNDTDMVDQTVRRKPSIKEARRPSVSAQTTDNPDVEDAPATPTPLEKIPSVSEVPAISPPPMPIHYPNPLLGRTWGVFGPENPLRKWLCEVLVHPLTEPFILALIVAQTVLLTVHASSDATYLETRTRAWGSTGYDYAMLALFSIYTLELIARTIVSGFISNPRQLSTINRSIGLKKALLLKAESLFASARERQQQQHKPNADDDDDDDVPINPSIVRTLTGLPVPGGPGHGKQQQRIRLARRAFLRHSFNRLDFLAVVSYWISLSMQLGRVEVTNHVYVFNMLSCLRILRLLGLTAGTSIILRSLKRAAPLLVHVAFLIGFFWLIFGIVGVQSFKSSLRRTCVWVGDDGSGQNYTLNIAPENIQFCGGYLNAVTGAQMPWLTFDGRNGTKTPKGYLCPQNSLCVESGDGPYNGTVSYDNILQSLELVFVIISSNTFSDLMYYLTDSDYLASALFFAIGIVVLSMWLVNLLVAVITSSFQIIREESRQSAFTPENIDEPVIEEDTKGKRSQLKRWFDKTRLFWVCIIAYSLIVQSLRSAKMGEDGMRFIMNSETVVTFLLLFEIILRFACDWRRFFKSKTNNFDLFLAVVTSIMQIPAIRNSGQPYAWLTAFQIARIYRIVIAIRVTRELVMTVFRNIGGLLNLILFVFLFTFLAAILASQLFRGDFPAEDAAGDTIDVTFFNIWNSFIGMYIVFSSENWTSMMYNATEFNLIWNTAWLSAIFFILWFIVSNLIVLNMFIAVIQESFDVSEDEKRLQQVKAFLKQKEVSSSTTGNLSLTAVFKLGRDSERQREALEYGSSTVEQLLREAVVKDFLDEQQEGISRRPTSMHIPQPANVNPGLLSKYWGKISGLNSHKDPNPFYSNASVGRANEEFDPRAVAQRVVSTAENRRKAQRQYLQRHPKYNVSLFIFKPDNPIRKMCQYVVGPGRGSERVEGPSPYRPAWYAFSAFTYAAIVAMVILACIATPLYQRDFYLTHTRSISNWFIWTDMAFAVFFTIEALIKTIADGLFFTPHAYFRSVWGIIDAVVLITLWINVLTALYRDDGVSRAVGAFKALRALRLLNISNTARDTFYSVIVVGGYKVLAAAFVSMSLLIPFAILGLNLFNGKLQRCNDGDFSGLLTNCVGEFNSTPFNWPMLAPRHVSNDYFSFDNFGDSLFILFQIASQEGWTGVMSAGMSITGLGLQPESFSSQGNAVYFIIFNLLGAVFVLTLFISVFMRNYTEQTGVAFLTAEQRSWLELRKLLKQISPSKRSFSDQDKSWRKWCYDRSIKKKGKWQRFITGVLLLHLVLLIVDFYPEPRWWRSLREYLFLLFTLILMCNIVIRIFGLSWERFRRRSWDLYSVGAVFGIFVTSILTLANVRNGTLAQIHKLFLVSIVFLLIPRNNQLDQLFKTAAASLPLITNLLATWFVLFLVYAIAFTQAFSLTRFGDNENNNVNFRTVPKALILLFRCSIGEGWNEIMEDYASIEPPFCIRGDSFFESDCGSSAWARALFISWNIISMYIFVSLFVSMIFESFSYVYQQSSGMSVVSRDEIRRFKQAWAEFDPEGTGFISKQQFPRFLGELSGVFSMQIYNGDFTVGSIKEDCMVQPGDPPKPSNRIVDGIDLDKLEERVNQIPVQEIRQRRERMEVFYQEVLLTAEKDRGIPFTAMLFLLTHYNVIVDSRSLRLEEFLRRRARLQRVHETIRRNTVVGFFDTLHWSQKFRAVMRYRRNSRLGAPPMIPVPEIFIEDPDDAGYEGGGTEPRDFTSSTPSYTPRKPSPNLPPIDTSFQHGDPMRSPSSLAYPDSPLSSPLRAARLASVDTSYSGANRMSPTTPTLAHSRHGSTASETAEQGVLESFDSSAWGASLRRSFTTRRPSRDSG
>PV06_04881-t43_1-p1_transcript=PV06_04881-t43_1_gene=PV06_04881_organism=Exophiala_oligosperma_strain_CBS_72588_gene_product=hypothetical protein_transcript_product=hypothetical protein_location=KN847335.1_2151626-2158022|_protein_length=2116_sequence_SO=supercontig_SO=protein_coding_gene_is_pseudo=false 115
MSSRDRTPPKTAGRQSIPLQDLSRPPDDTFAGSNGIPGSGGRSSSHFHRHSRTRSLLAGRRTPTYSRLDEESPTRGGSGWARPGVGAHRHDDNDSPVENMEGFAAATVGLDLNLPSTPQSASARRPTIITTPADGDHLEPDGLFSPPDTDTTPLTEERGYTSSLKASGSFSRGQRHDRQGKLSSVHWTDGESPSISRGRGSRLGDDLPTLNTSTVLHRKLSTGSGIARLTPERAESGERSRSQSPSPSPMARANSMLREISQRVVNLSNDSDMVDQKLRRKSSVRDQRRPSTSAPIEPPIADEEEASGGPSPLEKLPSVEASPAPFMPVHYPNPLLGKSWGMFGPENRLRKWLLEILVHPLTEPLILVLIITQTVLLAVNAAGDAVYLQTRTKRWGTSFDYAIFGLFIIYTLELVARTIVSGFISNPREHSTINRDLGLKRAVLQKAHTLFAGQRLQDMPPAKSDTPNPSIVRTFTGVPAPGAPGHGKHQQRVRLARRAFLRHSFNRLDFVAVVSYWISFAMQMTLVESNTHVYVFNMLSCLRILRLLGLTAGTSVILRSLKKAAPLLVHVAFLIGFFWLIFGIVGVQSFKSSLRRTCVWVGDDGSGQNYTLNVAPENIQFCGGYLDAVTAEPRPWLKLDGQNGTGSPKGFLCPQNSLCVEGSQSPYNGTVSFDNIVQSLELVFVIISSNTFSDLLYYLTDSDYLAAALFFAAGIVVLSLWMVNLLVAVITSSFQIIREESRQSAFTADNIDQPVLADDPMTRRSQLKKFFDKTHVLWVLVIVYDLIVQSLRSAYMSDSREQFIMNSETIVTLLLLVEIILRFLCDWRNFFRGKRNCFDLLLAVVTSVMQIPAIRHSGKPYAWLTAFQIARGYRVVLAVRVTRELVMLVFTNIGGLLNLILFVFLFTFLAAILASQLLRGDIPAVDNGGDTIQVTFFDIWNSFLGMYQVFSSENWTSLMYNATEYNLIWDTAWLSALFFILWFIISNLIVLNMFIAVIQESFDVSEDEKRLQQVKAFLTQKEISGSATGNLSLAAVFKMGRDSLRHRDALEYGSATVEQLLKEAVVKDFLDEQQEGLSKRPQSMHVPDAGAVKPGLLSKYWGKLVGLNKHHEPNPFYSNATITRANEEFDPRAAAKRVVLTTENRRRAQRQYLQKHPKYNVSLFIFKPNNPIRKLCQYLVGPGRGSERVEGVSPYRPAWYTFSAFIYAAIVAMVILACITTPLYQRDYFLDHDVNFTNWFVWTDLGFAALFTAEAVIKAIADGLFFTPHAYFRSVWGFIDGVVLITLWINVITTMYRDDGVSRAVGAFKALRALRLLNISDTARETFYSVIIVGGYKLIAAAFVSMSLLIPFAILGVNLFNGEMKSCNDGDFGFELLSNCVGEFNSTPFNWPVLAPRQVANPWYSFDDFGSALFILFQIVSQEGWINVMWSGTSITGKGLQPRAFASQGNAVYFIIFNLLGAVFVLTLFISVFMRNYTEQTGVAFLTAEQRSWLELRKLLRQISPSKRSIGAKTTRLRKLCYDLSIKKRGKWQRFITVILVLHLILLTVDYYPEPAWWETLREAIFLAFAIILITNVVIRIIGLSWHRFRRSSWDVYSIFALSGILVTSLMRLSNVTAGSFEQIHKLFLVSVTFLLIPRNNQLDQLFKTAAASLPLIANLLATWFVLFLVYAIAFTQAFALTRFGQNENNNVNFRTVPKALVLLFRTSIGEGWNQVMEDFAGIEPPFCVQGDSFFSSDCGSSAWARTLFISWNIISMYLFVSLFVSLIFESFSYVYQQSSGMSIVSRDEIRRFKQAWADFDPNGTGFISKEQFPRLLGELSGVFSMRIYDGDFSVHRIKEDCSFQPGDPVAPDSRIFEGMDLTRLAERVSQIPVEEIRKRRERMNVFYEEALLTADPDRGIPFTACLFLLTHYNVITDSRSLRLEEFLRRRARLQRVQETIRRNTVVGFFDTVYWSREFRRAVERRRDSRLTAPPSIPVPEIFIENPDDNLESSSSTEPRDFTTSTPSYTPKKPPTHLPPINTSFQLGDSLQSPSRLSFDESPRASPTRARLGSVDTSYHGAHRSSPTTPTLSHSRHGSTASGMGGQGVMEDFDASAWGESLRRSFTTRRPRDDRD
>OJD19075.1_transcript=AJ78_00948_t1_gene=AJ78_00948_organism=Emergomyces_pasteurianus_Ep9510_gene_product=EF-hand domain-containing protein _Source_UniProtKB_TrEMBL_Acc_A0A1J9QFW0__transcript_product=EF-hand domain-containing protein _Source_UniProtKB_TrEMBL_Acc_A0A1J9QFW0__location=LGRN01000018_67517-74375_-__protein_length=2173_sequence_SO=supercontig_SO=protein_coding_gene_is_pseudo=false 116
MASPNNSSNNNNNNNNNNNNNGYVPRNYDPGSPPVNQSIPLQDLSRPPDIATAGPERRRRRTSSGSSTGGREGFPVRRTSIIGRRGIGRRYERIAEDSPSPRERGGTNNFQTVNLSHENLHHNSPISRVGEDEWFSPGAHHSFQEAIGSVGLSFDAPAASRFSGPDSAPQRPYQAHASDSDDLTPFPYMGSHNPNDEEPYMSPTDTNENDTTPLTDQRYQQPIDGATSHGQRHDRQSVHFADQVTAAGSRLGDDLPHLEEGNDQLRSGSGIRNRPGRRTRQLSPVPNSAFSRAGSMMRMMSQRVVNISNEPEIVEQTIRRKSSLKQARLEAPPSLPAMTEYAHDISTPGSENDYPPEKRPSLFSKIRDPDAYQTEENPLKGNSLGIFSPQSKLRRGLLEILIHPATEPIILILIIVQTVLLAIEPSVFKGDRGPSWGTPAFDYAFLVLFIIYTLEISARIIVSGLMFNAYEYSTLDRSLGLRKALVAKGKDLLMPQRQFSTRKSVSPIDPQVSVLRSFTGIQNSADPSGNASSLQRYRLARRAFFRHSFTRIDFLAVVSYWISFVLSNLSLESQHHLYVFRMLSCLRILRLLGLTSGTSVIFRSLKKAAPLLVHVAFLISFFWLLFAIVGVQSFKSSMRRTCVWVDPENQSNFTLNSAPDKIQFCGGYRELGTGDSKPWVLPDGSVGAASAKGYLCPEGSLCVQGSNPYGGTISFDNVAHSLELVFVVMSSNTFTDILYYMTDTDYLAAALFFVFGFLVLSLWLVNLLVAVITSSFQVIREESKRSAFTSENIDEREFTDDTPRKLRGLKLLYDRTYWLWIAVIGFGLVVQCLRSSKMGPDRRQLIDRTELVVTIVLALEICLRFLSDWRTFFKKARNWVDLALAIITCIILIPSIRNSGRAYAALSIFQVLRIYRIVLAFSVMSDLIKTVFKNVVGLLNLIVFVFLITFLASIFAVQLFRGQIPSEDIGGNGVPVTFFDIYNSFLGMYQILSSEGWTSILYSVVESTYPWDTAWISAIFVIMWFILANFVVLNMFIAVIQESFDVSEDEKRIQQVKAFLQQKQLSGSSQGNLSLSTIFRLGRNSQRFRDPLDHGPAALEMLLKDAVVNEFLDEPPRSPPADIQPTESQPDHREHSKGNTNIFSSIKNRIVNREPNPFYSKLKFSKVYDDSDPTAMAKEVLSASEQRKRAQRQYLQKYPNYNVSLYIFQPMHPIRRFCQRIVGPGRGSSRIEGVDPYKPVWYTFSAFIYVAIVVMVLLACIATPLYQRNYLQTHKPGLGNWFVWTDLAFAVVFTIEAVIKVIADGFFWTPNAYFRGSWGFIDGVVLITLWVNVVSAIFNATGTSRVVGAFKALRALRLLNVSDSARETFHAVIILGGWKVISAAFVSMSFLVPFAIYGLNLFNGQLKSCNDGNFGYESLDHCVGEYMSSPYAWDVLAPREVSNPYYSFDNFGESLFILFQIVSQEGWTGVLWEAMAITGVNRQPTPLASQENGLFFVVFNLLGAVFVLTLFVSVFMRNYTEQTGVAFLTAEQRSWLELRKHLRQISPSKRSIDKDSKQIKSWCYKIAVKKHGRWSRFISGLLLFHLLLLVLEFYPESGWWDKTRDILFLILSLFYIANIFIRIVGLTWQRFSRSSWDLYSIIAVSGTFVTTLLSVIQYENIVFIRLHKLFLVSIALLMIPRNNQLDQLFKTAAASLTAIGNLLATWFVLFLVYAIALTQIFGLTKFGGGETGSINFRDVPRALILLFRTSVGEGWNEVMEDFATMVPPYCTTGGQFFESDCGSAGWSRALFISWNIVSMYIFVSLFVSLIFESFSYVYQRSSGLYAISREEIRRFKQAWATYDPEGNGYISKEAFPRLLGELSGIFEMRIYDGNFTVGRIVEDCKVHRRESSQAPYVRAVDGIDLDKLRRRIDRIPVQQIRRKRARMNAFYEEVLVSADPEKGISFTACLMILAHYNVITDSKSLRLEEFLRRRARLQRVEEAVRRNVVIGFFDTLYWSRKFRRRFEPHHDSRLISVPQFAVPEIYVEEDEHQEEEQQQQQQEQQQQRQRSPSQLSDSPFATPMLTPDPRGRLSGVAGGGHMRNLPSIDTNASQGSRGSGSQTRSGEWVNRSPSLSPRQSRYGTTPPSPNDITNHRRDDSSVSVQGVMESLDNSAWGESIRRSFTMRRPQGRE
>KIW18885.1_transcript=PV08_03174_t1_gene=PV08_03174_organism=Exophiala_spinifera_CBS_89968_gene_product=EF-hand domain-containing protein _Source_UniProtKB_TrEMBL_Acc_A0A0D2BJX5__transcript_product=EF-hand domain-containing protein _Source_UniProtKB_TrEMBL_Acc_A0A0D2BJX5__location=KN847493_2367561-2373963|_protein_length=2118_sequence_SO=supercontig_SO=protein_coding_gene_is_pseudo=false 117
MSSRDRTPPKAAPRQSIPLQDLSRGPDDSFAGSNGTQGHSAGSSSHFHRHSRTRSLLAGRRTPTYARLDEESPTRGGSGWGRAGVGARRHDDNDSPVEDIEGFAAATVGLDLNLPSTPPSASTRRPTIITTPADPAEGDHFETDIFSPPDTDTTPLTEGRGYTSSLKTSGSLSRGQRHDRQGRLSSVHWAEGEPPSVSRGRGSRLGDDLPTLNTSTALRRKLSTGSTMAGLTPERAESGERSRSQSPSPSPMARANSMLREISQRVVNLSNDSDMVDQKIRRKSSVRDQRRPSTSTPIGQPTPDEEEASGMPSPLEKVPSVDASPAPFMPVHYPNPLLGKSWGVFGPENPLRKWLLEVLVHPLTEPLILVLIITQAVLLAVNAASDAVYLQTRTKRWGTGFDYAIFGLFVIYTLELVARTIVSGFISNPREHSTINRELGLKRAVLQKAHTLFSGQQLQDMPPAKTDTPNPSIVRTFTGVPGPGAPGHRKHQQRMRLARRAFLRHSFNRLDFVAVVSYWISFSMQTTLIESSTHVYVFNMLSSLRILRLLGLTAGTSVILRSLKKAAPLLVHVAFLIGFFWLIFGIVGVQSFKSSLRRTCVWVGDDGSGQNYTLNVAPENVQFCGGYLDAVTAEPMPWLKLDGQNGTRSPKGYFCPQNSLCVEGSQGPYNGTVSFDNIVQSLELVFVIISSNTFSDLLYYLTDSDYLAAALFFAAGIVVLSLWMVNLLVAVITSSFQIIREESRQSAFTADNIDQPVLADDPMTKRSQLKKIFDKTHMFWVIVIVYGLVVQSLRSAHMSDSREDFIMNSETIVTLLLLVEIILRFLCDWRNFFRGKRNCIDLLLAVVTSIMQIPAIRHSGKPYAWLTAFQIARVYRVVLAVRVTRELVMLVFSNIGGLLNLILFVFLFTFMAAILASQLLRGDIPAEDNAGDTIEVTFFNIWNSFVGMYQVFSSENWTSLMYNATEYNLIWDTAWLSAMFFILWFIISNLIVLNMFIAVIQESFDVSEDEKRLQQVKAFLTQKEISGSAPGNLSLAAVFKMGRDSLRHRDALEYGSATVEQLLKEAVVTDFLDEQQEGLSKRPPSMHLPDAGAVKVGLLSKYWGKLVGLSKHHEPNPFYSNATITRANEEFDPRAAAKRVVMTTENRRRAQRQYLQKHPKYNVSLFIFKPNNRLRKLCQYLVGPGRGSERVEGVSPYRPAWYAFSAFIYAAIVAMVILACITTPLYQRDYFLDHDVNFTNWFVWTDLGFAVLFTAEAAIKAIADGFFFTPHAYFRSVWGFIDAVVLMTLWINVITTLYRDDGVSRAVGAFKALRALRLLNISDTARETFYSVIIIGGYKLIAAAFVSMSLLVPFAILGVNLFNGEMKACNDSNFGYNSLTNCVGEFNSTPFNWPVLAPRQVSNPWYSFDDFGSALFILFQIVSQEGWTTVMWSGMSITGKGLQPRAFASQGNAVYFIVFNLLGAVFVLTLFISVFMRNYTEQTGVAFLTAEQRSWLELRKLLRQISPSKRSIGEKTSRLRKLCYDLSIKKRGKWQRFITTILVLHLILLMVDYYPEPVWWETLREWIFLGFAVILITNVVIRIIGLSWNRFRRSSWDMYSILVLSGILGTSLTRLSNVKSSSFEQVHKLLLVSATFLLIPRNNQLDQLFKTAAASLPLIANLLATWFVLFLVYAIAFTQAFALTRFGDNESNNVNFRTVPKALILLFRTSIGEGWNQIMEDFAGIEPPFCVQGDSFFDSDCGSSAWARTLFISWNIISMYLFVSLFVSLIFESFSYVYQQSSGMSIVSRDEIRRFKQAWADFDPNGTGFISKEQFPRLLGELSGVFSMRIYDGDFSVQRIKEDCCFQPGDPVAPGSRIFEGMDLTRLSERVSQIPVDEIRKRRERMNVFYEEALLTADPGRGIPFTACLFLLTHYNVITDSRSLRLEEFLRRRARLQRVQETIRRNTVVGFFDTVYWSREFRRAVERRRKSRLAAPPAIPVPEIFIENPDDNLESSSSTEPRDFTASTPSYTPKKTITHLPPIDTSFQAGDSLQSPSGFSFDESPRASPTRTRLGSVDTSYHGAHRSSPTTPTLSHSRHGSTANGMGGQGVMEDFDASAWGESLRRSFTTRRSRDDLD
>KAF5679946.1_transcript=FCIRC_5976_t1_gene=FCIRC_5976_organism=Fusarium_circinatum_NRRL_25331_gene_product=voltage gated Ca2_ channel_transcript_product=voltage gated Ca2_ channel_location=JAAQPE010000201_38937-45507_-__protein_length=2116_sequence_SO=supercontig_SO=protein_coding_gene_is_pseudo=false 118
MSSHSWDQDGRPARRLSIPLQNLDESHLDDQQTQIGLSRQEPSVSPPDVPQMSANLPGISTYWDQPYDRFDDDVSPGSPIDPMALQAALPPGMDHHQPSPRMPSTPVRTYDPPAPYVEYAPSTEYAESDRVPLTAGVEPISGSLSASNLDDRNRDSFQTVSSLENSPSRGRNTRSLGEDLRASYGSTRNRNFGASLNPNEYRRSRSPSTSGALSRAGSIVRAMSQRVVNISGETEVIDHRVSRHRSRSPSRHDQDRNRDTMNSMFADTSYQPQLVRSSSEKSTEPRFNVTEAEPDIPRPPLPNPLKGKSLGIFSPDNPLRLRLCNLLVNPYTEPFLLLLIVLQAILLAVEAAPNVFENGRPERWGQHPIDWAMLALFIIFTLEIISRIIVSGFVLNAAEYSTIDRKRGIRAAIADQYRAVFQPERIKSVKKKSQYRPEPSAISRSFTTFMQGQQALPRTLEEHQRFQLARRAFLRHSFNRFDFVAVVSYWITFCLSISGLETKHDLYAFRMLSCLRILRLLALTNGTAIILRSLKKATPLLARVAFLLTFFWLLFAIIGVQSFKASLSRQCVWLDPFDPTDLDASYTNEEAFCGGYLNNQTGETMPWLKFNNSESLTDLMNGTNEGKGFLCPRGSICLQQSNPHNGTVNFDNIFNSLELVFVIMSANTFSDLMYMTMSSDYVQAALFFGAGIMIMMLWLTNLLIAVITSSFQVIREESKASAFTVSQESPVQARSDERIRRTSLQRMFYKTRAVWILIITFGLLCQACRSATMSARRERFINTAEIIVTILLDIEMIFRIATDWNYFHKSWRNLFDLGLAIMTSVILIPPIRYTRAYWWLTVFQILRVYRIVLAIPVTRELILLVLGNAAGIGNLMFFVFLMTFLVAIFAAQLFRGEIPVHEDGALNRISFYTIYNSFLGTYQVLTSENWTDILYTVTSYTRHKNTSWIGAILLIGWFIVAFFILINMFIAVIQENFDVSEDEKRLQQVKAFLQRRDLGASSSNLALSTIFGLSKHRKNKDPLDYGPATVEMLLKDAVVREFLDDQMNPKPEEDRLHHAPIRSATTLLGGEIKPGRLSAMWGRVKGWFSDKEPNPFYSSLRFDGANDTSDPRQMAEQAMSATMTRKRAQREYLAKYPNYNTSLYIFSPNNSLRRLCQRVVGPSRGIERIDGVVPDTLLWYSFTIFIYAAIVAMVVLACVTTPLYQKEYQEQHQFSIRNWYIWTDMAFAIVFTVEAAIKIIADGLLLTPNAYLRSSWGFMDSVVLVTLWINVVTLLINDGAISRAIGAFKALRALRLLNVSNSARNTFHDLIIVGWWKILGAAFVSMSLLIPFAIYGLNLFNGLLLSCNDGGAGINTMDNCYGEFESTPFSDDWPMLAPRVAANPFFSFDDFGASLFILFQIVSQEGWTDVSFAVQAITGRMKQPQDLASEGNAIFLVVFNLLATVFVLTLFISVFMRNYTEQTGVAYLTAEQRSWLELRKILRQISPSKSSYDDSEKSWKKWCHKRAIEKKGKWYQTITVVLVLHLIVLVSEFASEPWWWTRYRDFVFFAFIVAYTANIAIRIIGLGWVRFRRSSWDLYSLFIVFGAFVSTLALLISDTEIETYVQLHKVFLVAIVLLLIPRNDALDQLFKTAAASLTVIGNLLATWLVFFLAFAIAMTQAFSLTRFGEETAENINFRTVPKALILLFRMSLGEGWNAVMEDYASIEPPLCVDEPRFFDSDCGSESWARILFIAWNIVSMYIFVNLFVSLIYESFSYVFQRSSGMAVVDRDEIRRFKEAWRSVDPAGTGYITKTAFPRLLGELSGVFQMRIYDPEDSVHSILEDIRDDVKLTHHSSIATTSGFSGIDLNKLNARLRRIDVEKVRHERRRFNIFYEEVLVSADPDRGISFTSVLMILAHYNIISDNKSLKLEEFLRRRARLQRVDDQVRRGVVLGFFDTLYYSRQFKKHMLRKHSARMTAVPQLNIPEILVENDLSDDETGGAGPRSPLSPASRPSSVDAGEPRNWLGSVDLSLHDTSWSHPLSFPRAAPPSPTTPAQPSAFSFEIEEDDPHEQQQQSTTQARSSAPSGRGSNHLDPISPVQVRGMLDDSVWGESIRRNATVRQTHNRGSQGYDGFH
>FFUJ_01564-t31_1-p1_transcript=FFUJ_01564-t31_1_gene=FFUJ_01564_organism=Fusarium_fujikuroi_IMI_58289_gene_product=related to voltage gated Ca2_ channel_transcript_product=related to voltage gated Ca2_ channel_location=HF679023_1683510-1691327|_protein_length=2227_sequence_SO=chromosome_SO=protein_coding_gene_is_pseudo=false 119
MSSHSWDQDGRPARRLSIPLQNLDGSHLDTQQTQAGLSRQEPSVSPPDVPQMSANLPGISTYWDQPYDRFDDDVSPGSPIDPMALQAALPPGMDHHQPSPPMPSTPVRTYDPPGPYVEDAPSTDYAESDRVPLTAGVEPISGSLSASNLDDRNRDSFQTVSSLENSPSRGRNTRSLGEDLRASYGSTRNRNFGASLNPNEYRRSRSPSTSGALSRAGSIVRAMSQRVVNISGETEVIDHRASRHRSRSPSRHGQDRNRDTMNSMFADTSYQPQLVRSSSEKSTEPRFNVTEAEPDIPRPPLPNPLKGKSLGIFSPDNPLRLRLCDLLVNPYTEPFLLLLIVLQAILLAVEAAPNVFENGRPERWGQHPIDWAMLALFIIFTLEIISRIIVSGFVLNAAEYSTIDRKRGIRAAIADQYRAVFQPERIKSVKKKSQYRPEPSAISRSFTTFMQGQQALPRTLEEHQRFQLARRAFLRHSFNRFDFVAVVSYWITFCLSISGLETKHDLYAFRMLSCLRILRLLALTNGTAIILRSLKKATPLLVRVAFLLTFFWLLFAIIGVQSFKASLSRQCVWLDPLDPTDLDASYTNEEAFCGGYLNNQTGETMPWLKFNNSESLTDLMNGTNEGKGFLCPRGSICLQQSNPHNGTVNFDNIFNSLELVFVIMSANTFSDLMYMTMSSDYVQAALFFGAGIMIMMLWLTNLLIAVITSSFQVIREESKASAFTVSQESPVQARPDERIRRTSSLQRMFYKTRAVWILIITFGLLCQACRSATMSARRERFINTAEIIVTILLDIEMIFRIATDWNYFHKSWRNLFDLGLAIITSIILIPPIRYTRAYWWLTVFQILRVYRIVLAIPVTRELILLVLGNAAGIGNLMFFVFLMTFLVAIFAAQLFRGEIPVYEDGELNRISFYTIYNSFLGMYQVLTSENWTDILYTVTSYTRHKNTSWIGAILLIGWFIVAFFILINMFIAVIQENFDVSEDEKRLQQVKAFLQRRDLGASSSNLALSTIFGLSKHRKNKDPLDYGPATVEMLLKDAVVREFLDDQINPKPEEDRLHHAPIRSATTLLGGEIKPGRLSAMWGRVKGWFSDKEPNPFYSSLRFDGANDTSDPRQMAEQAMSATMTRKRAQREYLAKYPNYNTSLYIFSPNNSLRRLCQRVVGPSRGIERIDGVVPDTLLWYSFTIFIYAAIVAMVVLACVTTPLYQKEYQEQHQFSIRNWYIWTDMAFAIVFTVEAAIKIIADGLLWTPNAYLRSSWGFMDSVVLVTLWINVVTLLINDGAISRAIGAFKALRALRLLNVSNSARNTFHDLIIVGWWKILGAAFVSMSLLIPFAIYGLNLFNGLLLSCNDGGDGINTMDNCYGEFESTPFSDDWPMLAPRVAANPFFSFDDFGASLFILFQIVSQEGWTDVSFAVQAITGRMKQPQDLASEGNAIFLVVFNLLATVFVLTLFISVFMRNYTEQTGVAYLTAEQRSWLELRKILRQISPSKSSYDDSEKSWKKWCHKRAIEKKGKWYQTITVVLVLHLIVLVSEFASEPWWWTRYRDFVFFAFIVAYTANIAIRIIGLGWVRFRRSSWDLYSLFIVFGAFVSTLALLISDTEVETYVQLHKVFLVAIVLLLIPRNDALDQLFKTAAASLTVIGNLLATWLVFFLVFAIAMTQAFSLTRFGEETAENINFRTVPKALILLFRMSLGEGWNAVMEDYASIEPPLCVDEPRFFDSDCGSESWARILFIAWNIVSMYIFVNLFVSLIYESFSYVFQRSSGMAVVDRDEIRRFKEAWRSVDPAGTGYITKAAFPRLLGELSGVFQMRIYDPEDSVHSILEDIRDDVKLTHHSSIATTSGFSGIDLNKLNARLRRIDVEKVRHQRRRFNIFYEEVLVSADPDRGISFTSVLMILAHYNIISDNKSLKLEEFLRRRARLQRVDDQVRRGVVLGFFDTLYYSRQFKKHMLRKHSARMTAVPQLNIPEILVENDLSDDETGGAGPRSPLSPASRPSSVDAGEPRNWLGSVDLSLHDTSWSHPLSFPRAAPPSPTTPAQPSAFSFEIEEDDPHEQQQQSTTQARSSAPSGRESNHLDPISPVQVRGMLDDSVWGESIRRNATVRQTQSRGSQGTIFHYYATTHSLSAILTHSHTMAHTSRFETMTSRFSPSRLRNSLRRSSSASTSTQASYSSVSTTSSSPVVAINSIISRQPSLLHLEAERKSFGSELSLLEPRPIVYWGSVEERIG
>FGRAMPH1_01T03365-p1_transcript=FGRAMPH1_01T03365_gene=FGRAMPH1_01G03365_organism=Fusarium_graminearum_PH-1_gene_product=calcium-channel cch1_transcript_product=calcium-channel cch1_location=HG970332_4521080-4527607_-__protein_length=2103_sequence_SO=chromosome_SO=protein_coding_gene_is_pseudo=false 120
MSSNSWDQDGRPARRQSIPLQDLDGSHVDNSQTQAGLFYQQPASSSFDTPQMSANAPGISTYWDQPYDHFNDDVSPGSPIDPMALQAALPPGMDHHEPSPPLPSTPVRTYDPPAPYVEDAPSTDYAESDRVPLTAGVEPISGSLSANNLDSRNRDSFQTVSSVENSPSRGRSTRSLGEDLRASYGSTRNRNFGASLNPNEYPRPRSPSTSGALSRAGSIVRAMSQRVVNISGETEVIDHRASRHRSRSPVGHSQDRNRDTVNSMFADTSYQPQLVRSSSEKSTQPRFGVEETEDPELPRPPLPNPLKGKSLGIFSPNNPLRLRLCDLLVNPYTEPFLLLLIVLQAILLAVESAPNVFEKGRPDRWGKHAIDWAMLALFIIFTLEIITRIIVSGFILNAPEYSTIDRKRGIRAAIADQYRAVFQPERIKSVKKASQYNPEPSAISRSFTTFMQGQQALPRTLEEHQRFQLARRAFLRHSFNRFDFVAVVSYWITFWLSVSGLETKHDIYAFRMLSCLRILRLLALTNGTAIILRSLKKATPLLARVAFLITFFWLLFAIIGVQSFKASLMRQCVWLDPLEPTNLDASYTNSDAFCGGYLKNQTGETMPWLKFNNSESLTDLINGTKEGKGFLCPRGSICLQQSNPYNGTVNFDNIFNSLELVFVIMSANTFTDLMYMTMSSDYFQAALFFGAGTMIMMLWLTNLLIAVITSSFQVIREESKASAFTVSEEPPVQAHSDERVRRTSSLQRVYHKTRAFWILVIAFGLICQACRSATMSSKRARIIDTAEIIVTILLDIEMIIRIVTDWNYFHKSWRNIFDLGLAIITSIILIPPIRRTRGYWWLTVFQILRVYRIVLAVPVTRELILLVLGNAAGIGNLMFFVFLMTFLVAIFAAQLFRGQIPLYDDGELNRISFYTIYNSFLGMYQILTSENWTGILYTVTSYTRYKNTAWVGAILLIGWFIVAFFILVNMFIAVIQENFDVSEDEKRLQQVKAFLQRRDLGASSSNLALSTIFGFSKYRKNKDPLDYGPATVEMLLKDAVVREFLDDQMNPKPEHHGPVRSATTLLGGEIKPGRFSAVWGKIKDWFSDREPNPFYSSLRFDGANDTSDPRQMAEQAMSATMTRRRAQREYLAKYPNYNNSLYMFTPNNSLRRLCQRVVGPSRGIERIDGVVPDTVLWYCFTIFVYTAIAAMVILACITTPLYQKEYQEQHDFSIRNWYIWTDMAFAVIFTVEAGIKIIADGLLWTPNAFLRSSWGFMDSIVLVTLWINVVTLLINDGAISRAIGAFKALRALRLLNVSNSARNTFHDLIIVGWWKILGAAFVSLSLLIPAAIYGLNLFNGLLLSCNDGSDGINTMDNCFGEFASTPFSDDWPMLAPRVAANPFYSFDDFGSSLFILFQIVSQEGWTDVSFAVQAITGPFKQPSDLASQGNAVFIVIFNLLATVFVLTLFISVFMRNYTEQTGVAYLTAEQRSWLELRKILRQISPSKSSYDDSEKSWKKWCHKRAIEKKGKWYRTITVILVLHLIVLVSEFADEPWWWTRYRDFVFFAFIMAYTVNIAIRIIGLGWVRFRRSSWDLYSLFIVFGAFVSTFALLVSDTELEAYVQLHKVFLVAIVLLLIPRNDALDQLFKTAAASLTVIGNLLATWLVFFLVFAIAMTQAFSLTRFGAETSANVNFRTVPKALILLYRMSLGEGWNAVMEDYASIEPPLCVIDEGNFFNSDCGSKSWARILFIAWNIVSMYIFVNLFVSLIYESFSYVFQRSSGMAVVDRDEIRRFKEAWRSVDPAGTGYITKAAFPRLLGELSGVFQMRIYDPEDSVHSILEDIRDDVKLTHHSSIATTSGFSGIDLNKLNARLRRIDSEKVRHQRRRFNTFYEEVLVSADPDRGISFTSVLMILAHYNIISDNKSLRLEEFLRRRARLQRVDDQVRRGVVLGFFDTLYYTRQFKKHLMRKQSARMTAVPQLNIPEIMVENDLSEDETGRAESRSPLSPASRPSSVDAGEPRNWLGSVDLSLHDTSWSHPLSFPRAAPPSPTVPTQPSAFSFEIEEDEPQQPTAQARTSAPTGRESNHLDPTSPLQVRGMLDDSVWGESIRRSATVRQTQNRS
>CVK82862.1_transcript=FMAN_00550_t1_gene=FMAN_00550_organism=Fusarium_mangiferae_MRC7560_gene_product=EF-hand domain-containing protein _Source_UniProtKB_TrEMBL_Acc_A0A1L7SEP5__transcript_product=EF-hand domain-containing protein _Source_UniProtKB_TrEMBL_Acc_A0A1L7SEP5__location=FCQH01000001_51124-57698|_protein_length=2117_sequence_SO=supercontig_SO=protein_coding_gene_is_pseudo=false 121
MSSHSWDQDGRPARRLSIPLQNLDGSHLDTQQTQAGLSRQEPSVSPPDVPQMSANLPGISTYWDQPYDRFDDDVSPGSPIDPMALQAALPPGMDHHQPSPPMPSTPVRTYDPPGPYVEDAPSTDYAESDRVPLTAGVEPISGSLSASNLDDRNRDSFQTVSSLENSPSRGRNTRSLGEDLRASYGSTRNRNFGASLNPNEYRRSRSPSTSGALSRAGSIVRAMSQRVVNISGETEVIDHRASRHRSRSPSRHDQDRNRDTMNSMFADTSYQPQLVRSSSEKSTEPRFNVTEAEPDIPRPPLPNPLKGKSLGIFSPDNPLRLRLCDLLVNPYTEPFLLLLIVLQAILLAVEAAPNVFENGRPERWGQHPIDWAMLALFIIFTLEIISRIIVSGFVLNAAEYSTIDRKRGIRAAIADQYRAVFQPERIKSVKKKSQYRPEPSAISRSFTTFMQGQQALPRTLEEHQRFQLARRAFLRHSFNRFDFVAVVSYWITFCLSISGLETKHDLYAFRMLSCLRILRLLALTNGTAIILRSLKKATPLLVRVAFLLTFFWLLFAIIGVQSFKASLSRQCVWLDPLDPTDLDASYTNEEAFCGGYLNNQTGETMPWLKFNNSESLTDLMNGTNEGKGFLCPRGSICLQQSNPHNGTVNFDNIFNSLELVFVIMSANTFSDLMYMTMSSDYVQAALFFGAGIMIMMLWLTNLLIAVITSSFQVIREESKASAFTVSQESPVQARPDERIRRTSSLQRMFYKTRAVWILIITFGLLCQACRSATMSARRERFINTAEIIVTILLDIEMIFRIATDWNYFHKSWRNLFDLGLAIITSIILIPPIRYTRAYWWLTVFQILRVYRIVLAIPVTRELILLVLGNAAGIGNLMFFVFLMTFLVAIFAAQLFRGEIPVYEDGELNRISFYTIYNSFLGMYQVLTSENWTDILYTVTSYTRHKNTSWIGAILLIGWFIVAFFILINMFIAVIQENFDVSEDEKRLQQVKAFLQRRDLGASSSNLALSTIFGLSKHRKNKDPLDYGPATVEMLLKDAVVREFLDDQMNPKSEEDRLHHAPIRSATTLLGGEIKPGRLSAMWGRVKGWFSDKEPNPFYSSLRFDGANDTSDPRQMAEQAMSASMTRKRAQREYLAKYPNYNTSLYIFSPNNSLRRLCQRVVGPSRGIERIDGVVPDTLLWYSFTIFIYAAIVAMVVLACVTTPLYQKEYQEQHQFSIRNWYIWTDMAFAIVFTVEAAIKIIADGLLWTPNAYLRSSWGFMDSVVLVTLWINVVTLLINDGAISRAIGAFKALRALRLLNVSNSARNTFHDLIIVGWWKILGAAFVSMSLLIPFAIYGLNLFNGLLLSCNDGGDGINTMDNCYGEFESTPFSDDWPMLAPRVAANPFFNFDDFGASLFILFQIVSQEGWTDVSFAVQAITGRMKQPQDLASEGNAIFLVVFNLLATVFVLTLFISVFMRNYTEQTGVAYLTAEQRSWLELRKILRQISPSKSSYDDSEKSWKKWCHKRAIEKKGKWYQTITVVLVLHLIVLVSEFASEPWWWTRYRDFVFFAFIVAYTANIAIRIIGLGWVRFRRSSWDLYSLFIVFGAFVSTLALLISDTEIETYVQLHKVFLVAIVLLLIPRNDALDQLFKTAAASLTVIGNLLATWLVFFLVFAIAMTQAFSLTRFGEETAENINFRTVPKALILLFRMSLGEGWNAVMEDYASIEPPLCVDEPRFFDSDCGSESWARILFIAWNIVSMYIFVNLFVSLIYESFSYVFQRSSGMAVVDRDEIRRFKEAWRSVDPAGTGYITKAAFPRLLGELSGVFQMRIYDPEDSVHSILEDIRDDVKLTHHSSIATTSGFSGIDLNKLNARLRRIDVEKVRHQRRRFNIFYEEVLVSADPDRGISFTSVLMILAHYNIISDNKSLKLEEFLRRRARLQRVDDQVRRGVVLGFFDTLYYSRQFKKHMLRKHSARMTAVPQLNIPEILVENDLSDDETGGAGPRSPLSPASRPSSVDAGEPRNWLGSVDLSLHDTSWSHPLSFPRAAPPSPTTPAQPSAFSFEIEEDDPHEQQQQSTTQARSSAPSGRESNHLDPISPVQVRGMLDDSVWGESIRRNATVRQTQSRGSQGYDGFH
>KIX94853.1_transcript=Z520_09543_t1_gene=Z520_09543_organism=Fonsecaea_multimorphosa_CBS_102226_gene_product=EF-hand domain-containing protein _Source_UniProtKB_TrEMBL_Acc_A0A0D2KDS2__transcript_product=EF-hand domain-containing protein _Source_UniProtKB_TrEMBL_Acc_A0A0D2KDS2__location=KN848085_393710-400129_-__protein_length=2123_sequence_SO=supercontig_SO=protein_coding_gene_is_pseudo=false 122
MSSRDKTPPKATGPQSIPLRDLSRPPDSGSDENDISIGAVSGHQSRHSRTRSLLIGRRTPNYARLNDEESPARGGPSSETVGISIRGGSGRESPIEDVGGFAAATVGLDLQLPSTPPSVGLRRPSIITTPADGDFHDVESPFSPPDSDTTPLTSSRRVPSSLKTSSSVSRGQRHDRQGKRSSVHWTDGESPAAARGRTSRLGDDLPTLDTNAGMHRKLSTTSGISRLSVGQGEAGERSRSLSPSPSPMARANSMLREISQRVVNLSNDSDMVEQSIRRKSSIRQRRPSASAHPLDIVGDEEGAQPQQTPLEKVPSSDVVTEPFTPIVPFHHPNPLVGKTWGIFGPENPLRKWLCEILVHPLTEPTILALIVAQTVLLAVNAASDAVYLQTRTKRWGSTGFDYAIFALFVVYTLELIARTIVSGFVSNPVEFSTINRSIGFKKAVLQKAHTLFAPQEARETPMMVNDVPTQPSIVRTFTGVPPPGEAGGPGHTKQQQRIRLARRAFLRHSFNRLDFVAVVSYWISFAMQLSGVENSSHVYVFNMLSCLRILRLLGLTAGTSIILRSLKKAAPLLVHVAFLIGFFWLIFGIIGVQSFKSSLRRTCVWVGDDGSGQNYTLNIAPDNIQFCGGYLDAVTGKAMPWLKADGSNGTDSSKGYICPQGSLCVEGFSGPYNGTVSFDNIGQSLELVFVIISSNTFSDLLYYLTDSDYLAAALFFAAGIVVLSLWLVNLLVAVITSSFQIIREESKQSAFTADKIDGPVFDDDQMQKRSQLKKIYDKTHLFWVLIIVFDLVVQSLRSASMSDSRETFIMDTETVVTFLLLLEIILRFLCDWRHFFHGKRNCVDLLLAIVTTIMQIPAIRNSGQPYAWLSAFQIARIYRVVLVVRVTRELVMVVFGNIVGLLNLILFVFLFTFLAAILASQLFRGDIPPADAGGVVIGVTFFDIWNSFLGMYQVFSSENWTTLMYNATQFNDIWDTAWLSAIFFILWFVVSNLIVLNMFIAVIQESFDVSEDEKRLQQVKAFLKQKEMAGAASGNLTLAAVFKMGRESIRHRDALEYGSATVEQLLKEAVVKDFLDEQDAGLARRTTSMHIDETPTVKPGILSKYWAKLTGFYGSAEPNPFYSSAKITRANEEFDPRAMAKRVVMTTENRRRAQRQYLQKHPKYNVSLYIFKPDNPLRKLCQYVVGPGRGTERVEGVSPYRPAWYAFSAFTYAAIVAMVILACITTPLYQRNYYLNNTLSITNWFVWTDLGFAILFTVEAIIKVIADGLFFTPHAYFRSVWGFIDGVVLITLWINVVTAMFRDDGVSRAVGAFKALRALRLLNISDTARETFYSVIIVGGYKVLAAAFVSMSLLIPFAILGVNLFNGKMLACNDGDFGYSALSNCVGEYNSTPFNWPVLAPRQVANSWFDFDDFGSALFILFQIVSQEGWVNVMWSGTSITGTGLQPQPFAAQGNAVYFIVFNLLGAVFVLTLFISVFMRNYTEQTGVAFLTAEQRSWLELRKLLKQISPSKRSLGEHTTKWKKRCYDLSIQKRGKWQRFITTILILHLILLTIDFYPEPAWWETVREYIFLAFTMVLIANIIIRIIGLSWKRFRRSSWDIYSVVAVSGIFVTSLISLSKVNSGGFQQLRKLFLVSVTFLLIPRNNQLDQLFKTAAASLPLIANLLATWFVLFLVFAIALTQAFGLTRFGQNESNNVNFRTVPKALILLFRTSIGEGWNQIMEDFAGLEPPFCVREASFFNSDCGSSGWARALFISWNIISMYIFVSLFVSMIFESFSYVYQQSSGMSIVSRDEIRRFKQAWAEFDPNGTGFISKEQFPRLLGELSGIWQMRIYDGDFTVGAIKEDCSVQPGDPIKPAGKIVDGIDLDKLAERVNQIPVVEIRQRRARINVFYQEVMLTADPDRGIPFTAVLFLLTHYNVITDSRSLRLEEFLRRRARLQRVQESIRRDTVVGFFDTLHWSRKFRKAAERRKSARLLAPPAIPVPEIFIEDPDDNVEGSSSTEPRDFTASTPSYTPKKQSINLPPIDTSMPPSGALRSTSPVEFEGSPRSSPVRTRLGSVDTAYHGATRSSPTTPTLGHSRHPSTASGLDGQGMMESFDNSAWGESLRRSFTTRRARSNSTRG
>FOIG_00467-t36_1-p1_transcript=FOIG_00467-t36_1_gene=FOIG_00467_organism=Fusarium_odoratissimum_NRRL_54006_gene_product=unspecified product_transcript_product=unspecified product_location=JH658272.1_1314983-1321558|_protein_length=2118_sequence_SO=supercontig_SO=protein_coding_gene_is_pseudo=false 123
MSSHSWDQDGRPARHLSIPLQNLDGSHLDNQQTQAGLSRQQPSSVSPPDVPQMSANLPGISTYWDQPYDRFDDDVSPGSPIDPMALQAALPPGMDHHQPSPPMPSTPVRTYDPPAPYIEDAPSTDYAESDRVPLTAGVEPISGSLSASNLDDRNRDSFQTVSSLENSPSRGRNTRSLGEDLRASYGSTRNRNFGASLNPNEYRRSRSPSTSGALSRAGSIVRAMSQRVVNISGETEVIDHRASRHRSRSPSRHDQDRNRDTMNSMFADTSYQPQLVRSSSEKSTEPRFNVTEAEPDIPRPPLPNPLKGKSLGIFSPDNPLRLRLCDLLVNPYTEPFLLLLIVLQAILLAVEAAPNVFENGRPERWGQHPIDWAMLALFIIFTLEIISRIIVSGFVLNAAEYSTIDRKRGIRAAIADQYRAVFQPERIKSVKKKSQYRPEPSAISRSFTTFMQGQQALPRTLEEHQRFQLARRAFLRHSFNRFDFVAVVSYWITFCLSISGLETKHDLYAFRMLSCLRILRLLALTNGTAIILRSLKKATPLLVRVAFLLTFFWLLFAIIGVQSFKASLSRQCVWLDPLDPTDLDASYTNEEAFCGGYLNNQTGETMPWLKFNNSESLTDLMNGTNEGKGFLCPRGSICLQQSNPHNGTVNFDNIFNSLELVFVIMSANTFSDLMYMTMSSDYVQAALFFGAGIMIMMLWLTNLLIAVITSSFQVIREESKASAFTVSQESPVQARSDERIRRTSSLQRIFHKTRAVWILIITFGLLCQACRSATMSARRERFINTAEIIVTILLDIEMIFRIATDWNYFHKSWRNLFDLGLAIITSIILIPPIRYTRAYWWLTVFQILRVYRIVLAIPVTRELILLVLGNAAGIGNLMFFVFLMTFLVAIFAAQLFRGEIPVYEDGELNRISFYTIYNSFLGMYQVLTSENWTDILYTVTSYTRHKNTSWIGAILLIGWFIVAFFILINMFIAVIQENFDVSEDEKRLQQVKAFLQRRDLGASSSNLALSTIFGLSKHRKNKDPLDYGPATVEMLLKDAVVREFLDDQMNPKPEEDRLHHAPIRSATTLLGGEIKPGRLSAMWGRVKGWFSDKEPNPFYSSLRFDGANETSDPRQMAEQAMSATMTRKRAQREYLAKYPNYNTSLYIFPPNNSLRRLCQRVVGPSRGIERIDGVVPDTLLWYSFTIFIYAAIVAMVVLACVTTPLYQKEYQEQHQFSIRNWYIWTDMAFAIVFTVEAAIKIIADGLLWTPNAYLRSSWGFMDSVVLVTLWINVVTLLINDGAISRAIGAFKALRALRLLNVSNSARNTFHDLIIVGWWKILGAAFVSMSLLIPFAIYGLNLFNGLLLSCNDGGDGINTMDNCYGEFESTPFSDDWPMLAPRVAANPFFSFDDFGASLFILFQIVSQEGWTDVSFTVQAITGRMKQPQDLASEGNAIFLVVFNLLATVFVLTLFISVFMRNYTEQTGVAYLTAEQRSWLELRKILRQISPSKSSYDDSEKSWKKWCHKRAIEKKGKWYQTITVVLVLHLIVLVSEFASEPWWWTRYRDFVFFAFIVAYTANIAIRIIGLGWVRFRRSSWDLYSLFIVFGAFVSTLALLISDTEIETYVQLHKVFLVAIVLLLIPRNDALDQLFKTAAASLTVIGNLLATWLVFFLVFAIAMTQAFSLTRFGEETAENINFRTVPKALILLFRMSLGEGWNAVMEDYASIEPPLCVDEPRFFDSDCGSQSWARILFIAWNIVSMYIFVNLFVSLIYESFSYVFQRSSGMAVVDRDEIRRFKEAWRSVDPAGTGYITKAAFPRLLGELSGVFQMRIYDPEDSVHSILEDIRDDVKLTHHSSIATTSGFSGIDLNKLNARLRRIDVEKVRHQRRRFNIFYEEVLVSADPDRGISFTSVLMILAHYNIISDNKSLKLEEFLRRRARLQRVDDQVRRGVVLGFFDTLYYSRQFKKHMLRKHSARMTAVPQLNIPEILVENDLSDDETGGAGPRSPLSPASRPSSVDAGEPRNWLGSVDLSLHDTSWSHPLSFPRAAPPSPTTPAQPLAFSFEIEEDDPHEQQQQSTTQARSSAPSGRESNHLDPISPVQVRGMLDDSVWGESIRRNATVRQTQNRGSQGYDGFH
>FOC4_g10003127-t38_1-p1_transcript=FOC4_g10003127-t38_1_gene=FOC4_g10003127_organism=Fusarium_odoratissimum_strain_race_4_gene_product=Calcium-channel protein cch1_transcript_product=Calcium-channel protein cch1_location=KB726987_496928-507599_-__protein_length=3194_sequence_SO=supercontig_SO=protein_coding_gene_is_pseudo=false 124
MSSHSWDQDGRPARHLSIPLQNLDGSHLDNQQTQAGLSRQQPSSVSPPDVPQMSANLPGISTYWDQPYDRFDDDVSPGSPIDPMALQAALPPGMDHHQPSPPMPSTPVRTYDPPAPYIEDAPSTDYAESDRVPLTAGVEPISGSLSASNLDDRNRDSFQTVSSLENSPSRGRNTRSLGEDLRASYGSTRNRNFGASLNPNEYRRSRSPSTSGALSRAGSIVRAMSQRVVNISGETEVIDHRASRHRSRSPSRHDQDRNRDTMNSMFADTSYQPQLVRSSSEKSTEPRFNVTEAEPDIPRPPLPNPLKGKSLGIFSPDNPLRLRLCDLLVNPYTEPFLLLLIVLQAILLAVEAAPNVFENGRPERWGQHPIDWAMLALFIIFTLEIISRIIVSGFVLNAAEYSTIDRKRGIRAAIADQYRAVFQPERIKSVKKKSQYRPEPSAISRSFTTFMQGQQALPRTLEEHQRFQLARRAFLRHSFNRFDFVAVVSYWITFCLSISGLETKHDLYAFRMLSCLRILRLLALTNGTAIILRSLKKATPLLVRVAFLLTFFWLLFAIIGVQSFKASLSRQCVWLDPLDPTDLDASYTNEEAFCGGYLNNQTGETMPWLKFNNSESLTDLMNGTNEGKGFLCPRDGSHLDNQQTQAGLSRQQPSSVSPPDVPQMSANLPGISTYWDQPYDRFDDDVSPGSPIDPMALQAALPPGMDHHQPSPPMPSTPVRTYDPPAPYIEDAPSTDYAESDRVPLTAGVEPISGSLSASNLDDRNRDSFQTVSSLENSPSRGRNTRSLGEDLRASYGSTRNRNFGASLNPNEYRRSRSPSTSGALSRAGSIVRAMSQRVVNISGETEVIDHRASRHRSRSPSRHDQDRNRDTMNSMFADTSYQPQLVRSSSEKSTEPRFNVTEAEPDIPRPPLPNPLKGKSLGIFSPDNPLRLRLCDLLVNPYTEPFLLLLIVLQAILLAVEAAPNVFENGRPERWGQHPIDWAMLALFIIFTLEIISRIIVSGFVLNAAEYSTIDRKRGIRAAIADQYRAVFQPERIKSVKKKSQYRPEPSAISRSFTTFMQGQQALPRTLEEHQRFQLARRAFLRHSFNRFDFVAVVSYWITFCLSISGLETKHDLYAFRMLSCLRILRLLALTNGTAIILRSLKKATPLLVRVAFLLTFFWLLFAIIGVQSFKASLSRQCVWLDPLDPTDLDASYTNEEAFCGGYLNNQTGETMPWLKFNNSESLTDLMNGTNEGKGFLCPRGSICLQQSNPHNGTVNFDNIFNSLELVFVIMSANTFSDLMYMTMSSDYVQAALFFGAGIMIMMLWLTNLLIAVITSSFQVIREESKASAFTVSQESPVQARSDERIRRTSSLQRIFHKTRAVWILIITFGLLCQACRSATMSARRERFINTAEIIVTILLDIEMIFRIATDWNYFHKSWRNLFDLGLAIITSIILIPPIRYTRAYWWLTVFQILRVYRIVLAIPVTRELILLVLGNAAGIGNLMFFVFLMTFLVAIFAAQLFRGEIPVYEDGELNRISFYTIYNSFLGMYQVLTSENWTDILYTVTSYTRHKNTSWIGAILLIGWFIVAFFILINMFIAVIQENFDVSEDEKRLQQVKAFLQRRDLGASSSNLALSTIFGLSKHRKNKDPLDYGPATVEMLLKDAVVREFLDDQMNPKPEEDRLHHAPIRSATTLLGGEIKPGRLSAMWGRVKGWFSDKEPNPFYSSLRFDGANETSDPRQMAEQAMSATMTRKRAQREYLAKYPNYNTSLYIFPPNNSLRRLCQRVVGPSRGIERIDGVVPDTLLWYSFTIFIYAAIVAMVVLACVTTPLYQKEYQEQHQFSIRNWYIWTDMAFAIVFTVEAAIKIIADGLLWTPNAYLRSSWGFMDSVVLVTLWINVVTLLINDGAISRAIGAFKALRALRLLNVSNSARNTFHDLIIVGWWKILGAAFVSMSLLIPFAIYGLNLFNGLLLSCNDGGDGINTMDNCYGEFESTPFSDDWPMLAPRVAANPFFSFDDFGASLFILFQIVSQEGWTDVSFTVQAITGRMKQPQDLASEGNAIFLVVFNLLATVFVLTLFISVFMRNYTEQTGVAYLTAEQRSWLELRKILRQISPSKSSYDDSEKSWKKWCHKRAIEKKGKWYQTITVVLVLHLIVLVSEFASEPWWWTRYRDFVFFAFIVAYTANIAIRIIGLGWLHKVFLVAIVLLLIPRNDALDQLFKTAAASLTVIGNLLATWLVFFLVFAIAMTQAFSLTRFGEETAENINFRTVPKALILLFRMSLGEGWNAVMEDYASIEPPLCVDEPRFFDSDCGSQSWARILFIAWNIVSMYIFVNLFVSLIYESFSYVFQRSSGMAVVDRDEIRRFKEAWRSVDPAGTGYITKAAFPRLLGELSGVFQMRIYDPEDSVHSILEDIRDDVKLTHHSSIATTSGFSGIDLNKLNARLRRIDVEKVRHQRRRFNIFYEEVLVSADPDRGISFTSVLMILAHYNIISDNKSLKLEEFLRRRARLQRVDDQVRRGVVLGFFDTLYYSRQFKKHMLRKHSARMTAVPQLNIPEILVENDLSDDETGGAGPRSPLSPASRPSSVDAGEPRNWLGSVDLSLHDTSWSHPLSFPRAAPPSPTTPAQPLAFSFEIEEDDPHEQQQQSTTQARSSAPSGRESNHLDPISPVQVRGMLDDSVWGESIRRNATVRQTQNRGSQGTFGYQDGLRVAQCGDTQEQGLFKTAAASLTVIGNLLATWLVFFLVFAIAMTQAFSLTRFGEETAENINFRTVPKALILLFRMSLGEGWNAVMEDYASIEPPLCVDEPRFFDSDCGSQSWARILFIAWNIVSMYIFVNLFVSLIYESFSYVFQRSSGMAVVDRDEIRRFKEAWRSVDPAGTGYITKAAFPRLLGELSGVFQMRIYDPEDSVHSILEDIRDDVKLTHHSSIATTSGFSGIDLNKLNARLRRIDVEKVRHQRRRFNIFYEEVLVSADPDRGISFTSVLMILAHYNIISDNKSLKLEEFLRRRARLQRVDDQVRRGVVLGFFDTLYYSRQFKKHMLRKHSARMTAVPQLNIPEILVENDLSDDETGGAGPRSPLSPASRPSSVDAGEPRNWLGSVDLSLHDTSWSHPLSFPRAAPPSPTTPAQPLAFSFEIEEDDPHEQQQQSTTQARSSAPSGRESNHLDPISPVQVRGMLDDSVWGESIRRNATVRQTQNRGSQGYDGFH
>FOMG_00647-t38_1-p1_transcript=FOMG_00647-t38_1_gene=FOMG_00647_organism=Fusarium_oxysporum_f._sp._melonis_26406_gene_product=hypothetical protein_transcript_product=hypothetical protein_location=JH659329.1_1745791-1752366|_protein_length=2118_sequence_SO=supercontig_SO=protein_coding_gene_is_pseudo=false 125
MSSHSWDQDGRPARRLSIPLQNLDGSHLDNQQTQAGLSRQQPSSVSPPDVPQMSANLPGISTYWDQPYDRFDDDVSPGSPIDPMALQAALPPGMDHHQPSPPMPSTPVRTYDPPAPYVEDAPSTDYAESDRVPLTAGVEPISGSLSASNLDDRNRDSFQTVSSLENSPSRGRNTRSLGEDLRASYGSTRNRNFGASLNPNEYRRSRSPSTSGALSRAGSIVRAMSQRVVNISGETEVIDHRASRHRSRSPSRHDQDRNRDTMNSMFADTSYQPQLVRSSSEKSTEPRFNVTEAEPDIPRPPLPNPLKGKSLGIFSPDNPLRLRLCDLLVNPYTEPFLLLLIVLQAILLAVEAAPNVFENGRPERWGQHPIDWAMLALFIIFTLEIISRIIVSGFVLNAAEYSTIDRKRGIRAAIADQYRAVFQPERIKSVKKTSQYRPEPSAISRSFTTFMQGQQALPRTLEEHQRFQLARRAFLRHSFNRFDFVAVVSYWITFCLSISGLETKHDLYAFRMLSCLRILRLLALTNGTAIILRSLKKATPLLVRVAFLLTFFWLLFAIIGVQSFKASLSRQCVWLDPLDPTDLDASYTNEEAFCGGYLNNQTGETMPWLKFNNSESLTDLMNGTNEGKGFLCPRGSICLQQSNPHNGTVNFDNIFNSLELVFVIMSANTFSDLMYMTMSSDYVQAALFFGAGIMIMMLWLTNLLIAVITSSFQVIREESKASAFTVSQESPVQARSDERIRRTSSLQRMFHKTRAVWILIITFGLLCQACRSATMSARRERFINTAEIIVTILLDIEMIFRIATDWNHFHKSWRNLFDLGLAIITSIILIPPIRYTRAYWWLTVFQILRVYRIVLAIPVTRELILLVLGNAAGIGNLMFFVFLMTFLVAIFAAQLFRGEIPVYEDGELNRISFYTIYNSFLGMYQVLTSENWTDILYTVTSYTRHKNTSWIGAILLIGWFIVAFFILINMFIAVIQENFDVSEDEKRLQQVKAFLQRRDLGASSSNLALSTIFGLSKHRKNKDPLDYGPATVEMLLKDAVVREFLDDQMNPKPEEDRLHHAPIRSATTLLGGEIKPGRLSAMWGRVKGWFSDKEPNPFYSSLRFDGANDTSDPRQMAEQAMSATMTRKRAQREYLAKYPNYNTSLYIFPPNNSLRRLCQRVVGPSRGIERIDGVVPDTLLWYSFTIFIYAAIVAMVVLACVTTPLYQKEYQEQHQFSIRNWYIWTDMAFAIVFTVEAAIKIIADGLLWTPNAYLRSSWGFMDSVVLVTLWINVVTLLINDGAISRAIGAFKALRALRLLNVSNSARNTFHDLIIVGWWKILGAAFVSMSLLIPFAIYGLNLFNGLLLSCNDGGDGINTMDNCYGEFESTPFSDDWPMLAPRVAANPFFSFDDFGASLFILFQIVSQEGWTDVSFTVQAITGRMKQPQDLASEGNAIFLVVFNLLATVFVLTLFISVFMRNYTEQTGVAYLTAEQRSWLELRKILRQISPSKSSYDDSEKSWKKWCHKRAIEKKGKWYQTITVVLVLHLIVLVSEFASEPWWWTRYRDFVFFAFIVAYTANIAIRIIGLGWVRFRRSSWDLYSLFIVFGAFVSTLALLISDTEIETYVQLHKVFLVAIVLLLIPRNDALDQLFKTAAASLTVIGNLLATWLVFFLVFAIAMTQAFSLTRFGEETAENINFRTVPKALILLFRMSLGEGWNAVMEDYASIEPPLCVDEPRFFDSDCGSQSWARILFIAWNIVSMYIFVNLFVSLIYESFSYVFQRSSGMAVVDRDEIRRFKEAWRSVDPAGTGYITKAAFPRLLGELSGVFQMRIYDPEDSVHSILEDIRDDVKLTHHSSIATTSGFSGIDLNKLNARLRRIDVEKVRHQRRRFNIFYEEVLVSADPDRGISFTSVLMILAHYNIISDNKSLKLEEFLRRRARLQRVDDQVRRGVVLGFFDTLYYSRQFKKHMLRKHSARMTAVPQLNIPEILVENDLSDDETGGAGPRSPLSPASRPSSVDAGEPRNWLGSVDLSLHDTSWSHPLSFPRAAPPSPTTPAQPSAFSFEIEEDDPHEQQQQSTTQARSSAPSGRESNHLDPISPVQVRGMLDDSVWGESIRRNATVRQTQNRGSQGYDGFH
>FOXG_00013-t26_1-p1_transcript=FOXG_00013-t26_1_gene=FOXG_00013_organism=Fusarium_oxysporum_f._sp._lycopersici_4287_gene_product=hypothetical protein_transcript_product=hypothetical protein_location=CM000589.1_1638717-1645373|_protein_length=2145_sequence_SO=chromosome_SO=protein_coding_gene_is_pseudo=false 126
MSSHSWDQDGRPARRLSIPLQNLDGSHLDNQQTQAGLSRQQPSSVSPPDVPQMSANLPGISTYWDQPYDRFDDDVSPGSPIDPMALQAALPPGMDHHQPSPPMPSTPVRTYDPPAPYVEDAPSTDYAESDRVPLTAGVEPISGSLSASNLDDRNRDSFQTVSSLENSPSRGRNTRSLGEDLRASYGSTRNRNFGASLNPNEYRRSRSPSTSGALSRAGSIVRAMSQRVVNISGETEVIDHRASRHRSRSPSRHDQDRNRDTMNSMFADTSYQPQLVRSSSEKSTEPRFNVTEAEPDIPRPPLPNPLKGKSLGIFSPDNPLRLRLCDLLVNPYTEPFLLLLIVLQAILLAVEAAPNVFENGRPERWGQHPIDWAMLALFIIFTLEIISRIIVSGFVLNAAEYSTIDRKRGIRAAIADQYRAVFQPERIKSVKKTSQYRPEPSAISRSFTTFMQGQQALPRTLEEHQRFQLARRAFLRHSFNRFDFVAVVSYWITFCLSISGLETKHDLYAFRMLSCLRILRLLALTNGTAIILRSLKKATPLLVRVAFLLTFFWLLFAIIGVQSFKASLSRQCVWLDPLDPTDLDASYTNEEAFCGGYLNNQTGETMPWLKFNNSESLTDLMNGTNEGKGFLCPRGSICLQQSNPHNGTVNFDNIFNSLELVFVIMSANTFSDLMYMTMSSDYVQAALFFGAGIMIMMLWLTNLLIAVITSSFQVIREESKASAFTVSQESPVQARSDERIRRTSSLQRMFHKTRAVWILIITFGLLCQACRSATMSARRERFINTAEIIVTILLDIEMIFRIATDWNHFHKSWRNLFDLGLAIITSIILIPPIRYTRAYWWLTVFQILRVYRIVLAIPVTRELILLVLGNAAGIGNLMFFVFLMTFLVAIFAAQLFRGEIPVYEDGELNRISFYTIYNSFLGMYQVLTSENWTDILYTVTSYTRHKNTSWIGAILLIGWFIVAFFILINMFIAVIQENFDVSEDEKRLQQVKAFLQRRDLGASSSNLALSTIFGLSKHRKNKDPLDYGPATVEMLLKDAVVREFLDDQMNPKPEEDRLHHAPIRSATTLLGGEIKPGRLSAMWGRVKGWFSDKEPNPFYSSLRFDGANDTSDPRQMAEQAMSATMTRKRAQREYLAKYPNYNTSLYIFPPNNSLRRLCQRVVGPSRGIERIDGVVPDTLLWYSFTIFIYAAIVAMVVLACVTTPLYQKEYQEQHQFSIRNWYIWTDMAFAIVFTVEAAIKIIADGLLWTPNAYLRSSWGFMDSVVLVTLWINVVTLLINDGAISRAIGAFKALRALRLLNVSNSARNTFHDLIIVGWWKILGAAFVSMSLLIPFAIYGLNLFNGLLLSCNDGGDGINTMDNCYGEFESTPFSDDWPMLAPRVAANPFFSFDDFGASLFILFQIVSQEGWTDVSFTVQAITGRMKQPQDLASEGNAIFLVVFNLLATVFVLTLFISVFMRNYTEQTGVAYLTAEQRSWLELRKILRQISPSKSSYDDSEKSWKKWCHKRAIEKKGKWYQTITVVLVLHLIVLVSEFASEPWWWTRYRDFVFFAFIVAYTANIAIRIIGLGWVRFRRSSWDLYSLFIVFGAFVSTLALLISDTEIETYVQLHKVFLVAIVLLLIPRNDALDQLFKTAAASLTVIGNLLATWLVFFLVFAIAMTQAFSLTRFGEETAENINFRTVPKALILLFRMSLGEGWNAVMEDYASIEPPLCVDEPRFFDSDCGSQSWARILFIAWNIVSMYIFVNLFVSLIYESFSYVFQRSSGMAVVDRDEIRRFKEAWRSVDPAGTGYITKAAFPRLLGELSGVFQMRIYDPEDSVHSILEDIRDDVKLTHHSSIATTSGFSGIDLNKLNARLRRIDVEKVRHQRRRFNIFYEEVLVSADPDRGISFTSVLMILAHYNIISDNKSLKLEEFLRRRARLQRVDDQVRRGVVLGFFDTLYYSRQFKKHMLRKHSARMTAVPQLNIPEILVENDLSDDETGGAGPRSPLSPASRPSSVDAGEPRNWLGSVDLSLHDTSWSHPLSFPRAAPPSPTTPAQPSAFSFEIEEDDPHEQQQQSTTQARSSAPRAVRAIIWTPLALCKSVECLTTRFGARVFAATPQSDKHRTGAHKGMMVSTEEEAMEELKLRLTWNLLVRRREVQFWW
>FOZG_00647-t36_1-p1_transcript=FOZG_00647-t36_1_gene=FOZG_00647_organism=Fusarium_oxysporum_Fo47_gene_product=hypothetical protein_transcript_product=hypothetical protein_location=JH717896.1_1743849-1750424|_protein_length=2118_sequence_SO=supercontig_SO=protein_coding_gene_is_pseudo=false 127
MSSHSWDQDGRPARRLSIPLQNLDGSHLDNQQTQAGLSRQQPSSVSPPDVPQMSANLPGISTYWDQPYDRFDDDVSPGSPIDPMALQAALPPGMDHHQPSPPMPSTPVRTYDPPAPYVEDAPSTDYAESDRVPLTAGVEPISGSLSASNLDDRNRDSFQTVSSLENSPSRGRNTRSLGEDLRASYGSTRNRNFGASLNPNEYRRSRSPSTSGALSRAGSIVRAMSQRVVNISGETEVIDHRASRHRSRSPSRHDQDRNRDTMNSMFADTSYQPQLVRSSSEKSTEPRFNVTEAEPDIPRPPLPNPLKGKSLGIFSPDNPLRLRLCDLLVNPYTEPFLLLLIVLQAILLAVEAAPNVFENGRPERWGQHPIDWAMLALFIIFTLEIISRIIVSGFVLNAAEYSTIDRKRGIRAAIADQYRAVFQPERIKSVKKKSQYRPEPSAISRSFTTFMQGQQALPRTLEEHQRFQLARRAFLRHSFNRFDFVAVVSYWITFCLSISGLETKHDLYAFRMLSCLRILRLLALTNGTAIILRSLKKATPLLVRVAFLLTFFWLLFAIIGVQSFKASLSRQCVWLDPLDPTDLDASYTNEEAFCGGYLNNRTGETMPWLKFNNSESLTDLMNGTNEGKGFLCPRGSICLQQSNPHNGTVNFDNIFNSLELVFVIMSANTFSDLMYMTMSSDYVQAALFFGAGIMIMMLWLTNLLIAVITSSFQVIREESKASAFTVSQESPVQARSDERIRRTSSLQRMFNKTRAVWILIITFGLLCQACRSATMSARRERFINTAEIIVTILLDIEMIFRIATDWNHFHKSWRNLFDLGLAIITSIILIPPIRYTRAYWWLTVFQILRVYRLVLAIPVTRELILLVLGNAAGIGNLMFFVFLMTFLVAIFAAQLFRGEIPVYEDGELNRISFYTIYNSFLGMYQVLTSENWTDILYTVTSYTRHKNTSWIGAILLIGWFIVAFFILINMFIAVIQENFDVSEDEKRLQQVKAFLQRRDLGASSSNLALSTIFGLSKHRKNKDPLDYGPATVEMLLKDAVVREFLDDQMNPKPEEDRLHHAPIRSATTLLGGEIKPGRLSAMWGRVKGWFSDKEPNPFYSSLRFDGANDTSDPRQMAEQAMSATMTRKRAQREYLAKYPNYNTSLYIFPPNNSLRRLCQRVVGPSRGIERIDGVVPDTLLWYSFTIFIYAAIVAMVVLACVTTPLYQKEYQEQHQFSIRNWYIWTDMAFAIVFTVEAAIKIIADGLLWTPNAYLRSSWGFMDSVVLVTLWINVVTLLINDGAISRAIGAFKALRALRLLNVSNSARNTFHDLIIVGWWKILGAAFVSMSLLIPFAIYGLNLFNGLLLSCNDGGDGINTMDNCYGEFESTPFSDDWPMLAPRVAANPFFSFDDFGASLFILFQIVSQEGWTDVSFTVQAITGRMKQPQDLASEGNAIFLVVFNLLATVFVLTLFISVFMRNYTEQTGVAYLTAEQRSWLELRKILRQISPSKSSYDDSEKSWKKWCHKRAIEKKGKWYQTITVVLVLHLIVLVSEFASEPWWWTRYRDFVFFAFIVAYTANIAIRIIGLGWVRFRRSSWDLYSLFIVFGAFVSTLALLISDTEIETYVQLHKVFLVAIVLLLIPRNDALDQLFKTAAASLTVIGNLLATWLVFFLVFAIAMTQAFSLTRFGEETAENINFRTVPKALILLFRMSLGEGWNAVMEDYASIEPPLCVDEPRFFDSDCGSQSWARILFIAWNIVSMYIFVNLFVSLIYESFSYVFQRSSGMAVVDRDEIRRFKEAWRSVDPAGTGYITKAAFPRLLGELSGVFQMRIYDPEDSVHSILEDIRDDVKLTHHSSIATTSGFSGIDLNKLNARLRRIDVEKVRHQRRRFNIFYEEVLVSADPDRGISFTSVLMILAHYNIISDNKSLKLEEFLRRRARLQRVDDQVRRGVVLGFFDTLYYSRQFKKHMLRKHSARMTAVPQLNIPEILVENDLSDDETGGAGPRSPLSPASRPSSVDAGEPRNWLGSVDLSLHDTSWSHPLSFPRAAPPSPTTPAQPSAFSFEIEEDDPHEQQQQSTTQARSSAPSGRESNHLDPISPVQVRGMLDDSVWGESIRRNATVRQTQNRGSQGYDGFH
>KAF6529123.1_transcript=HZS61_000435_t1_gene=HZS61_000435_organism=Fusarium_oxysporum_f._sp._conglutinans_Fo5176_gene_product=hypothetical protein_transcript_product=hypothetical protein_location=CM024360_1582344-1586873|_protein_length=1454_sequence_SO=chromosome_SO=protein_coding_gene_is_pseudo=false 128
MSANTFSDLMYMTMSSDYVQAALFFGAGIMIMMLWLTNLLIAVITSSFQVIREESKASAFTVSQESPVQARSDERIRRTSSLQRMFHKTRAVWILIITFGLLCQACRSATMSARRERFINTAEIIVTILLDIEMIFRIATDWNHFHKSWRNLFDLGLAIITSIILIPPIRYTRAYWWLTVFQILRVYRIVLAIPVTRELILLVLGNAAGIGNLMFFVFLMTFLVAIFAAQLFRGEIPVYEDGELNRISFYTIYNSFLGMYQVLTSENWTDILYTVTSYTRHKNTSWIGAILLIGWFIVAFFILINMFIAVIQENFDVSEDEKRLQQVKAFLQRRDLGASSSNLALSTIFGLSKHRKNKDPLDYGPATVEMLLKDAVVREFLDDQMNPKPEEDRLHHAPIRSATTLLGGEIKPGRLSAMWGRVKGWFSDKEPNPFYSSLRFDGANDTSDPRQMAEQAMSATMTRKRAQREYLAKYPNYNTSLYIFPPNNSLRRLCQRVVGPSRGIERIDGVVPDTLLWYSFTIFIYAAIVAMVVLACVTTPLYQKEYQEQHQFSIRNWYIWTDMAFAIVFTVEAAIKIIADGLLWTPNAYLRSSWGFMDSVVLVTLWINVVTLLINDGAISRAIGAFKALRALRLLNVSNSARNTFHDLIIVGWWKILGAAFVSMSLLIPFAIYGLNLFNGLLLSCNDGGDGINTMDNCYGEFESTPFSDDWPMLAPRVAANPFFSFDDFGASLFILFQIVSQEGWTDVSFTVQAITGRMKQPQDLASEGNAIFLVVFNLLATVFVLTLFISVFMRNYTEQTGVAYLTAEQRSWLELRKILRQISPSKSSYDDSEKSWKKWCHKRAIEKKGKWYQTITVVLVLHLIVLVSEFASEPWWWTRYRDFVFFAFIVAYTANIAIRIIGLGWVRFRRSSWDLYSLFIVFGAFVSTLALLISDTEIETYVQLHKVFLVAIVLLLIPRNDALDQLFKTAAASLTVIGNLLATWLVFFLVFAIAMTQAFSLTRFGEETAENINFRTVPKALILLFRMSLGEGWNAVMEDYASIEPPLCVDEPRFFDSDCGSQSWARILFIAWNIVSMYIFVNLFVSLIYESFSYVFQRSSGMAVVDRDEIRRFKEAWRSVDPAGTGYITKAAFPRLLGELSGVFQMRIYDPEDSVHSILEDIRDDVKLTHHSSIATTSGFSGIDLNKLNARLRRIDVEKVRHQRRRFNIFYEEVLVSADPDRGISFTSVLMILAHYNIISDNKSLKLEEFLRRRARLQRVDDQVRRGVVLGFFDTLYYSRQFKKHMLRKHSARMTAVPQLNIPEILVENDLSDDETGGAGPRSPLSPASRPSSVDAGEPRNWLGSVDLSLHDTSWSHPLSFPRAAPPSPTTPAQPSAFSFEIEEDDPHEQQQQSTTQARSSAPSGRESNHLDPISPVQVRGMLDDSVWGESIRRNATVRQTQNRGSQGYDGFH
>FOYG_07381-t42_1-p1_transcript=FOYG_07381-t42_1_gene=FOYG_07381_organism=Fusarium_oxysporum_NRRL_32931_gene_product=hypothetical protein_transcript_product=hypothetical protein_location=JH717842.1_4561012-4567587_-__protein_length=2118_sequence_SO=supercontig_SO=protein_coding_gene_is_pseudo=false 129
MSSHSWDQDGRPARRLSIPLQNLDGSHLDNQQTQAGLSRQQPSSVSPPDVPQMSGNLPGISTYWDQPYDRFDDDVSPGSPIDPMALQAALPPGMDHHQPSPPMPSTPVRTYDPPAPYVEDAPSTDYAESDRVPLTAGVEPISGSLSASNLDDRNRDSFQTVSSLENSPSRGRNTRSLGEDLRASYGSTRNRNFGASLNPNEYRRSRSPSTSGALSRAGSIVRAMSQRVVNISGETEVIDHRASRHRSRSPSRHDQDRNRDTTNSMFADTSYQPQLVRSSSEKSTEPRFNVTEAEPDIPRPPLPNPLKGKSLGIFSPDNPLRLRLCDLLVNPYTEPFLLLLIVLQAILLAVEAAPNVFENGRPERWGQHPIDWAMLALFIIFTLEIISRIIVSGFVLNAAEYSTIDRKRGIRAAIADQYRAVFQPERIKSVKKKSQYRPEPSAISRSFTTFMQGQQALPRTLEEHQRFQLARRAFLRHSFNRFDFVAVVSYWITFCLSISGLETKHDLYAFRMLSCLRILRLLALTNGTAIILRSLKKATPLLVRVAFLLTFFWLLFAIIGVQSFKASLSRQCVWLDPLDPTDLDASYTNEEAFCGGYLNNQTGETMPWLKFNNSESLTDLMNGTNEGKGFLCPRGSICLQQSNPHNGTVNFDNIFNSLELVFVIMSANTFSDLMYMTMSSDYVQAALFFGAGIMIMMLWLTNLLIAVITSSFQVIREESKASAFTVSQESPVQARSDERIRRTSSLQRMFHKTRAVWILIITFGLLCQACRSATMSARRERFINTAEIIVTILLDIEMIFRIATDWNHFHKSWRNLFDLGLAIITSIILIPPIRYTRAYWWLTVFQILRVYRIVLAIPVTRELILLVLGNAAGIGNLMFFVFLMTFLVAIFAAQLFRGEIPVYEDGELNRISFYTIYNSFLGMYQVLTSENWTDILYTVTSYTRHKNTSWIGAILLIGWFIVAFFILINMFIAVIQENFDVSEDEKRLQQVKAFLQRRDLGASSSNLALSTIFGLSKHRKNKDPLDYGPATVEMLLKDAVVREFLDDQMNPKPEEDRLHHAPIRSATTLLGGEIKPGRLSAMWGRVKGWFSDKEPNPFYSSLRFDGANDTSDPRQMAEQAMSATMTRKRAQREYLAKYPNYNTSLYIFPPNNSLRRLCQRVVGPSRGIERIDGVVPDTLLWYSFTIFIYAAIVAMVVLACVTTPLYQKEYQEQHQFSIRNWYIWTDMAFAIVFTVEAAIKIIADGLLWTPNAYLRSSWGFMDSVVLVTLWINVVTLLINDGAISRAIGAFKALRALRLLNVSNSARNTFHDLIIVGWWKILGAAFVSMSLLIPFAIYGLNLFNGLLLSCNDGGDGINTMDNCYGEFESTPFSDDWPMLAPRVAANPFFSFDDFGASLFILFQIVSQEGWTDVSFTVQAITGRMKQPQDLASEGNAIFLVVFNLLATVFVLTLFISVFMRNYTEQTGVAYLTAEQRSWLELRKILRQISPSKSSYDDSEKSWKKWCHKRAIEKKGKWYQTITVVLVLHLIVLVSEFASEPWWWTRYRDFVFFAFIVAYTANIAIRIIGLGWVRFRRSSWDLYSLFIVFGAFVSTLALLISDTEIETYVQLHKVFLVAIVLLLIPRNDALDQLFKTAAASLTVIGNLLATWLVFFLVFAIAMTQAFSLTRFGEETAENINFRTVPKALILLFRMSLGEGWNAVMEDYASIEPPLCVDEPRFFDSDCGSQSWARILFIAWNIVSMYIFVNLFVSLIYESFSYVFQRSSGMAVVDRDEIRRFKEAWRSVDPAGTGYITKAAFPRLLGELSGVFQMRIYDPEDSVHSILEDIRDDVKLTHHSSIATTSGFSGIDLNKLNARLRRIDVEKVRHQRRRFNIFYEEVLVSADPDRGISFTSVLMILAHYNIISDNKSLKLEEFLRRRARLQRVDDQVRRGVVLGFFDTLYYSRQFKKHMLRKHSARMTAVPQLNIPEILVENDLSDDETGGAGPRSPLSPASRPSSVDAGEPRNWLGSVDLSLHDTSWSHPLSFPRAAPPSPTTPAQPSAFSFEIEEDDPHEQQQQSTTQARSSAPSGRESNHLDPISPVQVRGMLDDSVWGESIRRNATVRQTQNRGSQGYDGFH
>FOC1_g10003092-t38_1-p1_transcript=FOC1_g10003092-t38_1_gene=FOC1_g10003092_organism=Fusarium_oxysporum_f._sp._cubense_race_1_gene_product=Calcium-channel protein cch1_transcript_product=Calcium-channel protein cch1_location=KB730134_55080-61655|_protein_length=2080_sequence_SO=supercontig_SO=protein_coding_gene_is_pseudo=false 130
MSSHSWDQDGRPARRLSIPLQNLDGSHLDNQQTQAGLSRQQPSSVSPADVPQMSANLPGISTYWDQPYDRFDDDVSPGSPIDPMALQAALPPGMDHHQPSPPMPSTPVRTYDPPAPYVEDAPSTDYAESDRVPLTAGVEPISGSLSASNLDDRNRDSFQTVSSLENSPSRGRNTRSLGEDLRASYGSTRNRNFGASLNPNEYRRSRSPSTSGALSRAGSIVRAMSQRVVNISGETEVIDHRASRHRSRSPSRHDQDRNRDTMNSMFADTSYQPQLVRSSSEKSTEPRFNVTEAEPDIPRPPLPNPLKGKSLGIFSPDNPLRLRLCDLLVNPYTEPFLLLLIVLQAILLAVEAAPNVFENGRPERWGQHPIDWAMLALFIIFTLEIISRIIVSGFVLNAAEYSTIDRKRGIRAAIADQYRAVFQPERIKSVKKKSQYRPEPSAISRSFTTFMQGQQALPRTLEEHQRFQLARRAFLRHSFNRFDFVAVVSYWITFCLSISGLETKHDLYAFRMLSCLRILRLLALTNGTAIILRSLKKATPLLVRVAFLLTFFWLLFAIIGVQSFKASLSRQCVWLDPLDPTDLDASYTNEEAFCGGYLNNQTGETMPWLKFNNSESLTDLMNGTNEGKGFLCPRGSICLQQSNPHNGTVNFDNIFNSLELVFVIMSANTFSDLMYMTMSSDYVQAALFFGAGIMIMMLWLTNLLIAVITSSFQVIREESKASAFTVSQESPVQARSDERIRRISSLQRMFHKTRAVWILIITFGLLCQACRSATMSARRERFINTAEIIVTILLDIEMIFRIATDWNHFHKSWRNLFDLGLAIITSIILIPPIRYTRAYWWLTVFQILRVYRIVLAIPVTRELILLVLGNAAGIGNLMFFVFLMTFLVAIFAAQLFRGEIPVYEDGELNRISFYTIYNSFLGMYQVLTSENWTDILYTVTSYTRHKNTSWIGAILLIGWFIVAFFILINMFIAVIQENFDVSEDEKRLQQVKAFLQRRDLGASSSNLALSTIFGLSKHRKNKDPLDYGPATVEMLLKDAVVREFLDDQMNPKPEEDRLHHAPIRSATTLLGGEIKPGRLSAMWGRVKGWFSDKEPNPFYSSLRFDGANDTSDPRQMAEQAMSATMTRKRAQREYLAKYPNYNTSLYIFPPNNSLRRLCQRVVGPSRGIERIDGVVPDTLLWYSFTIFIYAAIVAMVVLACVTTPLYQKEYQEQHQFSIRNWYIWTDMAFAIVFTVEAAIKIIADGLLWTPNAYLRSSWGFMDSVVLVTLWINVVTLLINDGAISRAIGAFKALRALRLLNVSNSARNTFHDLIIVGWWKILGAAFVSMSLLIPFAIYGLNLFNGLLLSCNDGGDGINTMDNCYGEFESTPFSDDWPMLAPRVAANPFFSFDDFGASLFILFQIVSQEGWTDVSFTVQAITGRMKQPQDLASEGNAIFLVVFNLLATVFVLTLFISVFMRNYTEQTGVAYLTAEQRSWLELRKILRQISPSKSSYDDSEKSWKKWCHKRAIEKKGKWYQTITVVLVLHLIVLVSEFASEPWWWTRYRDFVFFAFIVAYTANIAIRIIGLGWLHKVFLVAIVLLLIPRNDALDQLFKTAAASLTVIGNLLATWLVFFLVFAIAMTQAFSLTRFGEETAENINFRTVPKALILLFRMSLGEGWNAVMEDYASIEPPLCVDEPRFFDSDCGSQSWARILFIAWNIVSMYIFVNLFVSLIYESFSYVFQRSSGMAVVDRDEIRRFKEAWRSVDPAGTGYITKAAFPRLLGELSGVFQMRIYDPEDSVHSILEDIRDDVKLTHHSSIATTSGFSGIDLNKLNARLRRIDVEKVRHQRRRFNIFYEEVLVSADPDRGISFTSVLMILAHYNIISDNKSLKLEEFLRRRARLQRVDDQVRRGVVLGFFDTLYYSRQFKKHMLRKHSARMTAVPQLNIPEILVENDLSDDETGGAGPRSPLSPASRPSSVDAGEPRNWLGSVDLSLHDTSWSHPLSFPRAAPPSPTTPAQPSAFSFEIEEDDPHEQQQQSTTQARSSAPSGRESNHLDPISPVQVRGMLDDSVWGESIRRNATVRQTQNRGSQGYDGFH
>Z517_00409-t43_1-p1_transcript=Z517_00409-t43_1_gene=Z517_00409_organism=Fonsecaea_pedrosoi_CBS_271.37_gene_product=hypothetical protein_transcript_product=hypothetical protein_location=KN846969_1156286-1162723_-__protein_length=2128_sequence_SO=supercontig_SO=protein_coding_gene_is_pseudo=false 131
MSSRDRTPPKTTGPQSIPLRDLSRPPDSGSDEHDISTGTFSGHKPRHSRTRSLLIGRRTPNYARLNDEESPARGGPSSESVGTSAQGGSGWDSPIEDVEGFAAATVGLDLHLPSTPPSVGLRRPSIITTAADGDLQDAESPFSPPDSDTTPLTSSRRPPSSLKTSSSVSRGQRHDRQGKKSSVHWTDGESPAAVRGRTSRLGDDLPTLDTSAGMHRKLSTASGISRLSVSQGESGERSRSLSPSPSPMARANSMLREISQRVVNLSNDSDMVEQSIRRKSSIRQHRRPSASAHPLHEVGDEEGAQPQQVPLEKVPSAEVVAETFTPITPVYHPNPLVGKTWGIFGPENALRKWLCEILVHPLTEPTILALIVAQTVLLAVNAASDAVYLQTRTKRWGSTGFDYAIFALFVIYTLELVARTIVSGFVSNPVEFSTINRSIGLKRAVLQKAHTLFAPQGARETSMVVNDAPTQPSIVRTFTGVPHPGEAGGPGHTKQQQRIRLARRAFLRHSFNRLDFVAVVSYWISFVMQLSGVENSSHVYVFNMLSCLRILRLLGLTAGTSIILRSLKKAAPLLVHVAFLIGFFWLIFGIVGVQSFKSSLRRTCVWVGDDGSGQNYTLNIAPDNIQFCGGYLDAVTGQAMPWLKADGSKGTDRPKGYLCPQGSLCVEGISGPYNGTVSFDNIGQSLELVFVIISSNTFSDLLYYLTDSDYLAAALFFAAGIVVLSLWLVNLLVAVITSSFQIIREESKQSAFTAEKIDGPLFEDDQTKKRTQLKKIYDKTHLFWVLVIVIDLIVQSLRSATMSDRRKTFIMDCETVVTFLLLLEIILRFLCDWRQFFHGKRNWVDLLLAIVTTVTQIPVIRNSGQPYAWLSAFQIARIYRVVLAVRVTRELVMVVFGNIVGLLNLILFVFLFTFLAAILASQLFRGDIPSVDAEGEVIGVSFFDIWNSFVGMYQVFSSENWTTLMYNATQFNNIWDTAWLSAIFFILWFVVSNLIVLNMFIAVIQESFDVSEDEKRLQQVKAFLKQKEMTGSASGNLSLTAVFKMGRESIRHRDALEYGSATVEQLLKEAVVKDFLDEQDDVLARRATSMHLDEVPTVKPGILSKFWGKITGFYSSAEPNPFYSSAKITRANEEFDPRAVAQRVVTTTENRRRAQRQYLQKHPKYNVSLYIFKPDNPVRKLCQYLVGPGRGTERVEGVSPYRPAWYAFSAFTYAAIVAMVILACITTPLYQRDYYLNNTLSITNWFVWTDLGFAILFTVEAIIKVIADGLFFTPHAYFRSVWGFIDGVVLITLWINVVTAMFRDDGVSRAVGAFKALRALRLLNISDTARDTFYSVIIVGGYKVLAAAFVSMSLLIPFAILGVNLFSGKMQACNDGDFGYSALSNCVGEFNSTPFNWPVLAPRQVANPWFDFDDFGSALFILFQIVSQEGWVNVMWSGTSVTGTGLQPQPFAAQGNAVYFIIFNLLGAVFVLTLFISVFMRNYTEQTGVAFLTAEQRSWLELRKLLKQISPSKRSLGEQSAKWKKWCYDLSIQKRGKWQRFITTILVLHLILLTIDFYPEPEWWATVREYIFLAFTVVLIANVIIRIIGLSWKRFRRSSWDIYSVLAVSGIFVTSLISLSKVNSGGFQQLHKLFLVSVTFLLIPRNNQLDQLFKTAAASLPLIANLLATWFVLFLVFAIALTQAFGLTRFGENESNNVNFRTVPKALILLFRTSIGEGWNQIMEDFAGLEPPLCVKEDSFFASDCGSSGWARALFISWNIISMYIFVSLFVSMIFESFSYVYQQSSGMSIVSRDEIRRFKQAWAEFDPNGTGFISKEQFPRLLGELSGIWQMRIYDGDFTVRAIREDCSVQPGDPVKPAARRVDGIDLDKLAERVSQIPVAEIRQRRARINIFYQEVMSTADPDRGIPFTAVLFLLTHYNVITDSRSLRLEEFLRRRARLQRVQESIRRNTVVGFFDTLHWSRKFRKAVERRRNSRLGAPPSIPVPEIFIEDPDDNMEGSSGTEPRDFTSSTPSYTPKKQSINLPPIDTTMPPPSGALRSTSPVDLESSPRSSPVRARLGSVDTAYHGATGATRSSPTTPTLAHSRHGSSASGLDGQGMMESFDNSAWGESIRRSFTTRRTRSDSTRG
>FPRO_00570-t41_1-p1_transcript=FPRO_00570-t41_1_gene=FPRO_00570_organism=Fusarium_proliferatum_ET1_gene_product=related to voltage gated Ca2_ channel_transcript_product=related to voltage gated Ca2_ channel_location=FJOF01000001_4654534-4661107_-__protein_length=2117_sequence_SO=contig_SO=protein_coding_gene_is_pseudo=false 132
MSSHSWDQDGRPARRLSIPLQNLDGSHLDTQQTQAGLSRQEPSVSPPDVPQMSANLPGISTYWDQPYDRFDDDVSPGSPIDPMALQAALPPGMDHHQPSPPMPSTPVRTYDPPGPYVEDAPSTDYAESDRVPLTAGVEPISGSLSASNLDDRNRDSFQTVSSLENSPSRGCNTRSLGEDLRVSYGSTRNRNFGASLNPNEYRRSRSPSTSGALSRAGSIVRAMSQRVVNISGETEVIDHRASRHRSRSPSRHDQDRNRDTMNSMFADTSYQPQLVRSSSEKSTEPRFNVTEAEPDIPRPPLPNPLKGKSLGIFSPDNPLRLRLCDLLVNPYTEPFLLLLIVLQAILLAVEAAPNVFENGRPERWGQHPIDWAMLALFIIFTLEIISRIIVSGFVLNAAEYSTIDRKRGIRAAIADQYRAVFQPERIKSVKKKSQYRPEPSAISRSFTTFMQGQQALPRTLEEHQRFQLARRAFLRHSFNRFDFVAVVSYWITFCLSISGLETKHDLYAFRMLSCLRILRLLALTNGTAIILRSLKKATPLLVRVAFLLTFFWLLFAIIGVQSFKASLSRQCVWLDPLDPTDLDASYTNEEAFCGGYLNNQTGETMPWLKFNNSESLTDLMNGTNEGKGFLCPRGSICLQQSNPHNGTVNFDNIFNSLELVFVIMSANTFSDLMYMTMSSDYVQAALFFGAGIMIMMLWLTNLLIAVITSSFQVIREESKASAFTVSQESPVQARPDERIRRTSSLQRMFYKTRAVWILIITFGLLCQACRSATMSARRERFINTAEIIVTILLDIEMIFRIATDWNYFHKSWRNLFDLGLAIITSIILIPPIRYTRAYWWLTVFQILRVYRIVLAIPVTRELILLVLGNAAGIGNLMFFVFLMTFLVAIFAAQLFRGEIPVYEDGELNRISFYTIYNSFLGMYQVLTSENWTDILYTVTSYTRHKNTSWIGAILLIGWFIVAFFILINMFIAVIQENFDVSEDEKRLQQVKAFLQRRDLGASSSNLALSTIFGLSKHRKNKDPLDYGPATVEMLLKDAVVREFLDDQMNPKPEEDRLHHAPIRSATTLLGGEIKPGRLSAMWGRVKGWFSDKEPNPFYSSLRFDGANDTSDPRQMAEQAMSATMTRKRAQREYLAKYPNYNTSLYIFSPNNSLRRLCQRVVGPSRGIERIDGVVPDTLLWYSFTIFIYAAIVAMVVLACVTTPLYQKEYQEQHQFSIRNWYIWTDMAFAIVFTVEAAIKIIADGLLWTPNAYLRSSWGFMDSVVLVTLWINVVTLLINDGAISRAIGAFKALRALRLLNVSNSARNTFHDLIIVGWWKILGAAFVSMSLLIPFAIYGLNLFNGLLLSCNDGGDGINTMDNCYGEFESTPFSDDWPMLAPRVAANPFFSFDDFGASLFILFQIVSQEGWTDVSFAVQAITGRMKQPQDLASEGNAIFLVVFNLLATVFVLTLFISVFMRNYTEQTGVAYLTAEQRSWLELRKILRQISPSKSSYDDSEKSWKKWCHKRAIEKKGKWYQTITVVLVLHLIVLVSEFASEPWWWTRYRDFVFFAFIVAYTANIAIRIIGLGWVRFRRSSWDLYSLFIVFGAFVSTLALLISDTEVETYVQLHKVFLVAIVLLLIPRNDALDQLFKTAAASLTVIGNLLATWLVFFLVFAIAMTQAFSLTRFGEETAENINFRTVPKALILLFRMSLGEGWNAVMEDYASIEPPLCVDEPRFFDSDCGSESWARILFIAWNIVSMYIFVNLFVSLIYESFSYVFQRSSGMAVVDRDEIRRFKEAWRSVDPAGTGYITKAAFPRLLGELSGVFQMRIYDPEDSVHSILEDIRDDVKLTHHSSIATTSGFSGIDLNKLNARLRRIDVEKVRHQRRRFNIFYEEVLVSADPDRGISFTSVLMILAHYNIISDNKSLKLEEFLRRRARLQRVDDQVRRGVVLGFFDTLYYSRQFKKHMLRKHSARMTAVPQLNIPEILVENDLSDDETGGAGPRSPLSPASRPSSVDAGEPRNWLGSVDLSLHDTSWSHPLSFPRAAPPSPTTPAQPSAFSFEIEEDDPHEQQQQSTTQARSSAPSGRESNHLDPISPVQVRGMLDDSVWGESIRRNATVRQTQSRGSQGYDGFH
>FPRN_00541-t42_1-p1_transcript=FPRN_00541-t42_1_gene=FPRN_00541_organism=Fusarium_proliferatum_strain_NRRL62905_gene_product=related to voltage gated Ca2_ channel_transcript_product=related to voltage gated Ca2_ channel_location=FCQG01000036_418816-425390_-__protein_length=2117_sequence_SO=contig_SO=protein_coding_gene_is_pseudo=false 133
MSSHSWDQDGRPARRLSIPLQNLDGSHLDTQQTQAGLSRQEPSVSPPDVPQMSANLPGISTYWDQPYDRFDDDVSPGSPIDPMALQAALPPGMDHHQPSPPMPSTPVRTYDPPGPYVEDAPSTDYAESDRVPLTAGVEPISGSLSASNLDDRNRDSFQTVSSLENSPSRGRNTRSLGEDLRVSYGSTRNRNFGASLNPNEYRRSRSPSTSGALSRAGSIVRAMSQRVVNISGETEVIDHRASRHRSRSPSRHDQDRNRDTMNSMFADTSYQPQLVRSSSEKSTEPRFNVTEAEPDIPRPPLPNPLKGKSLGIFSPDNPLRLRLCDLLVNPYTEPFLLLLIVLQAILLAVEAAPNVFENGRPERWGQHPIDWAMLALFIIFTLEIISRIIVSGFVLNAAEYSTIDRKRGIRAAIADQYRAVFQPERIKSVKKKSQYRPEPSAISRSFTTFMQGQQALPRTLEEHQRFQLARRAFLRHSFNRFDFVAVVSYWITFCLSISGLETKHDLYAFRMLSCLRILRLLALTNGTAIILRSLKKATPLLVRVAFLLTFFWLLFAIIGVQSFKASLSRQCVWLDPLDPTDLDASYTNEEAFCGGYLNNQTGETMPWLKFNNSESLTDLMNGTNEGKGFLCPRGSICLQQSNPHNGTVNFDNIFNSLELVFVIMSANTFSDLMYMTMSSDYVQAALFFGAGIMIMMLWLTNLLIAVITSSFQVIREESKASAFTVSQESPVQARPDERIRRTSSLQRMFYKTRAVWILIITFGLLCQACRSATMSARRERFINTAEIIVTILLDIEMIFRIATDWNYFHKSWRNLFDLGLAIITSIILIPPIRYTRAYWWLTVFQILRVYRIVLAIPVTRELILLVLGNAAGIGNLMFFVFLMTFLVAIFAAQLFRGEIPVYEDGELNRISFYTIYNSFLGMYQVLTSENWTDILYTVTSYTRHKNTSWIGAILLIGWFIVAFFILINMFIAVIQENFDVSEDEKRLQQVKAFLQRRDLGASSSNLALSTIFGLSKHRKNKDPLDYGPATVEMLLKDAVVREFLDDQMNPKPEEDRLHHAPIRSATTLLGGEIKPGRLSAMWGRVKGWFSDKEPNPFYSSLRFDGANDTSDPRQMAEQAMSATMTRKRAQREYLAKYPNYNTSLYIFSPNNSLRRLCQRVVGPSRGIERIDGVVPDTLLWYSFTIFIYAAIVAMVVLACVTTPLYQKEYQEQHQFSIRNWYIWTDMAFAIVFTVEAAIKIIADGLLWTPNAYLRSSWGFMDSVVLVTLWINVVTLLINDGAISRAIGAFKALRALRLLNVSNSARNTFHDLIIVGWWKILGAAFVSMSLLIPFAIYGLNLFNGLLLSCNDGGDGINTMDNCYGEFESTPFSDNWPMLAPRVAANPFFSFDDFGASLFILFQIVSQEGWTDVSFAVQAITGRMKQPQDLASEGNAIFLVVFNLLATVFVLTLFISVFMRNYTEQTGVAYLTAEQRSWLELRKILRQISPSKSSYDDSEKSWKKWCHKRAIEKKGKWYQTITVVLVLHLIVLVSEFASEPWWWTRYRDFVFFAFIVAYTANIAIRIIGLGWVRFRRSSWDLYSLFIVFGAFVSTLALLISDTEVETYVQLHKVFLVAIVLLLIPRNDALDQLFKTAAASLTVIGNLLATWLVFFLVFAIAMTQAFSLTRFGEETAENINFRTVPKALILLFRMSLGEGWNAVMEDYASIEPPLCVDEPRFFDSDCGSESWARILFIAWNIVSMYIFVNLFVSLIYESFSYVFQRSSGMAVVDRDEIRRFKEAWRSVDPAGTGYITKAAFPRLLGELSGVFQMRIYDPEDSVHSILEDIRDDVKLTHHSSIATTSGFSGIDLNKLNARLRRIDVEKVRHQRRRFNIFYEEVLVSADPDRGISFTSVLMILAHYNIISDNKSLKLEEFLRRRARLQRVDDQVRRGVVLGFFDTLYYSRQFKKHMLRKHSARMTAVPQLNIPEILVENDLSDDETGGAGPRSPLSPASRPSSVDAGEPRNWLGSVDLSLHDTSWSHPLSFPRAAPPSPTTPAQPSAFSFEIEEDDPHEQQQQSTTQARSSAPSGRESNHLDPISPVQVRGMLDDSVWGESIRRNATVRQTQSRGSQGYDGFH
>XP_046139280.1_transcript=B0J15DRAFT_438036_t1_gene=B0J15DRAFT_438036_organism=Fusarium_solani_FSSC_5_MPI-SDFR-AT-0091_gene_product=Ion transport protein-domain-containing protein_transcript_product=Ion transport protein-domain-containing protein_location=JAGTJS010000002_4234488-4241031_-__protein_length=2109_sequence_SO=supercontig_SO=protein_coding_gene_is_pseudo=false 134
MSSHSWDQDGRPARRQSIPLQNLDGSHHDNHPPQGAGLSGQHRGLSASPNTGQTAGNLPGISTYWDQPYDRFDDDVSPASPIDPMALQAALPPGMDDHAPSAPIIPSTPVRTYPPAPYVEDAPSAEYAESDRIPLTSGAEPISGSLSANNFDERPRDSFQTVSSIENSPARGRDTRSLGQELSASFGSPRHRSYGASLNPNEYRRSRSPSTSGALSRAGSIVRAMSQRVVNISGESEVIDHRASRHRSRSPNGLERNSHRDTATSMLVDTSYQPQLHRSPSEKSSNSHFDVSEAAAADLPRQPPPNPLKGKSLGIFSPDNPLRLRLCDLLVNPFTEPFLLLLIVLQAILLAVEAAPDVFADGNGRPDRWGKHGIDWAMLALFIIFTLEIISRIIVSGFVLNAAEYSTIDRKRGVRAAIADQYRAVFQPERQKSVKKTSQLHFEPSAISRSFTTFMQGPQSLPQTLEDQQRQQLARRAFLRHSFNRFDFVAVVSYWITFFLSITGLETKHNLYAFRMLSCLRILRLLALTNGTAIILKSLKKATPLLVRVAFLLTFFWLLFAIIGVQSFKASLSRQCVWIDPLDPTNLTASYTNEETFCGGFLDNRTGEPWPWQKFNQSESLTDLMNGTNEGKGFLCPRGSICLQQSNPFNGTVNFDNIFNSLELVFVIMSANTFSDLMYYTMGSDYFQAALFFGAGIMIMMLWLTNLLIAVITSSFQVIREESKASAFTVDREPSGQSRSDERLRRTSSLQRMYDKTRAIWILIITFGLICQACRSADMSRNRERFINNAEIAVTIFLDIEMIIRFAADWNYFHKSWRNLFDLGLAIITSIILIPPIRHTRAYAWLTVFQILRVYRIVMVIPVTRELILLVLGNAAGIGNLMFFVFLMTFLVAIFAAQLFRGEIPVYEDGDLNRISFYTMFNSFLGMYQVLTSENWTEILYTVTSYTRWKNTSWIGAILLVGWFIVAFFILVNMFIAVIQENFDVSEDEKRLQQVKAFLQRRDLGTSSSNLALSTIFGFSRSRRNKDPLDYGPATVEMLLKDAVVREFLDDQMNPQRARAQTGPIRSATTLLGGEIKPGRLSAIWTKVKRLFTNDEPNPFYSNLRFDGENETSDPRQMAEQAMSATMTRRRAQREYLAKYPSYNTSLYLFAPTNRLRRLCQRVVGPARGPERIDGVVPDTFLWYTFTIFIYAAIVAMVVLACVTTPLYQKEYQEQHAFSFRNWYIWTDMAFAIVFTVEAAIKIIADGLLWTPNAYLRSSWGFMDAVVLITLWINVVTLLINDGAISRAIGAFKALRALRLLNVSNSARNTFHDLIIVGWWKILGAAAVSLSLLIPFAIYGLNLFNGLLVTCNDDGDGIETMADCYGEYASAPFSDEWEMLAPRVAANPFFNFDDFGSSLFILFQIVSQEGWTDVSFAAQAITGLNNQPQQLASQGNAIFFMVFNLLATVFVLTLFISVFMRNYTEQTGVAYLTADQRSWLELRKILRQISPSKSSYDDSEASWKKWCHKRAIEKKGKWYQTITITLVLHLIVLVSEFASEPEWWTRARDFVFFAFILAYTANITIRIIGLGWARFRRSSWDLYSLMIVFGAFVSTLALLISDTRVEAYVQLHKVFLVAIVLLLIPRNDALDQLFKTAAASLTVIGNLLATWLVFFLVFAIAMTQAFSLTRFGEDGTNNINFRTVPKALILLFRMSLGEGWNQVMEDYANIEPPLCVDEDRFFDSDCGSKSWARILFILWNIVSMYIFVNLFVSLIYESFSYVYQRSSGMSAVDRDEIRRFKEAWRSVDPAGTGYITKAAFPRLLGELSGVFQMRIYDPEDSVGSILEDIRNETKLTHHSSIATTSAFSGIDLDKLNQRLARLDVEKIRHKRRQFKTFYEEVLVTADPDRGISFTSVLMILAHYNIISDNKSLRLEEFLRRRARLQRVDDQVRRGVVLGFFDTLYYSRQFKKHMQRKHSARMTAIPRLDIPEILVENDLSDDEGAGRAPRSPLSPGSRRSSVDAGEPRNWLGSVDLSLHDMSWSHPLSFPRAAPPSPTAPTAQPTAFSFEIEEDDPHDQPAAPAPASMPSARESQHNNPPQVSGMLDGSVWGDSMLRRATVRRAENRGSR
>EEU47637.1_transcript=NECHADRAFT_89875_t1_gene=NECHADRAFT_89875_organism=Fusarium_vanettenii_77-13-4_gene_product=EF-hand domain-containing protein _Source_UniProtKB_TrEMBL_Acc_C7YJW9__transcript_product=EF-hand domain-containing protein _Source_UniProtKB_TrEMBL_Acc_C7YJW9__location=GG698896_45133-51617|_protein_length=2109_sequence_SO=supercontig_SO=protein_coding_gene_is_pseudo=false 135
MSSHPWDQDGRPARRQSIPLQNLDGSHHDSQPPQGAGLSGQHLGLSTSPNIGQTAGNLPGISTYWDQPYDRFDDDVSPASPIDPMALQAALPPGMDDHAPSAPIIPSTPVRTYPPAPYVEDAPSAEYAESDRIPLTSGAEPISGSLSANNFDERPRDSFQTVSSIENSPARGRDTRSLGQELSASFGSPRHRSYGASLNPNEYRRSRSPSTSGALSRAGSIVRAMSQRVVNISGESEVIDHRASRHRSRSPNGLERNSHRDTATSMLVDTSYQSQLHRSPSEKSSNSHFDVSEAVVADLPRQPPPNPLKGKSLGIFSPDNPLRLRLCDLLVNPFTEPFLLLLIVLQAILLAVEAAPDVFADGNGRPDRWGKHGIDWAMLALFIIFTLEIISRIIVSGFVLNAAEYSTIDRKRGVRAAIADQYRAVFQPERQKSVKKTSQLHFEPSAISRSFTTFMQGPQSLPQTLEDQQRQQLARRAFLRHSFNRFDFVAVVSYWITFFLSITGLETKHNLYAFRMLSCLRILRLLALTNGTAIILKSLKKATPLLVRVAFLITFFWLLFAIIGVQSFKASLSRQCVWIDPLDPTNLTASYTNEEAFCGGFLDNRTGEPWPWQKFNQSESLTDLMNGTNEGKGFLCPRGSICLQQSNPFNGTVNFDNIFNSLELVFVIMSANTFSDLMYYTMGSDYFQAALFFGAGIMIMMLWLTNLLIAVITSSFQVIREESKASAFTVDREPSGQSRSDERLRRTSSLQRIYDKTRPIWILIITFGLICQACRSADMSRNRERFINNAEIAVTIFLDMEMILRFAADWNYFHKSWRNLFDLGLAIITSVILIPPIRHTRAYAWLTVFQILRVYRIVMVIPVTRELILLVLGNAAGIGNLMFFVFLVTFLVAIFAVQLFRGEIPVYENGDLNRISFYTMFNSFLGMYQVLTSENWTEILYTVTSYTRWKNTSWIGAILLVGWFIVAFFILVNMFIAVIQENFDVSEDEKRLQQVKAFLQRRDLGTSSSNLALSTIFGFSRSRRNKDPLDYGPATVEMLLKDAVVREFLDDQMNPQRSRAPTGPMRSATTLLGGEIKPGRLSAIWTKVKRLFTNDEPNPFYSNLRFDGENETSDPRQMAEQAMSATMTRRRAQREYLVKYPSYNTSLYLFAPTNRLRRLCQRVVGPARGPERIDGVVPDTFLWYTFTIFIYAAIVAMVVLACVTTPLYQKEYQEQHAFSFRNWYIWTDMAFAIIFTLEAGIKIIADGLLWTPNAYLRSSWGFMDAVVLITLWINVVTLLINDGAISRAIGAFKALRALRLLNVSNSARNTFHDLIIVGWWKILGAAAVSLSLLIPFAIYGLNLFNGLLVTCNDDGDGIETMADCYGEYTSAPFSDEWEMLAPRVAANPFFNFDDFGSSLFILFQIVSQEGWTDVSFAAQAITGLNKQPQQLASQGNAVFFIVFNLLATVFVLTLFISVFMRNYTEQTGVAYLTADQRSWLELRKILRQISPSKSSYDDSEASWKKWCHKRAIEKKGKWYQTITITLVLHLIVLVSEFASEPEWWTRARDFVFFAFILAYTANITIRIIGLGWARFRRSSWDLYSLFIVFGAFVSTLALLISDTRVETYVQLHKVFLVAIVLLLIPRNDALDQLFKTAAASLTVIGNLLATWLVFFLVFAIAMTQAFSLTRFGEDGTNNINFRTVPKALILLFRMSLGEGWNQVMEDYANIEPPLCVDEDRFFDSDCGSKSWARILFIFWNIVSMYIFVNLFVSLIYESFSYVYQRSSGMSAVDRDEIRRFKEAWRSVDPAGTGYITKAAFPRLLGELSGIFQMRIYDPEDSVGSILEDIRNETKLTHHSSIATTSAFSGIDLDKLNQRLARLDVEKIRHKRRQFKTFYEEVLVTADPDRGISFTSVLMILAHYNIISDNKSLRLEEFLRRRARLQRVDDQVRRGVVLGFFDTLYYSRQFKKHMQRKHSARMTAIPRLDIPEILVENDLSDDEGAGRAPRSPLSPGSRRSSVDAGEPRNWLGSVDLSLHDMSWSHPLSFPRAAPPSPTAPTSQPTAFSFEIEEDDPHDQPAAPAPTSMPSARESQHNNPPQVSGMLDGSVWGESMLRRATVRRAENRGSR
>FVEG_01502-t26_1-p1_transcript=FVEG_01502-t26_1_gene=FVEG_01502_organism=Fusarium_verticillioides_7600_gene_product=hypothetical protein_transcript_product=hypothetical protein_location=CM000578.1_1634924-1641502|_protein_length=2117_sequence_SO=chromosome_SO=protein_coding_gene_is_pseudo=false 136
MSSHSWDQDGRPARRLSIPLQNLDGTHLDNQQTQAGLSRQEPSISPPNVPQMSANLPGISTYWDQPYDRFDDDVSPGSPIDPMALQTALPPGLDHHQPSPPMPSTPVRTYDPPAPYVEDAPSTEYAESDRVPLTAGVEPISGSLSASNLDNRNRDSFQTVSSLENSPSRGRNTRSLGEDLRASYGSTRNRNFGASLNPNEYQRSRSPSTSGALSRAGSIVRAMSQRVVNISGETEVIDHRASRHRSRSPSRHDQDRNRDTMTSMFADTSYQPQLVRSSSEKSTEPRFNVTEAEPDMPRPPLPNPLKGKSLGIFSPDNPLRLRLCDLLVNPYTEPFLLLLIVLQAILLAVEAAPNVFENGRPERWGQHPIDWAMLALFIIFTLEIISRIIVSGFVLNAAEYSTIDRKRGIRAAIADQYRTVFQPERIKSVKKKSQYRPEPSAISRSFTTFMQGQQALPRTLEEHQRFQLARRAFLRHSFNRFDFVAVVSYWITFCLSISGLETKHDLYAFRMLSCLRILRLLALTNGTAIILRSLKKATPLLVRVAFLITFFWLLFAIIGVQSFKASLSRQCVWLDPLDPTDLDASYTNEEAFCGGYLNNQTGETMPWLKFNNSKSLTDLMNGTNEGKGFLCPRGSICLQQSNPHNGTVNFDNIFNSLELVFVIMSANTFSDLMYMTMSSDYVQAALFFGAGIMIMMLWLTNLLIAVITSSFQVIREESKASAFTVSQESPVQARSDERIRRTSSLQRMFYKTRAVWILTITFGLLCQACRSATMSARRERFINTAEIIVTILLDIEMIFRIATDWNYFHKSWRNLFDLGLAIITSIILIPPIRYTRAYWWLTVFQILRVYRIVLAIPVTRELILLVLGNAAGIGNLMFFVFLMTFLVAIFAAQLFRGEIPVYEDGELNRISFYTIYNSFLGMYQVLTSENWTDILYTVTSYTRHKNTSWIGAILLIGWFIVAFFILINMFIAVIQENFDVSEDEKRLQQVKAFLQRRDLGASSSNLALSTIFGLSKHRKNKDPLDYGPATVEMLLKDAVVREFLDDQMNPKPEEDRLHHAPIRSATTLLGGEIKPGRLSAMWGRVKGWFSDKEPNPFYSSLRFDGANDTSDPRQMAEQAMSATMTRKRAQREYLTKYPNYNTSLYIFSPNNSLRRFCQRVVGPSRGIERIDGVVPDTLLWYSFTIFIYAAIVAMVVLACVTTPLYQKEYQEQHQFSIRNWYIWTDMAFAIVFTVEAAIKIIADGLLWTPNAYLRSSWGFMDSVVLVTLWINVVTLLINDGAISRAIGAFKALRALRLLNVSNSARNTFHDLIIVGWWKILGAAFVSMSLLIPFAIYGLNLFNGLLLSCNDGGDGINTMDNCYGEFESTPFSDDWPMLAPRVAANPFFSFDDFGASLFILFQIVSQEGWTDVSFAVQAITGRMKQPQDLASEGNAIFLVVFNLLATVFVLTLFISVFMRNYTEQTGVAYLTAEQRSWLELRKILRQISPSKSSYDDSEKSWKKWCHKRAIEKKGKWYQTITVVLVLHLIVLVSEFASEPWWWTRYRDFVFFAFIVAYTANIAIRIIGLGWVRFRRSSWDLYSLFIVFGAFVSTLALLISDTEIETYVQLHKVFLVAIVLLLIPRNDALDQLFKTAAASLTVIGNLLATWLVFFLVFAIAMTQAFSLTRFGEETAENINFRTVPKALILLFRMSLGEGWNAVMEDYASIEPPLCVDEPRFFDSDCGSESWARILFIAWNIVSMYIFVNLFVSLIYESFSYVFQRSSGMAVVDRDEIRRFKEAWRSVDPAGTGYITKAAFPRLLGELSGVFQMRIYDPEDSVHSILEDIRDDVKLTHHSSIATTSGFSGIDLNKLNARLRRIDVENVRHQRRRFNIFYEEVLVSADPDRGISFTSVLMILAHYNIISDNKSLKLEEFLRRRARLQRVDDQVRRGVVLGFFDTLYYSRQFKKHMLRKHSARMTAVPQLNIPEILVENDLSDDETGGAGPRSPLSPASRPSSVDAGEPRNWLGSVDLSLHDTSWSHPLSFPRAAPPSPTTPAQPSAFSFEIEEDDPHEQQQQSTTQTRSSAPSGRESNHLDPVSPVQVRGMLDDSVWGESIRRNATVRQTHNKGSQGYDGFH
>EJT81320.1_transcript=GGTG_01303_t1_gene=GGTG_01303_organism=Gaeumannomyces_tritici_R3-111a-1_gene_product=EF-hand domain-containing protein _Source_UniProtKB_TrEMBL_Acc_J3NJ69__transcript_product=EF-hand domain-containing protein _Source_UniProtKB_TrEMBL_Acc_J3NJ69__location=GL385395_4164719-4171607|_protein_length=2208_sequence_SO=supercontig_SO=protein_coding_gene_is_pseudo=false 137
MADPSRYTPQPPYYQAQGPENPQEPEDPAPRTRQSIALENMPRPPDFGAYDMSGYGDSNGSRMGSGMAQQQQYGNQGFRAASAPAPAPASPPMLSTSWGNNLDVPRDDPASAHSPIDPLALQFALPPEINQRRSPSLQPEHRASSAVYAPPAMYYEEQPHHVHTDSVDSDRAPLAPNAQPISGNLATPMADGHPRTSFQTVNDADATPSRSRDTRMLGFDLEPGYSGSSSQHHSFGNSLTPEGPRSRSNSTVGALSRTASIVRAMSQRVVNISGEGELIEQQNRRSRSRSPGTDQRNSSPMMATDTAYHSQLYPTPLEKQQSVPEVAEAHPANRFQEPPRRTGPMPNPLKGKSLGIFGPNNPIRTILCDILVLPWTEPIILLLIVLQAVLLAVESAPSVFDQPRPGRFGTPIDWAILGLFIVFTFEVIARIVVSGFVLNAAEYSTIDRKRGVKVAMTQRYKQIFQPQRQKSVRRATVPEHYGPSTFARSITIMQGQMVPETIEEQQRMQLARRAFLRHGFNRLDFVAVVSFWISFLLALFGKEKELHLYVFKMLSCLRIVRLLAITKGNAIILRSLKKAAPLLVRVSFLICFFWLLFAIIGVQSFKSSFKRTCVWLDPAQPGNESLSWNSENQFCGGYLDPNKTGEDTSALPWDRLIDPDDLTAREQGAAKFAKGFICPRGSICLEQQNPNNSTVHFDNILNSLEMVFVIMSANTWSNLMYRTTDTDYLPAALFFIAGILIMMLWMTNLLIAVITSSFQIIREESKASAFAADQETFNPVQGDDPLKRQSTLQRIYAKTSLVWVLIIAFDLLAQAWRSARSSDARLTFINRTEVVVTILLAVEMVIRFAADWRHFHRRARNLVDLLLAVVTTVMLAPPIQESGQVYEWLTVFQILRVYRVVMAIPVTSKLIRLVLGNATGIANLMVFVFLITFLMSIFASQLFRGLLPAKAGDKDIKVTFANLYNCFQGMYQVLTSEDWTDQLYNITGATAGFGTAWMAGIFFVGWFILSYFILINMFIAVIQENFDVSEDQKRLEQVKAFLQRRELGSSSNLSFSKLFTFGRQRKRDPLDYGPAMMEMLLKEAVVKDFLDDDAIDPLQRAPTFHTPNARGPANGPIIQAGRLGTVWAKVTSVFSSKDPNPFYSNVRFDGPNENLDARQMAHQAVSAATARRKAQREYLGRHPTYNNSLYIFTPKNPIRRLCQRLVGPGRGIERIDGVEPNKYAWYIFSAIVYAIIVTMVVLACITTPLYQKEYRERKDFSLRNWFVWTDLGFAAFFAAEAVIKVIADGFFFTPNAYFRSSWGAIDGVVLVTLWINVVTLLANQGTVSRAIGAFKALRALRLLNVSDRARDTFHSLIIVQGWKIISAAFVSLSLLIPFAIYGLNLFHGRMMQCNDGDGAPLLDDCFGEYNSTPFNNDWPMLAPRVAKNPSFSFDDFGSSLFILYQIVSQEGWTDVSYAAQSVTQRGAQPEWGNRPGNGMFFIIFNLLATVFVLTLFISVFMRNYTEQTGVAFLTAEQRAWLELRKILRQISPSKTSYDESRNKFKQWCHKRAIEKRGKWYTAITVILVMHLILLLVQYYEEPKWWEMTRDYIFLFFTVIYLANVCVRVVGLGWARFRRSSWDLFSLVAVTGTLLTTIFYLADMEQEVVIQLHKSFLVAIVLLLIPRNDALDQLFKTAAASLTTIGNLLATWFVFYIMFAIAMTQAFSLTRFGTNETNNLNYRTVPKALLLLFRFSAGEAWNTIMEDYAALEAPFCVDDPNNFFLSDCGSTAWARVLFIAWNIISMYIFVNLFVSLIYESFSYVYQRSSGLDVVDRDEIRRFKEAWRSVDPQGTGFISKEAFPRLLGELSGVFEMRIYDAEDSVGQILDDVRSDKPPDNRHSSIVSQSAFTGTGIDLQRLNERLARIDVDKVRERRRRYNLFFEEIMVLADPDKGIAFGTVLMILAHYNIISDSKSLKLEEFLRRRARLQRVEEEVRRRVVQGFFDTLFWTRRFRRHMERKRSARMTNIPQLDVPEILVDNEDDLAGGGTPLTPTSPFPAHNRAQSSFLSADNARNAMMSQHHHRSWSGVSGDVATWNQEQQYGGHPLGQPTSTGGRLGGQSISPGGWDDGSSSHRYNHSAFSFELQDPMGSGSGGGGGASGGGGGGGGGTGSQPGSGPNSRRGSVISPSQARELLDDSVWVESIRKSATVRRSDWAGRGSGGAGGSGF
>KAG5299372.1_transcript=I7I52_09666_t1_gene=I7I52_09666_organism=Histoplasma_capsulatum_G184AR_gene_product=calcium channel subunit Cch1_transcript_product=calcium channel subunit Cch1_location=JAEVHI010000002_2208220-2215021_-__protein_length=2155_sequence_SO=supercontig_SO=protein_coding_gene_is_pseudo=false 138
MASPHNYNNDCYDPRNYDSASLPVNQSIPLQDLSRPPDIVTRDGPEQRRRRTSSSSSTAGPEGFPVQRTSIIGRRGIGRRYERIAEDSPGPTGRSGMDNFQTVNLSHDHLHHNSPISHADDDQPYTHNSFQEAVASVGLAFDGSSPSHFSGQDSAQQRSYQANVRESDDMTPFSYMGSHIPNDEELYMSPTDTNENDTTPLTDQRYQQPIDGVSTSHGQRHDRPSVHFAKEPTVAGTHLGDDLPHLEEGNNRVRSGSSSPNFPGRRTRQLSPAPNSALSRAGSMMKMMSQRVVNISHEPEIVEQSLRNKSSLKNARLEAPPSLPAMTEYAHDISTPGLEDDFPPEKRPSLFSKLRNPDAYQKEENPLKGNSLGIFTPNNRLRRGLLEILIHPSIEPIILVLIIVQTVLLAIESSVYKGERGSRWGNPPFDYAFLVLFIIYTLEISARIIVSGLIFNADEYSTLDRSLGLRKALVAKGKDLLMPQRQFSKRHSSEPVEPQVSVLRSFTGIQNTTDPSGDANSLQRFRLARRAFFRHSFTRIDFLAVVSYWISFVLSNLSLESGHHLYVFRMLSCLRILRLLGLTNGTSVIFRSLKKAAPLLVHVAFLIGFFWLLFAIVGVQSFKSSMRRTCVWVDPENQNNFTLNSAPDKIQFCGGYREVGTGASKPWILPDGRAGAVDAKGYLCPEGSLCVQGSNPYGGTISFDNVAHSLQLVFVVMSSNTFTDILYYMTDTDFLGAALFFVVSFVILSLWLVNLLVAVITSSFQVIREESRRSAFASEQIDEREFVDDTPRKLRGLKLFYDRTYWLWITVIGFGLVVQCLRSSSMGHARRQLIDRTEIFVTIILAVEVCLRFASDWRNFFRGSRNWVDLALAIITCIILIPPIRYSSRAYASLSIFQVLRIYRIVLAFSVMSDLIKTVFKNVVGLLNLIIFVFLITFLASIFAVQLFRGQIPSQDMDGNDVQITFFDIYNSFLGMYQILSSENWTSILYSAVQSTYPWNTGWISAIFLTMWFILANFVVLNMFIAVIQESFDVSEDEKRIQQVKAFLQQKQLSGSSQGNLSLSTIFRLGRNSQRYRDPLDHGPAALEMLLKDAVVNEFLDEQPPRSPPADIPPTETQPSHPEHSNGTTNIFISLKNRIMNREPNPFYSKLKFSKVYDDSDPTAMAKEVLSASEQRKRAQRQYLQKYPNYNVSLYIFKPTHPLRRLCQRIVGPGRGSSRFEGVDPYKPVWYTFSAFLYAAIVAMVLLACVSSPLYQRNYLQTHKPGLSNWFVWTDLTFAILFTIEAVIKVIADGFFWTPNAYFRGSWGFIDGVVLVTLWINVVSAIFNATATSRVVGAFKALRALRLLNVSDSARETFHAVIILGGWKVISAAFVSMSFLVPFAIYGLNLFNGQLKSCNDNNFGHSSLDHCVGEYMSSPYAWNVLAPRAVSNPYYSFDNFGESLFILFQIVSQEGWTGVLWQSMAITGVNQQPEPLASQENGLFFIVFNLLGAVFVLTLFVSVFMRNYTEQTGVAFLTAEQRSWLELRKHLRQISPSKRSIDKDSSKIKSWCYKIAVKKHGRWSRFITALLLFHLLLLVLEFYPESVWWDRTRDIIFLILTLFYIANIFIRIVGLTWQRFSRSSWDLYSIVSVPGTFITTILSVIRYENIVFTRLHKLFLVSIALLMIPRNSELDQLFKTAASSLTAIGNLLATWFVLFLVYAIALTQIFGLTKFGKGENGNINFRDVPRALVLLFRTSAGEGWNEIMEDFATMAPPYCTAEGRFFESDCGSAAWARALFISWNILSMYIFVSLFVSLIFESFSYVYQRSSGLYAISREEIRRFKQAWATYDPDGTGYISKEAFPRLLGELSGIFEMRIYDGDFTVGRIVEDCKVHRRESSQTPYVRAIDGIDLDKLQRRIDRIPVQQIRRKRARMNAFYEEVLVSADPERGISFTSCLMILAHYNVITDSKSLRLEEFLRRRARLQRVEEAVRRNVVIGFFDTLYWSRKFRRRYEPDHDSRLGSVPQFAVPEIFVEDGEQDEQPQQQRQSRPSQPSDSALPSPMLSPDSLSRSSRDEAGRRRMLSPPSIDTNISQSSGSQTRNADWASRSPSSSPRLSRTFFSSTPPGPDDITTHRPDNDSSVSVQGVMESLDNSAWGESIRRSFTMRRSQGRE
>QSS68007.1_transcript=I7I50_07262_t1_gene=I7I50_07262_organism=Histoplasma_capsulatum_G186AR_gene_product=calcium channel subunit Cch1_transcript_product=calcium channel subunit Cch1_location=CP069117_3478819-3485620|_protein_length=2155_sequence_SO=chromosome_SO=protein_coding_gene_is_pseudo=false 139
MASPHNYNNDCYDPRNYDSASLPVNQSIPLQDLSRPPDIVTRDGPEQRRRRTSSSSSTAGPEGFPVQRTSIIGRRGIGRRYERIAEDSPGPTGRSGMDNFQTVNLSHDHLHHNSPISHADDDQPYTHNSFQEAVASVGLAFDGSSPSHFSGQDSAQQRSYQANVRESDDMTPFSYMGSHIPNDEELYMSPTDTNENDTTPLTDQRYQQPIDGVSTSHGQRHDRPSVHFAKEPTVAGTHLGDDLPHLEEGNNRVRSGSSSPNFPGRRTRQLSPAPNSALSRAGSMMKMMSQRVVNISHEPEIVEQSLRNKSSLKNARLEAPPSLPAMTEYAHDISTPGLEDDFPPEKRPSLFSKLRNPDAYQKEENPLKGNSLGIFTPNNRLRRGLLEILIHPSIEPIILVLIIVQTVLLAIESSVYKGERGSRWGNPPFDYAFLVLFIIYTLEISARIIVSGLIFNADEYSTLDRSLGLRKALVAKGKDLLMPQRQFSKRHSSEPVEPQVSVLRSFTGIQNTTDPSGDANSLQRFRLARRAFFRHSFTRIDFLAVVSYWISFVLSNLSLESGHHLYVFRMLSCLRILRLLGLTNGTSVIFRSLKKAAPLLVHVAFLIGFFWLLFAIVGVQSFKSSMRRTCVWVDPENQNNFTLNSAPDKIQFCGGYREVGTGASKPWILPDGRAGAVDAKGYLCPEGSLCVQGSNPYGGTISFDNVAHSLQLVFVVMSSNTFTDILYYMTDTDFLGAALFFVVSFVILSLWLVNLLVAVITSSFQVIREESRRSAFASEQIDEREFVDDTPRKLRGLKLFYDRTYWLWITVIGFGLVVQCLRSSSMGHARRQLIDRTEIFVTIILAVEVCLRFASDWRNFFRGSRNWVDLALAIITCIILIPPIRYSSRAYASLSIFQVLRIYRIVLAFSVMSDLIKTVFKNVVGLLNLIIFVFLITFLASIFAVQLFRGQIPSQDMDGNDVQITFFDIYNSFLGMYQILSSENWTSILYSAVQSTYPWNTGWISAIFLTMWFILANFVVLNMFIAVIQESFDVSEDEKRIQQVKAFLQQKQLSGSSQGNLSLSTIFRLGRNSQRYRDPLDHGPAALEMLLKDAVVNEFLDEQPPRSPPADIPPTETQPSHPEHSNGTTNIFISLKNRIMNREPNPFYSKLKFSKVYDDSDPTAMAKEVLSASEQRKRAQRQYLQKYPNYNVSLYIFKPTHPLRRLCQRIVGPGRGSSRFEGVDPYKPVWYTFSAFLYAAIVAMVLLACVSSPLYQRNYLQTHKPGLSNWFVWTDLTFAILFTIEAVIKVIADGFFWTPNAYFRGSWGFIDGVVLVTLWINVVSAIFNATATSRVVGAFKALRALRLLNVSDSARETFHAVIILGGWKVISAAFVSMSFLVPFAIYGLNLFNGQLKSCNDNNFGHSSLDHCVGEYMSSPYAWNVLAPRAVSNPYYSFDNFGESLFILFQIVSQEGWTGVLWQSMAITGVNQQPEPLASQENGLFFIVFNLLGAVFVLTLFVSVFMRNYTEQTGVAFLTAEQRSWLELRKHLRQISPSKRSIDKDSSKIKSWCYKIAVKKHGRWSRFITALLLFHLLLLVLEFYPESVWWDRTRDIIFLILTLFYIANIFIRIVGLTWQRFSRSSWDLYSIVSVPGTFITTILSVIRYENIVFTRLHKLFLVSIALLMIPRNSELDQLFKTAASSLTAIGNLLATWFVLFLVYAIALTQIFGLTKFGKGENGNINFRDVPRALVLLFRTSAGEGWNEIMEDFATMAPPYCTAEGRFFESDCGSAAWARALFISWNILSMYIFVSLFVSLIFESFSYVYQRSSGLYAISREEIRRFKQAWATYDPDGTGYISKEAFPRLLGELSGIFEMRIYDGDFTVGRIVEDCKVHRRESSQTPYVRAIDGIDLDKLQRRIDRIPVQQIRRKRARMNAFYEEVLVSADPERGISFTSCLMILAHYNVITDSKSLRLEEFLRRRARLQRVEEAVRRNVVIGFFDTLYWSRKFRRRYEPDHDSRLGSVPQFAVPEIFVEDGEQDEQPQQQRQSRPSQPSDSALPSPMLSPDSLSRSSRDEAGRRRMLSPPSIDTNISQSSGSQTRNADWASRSPSSSPRLSRTFFSSTPPGPDDITTHRPDNDSSVSVQGVMESLDNSAWGESIRRSFTMRRSQGRE
>KAG5295137.1_transcript=I7I48_11896_t1_gene=I7I48_11896_organism=Histoplasma_capsulatum_G217B_gene_product=calcium channel subunit Cch1_transcript_product=calcium channel subunit Cch1_location=JAEVHH010000003_5013550-5020351|_protein_length=2155_sequence_SO=supercontig_SO=protein_coding_gene_is_pseudo=false 140
MASPHNYNNDCYDPRNYDSASLPVNQSIPLQDLSRPPDIVTRDGPEQRRRRTSSSSSTAGPEGFPVQRTSIIGRRGIGRRYERIAEDSPGPTGRSGMDNFQTVNLSHDHLHHNSPISHADDDEPYTHNSFQEAVASVGLAFDGSSPSHFSGQDSSQQRSFQANVRESDDMTPFSYMGSHIPNDEELYMSPTDTNENDTTPLTDQRYQQPIDGVSTSHGQRHDRPSVHFAKEPTVAGTHLGDDLPHLEEGNNRVRSGSSSSNFPGRRTRQLSPAPNSALSRAGSMMKMMSQRVVNISHEPEIVEQSLRNKSSLKNARLEAPPSLPAMTEYAHDISTPGLEDDFPPEKRPSLFSKLRNPDAYQKDENPLKGNSLGIFTPNNRLRRGLLEILIHPSIEPIILVLIIVQTVLLAIESSVYKGERGSRWGNPPFDYAFLVLFIIYTLEISARIIVSGLIFNADEYSTLDRSLGLRKALVAKGKDLLMPQRQFSKRHSSEPVEPQVSVLRSFTGIQNTTDPSGDANSLQRFRLARRAFFRHSFTRIDFLAVVSYWISFVLSNLSLESGHHLYVFRMLSCLRILRLLGLTNGTSVIFRSLKKAAPLLVHVAFLIGFFWLLFAIVGVQSFKSSMRRTCVWVDPENQNNFTLNSAPDKIQFCGGYREVGTGASKPWILPDGRAGAADAKGYLCPEGSLCVQGSNPYGGTISFDNVAHSLQLVFVVMSSNTFTDILYYMTDTDFLGAALFFVVSFVILSLWLVNLLVAVITSSFQVIREESRRSAFASEQIDEREFVDDTPRKLRGLKLFYDRTYWLWITVIGFGLVVQCLRSSSMGHARRQLIDRTEIFVTIILAVEICLRFASDWRNFFRGARNWVDLALAIITCIILIPPIRYSSRAYASLSIFQVLRIYRIVLAFSVMSDLIKTVFKNVVGLLNLIIFVFLITFLASIFAVQLFRGQIPSQDMDGNDVQITFFDIYNSFLGMYQILSSENWTSILYSAVQSTYPWNTGWISAIFLTMWFILANFVVLNMFIAVIQESFDVSEDEKRIQQVKAFLQQKQLSGSSQGNLSLSTIFRLGRNSQRYRDPLDHGPAALEMLLKDAVVNEFLDEQPPRSPPADIPPTETQPSRPEHSNGTTNIFISLKNRIMNREPNPFYSKLKFSKVYDDSDPTAMAKEVLSASEQRKRAQRQYLQKYPNYNVSLYIFKPTHPLRRLCQRIVGPGRGSSRFEGVDPYKPVWYTFSAFLYAAIVAMVLLACVSSPLYQRNYLQTHKPGLSNWFVWTDLTFAILFTIEAVIKVIADGFFWTPNAYFRGSWGFIDGVVLVTLWINVVSAIFNATATSRVVGAFKALRALRLLNVSDSARETFHAVIILGGWKVISAAFVSMSFLVPFAIYGLNLFNGQLKSCNDDNFGHSSLDHCVGEYMSSPYAWNVLAPRAVSNPYYSFDNFGESLFILFQIVSQEGWTGVLWQSMAITGVNQQPEPLASQENGLFFIVFNLLGAVFVLTLFVSVFMRNYTEQTGVAFLTAEQRSWLELRKHLRQISPSKRSIDKGSSKIKSWCYKIAVKKHGRWSRFITALLLFHLLLLVLEFYPESVWWDRTRDILFLILTLFYIANIFIRIVGLTWQRFSRSSWDLYSIVSVPGTFITTILSVIRYENIVFTRLHKLFLVSIALLMIPRNSELDQLFKTAASSLTAIGNLLATWFVLFLVYAIALTQIFGLTKFGKGENGNINFRDVPRALVLLFRTSAGEGWNEIMEDFATMVPPYCTAEGRFFESDCGSAAWARALFISWNILSMYIFVSLFVSLIFESFSYVYQRSSGLYAISREEIRRFKQAWATYDPDGTGYISKEAFPRLLGELSGIFEMRIYDGDFTVGRIVEDCKVHRRESSQTPYVRAIDGIDLDKLQRRIDRIPVQQIRRKRARMNAFYEEVLVSADPERGISFTSCLMILAHYNVITDSKSLRLEEFLRRRARLQRVEEAVRRNVVIGFFDTLYWSRKFRRRYEPDHDSRLGSVPQFAVPEIFVEDGEQDEQQQQQRQRRPSQPSDSALPSPMLSPDSLSRSSRDEAGRRRMLSPPSIDTNISQSSGSQTRNADWASKSPSSSPRLSRTFFSSTPPGSDDIATHRPDTDSSVSVQGVMESLDNSAWGESIRRSFTMRRSQGRE
>QSS49530.1_transcript=I7I53_09912_t1_gene=I7I53_09912_organism=Histoplasma_capsulatum_H88_gene_product=calcium channel subunit Cch1_transcript_product=calcium channel subunit Cch1_location=CP069102_3874780-3881581|_protein_length=2155_sequence_SO=chromosome_SO=protein_coding_gene_is_pseudo=false 142
MASPHNYNNDCYDPRNYDSASLPVNQSIPLQDLSRPPDIVTRDGPEQRRRRTSSSSSTAGPEGFPVQRTSIIGRRGIGRRYERIAEDSPGPTGRSGMDNFQTVNLSHDHLHHNSPISHADDDEPYTHNSFQEAVASVGLAFDGSSPSHFSGQDSAQQRSYQANVRGSDDMTPFSYMGSHIPNDEELYMSPTDTNENDTTPLTDQRYQQPIDGVSTSHGQRHDRPSVHFAKEPTVAGTHLGDDLPHLEEGNNRVRSGSSSPNFPGRRTRQLSPAPNSALSRAGSMMKMMSQRVVNISHEPEIVEQSLRNKSSLKNARLEAPPSLPAMTEYAHDISTPGLEDDFPPEKRPSLFSKLRNPDAYQKEENPLKGNSLGIFTPNNRLRRGLLEILIHPSIEPIILVLIIVQTVLLAIESSVYKGERGSRWGNPPFDYAFLVLFIIYTLEISARIIVSGLIFNADEYSTLDRSLGLRKALVAKGKDLLMPQRQFSKRHSSEPVEPQVSVLRSFTGIQNTTDPSGDASSLQRFRLARRAFFRHSFTRIDFLAVVSYWISFVLSNLSLESGHHLYVFRMLSCLRILRLLGLTNGTSVIFRSLKKAAPLLVHVAFLIGFFWLLFAIVGVQSFKSSMRRTCVWVDPENQNNFTLNSAPDKIQFCGGYREVGTGASKPWILPDGRAGAVDAKGYLCPEGSLCVQGSNPYGGTISFDNVAHSLQLVFVVMSSNTFTDILYYMTDTDFLGAALFFVVSFVILSLWLVNLLVAVITSSFQVIREESRRSAFASEQIDEREFVDDTPRKLRGLKLFYDRTYWLWITVIGFGLVVQCLRSSSMGHARRQLIDRTEIFVTIILAVEICLRFASDWRNFFRGSRNWVDLALAIITCIILIPPIRYSSRAYASLSIFQVLRIYRIVLAFSVMSDLIKTVFKNVVGLLNLIIFVFLITFLASIFAVQLFRGQIPSQDMDGNDVQITFFDIYNSFLGMYQILSSENWTSILYSAVQSTYPWNTGWISAIFLTMWFILANFVVLNMFIAVIQESFDVSEDEKRIQQVKAFLQQKQLSGSSQGNLSLSTIFRLGRNSQRYRDPLDHGPAALEMLLKDAVVNEFLDEQPPRSPPADIPPTETQPSHPEHSNGTTNIFISLKNRIMNREPNPFYSKLKFSKVYDDSDPTAMAKEVLSASEQRKRAQRQYLQKYPNYNVSLYIFKPTHPLRRLCQRIVGPGRGSSRFEGVDPYKPVWYTFSAFLYAAIVAMVLLACVSSPLYQRNYLQTHKPGLSNWFVWTDLTFAILFTIEAVIKVIADGFFWTPNAYFRGSWGFIDGVVLVTLWINVVSAIFNATATSRVVGAFKALRALRLLNVSDSARETFHAVIILGGWKVISAAFVSMSFLVPFAIYGLNLFNGQLKSCNDDNFGHSSLDHCVGEYMSSPYAWNVLAPRAVSNPYYSFDNFGESLFILFQIVSQEGWTGVLWQSMAITGVNQQPEPLASQENGLFFIVFNLLGAVFVLTLFVSVFMRNYTEQTGVAFLTAEQRSWLELRKHLRQISPSKRSIDKDSSKIKSWCYKIAVKKHGRWSRFITALLLFHLLLLVLEFYPESVWWDRTRDIIFLILTLFYIANIFIRIVGLTWQRFSRSSWDLYSIVSVPGTFITTILSVIRYENIVFTRLHKLFLVSIALLMIPRNSELDQLFKTAASSLTAIGNLLATWFVLFLVYAIALTQIFGLTKFGKGENGNINFRDVPRALVLLFRTSAGEGWNEIMEDFATMAPPYCTAEGRFFESDCGSAAWARALFISWNILSMYIFVSLFVSLIFESFSYVYQRSSGLYAISREEIRRFKQAWATYDPDGTGYISKEAFPRLLGELSGIFEMRIYDGDFTVGRIVEDCKVHRRESSQTPYVRAIDGIDLDKLQRRIDRIPVQQIRRKRARMNAFYEEVLVSADPERGISFTSCLMILAHYNVITDSKSLRLEEFLRRRARLQRVEEAVRRNVVIGFFDTLYWSRKFRRRYEPDHDSRLGSVPQFAVPEIFVEDGEQDEQPQQQRQSRPSQPSDSALPSPMLSPDSLSRSSRDEAGRRRMLSPPSIDTNISQSSGSQTRNADWASKSPSSSPRLSRTFFSSTPPGPDDITTHRPDNDSSVSVQGVMESLDNSAWGESIRRSFTMRRSQGRE
>HCAG_01795-t26_1-p1_transcript=HCAG_01795-t26_1_gene=HCAG_01795_organism=Histoplasma_capsulatum_NAm1_gene_product=hypothetical protein_transcript_product=hypothetical protein_location=CH476655_6227145-6233547|_protein_length=1952_sequence_SO=supercontig_SO=protein_coding_gene_is_pseudo=false 143
MASQHNYNNDCYDPRNYDSASVPVNQSIPLQDLSRPPDIVTRDGPEQRRRRTSSSSSTAGPEGFPVQRTSIIGRRGIGRRYERIAEDSPGPTGRGGMDNFQTVNLSHDHLHHNSPIPHADDDEPYTHNSFQEAVGSIGLAFDGPSLSHFSGQDSAQQRSHQANVRESDDMTPFPYMGSHMPNDEELYMSPTDTNENDTTPLTDQRYQQPIDGVSASHGQRHDRPSAHFAKEPTVAGTHLGDDLPHLEEGNNRIRSGSSSPNFPGRRTRQLSPAPNSALSRAGSMMKMMSQRVVNISHEPEIIEQSLRNKSSLKNARLEAPPSLPAMTEYAHDISTPGLEDDFSPEKRPSLFSKLRNPDAYQKEENPLKGNSLGIFTPNNRLRRGLLEILIHPSIEPIILVLIIVQTVLLAIESSVYKDERGSRWGNPPFDYAFLVLFIIYTLEISARIIVSGLIFNADEYSTLDRSLGLRKALVAKGKDLLMPQRQLSKRHSSEPVEPQVSILRSFTGIQNTTDPSGDANSLQRFRLARRAFFRHSFTRIDFLAVVSYWISFVLSNLSLESGHHLYVFRMLSCLRILRLLGLTNGTSVIFRSLKKAAPLLVHVAFLIGFFWLLFAIVGVQSFKSSMRRTCVWVDPENQNNFTLNSAPDKIQFCGGYREVGTGASKPWILPDGRAGAVDAKGYLCPEGSLCVQGSNPYGGTISFDNVAHSLQLVFVVMSSNTFTDILYYMTDTDFLGAALFFVVSFVILSLWLVNLLVAVITSSFQVIREESRRSAFATEQIDEREFVDDTPRKLRGLKLFYDRTYWLWITVIGFGLVVQCLRSSSMGHARRQLIDRTEIFVTIILAVEICLRFASDWRNFFRDARNCVDLAHAIITCIILIPPIRYSSRAYASLSIFQVLRIYRIVLAFSVMSDLIKTVFKNVVGLLNLIIFVFLITFLASIFAVQLFRGQIPSQDMDGNDVQITFFDIYNSFLGMYQILSSENWTSILYSAVQSTYPWNTGWISAIFLIMWFILANFVVLNMFIAVIQESFDVSEDEKRIQQVKAFLQQKQLSGSSQGNLSLSTIFRLGRNSQRYRDPLDHGPAALEMLLKDAVVNEFLDEQPPRSPPADIPPTETQPSHPKHTNGTTNIFISLKNRIMDREPNPFYSKLKFSKVYDDSDPTAMAKEVLSASEQRKRAQRQYLQKYPNYNVSLYIFKPTHPLRRLCQRIVGPGRGSSRFEGVDPYKPVWYTFSAFLYAAIVAMVLLACVSSPLYQRNYLQTHKPGLSNWFVWTDLTFAILFTIEAVIKVIADGFFWTPNAYFRGSWGLIDGVVLVTLWINVVSAIFNATATSRVVGAFKALRALRLLNVSDSARETFHAVIILGGWKVISAAFVSMSFLVPFAIYGLNLFNGQLKSCNDDNFGHSSLDHCVGEYMSSPYAWDVLAPRAVSNPYYSFDNFGESLFILFQIVSQEGWTGVLWQSMAITGVNQQPEPLASQENGLFFIVFNLLGAVFVLTLFVSVFMRNYTEQTGVAFLTAEQRSWLELRKHLRQISPSKRSIDKDSSKIKSWCYKIAVKKHGRWSRFITALLLFHLLLLVLEFYPESVWWDRTRALLMIPRNSELDQLFKTAASSLTAIGNLLATWFVLFLVYAIALTQIFGLTKFGKGENGNINFRDVPRALVLLFRTSAGEGWNEIMEDFATMAPPYCTAEGRFFESDCGSAVWARVLFISWNILSMYIFVSLFVSLIFESFSYVYQRSSGLYAISREEIRRFKQAWATYDPDGTGYISKEAFPRLLGELSGIFEMRIYDGDFTVGRIVEDCKVNRRESSQTPYVRAIDGIDLDKLQRRIDRIPVQQIRRKRARMNAFYEEVLVSADPERGISFTSCLMILAHYNVITDSKSLRLEEFLRRRARLQRVEEAVRRNVVIGFFDTLYWSRKFRRRYEPDHDCRLGSVPQFAVPEIFVEDGEPR
>QSS60409.1_transcript=I7I51_05208_t1_gene=I7I51_05208_organism=Histoplasma_capsulatum_WU24_gene_product=calcium channel subunit Cch1_transcript_product=calcium channel subunit Cch1_location=CP069110_2333211-2340012_-__protein_length=2079_sequence_SO=chromosome_SO=protein_coding_gene_is_pseudo=false 144
MASQHNYNNDCYDPRNYDSASVPVNQSIPLQDLSRPPDIVTRDGPEQRRRRTSSSSSTAGPEGFPVQRTSIIGRRGIGRRYERIAEDSPGPTGRGGMDNFQTVNLSHDHLHHNSPIPHADDDEPYTHNSFQEAVGSIGLAFDGPSLSHFSGQDSAQQRSHQANVRESDDMTPFPYMGSHMPNDEELYMSPTDTNENDTTPLTDQRYQQPIDGVSASHGQRHDRPSAHFAKEPTVAGTHLGDDLPHLEEGNNRIRSGSSSPNFPGRRTRQLSPAPNSALSRAGSMMKMMSQRVVNISHEPEIIEQSLRNKSSLKNARLEAPPSLPAMTEYAHDISTPGLEDDFSPEKRPSLFSKLRNPDAYQKEENPLKGNSLGIFTPNNRLRRGLLEILIHPSIEPIILVLIIVQTVLLAIESSVYKDERGSRWGNPPFDYAFLVLFIIYTLEISARIIVSGLIFNADEYSTLDRSLGLRKALVAKGKDLLMPQRQLSKRHSSEPVEPQVSILRSFTGIQNTTDPSGDANSLQRFRLARRAFFRHSFTRIDFLAVVSYWISFVLSNLSLESGHHLYVFRMLSCLRILRLLGLTNGTSVIFRSLKKAAPLLVHVAFLIGFFWLLFAIVGVQSFKSSMRRTCVWVDPENQNNFTLNSAPDKIQFCGGYREVGTGASKPWILPDGRAGAVDAKGYLCPEGSLCVQGSNPYGGTISFDNVAHSLQLVFVVMSSNTFTDILYYMTDTDFLGAALFFVVSFVILSLWLVNLLVAVITSSFQVIREESRRSAFATEQIDEREFVDDTPRKLRGLKLFYDRTYWLWITVIGFGLVVQCLRSSSMGHARRQLIDRTEIFVTIILAVEICLRFASDWRNFFRDARNCVDLAHAIITCIILIPPIRYSSRAYASLSIFQVLRIYRIVLAFSVMSDLIKTVFKNVVGLLNLIIFVFLITFLASIFAVQLFRGQIPSQDMDGNDVQITFFDIYNSFLGMYQILSSENWTSILYSAVQSTYPWNTGWISAIFLIMWFILANFVVLNMFIAVIQESFDVSEDEKRIQQVKAFLQQKQLSGSSQGNLSLSTIFRLGRNSQRYRDPLDHGPAALEMLLKDAVVNEFLDEQPPRSPPADIPPTETQPSHPKHTNGTTNIFISLKNRIMDREPNPFYSKLKFSKVYDDSDPTAMAKEVLSASEQRKRAQRQYLQKYPNYNVSLYIFKPTHPLRRLCQRIVGPGRGSSRFEGVDPYKPVWYTFSAFLYAAIVAMVLLACVSSPLYQRNYLQTHKPGLSNWFVWTDLTFAILFTIEAVIKVIADGFFWTPNAYFRGSWGLIDGVVLVTLWINVVSAIFNATATSRVVGAFKALRALRLLNVSDSARETFHAVIILGGWKVISAAFVSMSFLVPFAIYGLNLFNGQLKSCNDDNFGHSSLDHCVGEYMSSPYAWDVLAPRAVSNPYYSFDNFGESLFILFQIVSQEGWTGVLWQSMAITGVNQQPEPLASQENGLFFIVFNLLGAVFVLTLFVSVFMRNYTEQTGVAFLTAEQRSWLELRKHLRQISPSKRSIDKDSSKIKSWCYKIAVKKHGRWSRFITALLLFHLLLLVLEFYPESVWWDRTRVEVRGTYTRSFRYLEPLSQQYSHELDQLFKTAASSLTAIGNLLATWFVLFLVYAIALTQIFGLTKFGKGENGNINFRDVPRALVLLFRTSAGEGWNEIMEDFATMAPPYCTAEGRFFESDCGSAVWARVLFISWNILSMYIFVSLFVSLIFESFSYVYQRSSGLYAISREEIRRFKQAWATYDPDGTGYISKEAFPRLLGELSGIFEMRIYDGDFTVGRIVEDCKVNRRESSQTPYVRAIDGIDLDKLQRRIDRIPVQQIRRKRARMNAFYEEVLVSADPERGISFTSCLMILAHYNVITDSKSLRLEEFLRRRARLQRVEEAVRRNVVIGFFDTLYWSRKFRRRYEPDHDCRLGSVPQFAVPEIFPSDSALPSPMLSPDSLSRSSRDEAGRKRMRSPPSIDTNISQSSGSQTRNADWASKSPSSSPRLSRTFFSSTPPGPDDISTHRPDTDSSVSVQGVMESLDNSAWGESIRRSFTMRRSQGRE
>OTA38186.1_transcript=BTJ68_01509_t1_gene=BTJ68_01509_organism=Hortaea_werneckii_EXF-2000_gene_product=EF-hand domain-containing protein _Source_UniProtKB_TrEMBL_Acc_A0A1Z5TQ96__transcript_product=EF-hand domain-containing protein _Source_UniProtKB_TrEMBL_Acc_A0A1Z5TQ96__location=MUNK01000012_23042-29845_-__protein_length=2267_sequence_SO=supercontig_SO=protein_coding_gene_is_pseudo=false 148
MDPSDHPHRRHQSTNSIPLQDLNTNGGAESHGSLGIDRNASHRRTLSDRGRALFRLGREGAEGSRRYAPIQERDSPPSPTRATRDRGRSSPLSPIAFVTSPSGQHERIPDADEEEEGGGAGSPVDDRGAFQSAIGFAGLSYNVGSNSPGWDDSDNRGYAEETPPRMHQGGSRPGRPSLALSTNTDDLVPVQLDDGPAFFSPGAYDEEDRQPLTTNPNSRLRANTLAAPETPEGRRQDSNGARSRTNSAISSLSVRFSPGHGRSKSRLGDDLRQLESGSAHHSPSSDFSRSPSSRNRSLSPAGSDHSPFRRTGTMLRKMSQRVVNVSNEPEVLERSIRRRSSGARNQPPRLPSISQAATEVQDFANLDGSSAPPRSPQSEKMPSPVLEENPSSPPEPDLPVIDRNPLRGNSLGLFSPQSRVRRNLLEFLVHPLFEPCILVLIIVQTVILAVDCAYSVYDHPRSDGWGGDWSDYVLFAIFCVYTVEVVIKMIVSGFILNPREYSTIDRDVGLRQALNSKANELFALHRKPSVRGSRAPAERDEGASPAAADVPPSLLRSFTVQTFEDVPGGSRQAQKKRLAYRAFLRHSFNRLDFVAVVSFWISFVMSVIGVEASSHVYVFRMLSCLRILRLLGITSGTSVILRSLKRAAPTLLNVAVLIGFFWLLFAIVGVQSFKSSLRRTCVWNWQSSVFPDLEEFNQNGIDGFQFCGGHLSSNGSLDPLPWIKGDGTPGVNSPKGYICPTNSFCVENDASPYNNTVSFDDIFHSMELVFVVMSSNTFSDLMYYLCDSDYLAAAVFFAVGIVILTLWLINLLIAVITSSFQVIREESRSSAFTAMEEDDLGPEHDAEKPGGHHDEEAHPHAKVPTLKKWYQRMHWVWIAIIVYGLVVQCMRTAYLSDYAFAFLDASELAVTLILLVEILIRFAADWRDFPHHRRNWVDLGLAIITTVIQIPAIKHSGRPYAWLTVFQIMRIYRVVLAVKMTRDLITIILRHVSGVLNLILFVFLFTFLAAIFATQLFRGEFPQEDSEGNVLQVNFSTIYNSFLGMYQLLSSEDWTGVLYNATRFMVDSHTAWIAATFLIIWFILAFFIVLNMFIAVIQENFDVSEDQKRLQQVRMFLQQKELSASSHQGTLSLSTIFKFGYAKRQDPLDFGSAATEMLLKDAVVRDFLDDRMADTEGEAGGPTPGIKRGATDFVNESSGWLEAIRDWVVKKFIHREPNPFYSRLKLTKAYEELDPRTLAQEVMSATEQRKVTQREYLRRHPKYNVSLYLFRPENPIRQFCQRVVGPGRGTERIQGRAPNPKIWYTFSAFIYLAVVAMVVLACVTTPLFQWQYFNEHPDESTRFNWFTFTDMGFAALFTVEAIIKIVADGFWWTPNAFFRSSWGFIDGVVLVTLWVNVITSLYDPGSGSRAVGAFKALRALRLLNVSDSARDTFHSVIILGGWKVISAAFVSLSLLVPFAIYGVNLFAGQMQSCNDGSGAVVNLTDCVGEYMASPYNWEFPAPRQVANSYYDFDSFGGALFILFQVVSQEGWVDVMNSAESITGVFMQPSDFESQGNALFFVVFNLLGAVFVLTLFVSVFMRNYTEQTGVAFLTTDQRSWLELRKLLRQVAPSKRPNNRKKREGWQEWCYRRAVTKNGKWQRSITVLLFIHLILLCLEFYPDPHNWTRARDYIFLGFTMVYIFNIAIRIIGLSWTRFRKSAWDVYSIFAITGTFITTLLMLSDFANRDYSQLHKLFLVSVALLLIPRNNQLDQLFKTAAASFTAIANLLATWFVLFLVYAIALTQTFGLTRFNSNESGNINVRTVPKALILLFRTSVGEGWNQIMEDFASVTYPLCTTGNRYFDGDCGSPEWARALFISWNILSMYIFVNLFISLIYESFSYVYQRSSGLSVISREEIRRFKQAWAEFDPDGTGYISKDVFPRFLGELSGVFEMRIYDGDFSVRALMEDCKETPTATSTLPLDGAQGSIEVDIGKLNRRLSEMPIDQIRRRRARMNTFYEEVLVSSDPDRGISFNALLMILAHYKVINDNKSLKLEEFLRRRARLQRVEEAVNRNIVVGFFDTLYWARRFRRAMEARKNARMTKVPQFGVPEIFVHGEDDDVTQAKKFAIPSVSITPVEHDRSDTAESLGVGRAPASGSDAGSAESSAPETVMRHRSGSIQNSEAGSEVEGSDQSPSARHKPSPSSGSIQPDWHFAAAMEGVAPGHSPPGSPHLSVDGGNPRSRSGSAVSQNEMMGMFTDSAWGQSMRRSVTTKKAGDKDKDRRPSHE
>OTA35886.1_transcript=BTJ68_04136_t1_gene=BTJ68_04136_organism=Hortaea_werneckii_EXF-2000_gene_product=EF-hand domain-containing protein _Source_UniProtKB_TrEMBL_Acc_A0A1Z5TIN2__transcript_product=EF-hand domain-containing protein _Source_UniProtKB_TrEMBL_Acc_A0A1Z5TIN2__location=MUNK01000038_105177-111977|_protein_length=2266_sequence_SO=supercontig_SO=protein_coding_gene_is_pseudo=false 149
MDPSDHPHRRHQSTNSIPLQDLNNNGGAESHGSLGIDRNASHRRTLSDRGRALFRLGREGAEGSRRYAPIQERDSPPSPTRAARNRGRSSPLSPIAFVTSPSGQHERIPDADDEEEGGPGSPVDDRGAFQSAIGFAGLSYNANSNSPGWRDGDNRGYEEETPPRLNQGGSRPGRPSLALSTNTDDLVPVQLDDGPTFFSPGADDEEDRQPLTTNPNSRLRANTLAAPETPEGRRQDSNGARSRTNSAISSLSVRFSPAHGRSKSRLGDDLRQLESGSAHHSPSSDFSRSPSSRNRSLSPAGSDHSPFRRTGTMLRKMSQRVVNVSNEPEILERSIRRRSSGARNQPSRLPSITQSATEVQDFANLDGSSAPPRSPQSEKMPSPVLEENPSSPPEPNLPVIDRNPLRGNSLGLFSPQSRVRRNLLEFLVHPLFEPCILVLIIVQTVILAVDCAYSVYDHPRSDGWGGDWSDYVLFAIFCVYTFEVVIKMIVSGFILNPREYSTIDRNVGLRQALNSKANELFALHRKPSVRGSRVPAERNEGTSPATADLPPSLLRSFTVQTFDDVPGGSRQAQKKRLAYRAFLRHSFNRLDFVAVVSFWISFVMSVIGVEASSHVYVFRMLSCLRILRLLGITSGTSVILRSLKRAAPTLLNVAVLIGFFWLLFAIVGVQSFKSSLRRTCVWNWQSSVFPDLEEFNQNGIEAFQFCGGHLSPNGSLDPLPWIKGDGTPGVNSPKGYICPTNSFCVENDASPYNNTVSFDDIFHSIELVFVIMSSNTFSDLMYYLCDSDYLAAAVFFAVGIVILTLWLINLLIAVITSSFQVIREESRSSAFTAMEEDDLGPEHDAEKPGGHHNEEAHTHAKVLTLKKWYQRMHWVWIAIIIYGLVVQCMRTAYLSDYAFAFLDASELAVTLILLVEILIRFVADWRDFPHHRRNWVDLGLAIITTVIQIPAIKHSGRPYAWLTVFQIMRIYRVVLAVKMTRDLITIILRHVSGVLNLILFVFLFTFLAAIFATQLFRGEFPQEDSEGDVLQVNFSTIYNSFLGMYQLLSSEDWTGVLYNATRFMTDSHTAWIAATFLIIWFILAFFIVLNMFIAVIQENFDVSEDQKRLQQVRMFLQQKELSASSHQGTLSLSTIFKFGYAKRQDPLDFGSAATEMLLKDAVVRDFLDDRMADTEGEAGGPTPGIKRGATDFVNESSGWLEAVRDWVVKKFIHREPNPFYSRLKLTKAYEELDPRTLAQEVMSATEQRKVTQREYLRRHPKYNVSLYLFRPENPIRQFCQRVVGPGRGTERIQGRAPNPKIWYTFSAFIYLAVVAMVVLACVTTPLYQWQYFNEHPHESTRFNWFTFTDMGFAALFTVEAIIKIIADGFWWTPNAFFRSSWGFIDGVVLVTLWVNVITSLYDPGSGSRAVGAFKALRALRLLNVSDSARDTFHSVIILGGWKVISAAFVSLSLLVPFAIYGVNLFAGQMQSCNDGSGAVVNLTDCVGEYMASPYNWEFPAPRQVANSYYDFDSFGGALFILFQVVSQEGWVDVMNSAESITGVFMQPSNFESQGNALFFVVFNLLGAVFVLTLFVSVFMRNYTEQTGVAFLTTDQRSWLELRKLLRQVAPSKRPNNRKKREGWQEWCYRRAVTKNGKWQRSITVLLFIHLILLCLEFYPDPHNWTRARDYIFLAFTMVYIFNIAIRIIGLSWTRFRKSAWDVYSIFAITGTFITTLLMLSDFANRDYSQLHKLFLVSVALLLIPRNNQLDQLFKTAAASFTAIANLLATWFVLFLVYAIALTQTFGLTRFNSNESGNINVRTVPKALILLFRTSVGEGWNQIMEDFASVTYPLCTTGNRYFDGDCGSPEWARALFISWNILSMYIFVNLFISLIYESFSYVYQRSSGLSVISREEIRRFKQAWAEFDPDGTGYISKDVFPRFLGELSGVFEMRIYDGDFSVRALMEDCKETPTTTSTLPVDGAQGSIEVDIGKLNRRLSEMPIDQIRRRRARMNTFYEEVLVSSDPDRGISFNALLMILAHYKVINDNKSLKLEEFLRRRARLQRVEEAVNRNIVVGFFDTLYWARRFRRAMEARKNARMTKVPQFGVPEIFVHGEDDDVAQAKKFAIPSVSITPVEHDRSDTAESLGVGRAPASGSEAGGAESSAPETVMRHRSGSIQNSEAGSEVEGSDQSPSARHKPSPSSGSIQPDWHFAAAMEGAAPGHSPPGSPHLSVDGGNARSRSGSAVSQNEMMGMFTDSAWGQSMRRSVTTKKASDKDKDRRPSHE
>I302_06059-t42_1-p1_transcript=I302_06059-t42_1_gene=I302_06059_organism=Kwoniella_bestiolae_CBS_10118_gene_product=high-affinity cell membrane calcium channel_transcript_product=high-affinity cell membrane calcium channel_location=KI894022_1387272-1394950|_protein_length=1983_sequence_SO=supercontig_SO=protein_coding_gene_is_pseudo=false 150
MTSSHSHSRHDSRTTNRSIAISTSSAIRSSSPSPVASPSSPDGLSRRLSWNRSREDTNLFISNSHPQPPTAGLGLGTPSRTHLLDPRTEERDIVYATSDSGLWGGTHPLQSTEDLNEDIPLSPPPPHSERGFGSKQYGSETSLTSNSGSDIESFHEDRARLTPGQTYDHPGSGSSPGRKNKRSPLGGGSGQSPGKGKKRPYDSNGLARSSTLRKVSKTIRSASVRVVNIMGVDRGKEEDGVQRLGSEDDQDTKREGRENIGLGIRIPDGTNTNTNTNTLRPDPRPPEMGLRGRTLGVFSKRSRVRVAMNGLMKYPYTEPAILILIITNVVVLAIQSAPAQNEPRVDDGYFQTWADYVLLVLFCIFTLEMFARIVVTGLLLDPDRSFRDFLFSPSGVIPTVQRRVGRVNLQRNLSISKTSHRAAWRFHNDPIPNGSSRSHHAHHNGGQPISISKIKEEPKRVIPILPEAPFQSAVAKQKNLALQGRPYLRHSWHRIDMIAVIAYWITFFLAITGYEATANRHIYIFRALSVLRAGRLLVITSGTTTILHSLKRAGPMLITVAYFLIFAAGIFSIIGVQSFKGSFRRFCVLADPNNSTNEIILENQCGGSLDPLTLQNIPYLDLDGSRSSISPKGYICPLGQVCKTTDDNPNNGVNSFDNIFESLVQVIIICSINTWAPVMYSAMDSDFFSSAFYFLAGVIVLNFWLLNLLVAVVVNTFSDIRAETKRSAFGGDESLLGTDPQWAVENKQRKMHNKVLTIYERTEIFWVLLILTDMVTQGTKTSSSSDSMLELLKNLEIAFTLAFDVEMIIRITGHFPDWRSFFLSGRNCFDLFLAVACSIIQIPAIANGGIYPWLTVFQLLRWYRVILAFPRMKPLLNTFFGSFAGLLNMVVFLFLMIFLSALMALQLFRGDIDGNPIDFSQTFNAFLGMYQISSSENWTDVLYNVMGSEGQFAQNWISAIFLCGWMLFSFFILVQLFIAVINENFAVAEEQKRKQQVEAFIRRAEPQSAHISWIDRLNPYRLMSARHNAVKVGTLPPNLVLPLKQNIGADVGSVPNSDVSFVMPDHPGAKGAMRRLLGRDKEESPIPLRNLRRHTTPKFEDLDDDLDDDRGLTDLLPPLNAGPSSDEHMDALRERRNQQADFIAAHPSFDQSLWLFRQNNPIRKFCQACVQPAYGDRIFGRPAHPILQLVVKAIVFSAVVASIVVAAVASPAYRRKYYGQHGYIRGTWFDLTEVALGTVFIAEAGIKIIADGFMFAPNAYLLSLWNVLDFIILITLLINTTTSLIFIGGLSRVTRALKSFRALRLITLFSRLRDTLHAVLFAGALKILDASILMVLYLIPFAVWGLNIFSGLLYYCNDDTVSGKSTCINEYSASSIDDSITYLVPRVWANPALDASKWSFDSFRESILILFESVSLEGWIDVMASLMNIEGRDLQPQNMASQWNAIFMLIFNLFGGVIILTLFVSIIIQNFSTRSGNALLTTEQRQWVDLSKFIKAQTPSQLPKGRPTLPLRAWCYDRATTKDGFWAVSFTWIYYLHILLLMMQDFSENILNEVQFDIIFLCLTVLYAIDLLIRFYGLGLRSFRANGWNIFDVIVITGSFATTIPALQAASAGLPGNQVNIQLQKLFLVSISLKLVQRISSLNQLFKTSVASLPAIGNLFLLWATLFIWFAIMYLEVFGLTKMGNNAGTRFQNYYSFGNALIMLAFMSTGEGWNGYMHDYTISPPRCTENSNFLESDCGSAPGAYTLFISWNIVSMYIFLNMFTGVVVESFAYVYQMPGGSSLNRAEMRAFKRLWAEFDTQRTGYIKRKDFVRFFSRLTGVFEVRTYPIEYSIPNMIRNALPDPIDNASGKLFVATGVRRAVDIRRVEDQIAHIDYRQVRERRLLFSRLYSEAKISEENGRGISFTSMLMMLAHYKLIDDEKALQLDDLLVRRAKTERVTDLVNLDRVRGLLRTIYWRRRFLASRDERRRTLNAEAEGALPES
>I303_05417-t42_1-p1_transcript=I303_05417-t42_1_gene=I303_05417_organism=Kwoniella_dejecticola_CBS_10117_gene_product=high-affinity cell membrane calcium channel_transcript_product=high-affinity cell membrane calcium channel_location=KI894032_1369134-1377485|_protein_length=2180_sequence_SO=supercontig_SO=protein_coding_gene_is_pseudo=false 151
MTSRSSFSHSRKHSRSTNNSIAISTSSAIRSNSPSPVASPSSPTHEGLSRRQSWNRSREDTSNLFLHSQSQSQPNTAGLGIGLPIPPPSRTHLLDPSSAAAEERDIVYANSLPTSDIWGGTHPLQVQSQESLVPDSGPSPVEEEISLSPLHPANLPFGTNRKYDSDSSQSDLDLPLARDSFHEDRERLTPGQTYDVDYSASAGPSNSNSNSNSKKSSPLSRGSPGKKRKPYDENGLARHSTLRKVSKTIRSASIRVVNIMGVDKEDDAHAHARNGGVERLGSDDDDEETEHTPKKESIGLGIRGVATIPEPSRPDPRPPEIGLRGKTLGVFGRDSKVRIAMNNLMKYPWTEPAILILIITNVVVLAIQSAPALNEPRVDDGYFQTWADYALLVLFCIFTLEMFARIVVTGFLLDPDRSLRDFLFSPSGVIPTVQRRVDRAQNNLQRNLSTRSRNTHRAAWRFHNDSNGSGTGSGTGVPRYGQNNSGLSISKLKEEPKRVIPILPEAPFQKAVAKQKNLALQGRPYLRHSWHRIDMIAVIAYWITFFLAISGYESTANRHVYIFRALSVLRAGRLLVITSGTTTILHSLKRAGPMLITVAYFLIFAAGIFSIIGVQSFKGSFRRVCTFTDPNNATNEVVLEQQCGGSLDPDTLLQLPYLNLDGSPSSISPKGYICPLGQLCKTADDNPNNGVSGFDNIFQSLVQVIIICSINTWAPVMYQAMDSDFFSSAFYFLAGVIVLNFWLLNLLVAVVVNTFSDIRAETKRSAFGGDENLLGTDPQWAAENKQRKMHNKVLTLYGRTEMFWVVLVLADMVTQGTKTSDSSQSMLQLLKNLEIAFTLAFDLEMVLRIIGHFPDWRSFFLSGRNCFDLFLAVACSIIQIPAIANGGIYPWLTIFQLLRWYRVILAFPRMKPLLNTFFGSFAGLLNMVVFLFLMIFLSALMALQLFRGDIEGDPIDFSQTFNAFLGMYQISSSENWTDVLYNVMSSEGQFKQNWIAAIFLCGWMLFSFFILVQLFIAVINENFAIAEEQKRKQQVEAFIRRAEPQSAHISWIDTLNPYRLMSARHNAVKVGTLPPNLVLPLKQNVGADVGSVPNSEGAWGDKAGAKGAMRRLLGRDKEESPIPLRNLRRHTTPKFEDLDGDLDDDRGLTDLLPPLNAGPSSDEHMDALRERRNQQADFIAAHPSFDQSLWIFRQNNPVRQFCQACVQPAYGDRIFGRPAHPILQLVVKTIVFSAVVASIVVAAVASPAYRRNYYGQHGYIRGTWFDLTEVALGTVFVAEALIKIIADGFMFAPNAYLLSLWNVLDFIILITLLVNTTTSLIFIGGLSRVTRALKSFRALRLITLFSRLRDTLHAVLFAGALKILDASILMVLYLIPFAVWGLNIFSGLLFYCNDGDVSGKSTCIGEYSASPIDDSISFLVPRVWANPTLDASKWSFDSFRESILILFESVSLEGWIDVMASLMNIVGRDFQPQNMASQWNAIYMLIFNLFGGVIILTLFVSIIIQNFSTRSGNALLTTEQRQWVDLSKFIKAQTPSQLPKGRPTLPLRAWCYDRATTKDGFWAVSFTWIYYLHILLLMMQDFSDNILTEIQLDVIFLCLTVLYAIDLLIRFYGLGLKSFRSNGWNIFDVVVITGSFATTIPALQALSAGLPGNQVNVQLQKLFLVSISLKLVQRISSLNQLFKTSVASLPAIGNLFLLWATLFIWFAIMYLEVFGLTKMGNNAGTRFQNYYSFGNALIMLAFMSTGEGWNGYMHDYTISPPRCTENSNFLESDCGSAPGAYTLFISWNIVSMYIFLNMFTGVVVESFAYVYQMPGGSSLNREEMRAFKRLWAEFDTQRTGYIRRKDFVRFFSRLTGVFEVRTYPIEHSIPNMIRNSLPDPVDNASGKLFVVTGVKRAVDIRRLEDQIAHIDYRKVRERRLLFARLYSEAKISEEEGRGISFTSMLMMLSHYKLIDDEKALQLDDLLVRRAKTERVTDLVNLDRVRGLLRTIYWRRRFLASRDERRRTLNAEAEGIPAIVLEPMPATPPLEELDRNPFHDISLSRERERQPAAGLREITPSPPQSRSSSPTHSLSHSPEIPGSTGSQSHPLSPEVTFNNPAVSRHSPALSVGSTGNTRPRSHQSRPSFGRQGSNGSMLSSEDAHYRRESPTEEVVAEDYFDSMATSVWGDMMREAVDKEDA
>I317_02590-t43_1-p1_transcript=I317_02590-t43_1_gene=I317_02590_organism=Kwoniella_heveanensis_CBS_569_gene_product=high-affinity cell membrane calcium channel_transcript_product=high-affinity cell membrane calcium channel_location=KV700181_131505-140112_-__protein_length=2186_sequence_SO=supercontig_SO=protein_coding_gene_is_pseudo=false 152
MFNPPAGGPGHTHTRNPNSHSRHASIAISTSASTSTFPHRSTSPSPVASPASPTPDGLSRRLSWNRPREAVRGGGPQDHQNLYPPSSQSNSVPLAGLGGSGPASSSRTHLFDPREERDIAYAGLGNGADIWGDTPYTGQNNINPSPLTSPLPTSATSTPFDEFLPAPSQVHPGAPFFRKYDSEISLASADTVSDRHRDSFDQATERLTPGPAALGYDLSVPNNSVSSSPGRSSGNNNIKNSGSPGRSPGKHRKPYDANGLARSSTLRTVSRTIRKASGRVVNIMGVDRDKDKDRDPGHGLKRLASNDDDEEEEEDINAKRGGGQDEERGTIGLGIQGTDVPPSLRPDPRPPEGLRGRTLGVFGRNSKTRKAMDGLMRYPATEPTILILIILNVVVLAIQSAKPLNEPRQDDGYFQTWADFVLLALFCIFTLEMFARIVVTGLILDPERSVRDFLYGPAGMIPVVQRRFGRAQSNLHRNLSKSKTSHRAAWRSHSESLTRAAGTSVALSKNATKDDKKRGIPLPNLPEAPFQKAIANTKSLSAQGRPYLRHSWHRIDMIAVLAFWITFFLALTGYEATADRHVYIFRALSVLRAGRLLVITSGTTTILHSLKRAGPMLITVAYFLIFAAGIFSIIGVQSFRGSFRRACVLTDPQNSTNQITLERQCGGYLDPETLLNVPYLDSDGDPSTISPKGYICPLGQVCITTDSNPNNGVNSFDNVFASLVQVIIIVSVNTWAPVMYSAMDSDFFSSAFYFLAGVIVLNFWLMNLLVAVVVNTFSDIRAETKRSAFGGDETFLGTDPQWAAEKKQRKVTNWFLRLYEKTELFWVLLIVADLVAQGTKTAESSQDMLQLLKNIEIAFTLAFDLEMIIRVIGYFPDWRSFFSSGRNSFDLFLAITCSIIQIPAISSGGVYPWLTVFQLLRWYRVILAFPRMKPLLATVFGSFAGLLNMVVFMFLMNFLGALMALQLFRGDLEEGDTITFSQTYNSFLGIYQIFSSENWTDILYNVMGSEGQYKQNIIAAIFLCGWFLFSNFIVLQMFIAVINENFAIAEEQKRKQQIEAFIRKAEPQSAHVSWIDRLNPYRLMTARHTAVKVATLPPNLVLPLKQNIGADVGNVPTSDLGAWGSTSGAKGAMRRLLGRDKEESAIPLRNLRHSTSAKSQELDGDNDDDRGLTDLLPPLNAGPSTDEHMDALRERRNQQADFIAAHPSFDQSLWIFKQSNPVRRFCQACVAPAYGDRIFGRPAHPVLQLVVKTIVFCAVVASVTVAAVASPSYRRGYYAENGVFRGTWFDLSEVALGMVFVIEAAIKIIADGFMFAPNAYLLSLWNVLDFIILITLLINTTTSLIFIGGLSRVTRALKSFRALRLITLFSRLRDTLHAVLFAGALKILDASILMVLYLIPFAVWGLNIFSGLLYYCNDEDSTGLATCSGQFSTSPVDNSLPYLVPRVWANPTLDESKWAFDSFRESILILFEIVSLEGWIDVMASVMNISGRDLQPQNMASQWNAIYMLIFNLFGGVIILTLFVSIIIKNFSTRSGNALLTTEQRQWVDLSKFIKAQTPSQLPKGRPNLPFKAWCYDRAVNKYGIWANIFTWIYYIHMLLLMMQDFSNNILTDVQLDLIFLILTVLYAIDLLVRFYGLGFKSFRANGWNLFDVVVITGSFATTIPALQAASAGEAGNQVNIQLQKLFLVSISLKLVQRISSLNQLFKTSVASLPAIGNLFLLWATLFIFYAILFLEVFGLTKAGNSAGTRFQNYYSFGNALVMLAFMSTGEGWNAYMHDYTISYPRCTESGNFLESDCGSAPGAYTLFISWNIVSMYIFLNMFTGVVVESFAYVYQRPGGSSLNREEMRAFKRLWAEFDTERTGYIRRRDFIRFFSRLTGVLEVRPYPIEFSIPNMVRQALPDPVDNATGKAYVVNGVKRAVDLRRVEAQIAQIDYRRVRERRQLFSRLYNEARISEEPNKGISFTAMLMMLAHYKLIDDEKALQLDDLLVRRAKTERVTDLVSLDRVRGLLRTIYWRRRFLAGREERRRQLNAESEGIPAIVIEPMPSTPPMEELVEDRNPFHAPAALERERVREREGERASRSPSVSPSPPRSSPVSRQASPRASLDATPGIGVGMGASAGIGVGSHPLSPDVTLNQSLSRHSPALSIGSAAGLPTSAGQGRPSVSRQMSNGSMLSSEDAHYRR
>CAG99760.1_transcript=KLLA0_E16083g_t1_gene=KLLA0_E16083g_organism=Kluyveromyces_lactis_NRRL_Y-1140_gene_product=unspecified product_transcript_product=unspecified product_location=CR382125_1432567-1438476_-__protein_length=1969_sequence_SO=chromosome_SO=protein_coding_gene_is_pseudo=false 153
MEGGSSRSRSRSRRNSVGASFLDLPINSDTASDEANAPNLDRISRLQPPVMTFSAADDDDDKKGLIIEEESLRSFNQDPSTDSLLNANSISGGSNMLSITDDDLQDFKHLQDDVKNILGGDTSQWLRKPTSDGHSERSRSTRGSRRSSIHETAPVARDHSSDLFTDDYELQSIPIGTDTPSVNAFGYHSSYQTSTGSIHSNHTRNHDDVGSAPTDTYDNTINDEEDDDPGIDRTIERHLQLYGKSLGFISPDNRWRLKCASILLKTWYKAFSMLVLTLYTIFLAHSVFFGSTASGEKDFSAPSSVFSYVATLIFNSFFTFELIAKVIAFGFWNDSDLMNAIGKNYVSFWDVTGIRKFYRFLETHYSSKFIHSIIPIRALFQETIDEKKSAALKSSVTVADFRNVKSPVDIPRAFTRSSWGRLELLSTISAWLAYGLSINDYDDVHGLRLFRSLMAFRILKLVDLDSGLVSILRALKYGIPELLNVGFMLLYFWVFFGILGVQTFKGSLKRQCVWFNPNDPSDYYQYDMQFCGGYLNAETLEPMKYVFADNSEGPLAKGFLCPANSKCISNANPYNGRISFDNIVNSMELVFVIMSANTFTDLMYFTMDTDNMAACLFFIVSILCLTVWMVNLLIAVLYSSFEVVHEKYTIDKFSTQDNYLVFNVKRLAHLIKSKSDTTKSPAWAERGIRLYEKLEWFFVLAIFTSICALASMKSHSSDQSAQDIFSVNQIVSCILVVETILRLILYCKTPWKFLAKPNYVYDFIISIICAVLSFNSLRISLGQTSAWLLFFPISRFYRVVILFSVTRNLWKKVLKNAIVIWNLSAFYFLFVFLASLIVLLYFDGTLDADDMEDTPFGFYSLPNAFLTLIKIASTENWTDSLYALQRDSPTLFSALFGSVLLILWFILSNFVVLNVFVAVIAASFDIEEEDKRLLQIKHYLKVTYPERIREFSVVPLLERIRRKFLRKPQIDDSEDFRQFLFRGTAILSIAQNYEGFNMDLSEDKDHQFADRNVKSSFWNRILWRLKALNFYKTNPFFKDPKVVFVQSDDTTPSNRKYTLKLNDWEEEKLRFLKQHPNFNNTYFIFPPNHALRRFCQRLVPPSYGKRTNNRVFFDDTTNKVGQKRFFYNIEKDIFVFVTFVATLLMVIYSCYVTPLYRMNHNKKWNWTTYFEPVFVPLFTIEFLVKTIADGFIYTPNAYCLNPWNRIDLVVLIALWIDFFAWLLGNGELARIIKAVSALRALRFLTISSMARMTFKQVMFDGLTYIFGACAVAFSILFPYTVWGLNVFRGRLGVCNDGDLSYGECYNEFTNQVFHWDILMPRTYADPILHLNSFSSAFRSMYEIVSLEGWTDLLQNMMSSTGVGTPAELFASPYSGIFLILFNFLSMVFILNIFVSFIVGNNARMKGTAYLTLAEKSWLEVKRLLSQVCPDPMPNVFKMNAVRRICYLWAVEKRNFYFSVLMQFMLYLHILTLLMSKDQPYGKLPTNQNIQFMVTTSFLLIQEVMHIYGKSMRLYARKRWNIFRCVVVMFAFATNIYELIVDHVVVGISNARDVFQLGIFLLVIPQNDTLNELMNTATASLPSIFSLVYTWFILFLVYAIALNQVFGVTKLGPNTTGNINCRTVTKSLILLFRCSFGEGWNYIMNDLTIEEPFCYSEADGSYTDCGSKAFAYALLMSWNIISMYIFVNMFVSLIVEKFSYVYHREENKHSPASQEEVRKFKVAWREIDPDGVGQFDVAYLPKFMHSFDGPLSFKIWEGRLTVKSLVSKYMKVNPNDPYDVEIDHFGLSKELSSIDYQKVNARRLDYNRFVHEIQLGNKRYNAVQFNQLMETVPLYTTYNKTECLGIDDYVKNLYDMNKVDKLIRNERNYDTMLMVVARWKFLLNRRGKIQLPKIMVPISSYPNGSTEDFELEFKSPVLNTQESEFMWSPGRRNNHWFEEDESSSKENTSRTLIKDTSTKPGTTDSSSSSS
>OCF67719.1_transcript=I203_03417_t1_gene=I203_03417_organism=Kwoniella_mangroviensis_CBS_8507_gene_product=high-affinity cell membrane calcium channel_transcript_product=high-affinity cell membrane calcium channel_location=KI669476_1020776-1028794|_protein_length=2116_sequence_SO=supercontig_SO=protein_coding_gene_is_pseudo=false 154
MASSARHSRHNSRNTNHSIAISTSSAIRSSSPSPVASPSSPTPNSDGLSRRLSWNRSREDTNLFLSQPPVTSGLATPSRTHLLDPRTEERDIVYVTSGNDIWGGTHPLQSTEDLNTPIEDIPLSPPRNRNFGSKQYESETSLGSNSGSDIESFNEDRERLTPGQTYDHPSHSSPGQKKRSPLSNGSSPGKKKRPYDEKGLARSSTLRKVSKTIRSASVRVVNIMGVDRKENDGVERLGSEDDEEDTKQKGRENIGLGIRIPDVGATTTQRPDPRPPEIGLRGRTLGVFSKNSRTRKAMNNLMKYPYTEPAILILIITNVVVLAIQSAPAQNEPRIDDGYFQSWEDYVLLGLFCIFTLEMFARIVVSGLLLDPDRSLRDFLLSPSGIIPTVQRRVGRAQNNLQRNLSKSKTSHRAAWRFHNDPTNGSSRTYRHNGGPSISISKIKEEPKRVIPILPEAPFQSAVAKQKNLALQGRPYLRHSWHRIDMIAVIAYWITFFLAISGYEATANRHVYIFRALSVLRAGRLLVITSGTTTILHSLKRAGPMLITVAYFLIFAAGIFSIIGVQSFKGSFRRFCVLTDPNNSTNEIILENQCGGSLDPITLQHVAYLNLDGSRSTISPKGYICPLGQVCKTTDDNPNNGVNSFDNIFQSLVQVIIICSINTWAPVMYSAMDSDFFSSAFYFLAGVIVLNFWLLNLLVAVVVNTFSDIRAETKRSAFGGDESLLGTDPQWAAETKQRKMHNKVLTIYQRTEIFWVLLILTDMVTQGTKTASSSASMLDLLKNLEIAFTLAFDVEMIIRIIGHFPDWRSFFLSGRNCFDLFLAVACSIIQIPVIANGGIYQWLTVFQLLRWYRVILAFPRMKPLLNTFFGSFAGLLNMVVFLFLMIFLSALMALQLFRGDIEGDPIDFSQTFNAFLGMYQISSSENWTDVLYNVMGSEGQFAQNWLSAIFLCGWMLFSFFILVQLFIAVINENFAVAEEQKRKQQVEAFIRRAEPQSAHISWIDRLNPYRLMSARHNAVKVGTLPPNLVLPLRQNIGADVGSVPNSDGAWGNTAGAKGAMRRLLGRDKEESPIPLRNLRRHTTPKFEDLDDDLDDDRGLTDLLPPLNAGPSSDEHMDALRERRNQQADFIAAHPSFDQSLWIFRQNNPIRRFCQACVQPAYGDRIFGRPAHPILQLVVKAIVFSAVVASIVIAAVASPAYRRKYYGQHGYIRGTWFDLTEVALGTVFIAEAGIKIIADGFMFAPNAYLLSLWNVLDFIILITLLINTTTSLIFIGGLSRMTRALKSFRALRLITLFSRLRDTLHAVLFAGALKILDASILMVLYLIPFAVWGLNIFSGLLYYCNDDSVSGKSTCVNEYASSSINDSITYLVPRVWANPALDASKWSFDSFRESILILFESVSLEGWIDVMASLMNIVGRDEQPQNMASQWNAIFMLIFNLFGGVIILTLFVSIIIQNFSTRSGNALLTTEQRQWVDLSKFIKAQTPSQLPKGRPTLPFRAWCYDRATTKDGFWAVSFTWIYYLHILLLMMQDFSENILNEVQLDIIFLCLTVLYAIDLLIRFYGLGLRSFRANGWNLFDVVVIAGSFATTIPALQAASAGLPGNQVNIQLQKLFLVSISLKLVQRISSLNQLFKTSVASLPAIGNLFLLWATLFIWFAIMYLEVFGLTKMGNNAGTRFQNYYSFGNALIMLAFMSTGEGWNGYMHDYTISPPRCTENSNFLESDCGSAPGAYALFISWNIVSMYIFLNMFTGVVVESFAYVYQMPGGSSLNREEMRAFKRLWAEFDTQRTGYIKRKDFVRFFSRLTGVFEVRTYPVEYSLPNMIRNALPDPIDNASGKLFVANGVRRAVDIRRLEAQIAHIDYRQVRERRLLFSRLYSEAKISEENGRGISFTSMLMMLAHYKLIDDEKALQLDDLLVRRAKTERVTDLVNLGRVRGLLRTIYWRRRFLASRDERRRTLNAEAEGIPAIVLEPMPATPPLDEIDRNPFHNLPGELRETTPSPPQSRMSSPTPSPEVLSTGTHSHPLSPDVSFNNNASMSRHSPALSVSSTTGNRPTHQSRPSLGRQTSNGSMLSSEDAHYRRESPTEEFIADDYFDSMATSVWGDMMREAVDKEET
>XP_022677151.1_transcript=KLMA_60066_t1_gene=KLMA_60066_organism=Kluyveromyces_marxianus_DMKU3-1042_gene_product=calcium-channel protein CCH1_transcript_product=calcium-channel protein CCH1_location=AP012218_155862-161849_-__protein_length=1995_sequence_SO=chromosome_SO=protein_coding_gene_is_pseudo=false 155
MSERGSPSKSNNPRDGRAIQGKYGSHLRLPESTASFETNGSESKANDSLLINDESSISVDLMPSEDLSQGLMAHGDDDNILTIENEDLQDFKNLQSNVKNILELDTSEWLRRPIADHCSERSPNHSPTRNSGYRSRSRSRSRSRNRSPRRSMASSSHGIVFGQNIFERNDDSNVLNDEYELQDVFIGDDGSPAKSQASYNIDNRSTGTSGDLDDAQYGFHGDEGEDRDDYSGDDSSDASEYSKPVEEHLQLYGKSLGIISPFNPWRLKCAKLLLHKWYRPISMAVLLFYTIFLGHGVFHGAYGSSDLLFQSKYRTGVYIASIIFNWLFTFETIAKIVAFGFWNDEQLMRATGRKYDSLWELTGILKFYRYLETTYSPEFIHKIMPIRALIEETPEQKKKAAMKSSVTVSDFRKVSDPVKLPRAYTRSSWGRLELLSTFSAWMALLLSINNYDDKHGARLFRPLMAFRILKLVDLDQGLVSILRTLKYGVSELLNVGFMLLYFWVIFGVLGIQTFKGSLKRQCVWSNPNDPSDTYQYDMQFCGGFWNTTNHKIENYIFADNTKGPMAKGFICPPNSKCISNANPYNGRISFDNIINSMELIFVVMSANTFSDLMYYTMDSDNMGASLFFIFSIFFLTVWMVNLLIAVLYSSFEVAHEKYTNNGSDVKENILVSYGRRCRAFIQAKANESPLPKWAERAFRIYKRVEWVFVLTVLINICAFATLKHNGSASRTKNIYTINRVTSVIMFVETVIRLIIFCKTPWKILSSPSYIYDSITSLIWLIMSISPIQEKLGKDFDWLTVLPISRFYRVVILFSVTRNLWKKVLKNALVIWNLSAFYFLFVFLASLIVLLYFDGTLNRDDMDDVPYGFYSLPNSFITLFKIGSTENWTDSLYAMQEHAPNLFAAFFGSTLIILWFILANLVVLNVFVAVIASSFDVEEEDKRPLQIRHYLKVVYPEKIRNFTNVPLLDRIRRKFSKRKVNNSEDFKQFLFRGTAILSIAQNYSNINTEGVMDNNESSELPNPELNYLKRVLWRIRAYRSIKSNPFFKEPKVVFVESKDSNKQNTLKIQEWEDEKLTYLREHPSFNNTYFLFPPNHGLRKFCQKLVSSSYGKRTNNKIFFDDTPNKVGNNEFFSHFGKDLVVVVTFISTVLMVYYSCYATPIYRKTHHDKWSWIMYFEPIFVSLFTIEFLVKTIADGFIYSPNAYLLNPWNRIDLLVLIALWIDFISWLTGDGTLTRIIKGVSALRALRFLTISSMARATFKQVMFDGITYIFGACAIAFSILFPYTVWGLVIFRGQLGVCNDGDLSYSQCYNEYSNTVFKWNILMPRSYGDPVLHLNSFSSAFRSMYEIVSLEGWTDLLENMMSTTGVGQPAKLFASPYNGFFLIMFNFLSMVFILNIFISFIIGNYSRLKGTAYLTVAEKSWLEVKRLLSQAKPEPMPNFFNMGRIRRICYLLVVEKKNFYFSAFMQIILYIHIFGLLLSRDQPHGHLSTNQNALFMLTSSTLLMQECMHIYGLGVRLYVRKKWNVFRALVLLFAYLTNIYQFVAKHFIPYASNGRDILQLAVLLLIIPQNDTLNELINTATASLPSILSSVYLWFILFLVYAIALNQVFGLTKLGPNTSRNINARTVTKALLLLFRCSFGEGWNYIMNDFTLEEPYCFYTEDGTYTDCGTKAFAYTIMMSWNILSMYILSNMFISMIVEKFSYVYHREQKKDSPANQEEIRKFKAAWKKYDPDGVGEFDIQYLPKFMHSFDGPLSFKIWEGRLTVKSLKENYMKVNPNDPYDVKIDFDGLNKELSSIDYEKVKARLLEYRRFIHEIKLESKNHDCVQFQHLIRTVPLYTAYDKTECLGIDDYVKAMYNINKIDRLIENENNYNALRMIATRWKFVVRRNKIVLPELKVPLSSYPYAFASVDDIDSTKSPIIKTQETNLLWSPMQQKKSWFGEKDSERLGKDNNDYPSSSAGPLMKDYPVVHFRGKPRSSSSSSVSSQASVVSD
>CDH49951.1_transcript=LCOR_01676.1_t1_gene=LCOR_01676.1_organism=Lichtheimia_corymbifera_JMRC_FSU_9682_gene_product=related to cch1-calcium channel _alpha subunit__transcript_product=related to cch1-calcium channel _alpha subunit__location=CBTN010000005_36599-43820|_protein_length=1954_sequence_SO=supercontig_SO=protein_coding_gene_is_pseudo=false 156
MSISRNHLQGGSSSGDISRLSSNNPYRDLEAQQHPNLVNDATPIQQPAPSSSRPPNAFMTFAVRERPKPDVSVVRRNTIATNPVPIEEFDAIFDEQQQPLYRRPSRAESIASLAAHSQYDSNEEQDYSDTARLTANMAGDDPSPTPQQQPRRNQSLRKVATVLRRVSRRVVNNNTMATIDEQPMIQESIPMTSTSKDTTSSSPPPPPPPPTTQIMPLVQRQRKSRAIVLAGKSLGIFGPENPLRRMFAKMLQWRWMETLMMLIIAAHGIVLLVVGWGNNPEPEPPAHWGETWDQFVLLGIFCFYTLSVSIRIITFGFLFSPKPIEVTDEDGSFRSVIPPLAFMRHSWNRIDLLSVMCYWIDLGLTCAGQVIIGDTRRILIFKALSAMILLRLLLITNSNRVILQSLKKAGPLLVNVSSFVLFFFVIFAIVGVQAFKGSFLRHCVWHDPDDPTNVQELQQYCGGYMEDGVEKPYLLKDGTPGPWSKGFICQEGLVCQETENPFGGTISFDNIFSSMLIIVIIAGNQTWTDRMYDMMDAEYFVVSLYFTVIVIIMNYWLINLFVAVINEMFAKVREDSQHSAFTASRGKPVLADAAEGWSIGQGGTGKSGSKYRLLANLVRYTKPFWVLLVAIDLIVMGLKNNDMTDEQLQLIDTAELIFSIAFLIEIILRFFAEFPHWRKFFHSKANRTDLLIAVVTCIIRIPPIHDNRPLYAWLTGFQVLRIYRVVLSIPRIRTLSVRVLGSAWGLINLVFFIVLATILCAIMAFQLFEGMMNDSDEEMRFFSIYNSFVALNQLFSGEDWTTVLYNAMESSVPSRTAAITALFLVLWFLCSNFILVNMFIAVLMENFETAEEEKRMRQVDQYARQQEHVEKHDPVISRWNIYRYFRAKPKGVNVGNMPTNLVLPAKKTVIRDFMNADMIKSHADMEKQPGVLQGTRPRDTKRFSGVRGFLDNLLHRGAHNSTSASPNGTRKSFMLDDRNPLDQFHTFYDTRKSADMDPASIRQILEAPRDATAAGIAEAVMLDVEERRAQRQEFIAAHPTYDKSLYIFNPSNPIRRWCQMMVPPSRGERYFGAQPSLVASWIFFGIISCSVVTTVVLTIYNSPVYQLKNRDNPAHLMVFSHIDWAFTFIFTAEFIIKVIADGFLLAPNAYLLNGWNILDLFVLISLYLSNFGNFASSTGVERAFRAFKALRALRLINLLRPAREMFTVILVKGLPHIIDAGILCIFLIIPFALYGQNLFQGLFYFCNDDGDDITTKSLCVYEGMLGTQEPMPEDTEIYAPRIWDNPYVYSFDSFWKGLLVLVEIASGEGWIDVLEVSMSIVGKDMSPQQDASQLSGIFFMVYNIAGSIMVISLFLGVVLENFSRRNGTAYMTADQRRWLDLKKLLSQMRPAKRPRKIPTSWLRKWCFDVVVDKRSKFYKFMTGVIVLNILFLCTEFDQDDDIPGYNTARGYVFLLFVGIYWIEIIIKFLGLGWNSFRRNLWNLYDLIVVSGSTVTIITSFGDQEQQVTVEAQKLFMTALCFKLVQRSDSLNQLFTIIAASAYQIVNVFAVWFIVLTTYCIMFMEIFALTKYGTQATTEHVNFRSYANTMISLVRFSTGEAWNTVMHDFTVESPNCVVSDNYLDSDCGSKSWAYFLFLSFNIISMYIFTAIFVAVVADNFSYVYQIASNFSLVNRDEIRKYKKAWADVDINRIGYIEPKQYIGFWRKLSGAFRIRIYDHEFSYKSLHEECALDERLLDPSENQYQVRVDLRRLRARLNGLDKAEIHQRKHDLDCLYWEAALSEGPKGVSFNEMLLMIARRKLVIPENAFLLEELLNNQKREEAVEALIKIDRVKGMIETIALRKKFLKHLESKKKSRVAAPPAILVNQHRISRPLNMMDLYSAPPTPATPTADFSSRMYDDNASMGSGGDLRSPTFDRSLQAGPYHPRDSEATGRTSESNEHVVWHDMLQNELKQ
>CDH56791.1_transcript=LCOR_07804.1_t1_gene=LCOR_07804.1_organism=Lichtheimia_corymbifera_JMRC_FSU_9682_gene_product=calcium channel subunit cch1_transcript_product=calcium channel subunit cch1_location=CBTN010000041_75691-83941_-__protein_length=2221_sequence_SO=supercontig_SO=protein_coding_gene_is_pseudo=false 157
MPDPESVPNSPNGDLHMGSPSSPPVPQITLTRANDTHSRPSTSTQLPTPSPHSPHSLSPTLGRPSTTASNSPPPLPLTRDLLQRKNKLDALLRDGNRQTQPRQYPTQTPIMTFGTDSNIMVDERVTAGLGISTPTPTSAGLGISTPQQQQHTTTASNVRHRRHSTRPSISTNMATIMDHEKRSGNRKTPPASPHITNEFYSWIHDIDLKAPPGHSTSIKDHIMMFSGYSSRATSRSASSIHNSIFDEKKDMYYADTTTPSISPPPYSQYHSSPMHHVPDLIRPHYGHQLLSYFFEAAKRVVNLRGPEEIDDLLQSNGISPPSSSSSYPRTPRRHHRDDHDYYHPEPSLQKRISNGTSFDKRSVFSSPALSLADAPSSLAGPGVVGGGQLDKRSLYSDYPSTAKQESRHTAMSLKEMPPIIPPPASSSSSSSSPSGPLGGNSLCMFTPNNRIRRYLWHNVIQSCYVEAFLFIIIMLHYFLLICDPIYENQQKTIFGAQWTHYAILGIQVIYTLEAICKIIVYGIWLPPTISTSKCFWFRRWLISLFSKNGNETSNLSEEEAQQTTTKERPLTHRPYISGFANTLDVISIISYWVDFGLMIHGYPYCSLFKAIGASRPLRLAMIFKGTATILRSLLVSWDMLKDVLGFIFFFLVLFALIGLITFKGVFSRRCYAMGSDGQYTLVEPPLHCSGYYSGTTVMGAYNPDTDSHSYAGLGGYICRNDQICMENQDNNPNFGFVNFDTIYFALLAVFSSMSLELWTELMSQNMDADSNAAALFYCLVAYVLSFILIFMIFAVITSGFSRVRAAHRVSAFTGKKKSYRVLHSVQGEEEEFMWRFEDPTAFDQGRTRRIKQLLISLVKSRAFFYFGVLLVSLDIGFMCARSAHASEYVLEMIDNAETAFTFLFALEIFIRIIGAPSWTQFWYSGRNKFDLFLVIVTCVIQLPMIQDSESYKYLTIFQCLRAYRLFIGIPRVRRLLSAALGNGEGVIYVVIFLLLLTALFAPIFMQLFGGDFGFIDEDESELRCDTFWQSYLTLIMIYTSETWTDFLYNAMESQPNFSAVYAAIITSGYFAFARYVMAGLYIAVILENFELEDEFIKQYQIRQFIQRRTHTGVHRFQSIINKVFGSMYLKSKKKQVNVRRLPAGLTASMDKNALTDLLVGQPTTEPAHEKSKVVAAKQDRPKDLFDKIFRRRQKQEESSQAKKSDMPSPLDPFAHDVPDDDYELIVEEENRQATEAEVPTSKSLFMFSSNNKVRRFCKMLAGSSANGRVERKNLFNWFIMACVLASILLVILDEPSTRLMRQDTIRQSAYRVADMTLSIIFVIEIIVRIIADGFILPPDAYLRNAWNRLDFIVVILNLAALFAGDGDLSRALGTVRSLRVLRLIRYFSGMRDVFVDLFHAFPLMLDALLLVFLVMIFFSVYGVNMLGGRMTACNDDEVEGRSTCIGEFINNVGDDDDATINILQPRVWAIPEGGMYSYDDFPIALAHLFSLSSTEGWVDSLFYAMSAPPEPDIQPSFDWNGPSVYHSIFYVVFMVVSHGTLQLFVGVIIEKFKQRAGITTMTTGQRQYADLLRQLAEIKPTPKAQAPNNRIGHWCHNLVVSKRGLFNKFMMSVVILNICVICTEFQNQPEWLTTTQDYCYLVFIILYIFESIAKFIGLGWKKWSKGKWNWYCAFIAVSAFVLTILRFALPDLWTLRLERYCLVLAAFRLGEGIDALQTLYHTIRMSLPKIIRVTAVFLLVLCLFAMIFMELFGLTKYGLETNEHNNFRDYGNALLLLIRVATGEAWNIVMMDSTVQAPNCVASDDYLLTDCGSPAWAFFLYNTFYLVCTHIFLNLFTAAVLSNFEYAYETRSRFTLLSKDDLRSFKSAWSEVDPSGSGYIQREDVVKFLSLLRGRFRMCIYDDRHSIGNLQKLSQQGIPDSFIINEKPSGFSSATNVGLPIPYNIDIVNKSLSKIDSVALRRRRRDFNLCYLEIIGAESSRGISFEDVRTIMSYRFVDIEEALPIDALIVRLEKQDQVSKAYAAERARGVFLTLLQRKRYLHALWQKKNEEEMLKLGISTKSPLQLDTSAAGLSPKSPRMANQWKNRSPVPTIVIEDAPPSPRLVSDYASPASLTIPLSPMSNYSFETQYGSPIGQGGGADSLNVAIGTTSPQYSPFPSTDQEENISLPGALSPNSPYSPTTLRQNWRVIDGNASMSSELAESLMDSLERNAWADMLHDNH
>CDH59759.1_transcript=LCOR_10564.1_t1_gene=LCOR_10564.1_organism=Lichtheimia_corymbifera_JMRC_FSU_9682_gene_product=voltage-gated ca2 alpha1 subunits_transcript_product=voltage-gated ca2 alpha1 subunits_location=CBTN010000075_5790-12328_-__protein_length=1716_sequence_SO=supercontig_SO=protein_coding_gene_is_pseudo=false 160
MSHSKRHWHDLDTPDYHLMTSDDDLEDDHSESSSLLPRQQQHNAYNTLDNDDTATSSTASLLPGQETPSKSLGVFGPEIRNYLTQILLSSWMETIFLLMLLSHCTILLVVGRGTDPNPEPAARWGQSWDQYALLGIFCFYTLHVLTRIVAFGFLFSTPSNMAFMRHSWNRVDLVSVISYWIDLWLTCTGMVITEQQRILAFRALSTLILFRLLLATQSCRIILQSLKKAGPLLVTVTSFVLFFSIILAIVGVQSFKGSYLRKCVWQDPNDPSNYQVMQQYCGGYMQNGTEQPYLLLDGVTPGRWAKGFTCQEGLVCRETENPFGDTLSFDNIFGSMLIVTITAGSQTWTEPMYDMMDAEYVFASIYFILIVFIMNFWLMNLFVAVINEMFAKVRQESKRSAFTTTSTTPVLTESQEEGWTIYGGIPSNSNDTFLRDLCRFTRPLWLLAIAADLIVMGWKNNDMSPEQLEVIDQAELGFTLAFLVEISLRFASYWPQWRRFLRYKRNQVDLFIAIITCAMRLPYIHNNHFLYSWLTGFQILRIYRLVVAIPGLRRLSARVVGSAWNLITLVGFIILATTVVAIMAFELLEGAMNDSDDEMRFFSIYNSFVGLNQLFSGEDWTTVLYGAMEAGSTNKSAVIHALFLVIWFLSSNSILVNMFTAVLMENFEIDEEEKRALQVKEYVDQREHRINHDPVVSKWNVYRYFKPHPKKLNVYDLPPDLTLRTQRTMVSDFMHGSQGDMENGNGSNTQLLMSPVRDDGIMGRIRRFFLFPFQPKRQPSLTATAIEYHNPIQQFQANYYGPQHQAFSLSRLLVRKDTTAASLAETLMQQSEERQRQRWEFIASHPTYDKPLYIFSRHNRFRRWCQSLVPPSRGERFNGQHPSLLASWIFYCIIGAAIITTVVMTIYDSPVYRFYYAKSGAEFDIFRIMDWVFTIIFTIEFIVKVVADGFLFTPNAYLLNGWHVLDLIILITLYMSNLYEFAASTGVERGFRALKALRALRLINLLKPARDMFTVIMVKGLLCVVDAAFLCLFLVVPFALYGQNVFQGLFYECNDDGAPNKTSCIHETMLGVEAPLPDGTAILAPRIWENPYVYSFDSFWKGLLVLVEIASGEGWIDVLQRAMGLAGKDLNSVRDSSQWTGGVFFMVYNLVGSVMVISLFVGIVLENFARRSGTAYLTAEQRRWLDLKKQLKRMRPPKRPKRLPTTELRKWCYRRVVNKKGHFYQWMKVVIVLNILFLCTEFYHDDQFTNIRLYTYMGFLIVYWFEMAVKIFALGWPSYSRSWWNMYDLVMVLGCTATLIMRSQRIAVETQKLFMTALCFKLVPRSDSLNELFTIMAASASEIVNSFGVWFIIMTTYAIMFMQVFGLTKYGTQATTEHLNFRSYTNAMISLVRFSTGEEWNTVMHDYAVSYPDCVMAPDYLGSDCGSSGWAYILFLSFNIISMYIFTAVFTGVVSDNFSYVYQIASNYSLVSREQIRKFKKVWADIDLERTGSINEYDYMRFWRRLEGNFKVRIYEPEFSYKRLARQYVIWDRRSASLSSSPYEVRVDLDALAIKLDELDPKELHHRKHVLDSLYWEAAVIQASKGDVSFNDMLLMIARRKLVVPEEAFQLDELLRYRNREEVVQTLIKINRVKCMLETYALRKKFLRWRQRDRPVEFDRRYSRPQNIMAQYNVPAGSLPTSPTSPGGHSSDGCGDATQESRERDLWQELLQDELE
>EDK43209.1_transcript=LELG_01387_t1_gene=LELG_01387_organism=Lodderomyces_elongisporus_NRRL_YB-4239_gene_product=hypothetical protein_transcript_product=hypothetical protein_location=CH981525_154176-159848|_protein_length=1890_sequence_SO=supercontig_SO=protein_coding_gene_is_pseudo=false 161
MSLRSYGNKAPEFLILAPSEQNLPTNETDTHSQRSTLDHSNSAEISHSWHTQDSLLPGQGFGLGLGLGIKSGSGSGSGSGSKSRSRNPFRVEEEEDGAEASSNRFQYASSIKSEPRSILSESSNIRLNITGGQGSSSSPTSLQRDRLGGNASPLIDEFIADDDLNDLKEGLKYALGTTEKDANWFPMSTPTISNSHNPSKDHLVGDEENQVSTNYTTDIPLQELSVSRPPNSRTISKKSVVPTPSPLKDVHSSYSNEEYPEITHSTQEGGFLRPNIPQDPIPSPTATKFTDALTRISNRIAGAGDRSRAEPDPDASTANSIYSANLSRKSPMLKTPIKEQFSAFDDIEFSPYKDGIENGIEDDDNYNANHYKGGNKGKGKGKGNGKGNGKGNGKRSGKDKFQLPNRYSNSNIIKDEPDEYIYNETTRSYGLGLRQSSSNDTITQVPADEIYQSQSAVSEAKNENNKSYIPPLQLGRKKKIRLLYGNSLRLFSPQSRIRRLCHTTLQTRFTSIFLLVVLILQVILLSYRQWDPYHLSGYYYEGYDWADILLIVINVIYTVEVFAQIIAYGFIDDRVVYREVGLPYPKSKVGSLDSVILFVKLWFARIHRGSIGNNARDRLKKTRSSTSKRDLNSPGTLTGSSDDDDDDDGNDHNDNIGLVRDNRGELNRNNGKKNIDPSSERLLDSDTTDLKRKYNFDSFHDTKDESFFNKEELSENDPKRDFRLLSTNTFYKPDAEHIDASQLKRAYLRSSWHRIDFLSMVFFWISLLLSINRYDAKHHITLFRSLSCLRILRLCNLTAGTTTILAACKSAIPQLIDVAIFIACFWLFFGIIGVQSFKSSLTRHCVWTNPDDPSDIFTNSDLYCGSFIGLDGEKKSYITREGTSSGVVKGFRCPKYSKRISGDNPYGGTVSFDNILQSLEMVFVVMSANTFTDIMYYTMDTDNMAACLFFIGCIFVMTVWLLNIFTAVIVASFNVTRLEEAEERNRKANERWIYKYLGLSGKDVASVRLQLNQLKHEKQWLRFYYKFEFLFIACIAVNMFVQCFRSYDMSEDTRFILSRFEVAFTIVFMAEIIVRFLVYLPHWKLFFAFKRNWVDLILALGSVIIAIGPVKRKLGHAYFWLTVFQILRFYRVVLATPFTRTLWLKMAKNIRAIFDLALFYFILLFLVSIILARYFEGTIPPDEFDNVDFPMNTLPAVFIALYVITSTENWTDVMYSLQEYATTTSSRSFGSIFLIAWFMLSNMIILNIFIAVIANTLEVSEEIKRKHQLIQFIEVMTSKLQNIEQDSGLLKKIKAKIFKRREQKDEMEKAVVNMLLSGTAVLEFLNKEQDLNVGVGETDEESILEILPSKRWQRWVKVHFSRFAKLLSNPFHTEVSNNRKNFSVENFEPADFARNIMKERNNLINKRNEFLQANPRYNYVFYVMGPRHKFRRLCQRMVKPSYGERIGGVPPYRPLSESLIVVMFLATIGLVILACYMTPIFRMNNANAKWMFWSEFAFALVFTLEFIIKIVADGILFTPNAYFRSSWNHIDFVVLVSLWIEAIAYLKNDGDLSRIVRGLKALRALRLLTISETAKSNFHNTMIAGFGKILSAAIMSLSLLFPFSIWGLNIFNGRLGYCLDGESDLLSCFNEFSNEVFNWEIVSPNVYTNPQLEFNKFSSAFATLFEIVSLEGWTDLLQNLMNSTGIGTVPETNANPINGVFIVFFNFISTVFILTLFVSVIISNYSRTTGRAYMTKDQISWYQVKNILVQVRPSKRKDYESLSVVRKFCYRMTIERHKGWYITLNCTLFAHTLALLLECFPSGDGLNVLRIIIYTVASALFLINAVMLAIAQGPKTFCHYRWNIFNLFVSFGAFITTLVAFSIEQESPFQMSTNYFWLVFCFSLFLETID
>jhhlp_006475-t41_1-p1_transcript=jhhlp_006475-t41_1_gene=jhhlp_006475_organism=Lomentospora_prolificans_JHH-5317_gene_product=hypothetical protein_transcript_product=hypothetical protein_location=NLAX01000701_3967115-3973725|_protein_length=2131_sequence_SO=contig_SO=protein_coding_gene_is_pseudo=false 163
MSQSSPTRNGAHEGENPVVSPRNHAFQMRNFQHTSPESRPQAVTHLRSHSNAVLDPTTPPSPSAYWDQPYSGRRREAAYHDSNEATRPESPIDPSALQFALPPSIDASSTPLASYETSSTHLFERSASYYDEQNAADNESDMVPLTSRAQPISGALGPDGHDSVPRNSFQTVSDVDNGAPRGRDTRGGLEVESRFSGGQQHGYGDTLVPADIRHSRTSSTSGALSRAGSIVRAMSQRVVNISGEAENLDRRPSVRRSSSQRDPGRRLTHHLSVGANMDTTYPSQLPAAPHSEKRPPPDFAFDELRYPQPSAVDMMNPLRGKSLGIFAPNNAIRKGLCELLVHAWTEPVILVLIVLQTVLLAIEAAPNVFEPGNGRPDRWGTTKIDWAMLGLFIIFTLEIIARIIVSGFILNAAEYSTIDRKLGIKAAIADQYRVIFQPQRHKSVKGSRHTRLEPAPVSRSFTFAQRQTKTIEDQRRWQLARRAFLRHGFNRLDFVAVVAFWISFVLGISGLEKRHHIYVFKMLSCLRIIRLLALTNGTAIILRSLKKATPLLVRVAFLISFFWLLFAIIGVQSFKASLSRQCVWLDPLDPTNKSASFTNSFAFCGGHLDNETGRPSPWVIAENSDDFSNLQPVPKSGKGFMCPRGSVCLQQGNPYNGTVNFDNIFHSLELVFVIMSANTFSDLMYYTIDSDYPPAALFFGAGIMIMMLWLTNLLIAVITSSFQVIREESKASAFTAEEEPPTLSHSEDVLKRPSLLQRVYDKTSIVWIMVIAFALIAHSCRSASMSETRRAFIERTELIATILLDVEIAVRFLANWRSFHRSWRNIFDLALAMATSIILIPPIRNSGRSYAWLTVFQIVRAYRIVMAVPITRKLILLVLGNAMGIGNLMLFVFLITFIMALFAVQLFRGEIPSSDEDGELYRISFSTIFNSFLGMYQILSSENWTDILYAVTAAGNGFDTAWIGAVFLIGWFILSFFILVNMFIAVIQENFDVSEDEKRLEQVKAFLQRKELGKSSGNLALSTIFSFGRSRRKRAKDPLDYGPAMMEMLLKDAVVREFLDDPIDPLQETAEHVQPLRQFTTMAGDVKPGYLSSLWGRMVSMVSSREPNPFYSNIRFEGPNDNLDPRQMARQAVSATSARRRAQREYLARHPNYNVSLFLFGPKNPIRRLCQRLVGPGRGSERFDGVEPNKIAWYAFSAFIYAVIVAMVILACVTTPLYQKQYREDHLFSVQNWYVWTDLAFAGVFTVEAAIKVVADGFFWTPNAYYRSSWGIIDGVVLITLWIYVGTLLANDGAVSRAVGAFKALRALRLLNLSDSAKDTFHNVIIWGLWKIIAPAFVSISLLIPFAIYGLNLFSGALASCNDDSENVVRLADCFGEFSSAPYSENWPLLAPRVTSNEYLNFDDFGSSLFSLFQIVSQEGWVDVSFAAQAITGVGLQPRPLVAQGNAVFFVIFNLLATVFVLTLFISVFMRNYTEQTGVAFLTAEQRSWLELRKLLRQISPSKNSYDDSEKAWKKWCHKKAIEKRGVWYTSITFVLVCHLFLLVSEFSSEPEWWTKTRDVLFFIFILIYGANVTIRVIGLGWSRFRRSSWDLYSLVVVTGAFGATLALLISKTRLETYVQLHKFFLVGIVLLVIPRNDALDQLFKTAAASLTKISNLLATWLIFFIIFAIAMTQAFSLTRFGAEAGNGLNLRTVPNALILLFRMSCGEGWNEIMEDFAAIEPPLCVEGDDFFNSDCGSKPWARFLFVAWNILSMYIFVNLFVSLIYESFSYVYQRSSGLAVVDRDEIRRFKEAWRSVDPAGTGFISKDAFPRLLGELSGVFEMRIYDAGDSVRQILEDVRGDTTSARHQSIGASAGTGYNTGIDLQKLNARLSYIDIPSVRERRRRFNIFFEEVMVSADPDKGISFTTVLMILAHYNIISDSKSLRLEEFLRRRARLQRVEEEVRRRIVLGFFETLYWSRQFQRHMERKRAGRMAAVPQLGIPDILVDDEEISSSEDGSTGNVTEVHPIATSLGADGLRSSQRWSWAMGPGDSRASYEHGYQHPLSAPRLSPTSPTHHGPRSGFNFELQTPSGEESDARMSASNDANRHARVTGSSAVEDMLDDSVWVESIRRSATLRRSDRGSYRYGDGI
>RPD71202.1_transcript=L226DRAFT_468999_t1_gene=L226DRAFT_468999_organism=Lentinus_tigrinus_ALCF2SS1-7_gene_product=Ion transport domain-containing protein _Source_UniProtKB_TrEMBL_Acc_A0A5C2T488__transcript_product=Ion transport domain-containing protein _Source_UniProtKB_TrEMBL_Acc_A0A5C2T488__location=ML122073_261280-268597|_protein_length=2022_sequence_SO=supercontig_SO=protein_coding_gene_is_pseudo=false 164
MRYQDTGAIYSASQPGQSSASLISSQFRESGDTTDSTRDDDEAALTANMSRQGAGSGWGSSDGVDPERSGVSPRTRRRTVRYSTSPLKKTGTTLKTVSRNLRRASLRVVNFGGLGLDEHVRLEDVDEREGKREDEDEMPDEDEVLPDLSKTLPIRGRTLGCLGPRSRIRLTMYKFLVYPWTEPVILLLIIINAVVLTIQASRPHALPEDWPDDSRPPPVAGYFHAWEDYALFALFCLFTLEAFARICVSGFLLDPEVPVSTLFQSPFSSYPDITRPPNTAAEASFNLARTPSTHSQAGLHRGSTITQRLRNLRSNLARPFLLSHNVNTPLPSASDTNGKGTPSRTRSDTVQSKSHMMEKAVAGAQNVHSHMRNPSEPTFLSKALRSDNPSDTLALPFRLSVEDSRGQTQRNLPYLRHSWTRIDFVAIVSFWIAFALASAGVERNEYHIGLFRAISVLRTARLLAITSGTTTIMRSLKTARPLLASVAYFVLFAMILFSIIGIQSFKGSFRRTCHLSAILGEDEIPLDQNCGGYIDPTTLQPVGYLDPSGVNAAVKGYICPLGQVCKENSENPEANLESFDVIYYAALQVVIVSSANGWSGLMYQMMDAEFFVSCFFYIVCIIVLNFWLINLFVAVITNTFSAIRSDTKKSAFGAAPLAPVVEEDEEGWSVVDGRRVAARNRIADIYENIRWCWVAFALASVILQATRTVDISAMHDEILDKGELALTILFDVEIVIRVLAYLPDWRKFFFRGQNVLDLFLAIGSSIIQVPAIHQSNVYPWLTILQLMRFYRVILEIPRMKPLLLAVFGNMYGLANMSLFLIEINLLAALFAVQLVSGDIKAGSLIDFGTLYNTFLAIYQVFSSENWTDVLYTAAVPEVPLRQSAVVVLFVAGWMFFANYIVLQMFIAVINENFDVAEESKRSRQASHYWASHRPQQVRAAWVRKLNPYRWFKAQPKAIEVELPSNLVLPMQKALVQDYSLPKRDKSFVDASTRGSNGSRQYTAKSTLRRLQRLFAGDIAAGDVPLTTLRSTRRDSAAPADPIDEETERHLEVLAALNNEAVDVEELNDALYERRAQKADFIRDHPTYDKTFWIFSQKNWLRRMCQKLVAPAGGDRIFGTSHSSIAHPIFQLLLLLTVIGGIIVESIATPLYRRDFYAQHGAVRGTWFDIAEGSFALVLLLEFIIKVIADGFLFTPNAYIRSIWNVLDFFILVGIMVNATTGLIFIGGLSRITRSLKALRALRLITLIEKMRSTFESLIISGIARILDAALLAILYMIPYAVWGLNIFAGVTNECNDDSVAGKNDCIGEYSTNNLIDGSFNYLVPRVWDNPAPSTQFSFDSFRQSLLILFEIVSLEGWIDVLGVATSVTGEDQQPQTNASVGNSIFFLIYNLMGGVVIFTLFVSIIIGNFTARTGSALLTQPQREWIDLQKLIKRQRPSKRPKQRPTWRVRQWCYDRAVHKHGWWSRMMTVLYTLHVIALMTQTFTPQDYLDEFRNDFFIFVTVMYCIDIIVRFFGLGWSSYSANGWNIFDIVVAAGSLLTTLIVRFNAGGFVVQQLQKLFLTSIALKLVQRVNSLNKLFKTAVGSLPVILSLLGLWVILFLFFAILYVEVFSMTKWNTGENRNQNYSSMANALVMLAFMTTGEGWNEYMHDFALDYPRCTITAFGETDCGSVYWSFVLFIAWNLLSMYIFANLFTGVVVESFYYVFQMSGGAKSITREEMRAFKKVWAEFANPKTGYLERQNFVRFFGKLSGIFEVKIYPSEFSIPRIMAASKLPVKRDSWSEKIVEGHDFNKTEAILSNLDRAAIKRRKNLYNRLYHEARISHEPGKGISFTNMLLLLAHHKLIVDKEALVLKDLVVRTETNKLVTDLVDFDRVQSLLLMILYRRRYLAERERAQMAEMGQSDIPAIIVDDFPATPPMTTRDITSPYQTPVHPSVDRDRPVLMPGALQSPDVSFAVETPSRPLQRRQRTSDVSMLSIDMSSRLDGSMYRDSRAGDDDEILSSMQNSMWQDMMLEAAEEDKD
>KID62816.1_transcript=MAN_08032_t1_gene=MAN_08032_organism=Metarhizium_anisopliae_ARSEF_549_gene_product=cation channel family protein_transcript_product=cation channel family protein_location=AZNF01000011_879540-886155|_protein_length=2109_sequence_SO=supercontig_SO=protein_coding_gene_is_pseudo=false 165
MSSNPSDGSQARRRRSIPLQDFLLTPGGNAADWLPPSHQHESTFDRSGDRHSPAVPDNIPANTTYWYASQNGSDNGTGPSSPIDPTVLQAALPPDFQTSLSEEHGVHVSQSVGTFVGPPYIEEPPSTEYDDSDRMPLTAGAQPISGSMPVDGHDPNIRSSFQTVSDFDCNPAKDRQSNNLGHHVQSSCETSPGRQPSYGGTLGPGEYRVSRSTSPSGALLRAGSIVRAMSQRVVNISGESELPDHRASRPQSRSPRASRHDRGRSPAVSMLVDTSYQSQTTQLAPEKMDAVSQYRPSLPYSRPPNPLKGHSLGIFSPQSRVRLWLCSLLVNPYTEPFILVLIVLQVILLAVESGPSVFVPGNERPDRWGRHIIDWIMLGLFIVFTVELTARIIVSGFFFNAAEYSTIDRQKGIRAAIVEQYRTAFRPQRQKSVKSSSQTAPQHSTFSRSFTTMMQSQQSLPSTIEEQQRYQLARRAFLRHSFNRLDFVAVVSFWVAFVLGITGIESRHHIYVFKMLSCLRILRLLALTHGTAIILRSLKKAAPLLVRIAFLVMFFWLLFAIIGIQSFKSSLKRQCVWLDPSDPQNITAAYTNDMQFCGGHLDNQTGKILPWVKFGSTNSLASLVTGARDGKGFICPRGSLCLQQENPYEGTVNFDNIANSLELVFVIMSANTFSDLMYHTMASDYLQAALFFGAGIMIMLLWLTNLLIAVITSSFQVIREESKSSAFTADNEPSLPTRPEERVWKSRLHRIYDRTTAFWILLITFALLCQSLRSSKMSHSRKQFIHIAEVIATVFLDIEILLRFAADWRGFYRSWRNNFDLFLAVVTTIILIPPIPNTRAYLWLTVFQIVRVYRIVLAIPVTRKLILLVLGNAAGIANLMLFVFLMTFLVAIFASQLFRGQIPQSTDNGELNRISFFTIYNSFLGMYQILSSENWTEILYSVTSHTKQFHTAWIGAMFLIGWFILSFFILVNMFIAVIQENFDVSEDEKRLEQVKAFLQRKELGHNPSNLSLSTIFSLGKSRRRRDPLDYGPAMMEMLLKDAVVRDFLNDESSDSVHENAVSMPQRSATALFGNDANPGMISKLWKRLLSKLMNKDPNPFYSNIRFDGPNDTLDPRQMARQAVSATSARRKAQREYLSRHPRYNNSLYIFKPKHPLRRLCQKLVGPARGPERFDGVQPNKVAWYIFSAFVYAVVVAMVILACVTTPLYQKEYRENHSTNTWNWYVWTDLAFTSVFTVEAAIKVVADGLFWTPNAYMRSSWGMIDGIVLVTLWINVVTLLINDGAISRAVGAFKALRALRLLNVSDSARDTFHSLIIVGWWKLIGAALISLSLLIPFAIYGLNLFNGLMVSCNDSNASNTLDGCFGEFSSTPFKSDWNMLAPRVASNPYFNFDDFGSSLFTLFQIVSQEGWTDVSFAAQAIVSKGMQPQQLVAQGNALFFVVFNLMATVFVLTLFISVFMRNYTEQTGVAFLTAEQRSWLELRKLLRQISPSKSSYRETEKSWKKWCHKRAIEKRGKWYLVITVVLVLHLVLLMTEFSSEPFWWTKTREILFLLFILTYASNIAVRVTGLGWTRFRKSSWDLYSLITVSGAFVATLALMIADSTADASVQLHKFFLVAIVLLLIPRNDALDQLFKTAAASLPIISNLLATWLVCFLVFAIAMTQAFSLTRFGDEETSDINFRSVPKALILLFRMSLGEGWNQIMEDYAEIRPPLCVEESKFFDSDCGSKAWARFLFVAWNIISMYIFVNLFVSLIYESFSYVYQRSSGMAVVDRDEIRRFKEAWRSVDPTGTGFISKEQFPRLLGELSGVFQMRIYQPEDSIGQILEDVRGDSKSTRHMSIATANFYNDIDVDRLNKRLAKLDVEKIRERRRRFKIFFGEVLVSADPDRGIAFTDVLLILAHYNIINDSKSLKLEEFLRRRARLQRVDEEIRRKVVQGFFDTLYWSRRFKKHMEKKRASRMSVIPQLAIPHILVDDKLGGNLTKNQGRDAAFPEQPRWTQLSAGEGAGQQAPSESTHLSLHDAVYEHPLSHPRSSQTTTSRQDTSFGFSFELYEPEFHTPDVSQGSRRGSATSPMEARDMLDDSVWMESIRRSATLRKADRGSYRFGDLG
>EEQ28724.1_transcript=MCYG_01543_t1_gene=MCYG_01543_organism=Microsporum_canis_CBS_113480_gene_product=calcium channel subunit Cch1_transcript_product=calcium channel subunit Cch1_location=DS995702_293765-300347|_protein_length=2045_sequence_SO=supercontig_SO=protein_coding_gene_is_pseudo=false 166
MAPSENPGYDANNPSGSHSIPLQDLSRPPDTVIADGAGRRARRATVEDALPERQTSVRGIRSIGRTLSRRYERIAENSPTGGDRRTGDYDNFESVSLSQDTSPTTFDHASFHQSTVGLSFGPQQSRHSGSSTPFENNRRRSDDNGYFGISEDTLARDGSGSYDRENDALPLTDSRYLQPISGAPVPDASQIKRNSNGGRSVHFAGNASGGGSHLGDDLEDGLRTGRSSVRNSHRSATGRLSASPSPSSALSRASSMMRMVSQRVVNLSNEPEVIESVMRQKSVLKQARMDEPPSLPAMMEYAHDVASSETLNEAGPEKRPPRPKRKPMHPSLSPLRGKSLGIFSADNAVRRWLCEVLVHPATEPIILILIVVQTILLAIESSVHTGRRGSWSSPVVDILFLAIFIIYTLELIARTIVSGFILNPEEYSTLDRSAGFRNAVMIKTRELFSLQRQPSTKKPADLQQMSIIRSFTTMQQQADEIGDSRQQQRIRLARRAFLRHSFNRLDFLAVVSYWIAFALSVLSIDSNQHIFIFKMLSSLRILRLLALTSGTTVILRSLKKAAPLLVNVAFFIGFFWLLFAIIGVQSFKASLRRTCVWVDPLGVSNFTLNQAPGKIQFCGGHLDNATGIAKPWIHANGLNGTTSPKGHLCPQGSLCIEGTSPYEGTMSFDDVLHSLELVFVLMSSNTFSDLLYYTTDSDYLAASLFFITGFIFLSLWLVNLLVAVITSSFQVIREESKRSAFTTDRIDEVGPEDTSFRRDLIDSTESAVTVILFIEICFRIGVDWRNFFKSRQNWADLILAVVTMVMQIPPIRSSGDVYAALSIFQVLRVYRIVLAFSLTRTLIMTVFSNIVGLFNLIIFVFLITFLTSIFAVQLFRDQIPAMSPEGDVTRTTFSNIYNSFLGMYQILSSENWTSILYSATEANNSKGTAWISAAFFVMWFVLANFVVLNMFIAVIQESFDISEDEKRLYQVRAFLQQKQLSESSHGNLALSSIFKLGRDRGRYRDPLDHGPAALEMLLKEAVVQDFLDETSPLRPMETHPPENPPEQQQVRPGFFSRIFTKLTERVLNREPNPFYSKLKFSRDHDELDPAAMAKEVLSAAEQRKRAQRQYLQRYPRYNVSLYIFTPSNPIRRLCQRMVGPGRGNSRIEGVDPYKPVWYLFSAFIYAAIVTMVLIACICTPLYQRTYFETHNPGIHNWFVWTDLWFAILFSVEAVIKVIADGFFWTPNAYFRGSWGFIDGIVLITLWVNVVAALYKTGDVSRVVGAFRALRALRLLNVSDSARETFHAVIVMGGWKVISAAFVSMSFLIPFAIYGLNLFNGQMKQCNDNNFGYVSLSHCVGEYKSSPYQWEVLAPRAVHNPFYSFDNFGSSLFILFQIVSQEGWTDVLWNAMSITGVDKQPQPFSSQANALFFLVFNLLGAVFVLTLFVSVFMRNYTEQTGVAFLTAEQRSWLELRKLLKQISPSKRSVNKDNHKFKSWCYRVAVKKHGKWARFITALLLIHLVLLVLEFYPEVAWWERTRDALFLFLTLFYIANVVVRLVGLTWPRFRRSSWDLYSIVSVSGTFITTLLALINDKSIVFAQLHKLFLVSIALLIIPRNNQLDQLFKTAAASLTSIGNLLATWFILFLVYAIALTQIFGLTKFGGTQTGNINFRSVPKALILLFRMSCGEGWNQIMEDFATMEPPYCTLGENFYKSDCGSAAWARTLLISWNILSMYIFVSLFVSLIFESFSYVYQRSSGLYAISRDEIRRFKQAWSTFDPNGTGFISKEVFPRLLGELSGVFEMRIYEGDFTVGRILEDCRVNVRESEISHSRSVGELDLQKLMLRLSHLPVAEIRKRRARLNAFYEEVLVSADPERGISFTSCLMILAHYNVITDSKSLRLEEFLRRRARLQRVEEAVRRNVVFSVPEIYVEDEDGPLNEDQSRRASEDRAGSQEGSPSRHPPRVVLPKIETNMFGDEALRLPSPTHSDWGNFNPSFSPHLSEGPSSSFSSAGAHDEAGQEHGHQRGDSSVSVQNVLDSFDHSVWGESIRRSFTRRRSHGSAGE
>HMPREF1544_07530-t46_1-p1_transcript=HMPREF1544_07530-t46_1_gene=HMPREF1544_07530_organism=Mucor_circinelloides_1006PhL_gene_product=hypothetical protein_transcript_product=hypothetical protein_location=KE124006_81553-87481_-__protein_length=1701_sequence_SO=supercontig_SO=protein_coding_gene_is_pseudo=false 167
MLLIVLHGTVLLVVGWGSNPFPEPPNRWTPTWDQIILLVIFSFYTLTTICRIIVYGLFVNSTPNSKTAFLRHSWNRVDIVSIVSYWIDLALLLSQQEIIGEDRRILVFKMLSALVLLRLLNLTDGSRVILNSLKKAAPLLVNVLFFVLFFFVIFAIVGVQSFKGSFRRHCVWHDPNNSSNVQELQQYCGGYINATGDVVPYLLKDGSEAPWSKGFICEMGLTCEETENPFGGTISFDNIFSSMLLVMIITGVQSWTDRMYDMMDAEYFVASLYFVIIVIVMNFWLINLFIAVITEMFAKVREDSQHSAFTNSTARPVLADANEEGVWAYSEQDEAQRKKLKKNSPLALVVKYMSPFWIVLVAVDLLCMAFKNNDMSAEELEALNMAETIFSIAFLFEILVRMLNSRKDLKGFFQSKMNATDFLIAVVTCIIQIPPIHKNVYIYVWFTGFQVLRIYRLVVAVPRLRKLMSRVLGSVYGLINLSFFIVLATLLCAIIAFQLFEGVINELDDESEMRFFSVYNSFVSLYQLFSGEDWTTVLYNVMEAGSENNNAIIYALFLVFWFAFSNFVLVNLFIAVLMENFEIAEEDKRKRQVMQFMEKTENELGQKTVVSRWNIYRYFKPKAKGLDVKNIPSNLVLSVQKSIVREFMNEATEANASEPTLQSAKNRGLEDQQQQTGVLSKVKNFLGDLYSDSSSKKQEEQRKQRSRNSIYIDPVNAFDQVGTFYDFKKRGGVHDVNEPRSLRYLVDPTLRETVANRYQQETTDLDLEERKALKRDFIRAHPSYDKSLYLFSPSNRIRRWCQLIVQPSRGERIFGTPASKWGSIIFLTIITCCVVINVVLTIYNSPVYQFENRHNPSAVMPFVYVDWAFTVIFSIEFVVKVIADGLILTPNAYMLNGWNLLDLFVLITLYMSNFGNFAAATGLERGFRAFKALRALRLINLLGPAKETFTAILVTGLPQILDAAVLGLCLIVPFALYGQNVFMGLFYNCNDGDSNRSECMFESMLGTQEPLPEDSEVYMPRIWNNPYVYSFDSFWKSLLILFEIASGEGWIDVLTTSMGITGKDLAPEQDASQLWGIFFMVYNLAGSVFVISLFLGVVIENFTKRNGTAYLTSDQRRWLDLKKLLNQFRPAKRPKTVPDNPIRKLCFNLTVEKRGKFYKFMTLVISLNILFLCTDAVYDVNDVDNGETGWSRIKVYIYLLFIFVYWMEITIKLLGLGWKSFRRNLWNLYDLTMVVGSFITAIITLGNPNLQVNVESQKLFMTALCFKLVQRSDSLNQLFTTMAASSYQILNVFAVWFVVLVTYAIMFMQIFGLTKYGPNATTEHINFRSFANTLISLVRYSTGEGWNSIMHDFTIEYPNCVVADNYLDSDCGSLRWSYFLFLTFNIISMYIFIAIFVAVVADNFSYVYQIKANFSLVNRDEIRKFKMTWASIDTERTGYVKPSEYMTLFRKLDGIFTVRIFEPEYSYKNLVKECSINSDGIGNANSDPYQHHLDLKALNAKLSQLDKRDLHSKRQDLEKIYWETALVESTTRGVSFNQMLLMLAQRKLIVPENALILEELLENQKKEEAIHTLSSIDRVRGLIETISLRKKFLKHLESKKQRDVPAIIIDNGDVGQSSSPIIATELRSHNDGSVISVTNTANNSRSSFYDLYLSSDEEDIVEDDKDLIDHDEPDNVDNGSRADDNIIEDTSSHDIWQGKKA
>HMPREF1544_09500-t46_1-p1_transcript=HMPREF1544_09500-t46_1_gene=HMPREF1544_09500_organism=Mucor_circinelloides_1006PhL_gene_product=hypothetical protein_transcript_product=hypothetical protein_location=KE124060_55549-63902_-__protein_length=2413_sequence_SO=supercontig_SO=protein_coding_gene_is_pseudo=false 168
MPFTKMDSENSDASVHSPNSEYNVRYNRPFPGRHARHHRSEKRHHHQQQRHEHSVSYMSSSIDKTNRNDSNRDRSYGSITNKKQSTNSRSVNTSHASSSCHHPFNYHPRHPPDISGPPRRFSGLVRLSAAHIALNRTRKIKKRHYQSTMYIVLHKLKTIASRVVNSRISEPADTKMSIQELTSLSRYLYVLRHGYTKDDKSDSEQEDEETTQGASTPAATTTTPKHPIIGLFVQEEGEHSNRDQDTASLHESSPLLTSPSKRKRKRNLSSLGNIFPFAPLDRIPSLSRSGSESSQINTPAESDRLLPPLSSSLSRPQPSLGQSRMRCYLDTMIKRLRGPIRHFQQHQHQQEHNTQIRFEGWSLFFFSPTSLTRLYLWKVVGSRWFEVLILLLLLTQWILMSFVPVLFNKEPALFTRMGDFLLLFIYIVYTFELISKILVYGLVLNTHSVTKPNLLHTWLHRIRHLHRRRRRPSFLSVIYTSDIESILSHSSEDQDDTTSNYTRSYHRHHLLPSFAHTPRSISSAASIRSSTERLYPNYGSISESEPPSPRTASPAGTNTDNTNIWESSSAVDDLESIYTNESRLPFSSKQYRTRMEEADSEDAKSILSTAEQQVLASLNPYPHHTHSSTATTAEATEMEADVDFLKVAHKSFLSNLPNIIDLVSVTSYWIDLATVLYLGRRPYPIFQAFAAARLLRLLVITEGTTVIMKSLSSSCDMLKNVMGFFVFFWLLFSLAALFIFMNAFSRRCAVWPEDGLHKDLTHIQYVEPRISCSGYMISEHERTGPYDINTGTQNTHPGGDGLFCKLGQVCIQDVANQPEYGYMSYENILYTMLNILTVISTENWTDLLYITQDSVSELGAAVFYSFCIYLMTFIMVPMFIAVITTSFSHVRGNMKTSAFASKRKARLLLASGKRQEAHHHHHQQEYADEDHEEWIYEGTGLGGHLQTRSWIQGWAHFITHHAYFPYVGSILVVLNVFAMMFYNANMSTQDQIYYDVVLRIYTCIFALEIVIRIYGCLHWKQFWRRIRNRVDLIIVIASVIDELSFVRESKYHLFLLVFNVCRSYRIAYLFPGVLRLLSDVIGDGQGIMNLTFFTFLVLLLLSPMSVQLFGGDFKFVQEDEPSMRFDNSYQAFLALFQIMTGENWTDILYDAMHSQEEASVAYAAIYMIFLYFSVHYMVLNLFIAVIMENFDLDEEEIKQIQIKKYIREHLRCHAFNMDSNRLLLPLFIIQDEKKLDFKSIPQNLVAQVTSSRFKEFLAQDSSSSSENSAGAHSPERVNRKLSHFSLSEQEHGSRFFGKRPPSLLSHKSGTSARRPSVASQYSNRSLRLDTASMAYLDREQEEPLVKYGDEYELNVARENKAVIVENLNVFRSIIILKQDNVVRKVCTHLATRDSYNWFIVALICISTLLALWADESNREQHPVLIRTVIGPLHALLLLIYWIDVFIHMIADGVFMLPRSYLRNAWNLLDMINLTGQFVLTILTVTDMDSPEKLTLYGGYLRILRTLRSMRIVYYVHGMRVIFLDLVYGLPKMIDTVALNFLVFVPFAIYGCFLFSGRFFICNDGDVGCKQGCLGEFASADDDNFGILVPRTWKNPYDYSFDTFGKSLLHLFECASGEGWILSLFSAMSVIPQDRDLQPQFSWSSSSVFHSLYYVVFMFVASLCSIQLFIGVFLEIFKQRSGISSLTNTQRQFQDLQRQLALVKPSRKAERPPDGSLRAMCFDLVIDKRGTFAQFMATVLTANIIVFATEHLHQPLWLGHLQDALNAICLSLYVFEMAAKIAGLGLYKWASARWNIYDMVLVWLAILTSIPKYYGDLPFGWDVSRKLCLVGIAFRLAQRNESLDTLFRSVKRALPSIFFVSSVFFIVIVCFGVAFQEEFSSTRYGPYGNEHANFRSLFNAILTLFRITTGENWDFLMHDFTILPPECIGKDDCGSPNYAILLFISFYVVCTYIFVNLFTVIVIDNFSFTFDKRNQFTLITRTDLRHFKRAWSILDPRATGYMDVADVPNFLSKLEGVLSIHIYEKEHRLSTLLDASYHIDSDVSHLIAVPLSEAKGTNNTIGERLFNLHEFNKRLANIDPGIINERKRQYAEVYQEIINAASHRGIAFQQMLEILAIRLVDVSKSLTFDELVNRARIQDKIGKQLATERAKGLVNMMIQRRQFLKARQRARNSQVLNNNNSNLSIVGNWLRPGSRLPSPNRERSNPCSPSASKPTQSRPKSELPNRQGHSSGVPKIVVDQARQQSLDSIKMADPVLQNQQQSLRLPDRFTSPTNGGRSVPQRRNSTAIIPITLGAPPSRRATMIPQQAGSPTSNMSSSEGAHMSPPRTLARRATAMSIRRMSLTADILGCHTHTVDESMALDDTDEDIFTQYYAIDPTMDDMTSPDAKKIVHKFQHNVWSDLLHHEVASDEGHA
>HMPREF1544_09756-t46_1-p1_transcript=HMPREF1544_09756-t46_1_gene=HMPREF1544_09756_organism=Mucor_circinelloides_1006PhL_gene_product=hypothetical protein_transcript_product=hypothetical protein_location=KE124069_24551-32162|_protein_length=2136_sequence_SO=supercontig_SO=protein_coding_gene_is_pseudo=false 169
MAESDTLSDNKDIARKPPSLSAAANPQQLQQEITIPQIILTEPPTQHSDANTINTSTSPHALSPKSVPHKPSPPASSTVISPSPLPSPLPLTKDLLQRKNKLDRLLSQKESHRYYRQQQSQQQRSADFSSTSAVDERVTAGLGISTPHDHHGSSSAAAAASTSGLRSRRFSSSRLSSSNRSEPEKSTFSPSSLGHHSEWSYDLDAFKSSTSGSSKGHHLRHRHPHSSSHHQPASGTSVSGSSNRNSVSMRAYSANHRYMDRHYGQQGHMPYFERPDQHLNRNDEYKSKYFLLDMLIHAVNRVVNSRAPESKQVSDREIFDFDTSTAVAAIDDTLASPPLLNEKSMEPASPHIMTPATITTTTTTTNKNNRYSWLSMATSLDEKSSDFDNESIFPNEKKLASQHTIAHDAQQRPPPPPPLPIQMTAKKPLSLSDEILPNPLQGHSLIESICKIIAYGLIIPPKPPKLSSLDQQQQEDQEDLIKNWKRNHYAYLNSFGNWFDTVSIISYWADLIIMVYKYPYLSFFKSLGAIRPIRLLSMLRGTAVILKSLETSWDILLAVSGLIFFFLLLFALVGLISFQGVFSRRCYYTAEDNSLQLVQPALYCSGYRNDTTVVGAYNVETGKSSYPGYHGYLCAAGQICIEDPVNNPNYGFVNFDTIFFSFLNVYTFVSLELWTDLMYQTQEADSTVAALYYCLGVYIIAFVLTFLLFAVITSAFARVRAESAVSAFTAKKKGYPVLRDAEGLDDEAMWMFDNPPDDLGKGVTRLKLRWWIVRMVKSRAFFYFGGFLVLFDLIFMCLRSFYASKATLELVDNAETAFTFVFALEILLRMVGAASWMSFWSAKTNLFDLFLVISTCVIQLPMIQDSWAYKYLTIFQILRLYRLFICIPRVRRLLSAALGTGESVIYVMVFLILATALCSTVFMQMFGGDYTDVTTPEDPENRFDTFWESFVSLIVVYTSERWTDVLYDAMASQHGQGSIYAAAALSLYFAFGRYIMSGLYIAVVLENFELSDDYIRHYQIKDFIHRHRFKDKDRTETILLKLFRPFYYFNENKNVQISELPANLTAPLTKSDLTELLTDLPKKRNEEELKQPSWIERKLTVFFSSIRQRIPFLRKKTSIKSAPINPFMQDTEEIPEDYDMIAAEENREALKESTPIVNSLFLFSNRSRFRYYCKKLVGSSNDGQAEKHNLFNWMVMACVLVSILMVILDEPSTRLIRKDTSKQDIYDTIEVVLSIVFIVEVSIRIVADGFLLTPNAYLRNHWNQLDLCVILLNIVTIFMSSEEAPRGLSTFRSLRILRLIRYFNGVRDIFVALFYAFPLMFDALIFTFLVLVPFAVYGVNIFGGLMWLCNDESVGSRGDCIGEFALNVSSDDGVDVNIWIPRVWQNPQNGFISFDNFPLALQHLFSLTSTEGWVDSMFSAMSTPHEPDLQPTFSWYSSTAYHGIFYIIFMIISQGTMQLFVGVIIEKFKERNGITTLTTAQRKYMDLQRLLSNVKPTIKAFRPESKLRQICYDMVIAKHGKFNRLMMCVICLNIVAIASEFQNEPHWLEELQDYSYLGFTIIYVIECIIKLLGLGWKKWIRSKWNWFDCIIASCALLLLILRFALPDLWTLRVERYCLVLAAFRLGEGIDSLQTLYHTIAKSMPSIIQVSAVFMVAMCLFAMLFMEFFGLTKYGIYGTAHVNFRDYGNALLLLVRATTGEAWNAILVDYTVQYPNCTRSSNYLEDDCGSPFWAYFLFDIFYIVCTHIFMNLFTAVIISNFEYAYETRTRFTNITKADLRMFKHAWADIDTKGTGYIQKEDVAKLLRKFTGRFSFRIYDDQHSVDNILRHGYQSFDKHRSSYSKSPEYDINVPEINKLLGKMDVDQIRKRRLEYNLYYKEILRSETSKGIPFASVLTIMSYRFIDISTSLTLDPLIARLEKIEQLTQEYHLEKAAGFFLAQIQKRRFVRQLWMKRDEDEVKKLGVTNPSQFEFGAITNTGNSPLDSPINYFNLAPDKKKRSPPVPRIVIDNASANTELSSPMSAGSTSIPVSPMSTFSMDNQYDPNYSGGGYSLMVAPGTNSMPSSPNAMTEMESTGRSAFSGALSPISPFPVLSPASRQNWLLIDGNVEMPNEVSEGLMDSMNHSIWSDMLRDEDL
>KAG4026513.1_transcript=MFRU_040g00710_t1_gene=MFRU_040g00710_organism=Monilinia_fructicola_CPMC6_gene_product=unspecified product_transcript_product=unspecified product_location=RKRL01000040_297725-304384_-__protein_length=2152_sequence_SO=supercontig_SO=protein_coding_gene_is_pseudo=false 170
MPPNNTHGSKNSSSPPQSIPLRDLTRPPDSANSGDGARRRSRGRSLLAGGGIRPMGSTNSGTGYERLEESSPTPRGRFNGAGGLVPLTLQPSVGKKPVEEPETPISPVGNPADFQAAMGFAGLNVPDISLSHVPRDRSMSFGSAHSLTPYASSYVDLGDADNSYFPSDSDRIPLTDSNHLQPMSGVQPTTPDGQRHDRSSFQSISFNSPGSNYRGSRLGDDLPHAEAGLSSYGTRSRSQSYGANLSPSGRRSRSPSTVGALSRAGSMVRAMSQRVVNLSGEAEVIEESARRQAQNIEEPFMPSRRSYEPDVQDTAYRPNAMLHPFEKSPTLDGPGTDQWQAQNPPNPLRGKTLGIFSPDNKIRLKLCDLLVYPITEPAILILIVVQTVLLAVESAPSVYTHPRNPEWGGSYIDYALMGLFIVFTLEVIARIIVSGFIANAAEYSTIDRQRGARAAVVDKYRSIFAPQRKSSVRRAQTSSSEETNTQRPIVNTFAQMQAMTSTVEQAQRLQLARRAFLRHSFNRLDFVAVVAYWAAFILSILGVENDRHLYIFRMLSCLRILRLLALTNGTAIILRSLKKATPLLLNVSFLIGFFWLLFAIIGIQSFKGSLDRQCVWIDPDDIQNKDNTAFVNNQYCGGQFNKDNSSHDPWMKSNSSNPFYPLVPGASSSKGYLCPEGSYCVQLPPSQLPYNGTVTFDNIGQSLELVFVIMTGNTFTDLMYYTTDSDYLAAAIFFAGGIVIMMLWLMNLLIAVITSSFQVIRGEGKASAFAAQADDDHRDPNSNMPRQVSKLKKMYEKTYWLWISIIMYDIVAQGFRSSDMSEARERFIDISEVIVTFLLLIDIGLRFISDWRDFHKHKRNLFDLGLAIITTVILLPPIRNSGQLYAWLTAFQILRIYRVVMGFEITRSLIILVLGNATGIGNLVLFVFLITFLVAIFAAQLFRGEIPEYYDSGDAVQVNFSTIFNSFLGLYQILSSENWTTLLYDVTGIDKMRNTSWIGASFFIGWFILANFILVNMFIAVIQENFDVSEDEKRMQQVKAFLTRKEVDTSSSNLALSSIVRFGRSKAKKDPLDYGPATMEMLLKDAVVKDFLDDEIVPGQHEHNAENTAADAVGVKPGFLSSVWGNLVSKIWNREPNPFYSNISFSLKSDDSKGTRAMAKEAVSASAQRKKAQREYLAKHPSYNNALFIFKPNNPIRRLCQRCVGPGRGSERFDGVEPDLTIWYGFSAFLYLCIVAMVLLACITTPLYQREYFLANPGKSTGDNWFVFCDFVFGIIFTVEAVIKVIADGFFWTPNAYYRSTWGFIDGLVLVTLWINVITSLMDDGAIARAVGAFKALRALRLLNVSDSARNTFHSVILVGGFKVLSAAFVSMSLLIPFAIYGVNLFNGQLETCNDGDINSLADCSGEYYSAPFSSDWNIVSPRQVSNPWYDFDNFGGSLFILFQIVSQEGWIDVMFDSMSITGRGLNPGDPTSSEFNAVFFVIFNLLATVFILTLFISVFMRNYTEQTGIAFLTSDQRSWVELRKLLRQVSPSKRPSTKDPRWWKDWCYKRATRKHGKWHSAMTLTLVFHLILLLVEFYPEPDWWDRTRDFVFLACTVFYSVNVVVRIIGLTWPRFRRSSWDMFSIFAVSGTLITTLLLLTNFNSQVYVQLHKLFLVAIVLLLIPRNDALDQLFKTAAASLTSIGNLLATWFVLFMVFAIAMTQTFGLTRFGSQETDNLNMRTVPKTLLMLFRMSCGEGWNQIMEDYATIVPPFCTQGDSFFDSDCGSPTWARVLFIAWNIVSMYIFTSLFVSLIYESFSYVFQRSNGLSKVSRDELRRFKEAWALLDPDGTGFIEKEHFPRLLGELSGVFEMRIYSHEDSVRRILEDVQAQPANGRLNSISSPSSSSGVDLKALNERISKIDTARVRRDRARFNLFYEEVLVSADPDRGISFTTVLMVLAHYNVISDNKSLKLEEFLRRRARLQRVEEEVRRRIVVGFFDTMYWSRRFRKHMERKKSGRMTDIPQLGPEVYVDDEEASSKKQKASTSNSGALLSPIDITDNRNSFVTYGLDGAPLRQRRGTDASVNSIFPSISSAVSPTLSPHGGPGSAFSFEGVAIGEGAGGAGGINSVASSRRGSSVSAENVLEVLDNSAWGESIRRSFTMRRPGKGSE
>EDP42018.1_transcript=MGL_3699_t1_gene=MGL_3699_organism=Malassezia_globosa_CBS_7966_gene_product=EF-hand domain-containing protein _Source_UniProtKB_TrEMBL_Acc_A8QAE0__transcript_product=EF-hand domain-containing protein _Source_UniProtKB_TrEMBL_Acc_A8QAE0__location=AAYY01000014_302413-308297|_protein_length=1916_sequence_SO=supercontig_SO=protein_coding_gene_is_pseudo=false 171
MLFGPRHPWRVFLAKVLSSWWVEPLILVFIFINLVVLIVSSSRDVKLAPRTENSFVKSEEILLLLVFVAYTIEMAARIIVSGLIIDPPPLDEAAAQEAYPTADQEYSNTYDTLYHLYTSTLEAVYRFLHPYSKVQQERAEAKLASLHPTDGMAPLDDLFISKSEDKHELHEEHAHWWDALYYNVVSICLHLSRTITNDPKQLCEHAYLRQSWNRVDALAIVCYWVAVVLELTGVELTSSHHIFVFRALSVLRCARLLGLWEGTETILRSLKRVAPLLFRVLSFLVFAMVLFAVIGVQSFEGSYRRRCVWIGDYNRSPGQNYTLEQICGGSVDIRNRSNTIGHVQYNGDLDSARSPKGFICPYGQLCVEQESNPYNNVQSFDDVFHSLLEVVVIVSLNGWSDVMYDMVDADYYTAIIFFIIGIILLNFWLANLFVAVISHSFASLSAQTERSAFAAQGFRKNQADAPEPQGPRRRRHRFVVWYKRVRRYTQYFWLSLIIVSVAVQGSKASYEFPEQKKWREDVERYLVIPFDLEIIVRFVVDCIIGGPSLFFQQKRNVLDLFLALITTIIQIPAISYSSWYPWLTFFQLLRFYRVIAAIPRMKGLLMRVVGSMSALFNMIAFLIMTIFLAALVSIQLFRGDIELDAEDGVTENFTWKQLFNGFLGVYQIFSSEDWKESMLNVVSDTKKWKQGVIAAIFIVGWFFFANLILLQLFIAVINENFRVAEGDKYKQQMENYLRRSEPAQASLLARIMQRLSPFRAPPEPNSMPHRLEGPALGDARQHADTSQARHVDDRPLRSMFMQLVTPDHAGLAFGTLQRVLRLDKPHEHARLQALRSQAEGGQASQTMDELEDMINERQDVRMLGPEHVRTMRTDLGLVNQEEGQEFLNNYVRRNENDPRIRIARLMAEHPSYDRSWFVFSNRNPVRRFCQSLTPTSHGERVFGRPVSKFRNHIFQAIVFGAIAGSVILAGIVTPAYRKKYLAEHRAVFYAWYAVIEVSLSLIFVLEFFVKTIADGFMFTPNAYLQNVWNLLDMFVLISLLINVISELIVPGGVSHFTRALKAFRALRLINLSSLMRDTFHAVMIAGAGYILDASILALLYIIPYAVWGQNLFAGLLYSCTDSSDNIVSKLDCHGEYMSQPLAWSYLAPRAWSNPSEGSMYSFDDFKSALLILFEVVSLEGWVDVMRQAMSIIGRDLQPRPDASQYNAIFFLVYNLVGAVSVLALFVSVIIENFQRYSGAAYLTTEQRQWLDMKRQLQRQAASRRPANPPSNAFVRWCYQASTHKRGWWSRAMSVLYLVVLVLLMSQSFSDTWPTEQARSIVYSVLGFVFACDLLIRLIGLGVSSFRRSYWNCDSLDLLFKTAVGSVPAIIALFLLWLTMFLVWGIMLVEVFGLTRWGPNESHAKNFSSLWQTLIFLSMTSTGEGWNQYMHDYAVQPPLCTPSKNYLYSDCGSTAWAYFLFISWNIISMFIFLNMFTGTVVENFSYVYHLQGSSALSREQMRIYKDVWNQFDPQGLGYISQQQIIPFLARLTGMFEVSLYPPELRIHALLDRSRVNSPRYGHSLSSPSSSSKIWGRRSPRSPRSPRSPRSLRSRSPLSTRSQPSQSWHSPHRAPPSPRSPGSLPSHLSDRLNALQRNASSTSLSDHSPFDDDLVPSVAPRIESGIDLNELSDALNSVNIQDLRMRRQRLNRMYYEAKMSDKGKGVSFSSMLFILAYHKMCGAPVNMEVSEFIERREMMSKIDARINLERVRGLLRGVYLRRRFLAERAERERQSVMHLVSSNKEGGFPSITVERPMSEAQHESSDAGMALHLHNDQDPFGTHAGALSILIPQSMSGYTSSDDVESANASDVQLSPGSGSGPRRRLSFQNQDENPFVEQHSRGTHASSRLQPPFEMDTWTQVLHRLSSDTLDSDGRSS
>EDK36437.2_transcript=PGUG_00535_t1_gene=PGUG_00535_organism=Meyerozyma_guilliermondii_ATCC_6260_gene_product=hypothetical protein_transcript_product=hypothetical protein_location=CH408155_937676-944350|_protein_length=2224_sequence_SO=supercontig_SO=protein_coding_gene_is_pseudo=false 172
MSSPSDSRGLWQNQGSSSRDPSPLSARFASRHSSRRVSRNPFDDNYVDPDEHAHLTANVSGDNSFHQSPDHSHRLSILSTNHADRSHTAARQSSSFNPFRDQEPNSNPPIPEPKSFIDEATKASDFEALQEGLNFALGSHDKHANWFPVNENKSSEDIRRHVSNTSAEADLAHAYSNDDVYTETIPLENLPSNSPLHQHPSLIDSSSTPFPFHKVDKKGPSRRAPPNLTVIPPQDLESGRLSPMTPQLAVGTPTSKFADVLVRVSDRIAGSGNVAKSPTIETPHLPLSRENSSLMKPDDNHSLQPHYSGRNDSFSEYLRGENNSVPDVTITDENNKTNRADDESDLGGLGLYLSNDTFANKPKHSSPKKDHTDQLSDPGTIAPPIARYPKQGEFPIQDSLYLYGKSLKIFPPSSPIRRFAYGVSCNSFTNLFLLALLSFQVVLLTYRQWNPPALDGYFYSGYNWADYTLIGVNLIYTIEIILKCIAFGLIDDSQMYAELGIAREIDRRSLFRPYYIIKFLEYLRLKNPRKRKYIVPGKGKFHDSAYDSSDEGDHGIDNSGNNGKESTDQANRGIHTIQDKYSRSSIDERAGLSEGNPPVKTQLLPSNTLMLPKKEIDIDALHLKRAYLKNSWQQVDFISMVTFWISLALSIDHYDAKHHIMLFRALSCLRIVRLCNMTTGTTTILTACRAALPQLIDVSIFIACFWLLFGIIGVQSFKSSLTRHCVWTNPQNSTDTFINSEQYCGSYTDLDGTARPYLFRDGTESSYVKGYRCPKNSKCISGDNPYNGTVNFDNILQSMELVFVVMSANTFTDIMYYTMDSDNLGACLFFIFCIFIMTVWLINIFIAVIVTSFNITRMEQQDQEKSSRTSTLLFLKFFDRTGRKNLARLDELKRSHRPLRIYYKFEFVFVIVIIAAMFTQCFRKHGMDDYRRHLLYRFECVYTVILLAEIVIRFAMHLPHWRLFFVSNRNCFDLFLAVFTFIIIIEPVKDKLGQGYYWLTVFQLMRFYRVVLATSFTRDLWMKIMVNFRALFDLTLFFFILTFVVSIIVSRYYEGAIPVDDISDLDFPLHTLPNTFVGLYTITSTENWTDVLYGVQEYATTTSYRSFGSVLLICWFIVSNMIILNIFIAIIAKTLEVSEEDKRKEQLHQFMDNMTTRLQTLETEVDFLSRFKSKFFKRNAIRDELEKAVVNLLLSGTAVNDFLDTNEESDSDDALERDNGSVSTLSTVKWKRWIQVRMARLTSHLRNPFFAKQTHTHNVTDFDPAAFAKNIISDRNVLISKQNKFLQENPNFNKVFYILEPRHPVRRCCQRLVKSSHGERIDGVEPNKKVSEAIVFFMFLVTLALVIAACYLTPLYRKSVDQVHGKYNWTFYLDNGFLAIFTIEFLIKILADGLIFTPNAYVMSSWNIIDLWVLLALWIEFIAFMQNDGNLSRFIRGFKALRALRLLTISEVAKNNFQHTMITGFWKIINAALISLCLLFPFSIWGLNVFNGRLGYCLDGSSDQDHCLNEYDNEVFNWNIYSPNVYTNPQLEFNRWATSFATFFEIVSLEGWTDLLINVMKSTGVGTPQEDFASPMNGFMIILFNFVSMVFILTLFVSVIISNYSRTTGRAYMTKNQISWYQIKRFLVQVRPSKRMSLAEMSTFRRFCYRMTVEKNVNWSRILTCVLTAQVAALLMECFPSSTGLDKARTAVYIFASTFLLLQAIMKMIGQGWRTFVRYKWNTFSFFVSLGAFVTSLIGLFISAESAFININKLFLVATLTFIIPRSDRLSQLLRFASASLPSLLSLSFTWIVVFLVFAIALNQIFGLTRIGPNGTGNLNLRSVPKALIVLFRCSFGEGWNYIMEDYTIEAPFCYSAHSLDDSDCGNKQYAYILFIAWNLISMYIFLNMFVSLILDSFSYINSATAYSHLIDREEVREFKRTWQKFDPEGTGYIRPYYLPKLLHSLNGAISFHFYSGSLTIPELCKKWITRNDINNPYDITINYSAVEGTMQSMDIEKIRERRKLYEMFIEEALLTMELNQDPGISFTRILLQLPLYTYFEAGSCLDLIDFLERRLLLQKVKKRLHTKRVYETIAAYSCRWKYAKDRRLGIRDTNIDFTENLRRSSYLSTEYPESRSSGSDRSSRVVDDFTTIPRKPDLFNDDEAASPLLEEDKMYIPNSPLHTYNGKGSREGGSVSNVPKFEVHDMGSIDTFESPFADPQRGKRKRDKNLSLIDLTLDEEGQK
>MELLADRAFT_48591-t26_1-p1_transcript=MELLADRAFT_48591-t26_1_gene=MELLADRAFT_48591_organism=Melampsora_larici-populina_98AG31_gene_product=hypothetical protein_transcript_product=hypothetical protein_location=GL883110_1022100-1029367_-__protein_length=1810_sequence_SO=supercontig_SO=protein_coding_gene_is_pseudo=false 173
MSDTSHLKPIASGSSHILNPRANSKDHADLLNIPHSDPKRNSGSKLLNRRNTLSVAASAIRRTSIRVVNLAGNVLPDNRCSAPPGSRNLSAIELTDCGPALPSEREFPHQRLTDSEDGHSILNVGDHSTDSNPYLQLRGHTLGIFGPRNRFRLSLFYLFKSTIVEPLIFLLIILDGVVLTIQSSKSVWDFPRPSKGYFHTWEDYALFSLFCIFTFEMMARIVVSGFVLNDDGSATPTSVAEILNKKLSFKSRFGRKASNSPRFPNSHPKDRSPFRTMSLGPSLGPSSKIFFQETPFRSGIKRQQKQLITQTAYLRHSWNRTDFVAIVSFWISFVLSVYGWESQYQLYVFRALSVLRLMRLLTITSGTTVILNSLKRASPLLVNVLFFVFFAAVLFSIVGVQSFKGSFERYCVWIDPAGQSNYTFPLQSCGGHYEAVTGLPRGFVQNSTGLPFNNPKGYLCPQGQLCMETGNPNNGTQNFDNVAGAAMQVIVIASANTWANMMYSLMDAEYFLSCLFFVICLLVLNFWLLNILVAVITNTFAEIMDETKCSAFASSSGVSDAATHKKSIKPSLLRKVNNWLYYFWVLVVFADFVVQATRTANMSPEASLWLDRAELYFTIAFVFEILLRFLGYLPNQARQFVNGVNMADATLACITIVIQIPLFKRSPAYPWLTFFQIARFYRVIVAFPRTGPLLQKLRGSFTGLMNMILFLMGINFFAALLAVQLFRGVIPKSDDTEMTFYQMWNAFLAMYQIFSSENWTTVLYSAMAAQAPYGQAFISGIMISCWFLFANFVLLQMFIAVISEGFAVAEEQKRKEQVRALINRSRPEVGPYQWYSNFNPYNYVKPKSVVADNLPGKSGLPMQKSMVRTFTMPRGDENTSVHQNAFVIRARKAFHLDNPTKKSAPNAVTAHAAADAEYDKSLDYMSMTASQRQRFYADERNERRALQLDFIASHPTYDKSLWIFSQRNIIRMMCQKLVEPAYGERILGQQANKIASTAFESTVFAAIAGSVIVAAIATPVYKQHHYLLHGESIHTWFNQAEISLGMFFVLEFLIKIVADGFIFTPNAYFLNTWNRIDFLVLITLITDVIASLVYGGTTSRITRSLKAFRALRLINMSQSMRETFYNVLVLGFGNLIDASVLTVMYIVPFAVWGQNIFAGLLYSCNDSSPGILGKAQCVGEYVGAPSSLSGAPASFNYLMPRVWNNPYVYSFDSFRSAVLILFEIISLEGWINVMVSLMSITGKDQQPSQDATQINAIYTLVYNLFGATVVLTLFLAVIINNFLKRSGSAFLTTEQQQWINLRRLILRQQPSKIPRARPRDPIRDWCYSRATQKHGWWSRMMTGLYVFHVIILMTFARSNSATKLDQYRDMLFLLLASIYLADVVIRLMGIGWISFRQNGWNFYDVLVIIGTFATTAPVVLANKEISNVMIQFQKFFLVAIAFKLVVKNNALNQLFKTAISSLPSITNLLGLWAVLFVVWGILFVENFSLTRMGPSSLTRNSNYQSLANALVMLATQSTGEAWNSFMHDYTIEAPYCVSSPNFLFNDCGSAEAAYILFISWNVISMYIILNMFTGLVVDNFAYVFQLYGKVKAIDREEVRRFKKVWSDFDLDRTGYLQRHQFIPFFARLTGAFNVSIYPPELRLPALLEACTQKPDSVNFEDAERMHSDTQASTSRFSPHAPGLDLHELNARLSFLDPTETKARRNLFNHLYQEALMSEKPGRGLSFTGMMLLLAHRKLIEDDQGLQLEELLQRKTKKEKVADLVNFDRVQGLFRTLLLRRKFKTTMALKKQGQTKGERIFLICLFSIYPV
>OAD00432.1_transcript=MUCCIDRAFT_113913_t1_gene=MUCCIDRAFT_113913_organism=Mucor_lusitanicus_CBS_277.49_gene_product=EF-hand domain-containing protein _Source_UniProtKB_TrEMBL_Acc_A0A168IW43__transcript_product=EF-hand domain-containing protein _Source_UniProtKB_TrEMBL_Acc_A0A168IW43__location=AMYB01000007_2358046-2365554_-__protein_length=2216_sequence_SO=supercontig_SO=protein_coding_gene_is_pseudo=false 174
MAESDTLSDSKDIARKPPPAPQQQEITIPQIILTEPPTQQQSDANTTIHTSTSPHALSPKSVPHKPSPPASSTVVSSSPLPSPLPLTKDLLQRKNKLDKLLSQKEKHRYYRQQQQRTAADFNSSSLVDERVTAGLGISTPHTDHGASSSMATNTSGLRSRLSSSNRSEPEKPMFSPSSLGHHSEWSYELDAFKSSTSGSSKGHHHRHQHSSSYHHHATSGTSVSGSSNRNSVSMRAYSANHRYMDRQHGQHGHTPYFERPDQHLNRHDEYKSKYFLLDLLIHAVNRVVNSRAPESKQVSDREIFDFNTSPFKTAAAAAIHDTPSPPLLNEKSMEPASPQIMTPATTTTNRNNRYSWLSFATSLDEKSFDVDNDSLFPSEKKRASLHDAHQLQSLPPLPPPPPPPIQMTAKKPLSLSDELLPNPLQGHSLCLFGPTNKFRIHVWRFIRKRYVETFIFFLMILHWFLLACVPITTNEEKSQLGGQWTHYPILCIQALYSIEAICKIIAYGLIIPPKPPTLASVNQQQQEDQEDLIKSWKRNHYAYLNSFGNCFDTVSIISYWADLIIMVYKYPYLSLFKSLGAIRPIRLLSMLRGTAVILKSLETSWDILLAVSGLIFFFLLLFALVGLISFQGVFSRRCYYTADDSSLQLVQPALYCSGYMNDTTVVGAYNVETGESSYPGYHGYLCAAGQICIEDPVNNPNYGFVNFDTIFFSFLNVYTFVSLELWTDLMYQTQEADSTVAALYYCLGVYIIAFVLTFLLFAVITSAFARVRAESAVSAFTAKKKGYPVLRDAEGLDDEAMWMFDNPPDDLGKGVTRLKLRWWIVRMVKSRAFFYFGGFLVLFDLIFMCLRSFYASKATLELVDNAETAFTFVFALEILLRMVGATSWMSFWSAKTNLFDLFLVISTCVIQLPMIQDSWAYKYLTIFQILRLYRLFICIPRVRRLLSAALGTGESVIYVMVFLILATALCSTVFMQMFGGDYTDVTTPEDPENRFDTFWESFVSLIVVYTSERWTDVLYDAMASQHGQGSIYAAAALSLYFAFGRYIMSGLYIAVVLENFELSDDYIRHYQIKDFIHRHRFKDKDRTETILLKLFRPFYYFNENKNVQISELPANLTAPLTKSDLTELLTDLPKKRNQEELKQPSWIERKLTVFFSSIRQRIPFLRKKTSIKSAPINPFMQDTEDAPEDYDMITAEENREAQKENTPVVNSLFLFSNRSRFRYYCKKLVGSSNDGQAEKHNLFNWMVMACVLVSILMVILDEPSTRLIRKDTSRQDIYDTIEIVLSIVFIVEVSIRIVADGFLLTPNAYLRNHWNQLDLCVILLNIVTIFMSSEEAPRGLSTFRSLRILRLIRYFNGVRDIFVALFYAFPLMFDALIFTFLVLVPFAVYGVNIFGGLMWMCNDESVGSRGDCIGEFELNVSSDDGIDVNIWIPRVWQNPQNGFISYDNFPLALQHLFSLTSTEGWVDSMFSAMSIPHEPDVQPSFNWYSSTVYHGIFYIVFMIFSQGTMQLFVGVIIEKFKERNGITTLTTAQRKYMDLQRLLSSVKPTIKVFRPESKLRQICYDMVIKKHGKFNRLMMCVICLNIVAIASEFQNEPHWLEELQDYSYLGFTIIYVVECIIKLLGLGWKKWIRSKWNWFDCIIASCALLLLILRFALPDLWTLRVERYCLVLAAFRLGEGIDSLQTLYHTIAKSMPSIIQVSAVFMVAMCLFAMLFMEFFGLTKYGVYGTSHVNFRDYGNALLLLVRATTGEAWNAILVDYTVQYPNCNRSSNYLEDDCGSPFWAYFLFDIFYIVCTHIFMNLFTAVIISNFEYAYETRTRFTNITKADLRMFKHAWADIDTKGTGYIQKEDVAKLLRKFTGRFSFRIYDDQHRVDNIIRHGFQSFDKQRSSYTKSPSAKSPAMKSPGKSSPAVKSGHSSLTPGEYDINVQEINRLLGKMDVDQVRKRRLEYNLYYKEILRSETSKGIPFASVLTIMSYRFIDISTSLTLDPLIARLEKIEQLTQEYHLEKAAGFFLAQIQKRRFVRQLWMKRDEDEVKKLGVTNPSQFDFGAMPPNNGNSPLDSPINYFNLSPDKKKRSPPVPRIVIDNASANTELSSPVSAGSVSIPVSPMSTFSMDNQYDPSYSGGGYSLMVAPGTNSMPSSPNTMTEMESTGRSAFSGALSPISPFPALSPASRQNWLLIDGNVEMPNEVSEGLMDSMNHSIWSDMLRDEDL
>OAD00067.1_transcript=MUCCIDRAFT_147296_t1_gene=MUCCIDRAFT_147296_organism=Mucor_lusitanicus_CBS_277.49_gene_product=Ion transport domain-containing protein _Source_UniProtKB_TrEMBL_Acc_A0A162YQQ8__transcript_product=Ion transport domain-containing protein _Source_UniProtKB_TrEMBL_Acc_A0A162YQQ8__location=AMYB01000007_1186480-1192025|_protein_length=1548_sequence_SO=supercontig_SO=protein_coding_gene_is_pseudo=false 175
MLLIVLHGTVLLVVGWGSNPFPEPPNQWTPTWDQIVLLVIFSCYTLTTLCRIIVYGLFVNSTPNSKTAFLRHSWNRVDIVSIVSYWIDLALLLTQQEIIGEDRRILVFKMLSALILLRLLNLTDGSRVILNSLKKAAPLLVNVLFFVLFFFVIFAIVGVQSFKGSFRRHCVWHDPTNSSNVQELQQYCGGYINATGDVVPYLLKDGSEAPWSKGFICEIGLTCEETENPFGGTISFDNIFSSMLLVMIITGVQSWTDRMYDMMDAEYFVASLYFVIIVIVMNFWLINLFIAVITEMFAKVREDSQHSAFTNSTARPVLADANEEGVWAYSEQDEAQRQKLKKNSPLALVVKYMNPFWIVLVAVDLLCMASKNNDMSAEELEALNMAETIFSIAFLFEILVRMLNSRKDLKGFFKSKMNSTDFLIAVITCIIQIPPIHQNVYVYVWFTGFQVLRIYRLVVAVPRLRKLMSRVLGSVYGLINLSFFIVLATLLCAIIAFQLFEGVINDLGEEMRFFSVYNSFVSLYQLFSGEDWTTVLYNVMEAGSENNNAVIYALFLVFWFAFSNFVLVNLFIAVLMENFEIAEEDKRKRQVMQFMEKTENELGQKTVVSRWNIYRYFKPKAKGLDVKNIPSNLVLSVQKSIVREFMNEATDVNANEPTLQSAKNRGLADQQQQQQQQQTGVLSKVKNLLGVLYPDSSSKKIEEQRKQRNRSSVYIDPANAFDQETTDLDLEERKALKKDFIRAHPSYDKSLYLFSSSNRIRRWCQLIVQPSRGERIFGTPASKWGSITFLTIITCCVIINVVLTIYNSPVYQFENRHNPSAVMPFVYVDWAFTVIFSIEFVVKVIADGLVLTPNAYMLNGWNLLDLFVLITLYMSNFGNFAAATGLERGFRAFKALRALRLINLLGPAKETFTAILVTGLPQILDAAVLGLCLIVPFALYGQNVFMGLFYNCNDGDSNRPECVFEGMLGTQEPLPEDSEVYMPRIWNNPYVYSFDSFWKSLLILFEIASGEGWIDVLTTSMGITGKDLAPEQDASQLWGIFFMVYNLAGSVFVISLFLGVVIENFTKRNGTAYLTSDQRRWLDLKKLLNQFRPAKRPKTVPNNPIRKLCFNLTVEKRGKFYKFMTFVISLNILFLCTDAVYDVNDVDNGETGWMYIYLLFIFVYWMEITIKLLGLGWKSFRRNLWNLYDLTMVVGSFITAVITLGNPNLQVNVESQKLFMTALCFKLVQRSDSLNQLFTTMAASSYQILNVFAVWFVVLVTYAIMFMQIFGLTKYGPNATTEHINFRSFANTLISLVRYSTGEGWNSIMHDFTIEYPNCVVADNYLDSDCGSLRWSYFLFLTFNIISMYIFIAIFVAVVADNFSYVYQIKANFSLVNRDEIRKFKMTWASIDTERTGYVKPSDYMTLFRKLDGIFTVRIFEPEYSYKNLVKECSINNGSVGNADSDPYQHHLDLKALNAKLNLLEKRDLHAKRQDLEKIYWETALVESTSRGVSFNQMLLMLAQRKLIEEAIHTLSSIDRVRGLIETISLRKKFLKHLESKKQKDGKA
>OAD00120.1_transcript=MUCCIDRAFT_83514_t1_gene=MUCCIDRAFT_83514_organism=Mucor_lusitanicus_CBS_277.49_gene_product=Ion transport domain-containing protein _Source_UniProtKB_TrEMBL_Acc_A0A162Q9S7__transcript_product=Ion transport domain-containing protein _Source_UniProtKB_TrEMBL_Acc_A0A162Q9S7__location=AMYB01000007_1345939-1354479_-__protein_length=2454_sequence_SO=supercontig_SO=protein_coding_gene_is_pseudo=false 176
[truncated: 229,487 more chars]
