# Supplementary material for: NALCN/Cch1 channelosome subunits originated in early eukaryotes
Source: J Gen Physiol. 2025 Sep 5;157(6):e202413636. doi: 10.1085/jgp.202413636 (PMC12412391; doi:10.1085/jgp.202413636)
Supplement: Data S10 — provides protein sequences of identified FAM155/Mid1 homologues from the set of eukaryotic proteomes. [file jgp_202413636_datas10.txt]

>CryptistaEP00277Geminigeracryophila_P024010
XEKKELEEKVEQLAEKVRTIGNATFAHSGVWAVALLSILSSGLPEWLKRCKRARRMARAQLIIVLLLAGLSRAAGGDAYMTNYVCNTTYDLVQKQNFTSQGDPDKIEFFCKDHVQYTAACDMDNDPYLGFNPSCNNTFAIQVYSNFQRALSVYSCKEYSRIWTCDNCTEAYKRWLCSALYRRCKQNDTDISGGQCETNFTRTNSKALPDCIMRTCSDVCYEVVRKCPVHLAFRCPPLSDIREYNVTNCNNMEREAPTAAXAQAQARRVTRGWLGIGKHDDGVIAEHRSALILA
>CryptistaEP00277Geminigeracryophila_P038204
GQFTQVLWPLQPSYRSRFSDNGKKYTFANPALWMHAGALLHVQVHVNTTESINEKQRVTDETFFCKPYVNYTVACDADNDPSLGFNPSCNNSFAIQIYSNFERALSVYSCKDYSRIWTCDNCTVAYKRWMCSALYRKCNEAVACPSNFTRTNDKALPDCLVKTCQDVCYDVVRKCPVHLEFRCPPVSDRREYDISACNNLELPSTSKAGGEYRKTPASLSKAVAASAIIMALVSFALS
>CryptistaEP00279Guillardiatheta_P024106_XP_005841825.1_hypothetical_protein_GUITHDRAFT_99496_
MQRVGMNAFAFVLYLSLPGASAYMSRYSCNTTADLFKRQGLTSETFLCAPYVNYTVACDLDDDPALGFNPSCNNTFAVQV
YANFERALSVYSCRDYSRIWTCDNCTVAYKRWLCSALFRKCNQDYECPENFTSETLMQDFGSLADADSAGTNARAIPDCV
MKTCQDVCYDVVRKCPVHLEFRCPPVKDLREYDIRTCNNLERPSTDNVNALSSASSPACPRC
>CryptistaEP00290Baffinellafrigidus_P007139
XAGAGVLGFSRDWRRGERAKEELSVGGASCATMNSSARCVAACAAWICLLSVLAPAAGYMTRYECATFDGMVAGNNLTVADDEPDKVNFFCKEHVNYTAACDMDIDPALGFNPSCNNTFAIQVFSNFQRALSVYSCREYSRIWTCDNCTVSYKRWLCAALYRRCKHSNPSEGSCESNFSRTNDKALPDCVMKTCQDVCYDVVRKCPVHLEFRCPPQNDLREYNLTDCNNLMRPQPASGSGNRLAGASLLFLPVLLALLKAAGMRPLACTSVGSRMRRWHRCGIGDPTPDRPASGTGTGPWGQPASGMGRWGSQGVARVGGGDVCVFRGEAW
>CryptistaEP00291Cryptomonascurvata_P008100
MIFSLDVKCTIFLYFVNVVVSTDVLVEVPRLPQEILEDLSASHPRMRQLLADTNSTTNNTCIGGKPWRPACGALQPVGQYLVCVSKEEYVSAATDNANSDQYTDGTFFCDGLVDYAAACDLKDNQTTCNNAFAAKMFENFKRALSVYSCKSYSKIWTCDDCAAAYKRWLCSQVYKKFYIPDTGYYEEGIIPQSSRPCTCEADETIEPCKRFCNGMPNDCFINENKQWQCSREACGRVPGNCRGHIMLGANASTTSGFYKGAKIEIIESAAAKGQWAEIEEYYAFSHTPTPGEPVVNGIAMFSTWKLPWSPTSGSGAIQPPKALDMYRIYWEADQRGHCRLSARPQVRKGLPCESRPQYKPMDPLYDPQERQTAEALLLANLANLSAFKNLTYCGEDQQCVAVAAAVSPSGYLCCPNSGMRIVEVEPGQQFTVSYLNLTDPARPMCWAAQGDNYTAAX
>CryptistaEP00291Cryptomonascurvata_P024789
MTNYVCNTTKQLIEDQDFTTTSNPDKIEFFCKDYVQYTAACDVDIDPQLGFNPSCNNTFAIQVYANFERALSVYSCREYSRIWTCDNCTAAYKRWLCASLYRKCVKNTTDICEFNFTRTNHQAIPTCIVKTCQDVCYDVVRKCPVHLQFRCPPVNDLREYDVSTCNNLERPSTTSDATVPGQGYQLSGYCSRWQYPFRAPPTPTILDALLSHDNTHPGARSFGSTIVACLPRRQSRPLRKWSLSGPLRKWTRSRSRFATWLCRPTHTVLSCSDSESRPGRWAHQRPDLPGGRGRGITATARVIFGACKVLPHHHGESRSARPPWPVAATALTGLACDGPESPGWCSRDPQWLAAGAESVTRRESVSEPSRRRGRLGLPVAVTLSYLRX
>CryptistaEP00294Goniomonasavonlea_P006671
AAMSFLWLTVLLLSVAGFAFAQTGDECKTEEFGNETWIGKWTCNDGAAKVLATAAQENGVPMPFCNVSYVGYTAACDENDPKRSCNDAYAREIHGYFNESLSVYSCEEYSRLWTCKDCAEAYKKWLCAIIFRRCRKPNDPGSCMGNCTRKGAAQPDCVLRTCQDVCYEVVRKCPIHLGFTCPPVNDEREYASAGNECNNLMFPPPSPATRLAADLQLAGVLTLITVLAVVTSIN
>CryptistaEP00295Goniomonaspacifica_P003593
XRVSFCVATTIVLVNIINTGSALTIPALPSTAKNYSTVDNSTCQKEPSSRSGSDESTERVGVWLCFDGPAMVAATGSGFCDQTLVNYPVACDLGDYRSCNDSYAHEVHGYFNESLSVYSCEEYSRLWNCTDCAAAYKQWLCGVLFKKCNLVGGAAGEGFVPAADISSSPGGVDTSKTIAESNRCWDATREFPSCLPKPADGEDPDAQPECVSKTCQDVCYEVVRKCPIHLGFTCPPTNDNREYSDEDTDGDGKADCNYLGMEQPDGASNVQVAWGLISLAVLLSMSL
>FungiEP00129Allomycesmacrogynus_P007502_KNE61504.1_hypothetical_protein_AMAG_06321_
MRRSSTAKPISNEITMPCPPPARSRRPSTTSRRLAMHTATTLVLAALVVVLSTTAFLPPVSAARPAHCAQVPGPLSFCSS
QSGKYVAFPAVSGPGTNATLRAYALSTDAYARAVHGNWTLALRAVDCRDDPVQRFSLFRTCADCATAYHEWLCATLFPEC
VDPETDPPLVWDPNNPTADAHNASKPLVHVRAVEDASSMRAAALGYLATANLTAMAAKDEISGAAPVGGIAELEAAHAVL
AKADTKVPEFPFRPPCIDVCYKVVTDCPATLGFACPRVKGLVTPHLEQVQGVSDPTAWAGYWALVANVFPDYDVMCNPTV
P
>FungiEP00134Neurosporacrassa_P007031_XP_961018.3_calcium_channel_subunit_Mid1_
MHLGPLHLRFAASFIALSLLVVFNITLFSLDCALAAELEDAPPILLLDDVDSDLDVSQGSVSDLGSPLDQMYEPEFAAFD
RSIIGRDQVRDTNALINNEAFQLNVRQGDTERFVFKLSQLSERELEVVQLELRDEEHTWEDIDEDEDEDEAEEDEKDENN
DDLSGKGLDRDSVDLNLASAKQKLGKRQQGARRLFLSANTCLQPQAFNATKTTQPPPQLTLYVSTSTDNVEPGPGADSNS
QVSMVFNEGAIMYNFTTTTDVYVGVHAPNVAEIFDKPYNIKIAISTDGYYYSYNVDDDADLIWVDSDSQGALLITHNLTD
SNDEKEQQRIMNTPPYVMFAQDKSNPSINGVRYSFCGLEQNAQIATTKDGKYSNMVQTGMTKRGQGNFPKQQFFFSGLKP
STSYLGILAKTNVTDTGSPNLVGGGGHVFKATNFQTKSDHGNCNIVLNLTFCDQVAYSVPSNPNFGNASVLAKFYDDYAA
EAWGYFKKALAQVACEAPVTQRYSLTRNCSDCEAAYKDWLCSVTIPRCEDFSNNASYLHPRAMSQPFPDGERLDNATMSL
YAENYGDGKVLGKAFLQSRSSRIDEFIKPGPYKEVLPCDYLCYRLVQSCPSSMGFGCPLPGQKGFNSSYYIKNETNGEVV
CNYPGSAHIFSGSSKDAVSVGLTIVVLVLVSLLLAC
>FungiEP00135Aspergillusnidulans_P008838_XP_682111.1_hypothetical_protein_AN8842.2_
MQRQNAPAQSRFGARVSVTILLAVLISAFATGTDLGPLTSDYGQGRLLAKDDTLGGFPYLLGSFSGLGIDREGDRAREPQ
GLDILNRASDDRRSLGNNRFGESEILMGELQQWLFVPDSTAGNSSDAQSDNISKRASTAVYVSLTICSAPILNESISNTA
QALPQLAVYVSTSDSLQDPGPHHKSDSGQTVYHSSEGYMSATVSATSEVYIAVAAPSNGNFSGSYSYQLAVSTEDFFHNV
DDRAALLSFNDSGSETALLTTVSPADEILTEEQRKQWENNTTVYKLFVNNANSTIGSGLSRSYCALAQHSQASNGHNVEA
SMSRRKSDDSTFQEQFYVTGLNRSSTYVGILAMGNTTEFGNGIVGGGGKVWKAKKFSTKSDGNCDVIYDLDFCSDVAHSV
PSNPSMNMSEVRAKYDNYAANLYRNFNFSLQQIQCNTSNETIYSMAVSCDDCAAAYKSWLCAVTIPRCDDYSSTSNRTAV
MVRNAAQPFPNGTEITNQTLRDSPITNRPRNSGLIDTEINPGPYKEVLPNVSFCHNLVRSCPMSLGFSCPSGKYLTYSYD
TSAAPSGRISNPLWAVIMVYFTIVMVF
>FungiEP00141Yarrowialipolytica_P000241_XP_499675.1_YALI0A02090p_
MRLWILILGLAVTLVRAFLGNVTDDDSLGTPELLLPFQHLGNDLWRRVVENRAKAPSSVMTTTSSTTTHTESTNLFTAST
VPNYNQPTGTTPVVATPIANNQPVDYVMKLNDTRIYNLTDIPANAKTIYITANICAGPPNLNYKNMSMDYDYTAPALLKA
GWNPQNIVFSMDNFEFGFANLTIDVSAVQVTNLYIQLDFSNMTFDTSALTKIDSDVNNVDKRQVKHAELKKDKLTKRKDK
DEDKDEDKAPQGGSDDGDEVVTAAPSDVSNNGVSKPAAPTSVAGQATQPGDFTYSLGVSWEAPLYSFKDTPNLYLVDSDY
NHALFVTGNLTTDPQNATSDHYIVDIKNAIYDITAFPMENEMQLWWLSNSYCAIQKGPSVLNSGNCDVSYTRRGLGHYYK
QQFFMKGLNNSTPYLAVLTKPNSNTPGGTVYDQVWFSSKTSDNCQLVYDLDFCSDVAYAVPGNSSMVDSQELAKLYDDNA
SKWWQNFTYSQQIVACNASLDSRYSILKSCDDCADSYKQWLCAVTIPRCADWSNNATYLQERPPGTSRNALIDRVLKPGR
YKEILPCLDLCQKIVQDCDASLGFQCPKQHRNRELSYGLRSDDGDITCSYLGAVYFLDGARAVTLSVALMAVSFLFVVLW
>FungiEP00144Saccharomycescerevisiae_P004341_NP_014108.1_Mid1p_
MIVWQALFVVYCLFTTSIHGLFQDFNPFANKNISLKFPSLNRWEKNVMATGQQTIINSDSIYEWTPILSNITAGKKDSFV
FTIDAEASGYGFAPTYEVLMFISGNICQMPMNRSDVDLTIYYSFNETVLENPNIGQSAVFQDGYIQALAISPVQSSSSNA
TSTYSNLYVVAELVNSTTEQPLSSSDASENWEYRLSISENDLVFQWDVRPWVEVLDTDMNSALLSTGNVTADAKVYHNYS
IYDPSLYDLYVYSYEDSVQLNQNYNLSLCAVKNGPYLVSSQNTSNATVTSNSTNPLERTDLAIQKKITEYGGSVTEMFYV
TGLNASTTYVAYLTKKISNGDGLSSVGGILFSHVYFTTRSTDVCSLIFGLDFCSDVAYSVPTSSFSVGNKTLMAQTYDHI
AEALYANFSKALQLISCDADKDARYSPVMTCDDCAEAYRDWVCAVSIPRCTTTSSQYYIHRDKSHNRNDYLNKFIKPLDD
YYEILPCIDMCYTLVRNCPSDFQFSCPNDLTTEDLLYQSYNFYMDTDYSTCNYIGNSSLMVIHPLDDT
>FungiEP00145Schizosaccharomycespombe_P001500_NP_592865.1_calcium_channel_regulatory_subunit_Yam8_
MFFFSTHLILKILFFWSITRNIFGATYTSLLLNNTINGNINDQSTAYYNLTWEGNTAYNVSLTLSTCTAFDGANDLMLYI
SNNTFDEALPLDNFTITASENGLATIFVTGYSPLYIAVSSAFSQFAPNFFVESGESTLEGNNVINYELAAGIDTPFSQYN
ATKFLFAQDTDFQAALLITGNLTTNETSIIPSYEIYVNPSNSTYDNTFNKFSSSFCAFQNNPSTVNTNNADRSMTLRGLG
PFAKEQFYLKGLDPNVTYTAYLVEPNIGQPGGTVYPGVTFTTKTSPACQLIYDLQFCSEVAYAVPGNSSLFSASALAEWY
DQQAYGYYQNFTYTLDLIPCNATSWSAYSLLKNCSDCANSYKNWLCASVIPRCADINDNSSYLIYKNYDSRYPLIDEVIQ
PGPYKEVLPCSYLCYSLASSCPLDLGFACPKAGYGLEFSYGEVSNVTGLITCNAPGVEFYESGSALLNISWRTFFISLIF
WILFVE
>FungiEP00149Cryptococcusneoformans_P001066_XP_012047206.1_calcium_channel_protein_
MPAREVYLKRPATRRQLEGICTRYDGQQRITQLDCEEGCSKRTQPPQRLNPRYKSPDLIHISFIIVLLCILSMTSSVVAQ
TTTGSSSSKAAATPILPRQTLPTTISLPPLNISHPVLQLALPPTSSLYLTFSICSLTSNATILPTVLISTSSPASFNLGS
KPIRDASTGGIPTSSGGKGYNYKSGRNGATWGLKWSSGFGNWTLNGTSETQVHLLLGLGLGNDGSTLNTTGVGNGNVVVQ
MGASTSGPLHALSAVYPLLGDTTSTSALIFSPLLYSSPQPEPSYPNYTLPGAQLAFPDFSYSEPLNSSLSSNLTLIVVPT
NASPTSTDLGNSICAINAASANSSVSGANNTILKSFQPEWMTVGDEQGFRSYWVLGDLAEQGNYTAWVSDDKGVLSQPAW
FATKPAGFPCQLVMPNDVCPNLGYSAPLDANSTAVTSPSGATISPTSPIQTLPDDLLELIVQNLEAFSTSLLSHACGRDL
FSHVSSCLDCYSAYRDWLCRIVVPQCGAANSTSGATVIETATSTSTSSGTFPTPSTVLRTPSSPRNPSLPIPAYSYYELL
PCMSTCNRADRSCPVSMGIRCPKRKVNAAKSYAFVGDDHSYGDGSAAQGVAAQDRWGNRWCNG
>FungiEP00150Ustilagomaydis_P002760_XP_011388748.1_hypothetical_protein_UMAG_02465_
MAKELKGRSPFGVMVLVLLFGTLWLRLTAAQQVSKAPASSTSSSIPLAPSSTRSAIPGRATTIYNATANTVALNDSIIAR
SRIDLNATQGAFFNFTIPAAAFTNEVKVVTVWTSISLCSGPAIPPYNTSNATLLESLGLSATEARKSTLASLYVSDSELF
QQPGPANGSVLNSKHIGHALGGSTSVQVDVEQQSDNSSATLWIGVWPPSDSRNVTPGTYQFQIVTSTRAKMESVDYTRRP
RLEDTDETRALISSFNYTTSSPPNLNVIVLPTFGSNSLSNADYYNSSFCAIADAWADILQNRQVSVNSSDTRRGTEANQL
DDIRRQFEVSGLDTGTNYTVWLFETNTTIQDTVQSVSTTLFPAIKMRTKRSDNCRLVYDVPFCPNVAYSIPVNPTISTTT
ALSAIRGFVDPQYSNFSLTIDTFPCASHDFGMYSYVQTCDNCKKSYQDWLCAVAMPRCTDPLSDPDSQSRATQDGRELTG
APTGLNTDLLPYIVNRNGNGSSALASRQTFIDQQLQPGLYGELLPCIYTCYFVERTCPPLIQWACPVWDITAQRDYGTFA
DSGAKGIGAAENGGAGGDGMRWGGYQRYIATDAFGNAYCNSMGVDFLLRESNAVSATLSIQRLWILIPSLLVSFLIALWL
>FungiEP00151Rhizophagusirregularis_P016066_XP_025180110.1_stretch-activated_cation_channel_Mid1_
MPPANQLEVWISTESKNPGPDSYGHKYILKDGYLNVTIPISKGNYDGVYVGVYAPKLSDNYLNDYYFEIGASSKGFVHQT
PIENGLFFDDTDNNNALLRTFSTSIEQPLYYTYFVESTRVNGISMSSCAYKENGWSTNVTYTRSEKYGKYQTSIFLNNLK
NGTKYSALVTEESTDGIKTFTPVNFQTQSQSNCVIIKNLEFCDGVFYSVPKTVSKNTEAELAIGYDNLAKSYFNNFTLTI
DQYPCNDTESKYSLIRNCNDCKEAYKNWICAITIPRCASEDSNNGKLRDRPRIKISDQSMNINQPYMELAPCVDLCYNLT
RSCPASFGFRCPDSKIISTYGDAGSCNSLGMDVSFKSNAAIRIRSSSQWIILIIIFEFIILIMGI
>FungiEP00152Rhizopusdelemar_P009900_EIE85197.1_hypothetical_protein_RO3G_09907_
MRIPIYFILSYICFISCQTIQLQNNQIILASLTSATAYQYYYFSIPAQTQLLAAKPNIYLTITSCTQTGLNAFLSTTNNI
TIPQNGTPLNNVNGLMVWSSNSTVNEIWIAVGTNQTENTGTYEIGVSTQQSMHLVYNDTNSTVPSMTLDDTDGDSALFLS
NPLGGYLPNSTLIITSNQPAELSWSLCAAKIYNISGININQTMTTRGPTPDTTRNQFFISGLSEATSYRAYLLETSNGIT
GMTAPITFKTKAGSGCQLVHDLSFCSQVAYSVPSNPMLDRYSLATEYDNQAYTTFQPFATSLSQYNCESTQYSLVRNCTD
CYRDYKAWLCAVTIPRCTDTSDLRQGSPLAAAPALRDVSVNGSRNAWIDNSVKPNEWTELLPCIDLCYHVVQSCPPYLQF
YCPVGDLARDQYGYWQTGDIIINNTAHQFGVNNPTCNRMGLDAKLFTITSHGYRLLENLSFYFSMCIAFFIVLILL
>FungiEP00154Conidioboluscoronatus_P008486_KXN73026.1_hypothetical_protein_83692_
MNLMTVALLLLHTNQIISDSKSYEIKLGSSYSGSVKSGTDTYFKLTSASNAFQSPNIPNNLVYISLTLCSGTSGQDFQEP
DIYYSLTDSTPGPNKSEKLKNNFTVENYPNWKVSNTKAGVPKGILLSTVTLKPKTSNDISLFLGVNLSGKNLEYNYQLGI
NAGSYFHNYSNQLGLALLDTDDSTASLTVISSDPSKFDNNTQTLYYKGSGGDSLFTTCALQSNNSTVVSSKSDSNKIKLG
GKLPPQFMGTEAVISDLSRDTTYEAILVNNPSSSGQSTFNPPVSLKTSKYSDCRLMNQLGFCDMVSYSVPIPTHFITKGD
NNQVTMDVEKAKKAYDDYAHDMYKKFENLIEQYDCDAHIYSPVRNCSDCKTAYKDWLCSMTFPRCSDEHHSTDETHSANA
NSIIAERDAHDKTKEFLPEELKEVNPYYEVKPCIDLCYYVVQSCPVAFEFTCPEQKSTLNYTYGIGTMQFDNLTSFESGL
GDSNHLGDLPWGCNNMMRSVSNQAFNQFNTLLPLYYVILTILTFICISI
>HolozoaMetazoaBilatEP00067Daniorerio_P005516_NP_001074112.2_transmembrane_protein_FAM155B_
MITGAWRCGRKLDAELEICRVTEPIDKPCAESEKVQRWRMSLASLLFFTALLSDHLWLCAGGKLRSRDRTHRRTWNNASH
DAQTGLRDEDCGVLLSNLTENGPDCVEADARRRAPLESACSTLYRQKSGSVSSSYSVTVPTVSPHAFLEYFRNFSLSFCD
ALTIADLLESMTSPDGLNCSLTHIIRDLFSGGPEDGDACSACVHAYTRLDQHAQEKYEEFDALTRKYMADDYSVRAQTHL
CQVVYKAWLCAEYFPVPQRQCVRWLPCRHYCGEVTATCPFILPDNDRLLYAGSPSFLCAGFQEEYLSSQGPDCCDVRWSG
CDSAVGAACALTHLPGSFSFHRRLSSGAMSCTNRLHGSKLKLCVLVLFLLHTFISITTLQHCSTGSLEAIVPLEEVPMRE
E
>HolozoaMetazoaBilatEP00067Daniorerio_P016395_XP_001921227.1_transmembrane_protein_FAM155A_isoform_X1_
MTSGARKCRQRDNGLKNWCAPRENEKPFTDSERAQRWRLSLASLLFLTVLLSDHLWFCAEAKMTRTRDKLASEDMSANHR
PDLHPTHSSLRRNEDAIFVVNSTKPLWQLETCQTDSLSENCFTFVDADHLCRGLSETEGTRWVNMSDLYLSFCNSYSLMD
LLYGSLSPDNLNCSLDAVMDGDQNRCSLCVQAYQRYDLHAQEKYEEFEMMTDKYETDVYSVRTCMEECKTVYKPWLCAQY
FQSPRSACSHKIPCEQYCLEVQQRCPFILPDNDDLIHGGTPSFICTGLSKRPDTNQEPECCDVRWDQMSNNLSRGTLKRT
QPSCQHTSVTSSGAPRLGHSRLKLCLLVLVLLHTVATMTANQNSTCLTTIFPLDDNAPREE
>HolozoaMetazoaBilatEP00067Daniorerio_P025889_XP_009290207.1_transmembrane_protein_FAM155A_isoform_X2_
MSCCSSFPVRDTTAMKTVYKPWLCAQYFQSPRSACSHKIPCEQYCLEVQQRCPFILPDNDDLIHGGTPSFICTGLSKRPD
TNQEPECCDVRWDQMSNNLSRGTLKRTQPSCQHTSVTSSGAPRLGHSRLKLCLLVLVLLHTVATMTANQNSTCLTTIFPL
DDNAPREE
>HolozoaMetazoaBilatEP00067Daniorerio_P035364_XP_017213238.1_transmembrane_protein_FAM155A_
MTRGAWTCRQQDDGLKICFAPREDEKPLFTDSERAQRWRLSLASLLFITVLLSDHLWFCAEAKLTRTRDKRLDHTNHILS
SSHQTEQSLIFIGNSTKPLWRLETCHPDSLSKNCLTFAEAEAVCSGLSEWNLSDFYLSFCNSYSLLDLFYGFTSPDNLTC
SLDMADASGCSQCVQAYQRYDRRAQEKYREFELLVQKYETDVYSVRTCMEECTTVYKHWLCAQFFHTTQMHCSNRIPCRK
YCLEVQQRCPFILPDNDELIYGGSPSFICTGLQEDNPSDAETECCDVRWDSRADNSSKGTLKRTHPSCQHGTSLTSSAAS
RLCNSRLKLCLLVLVLLHTVATLTASHSPTGFNLTSSSSNEE
>HolozoaMetazoaBilatEP00074Homosapiens_P004072_NP_001073865.1_transmembrane_protein_FAM155A_
MTRGAWMCRQYDDGLKIWLAAPRENEKPFIDSERAQKWRLSLASLLFFTVLLSDHLWFCAEAKLTRARDKEHQQQQRQQQ
QQQQQQRQRQQQQQQRRQQEPSWPALLASMGESSPAAQAHRLLSASSSPTLPPSPGDGGGGGGKGNRGKDDRGKALFLGN
SAKPVWRLETCYPQGASSGQCFTVENADAVCARNWSRGAAGGDGQEVRSKHPTPLWNLSDFYLSFCNSYTLWELFSGLSS
PNTLNCSLDVVLKEGGEMTTCRQCVEAYQDYDHHAQEKYEEFESVLHKYLQSEEYSVKSCPEDCKIVYKAWLCSQYFEVT
QFNCRKTIPCKQYCLEVQTRCPFILPDNDEVIYGGLSSFICTGLYETFLTNDEPECCDVRREEKSNNPSKGTVEKSGSCH
RTSLTVSSATRLCNSRLKLCVLVLILLHTVLTASAAQNTAGLSFGGINTLEENSTNEE
>HolozoaMetazoaBilatEP00074Homosapiens_P038635_NP_056501.2_transmembrane_protein_FAM155B_
MFRGAWMWPGKDAAALTICCCCCCWAPRPSDKPCADSERAQRWRLSLASLLFFTVLLADHLWLCAGARPRARELSSAMRP
PWGAGRERQPVPPRAVLPLPPPPPGEPSAPPGTCGPRYSNLTKAAPAAGSRPVCGGVPEPTGLDAACTKLQSLQRLFEPT
TPAPPLRPPDSLSRAPAEFPSAKKNLLKGHFRNFTLSFCDTYTVWDLLLGMDRPDSLDCSLDTLMGDLLAVVASPGSGAW
EACSNCIEAYQRLDRHAQEKYDEFDLVLHKYLQAEEYSIRSCTKGCKAVYKAWLCSEYFSVTQQECQRWVPCKQYCLEVQ
TRCPFILPDNEEMVYGGLPGFICTGLLDTSPKRLETKCCDVQWVSCEAKKKKFKESEAPKTHQQQFHHSYFHHYHQQYHH
YHPHHDPPGRVSNKPALLPVSGGSRLSPSRIRLCVLVLMLLHTVVSFSSNQGGGGLGLETLPALEEGLTREE
>HolozoaMetazoaBilatEP00074Homosapiens_P068174_XP_011519411.1_transmembrane_protein_FAM155A_isoform_X1_
MTRGAWMCRQYDDGLKIWLAAPRENEKPFIDSERAQKWRLSLASLLFFTVLLSDHLWFCAEAKLTRARDKEHQQQQRQQQ
QQQQQQRQRQQQQQQRRQQEPSWPALLASMGESSPAAQAHRLLSASSSPTLPPSPGDGGGGGGKGNRGKDDRGKALFLGN
SAKPVWRLETCYPQGASSGQCFTVENADAVCARNWSRGAAGGDGQEVRSKHPTPLWNLSDFYLSFCNSYTLWELFSGLSS
PNTLNCSLDVVLKEGGEMTTCRQCVEAYQDYDHHAQEKYEEFESVLHKYLQSEEYSVKSCPEDCKIVYKAWLCSQYFEVT
QFNCRKTIPCKQYCLEVQTRCPFILPDNDEVIYGGLSSFICTGEGEVYL
>HolozoaMetazoaBilatEP00074Homosapiens_P073463_XP_011529210.1_transmembrane_protein_FAM155B_isoform_X1_
MFRGAWMWPGKDAAALTICCCCCCWAPRPSDKPCADSERAQRWRLSLASLLFFTVLLADHLWLCAGARPRARELSSAMRP
PWGAGRERQPVPPRAVLPLPPPPPGEPSAPPGTCGPRYSNLTKAAPAAGSRPVCGGVPEPTGLDAACTKLQSLQRLFEPT
TPAPPLRPPDSLSRAPAEFPSAKKNLLKGHFRNFTLSFCDTYTVWDLLLGMDRPDSLDCSLDTLMGDLLAVVASPGSGAW
EACSNCIEAYQRLDRHAQEKYDEFDLVLHKYLQAEEYSIRSCTKGCKRLELNVLGLAGAGGRPKMGGRIFGNQTLTLWLL
PVGERTSTPGGGAHHTLDLM
>HolozoaMetazoaBilatEP00074Homosapiens_P073464_XP_011529211.1_transmembrane_protein_FAM155B_isoform_X2_
MFRGAWMWPGKDAAALTICCCCCCWAPRPSDKPCADSERAQRWRLSLASLLFFTVLLADHLWLCAGARPRARELSSAMRP
PWGAGRERQPVPPRAVLPLPPPPPGEPSAPPGTCGPRYSNLTKAAPAAGSRPVCGGVPEPTGLDAACTKLQSLQRLFEPT
TPAPPLRPPDSLSRAPAEFPSAKKNLLKGHFRNFTLSFCDTYTVWDLLLGMDRPDSLDCSLDTLMGDLLAVVASPGSGAW
EACSNCIEAYQRLDRHAQEKYDEFDLVLHKYLQAEEYSIRSCTKGCKKLCAH
>HolozoaMetazoaBilatEP00076Gallusgallus_P006420_XP_001231425.1_transmembrane_protein_FAM155A_
MTRGAWMCSRQYDDGLKIWFASRENEKPFADSERAQKWRLSLASLLFFTVLLSDHLWFCAEAKFTGTGEKEQPPPDKPEP
AEPELPPGMGEPSPPAPRLLTPPEPSLPPSPGNGGGGGGGSEPRHGEAAFLGNSTAAPPETCPPPGRSSGRCFSVGDAEA
VCRRRGDPGRPRGAGQSPAPGWELTDFYLSFCNSYTLWELFAGLSNPDTLNCSLDVVLRGGGSCSQCVQAYQRYDQHAQE
KYEEFEVMLQKYLQSDEYSVKSCPEDCKTVYKAWLCSQYFEVTQFHCSNRIPCKQYCLEVQTRCPFILPDNDDVIYGGLS
SFICTGLYENYPTNAEPECCDVRWGLLSDHQSKGTIKTSGSTMCHRTSLTVSSASRLCNSRLKLCVLVLILLHTVLTVSA
AQNSTGLGFGGITTLEDNSTNEE
>HolozoaMetazoaBilatEP00076Gallusgallus_P014925_XP_015133819.1_transmembrane_protein_FAM155B_
MIRGAWMYPRGGAGGGAVCCAPRRSDKPVADPERAQKWRLSLASLLFFTVLLSDHLWLCAGAKLRARERSGAGRPRGRTP
RALQEPPAGSCEAFLGNLSRAPGPAPCPAARADLDSACARLHSLQRLLGSFAGVPLRSPPATALFSSPSSKRNFLQAYFR
NFNLSFCDTYTIWDLLREMGGPDSLDCSVENLMVDLVAAAAGALGGEACSSCVQAYQRLDQHAQEKYEEFDLLLEKYLQS
DEYSVRSCIRDCKAVYKAWLCSEYFNVTQQQCRHRIPCKQYCLEVQTRCPFVLPDNDELIYGGLPGFICTGLLESQLPEE
EAKCCEVQWDSCDHPPDSSSDTSPKSTASESLHYHHHDPHLHHQRQNHYHLYHHHQYHHSPSLLPVSAGSRLGSSRIRLC
VLVLMLLHTMVSFSSVHSGGGGLGPEALPSLDESVARDE
>HolozoaMetazoaBilatEP00081Caenorhabditiselegans_P011841_NP_001350981.1_NCA_Localization_Factor_
MRPRTPYTKEALRYERRHQKPPPTHPPAPTAAPRPDTTEVFGRREANSSPITDFIQSFCASIQDESCSSTDEPNFEFKND
ITERLWLKPFDIVPSPQILSDSKKTSSPRRCWAKNFRRYLTDGILIIQLFTLFNCASSSHLSNTIPPCKNFGFFAQHSDN
VTDRCTVWSDDVIPEICSAGTQSRIRILKHVFLFPELQPLSFFEIFAVGLRNTDTWQLNAGEKGNDCISGSINRCTSCFR
RISGTLRKLNEAYRSFDTTLSRFDCLPAVDTASATRPFSPNATCDNCKIWYRRWLLVQSLQIWQRPPCINWCYYTQLACP
HLAPAKLWDYAGHPSFQCRDMDIDSWRHECDCIHPCDVRGIVAPGVAMGNAPSVQHDFFAAQIHCETRKKECHKRFKQIR
KSKRSDTSSNIVFLSSASPKRPKFLILSLLFLRFMLLL
>HolozoaMetazoaBilatEP00099Drosophilamelanogaster_P000848_NP_001033972.1_Mid1_isoform_A_
MRPGPGLVVMALAFISGARRGSSSSISSATATPTAAATSAAAAAAAAATSAASTSAAAAAAANTAGGRKRGRSGGGVGGG
GVATTLPSTGESSSSSFVRSSGSYLLPIFLPHYLDFALQFHPQLPPREYSQGRAHSESWASSRIADRLQQRRRRRESSSS
RDIAGRAGGTGGSGADSGGLAATTGHSTESSEANNQEDGEDRGLTVQFPSSQAYDEDQDIFALVAEDDLLSEESFDRLIK
LNEDADEEDYNLQQQHLPQHKQQQQQPGAETEIDTEPESETETETETETDTEAEVEVERETEQQQQDESRLIDEGVLQHS
DHSNSHSKEFAISYDNNNNKREASGHILDAQTAQLIGHKDNTVPAVASTESAGGGSITTSLPAPVDLKKSILGTATSLTR
LNPWISACDLAQPGTGTDLQGQCSAGTLPMAWVDEGPGPPTCPRSCAEQQQQKPVASKAKRSATSNNKVKYFVNYKTTQM
RLRRAGDHAMDATDSHSPLASERPPSTTDDQDVDVSSTTEEAEPEPTLSYSHLHAQEPVLAHQQDPREREQEQQEQQQCL
EYLGDSAESSPQHLCGLQSPGHLLERLKVLRLRNCCERSVFSSLHTLALNASLTDRQECVRVLSDLLDVDGLANRITCEL
AEILFRFDCRQVYSLINQCDDCKEAYRRWVCSTLVPYFAEPKDVSPQPKDEGQGKGKRSARSAASAEATAMADGIKHKSL
KLISNNNKSNNGNNMNERQINQKHDKSSNANANANSNASKDIDRSAEEAIDRDLVQTFYDVVGLSKPRHGEEEVLPENEA
GLGRSADSEVDKGAEPDRKRSRNREAELELDTEAEAEQQSNNFISTANNSDPRATDPVISKLQKRSTRKTEFRKRRRIRP
CLSVCQTVEQKCPYLLPADRAPALPTQYAGEPTFLCLDQNIPETGAQLEKSSYGPNDCCYSYCNGPASGICTVCQDFGQP
GTEEREMAGNSTRRVHNITLSLSSHPGEHARAKSVALALRNVSQTGSDPDAVETLLDRLPYYASHDGIFYYDEEGEMPHA
SLSGDCAVVPAATTRCTIPYYASGTGAVAKPPTQLLVWLSALLGLLSSCGAARQRWSCQWSSGCGGHRARSRQAVACEAN
CHEQELVKSRSCSQRSPKVRREKPGQDQDAELVAFRTWLWSSSWHAYKLTCSKIRYFSSRSRFKGETRAARSANSKDPSG
LQWSRAAGCTRTRNYRFFYYYNYNINDWWRRWWRCLSSGAL
>HolozoaMetazoaBilatEP00105Crassostreagigas_P023394_XP_011443204.1_PREDICTED_transmembrane_protein_FAM155A-like_
MILSHEDGNTSYVKNIHKPTVWPAAGCIYSRCVALIVIIMLFTKACLGSGFADLSNVCGPLFYPVKFKNQCLYLDDQLTR
NICDTPRTFLGLPNNPIHLKFCNKYTLNHILPQDSPWDGRRVGGGCNETMIELVNSDNRAREEFELFVSLLERVDCDSVY
SVTWGCSICQKAYRDWLCTQHIPVFSRNSPPSRIPPCGDFCSGVEHKCPFLRPLTETTYAGEPSFICKDPSSDMVPSLSE
QCYKQCYLTDDKNAKCLRQFPSRHNVSAALYTNTTERNSCCSLTTNSLTRMCVYLIGFVFVRTVLLFYSIGLT
>HolozoaMetazoaBilatLingulaunguis_tr_A0A1S3KBQ4_A0A1S3KBQ4_LINUN_Uncharacterized_protein_LOC106180276_isoform_X1_OS_Lingula_unguis_OX_7574_GN_LOC106180276_PE_3_SV_1
MILLCGYGRPLMSLQRHFFPVRDYHNNLGLLQQRWRRRRRPLGLSSTTPLPLPLLYIFLL
MTTCLGISGQPASTDGDDDGEIFIESESSDPSLPPSSRDSPASCPAGELRLATPWILRDV
FLVNLTQYEYQERQCLASQSAQELYCDSPTCPQRRKKLIKMYLKFCNAYPVYPILKHNCS
YTDNCSEDKKTSPNADGLSNNNNNDDNDDEYNNNNFKNATTVCKECIRSIEDLDRTVQTV
YERFELDVMSKFDCEGKRHHQGDKNHTYSVNWNCDHCKQAYKAWLCSMYIPYYQYGRLLN
PCTSLCKAVEERCPYFLPVSKNQYAGEPAFLCTVNSIEQPPDIYTSCRDGCYQLCEDNHN
ICPPANITAITEQEIKRCSGGAASSTQTSSLLLLLLLLFVSSTVTCWISSHSLQEHLLLL
LGVFNSALGLT
>HolozoaMetazoaBilatRamazzottiusvarierornatus_tr_A0A1D1VMU9_A0A1D1VMU9_RAMVA_FZ_domain-containing_protein_OS_Ramazzottius_varieornatus_OX_947166_GN_RvY_11116-1_PE_3_SV_1
MEFWPSSPWRFEHQLDYRAVRPREDIAQLKQRERKAQEAEKASTWNGIPVGRRHSGVKAH
LIDLSYLSLALTFLFSSSTTLAATFTPADASLLVTLSPGPTPAVDMPEVNYPSRKPISYT
RNDTSICQNSTNSRLRNISSYYHTPWLDRSFCSFPRDDLSLSEPSIQLSQLPVSSDCRPS
DPSVLDKLLFQCDMAPAKRSRQNFQASKLEFCSDYGLEKVLGGYDACVMKGEKEECQQCL
RSIYQMDQQVKLVYCHFARDILGRFDCETPFSVKWNCTHCQTAYRQWLCAMLIPFRMDEY
LIKPCRTFCTVVEQRCPYLTPDDRVIIAGEPMFLCKDPDIPELYSAYDEPPHCYQPCHLH
PGLEPAEACRDHELLKDQLAAYYNMSKHPLSSSSILNLCHFVALLSLFLPVVLVSA
>HolozoaMetazoaBilatRattusnorvegicus_NP_001389417.1_NALCN_channel_auxiliary_factor_1_isoform_1_
MTRGAWMCRQYDDGLKIWLAAPRENEKPFIDSERAQKWRLSLASLLFFTVLLSDHLWFCAEAKLTRTRDKEHHQQQQQQQ
QQQQQQQQQQQQQQQRQQQRQRQQQRQRQQEPSWPALLASMGESSPAAQAHRLLSASSSPTLPPSPGGGGGSKGNRGKNN
RSRALFLGNSAKPVWRLETCYPQGASSGQCFTVESADAVCARNWSRGAAAGEEQSSRGSRPTPLWNLSDFYLSFCNSYTL
WELFSGLSSPSTLNCSLDVVLTEGGEMTTCRQCIEAYQDYDHHAQEKYEEFESVLHKYLQSDEYSVKSCPEDCKIVYKAW
LCSQYFEVTQFNCRKTIPCKQYCLEVQTRCPFILPDNDEVIYGGLSSFICTGLYETFLTNDEPECCDIRSEEQSTPRPKG
TVDRRDSCPRTSLTVSSATRLCPGRLKLCVLVLILLHTVLTASAAQNSTGLGLGGLPTLEDNSTRED
>HolozoaMetazoaBilatRattusnorvegicus_NP_001389418.1_NALCN_channel_auxiliary_factor_1_isoform_2_
MTRGAWMCRQYDDGLKIWLAAPRENEKPFIDSERAQKWRLSLASLLFFTVLLSDHLWFCAEAKLTRTRDKEHHQQQQQQQ
QQQQQQQQQQQQQQQRQQQRQRQQQRQRQQEPSWPALLASMGESSPAAQAHRLLSASSSPTLPPSPGGGGGSKGNRGKNN
RSRALFLGNSAKPVWRLETCYPQGASSGQCFTVESADAVCARNWSRGAAAGEEQSSRGSRPTPLWNLSDFYLSFCNSYTL
WELFSGLSSPSTLNCSLDVVLTEGGEMTTCRQCIEAYQDYDHHAQEKYEEFESVLHKYLQSDEYSVKSCPEDCKIVYKAW
LCSQYFEVTQFNCRKTIPCKQYCLEVQTRCPFILPDNDEVIYGGLSSFICTGEGEVYL
>HolozoaMetazoaBilatRattusnorvegicus_XP_001068528.1_NALCN_channel_auxiliary_factor_2_
MFRGAWMWPGKDAAALTICCCCCCWAPRQSDKPCADSERAQRWRLSLASLLFFTVLLTDHLWLCAGARPRARELSSAMRP
PWGAGRERQPVPRRAVLPLPPPSPGEPSASSGTCGPRYSNLTKAAPAAGSGPVCDGVPEPTGLDAACTKLESLQRLFEPT
TPAPPLRPPDSPSRAPEFPSAKKNLLKGHFRNFTLSFCDTYTVWDLLLGMDRPDSLDCSLDTLLGDLLAVVASPGSGTWE
ACSNCIEAYQRLDRHAQEKYDEFDLVLHKYLQAEEYSIRSCTKGCKAVYKAWLCSEYFSVTQQECEHWVPCKQYCLEVQT
RCPFILPDNEEMVYGGLPGFICTGLIDTSPKRPETKCCDVQWVSCESEKKKFKDSEPPKTHHQQFHHSYFHHYHQQYHHY
HPRHEPPSRVSNKPSLLPVSGGSRLSPSRIRLCVLVLMLLHTVVSFSSSQGGGGLGLETLPALEEGLTQEE
>HolozoaMetazoaCnidariaEP00110Nematostellavectensis_P009558_XP_001626959.1_predicted_protein_
MIPDCIAYNDSDPVVIERTSNSSEENTDCSFDDFNLRPAYVHRICDCLDRFKSREEALEFVKRFRLEFCDVIQFHEAVGD
LMNSSICTEILWGILRVDQSAFSDYNVFQAIMSRVDCNFAYSVRWTCADCKDAYKTWVCNSKVLPYVSLKTPTSCVSLCH
RVLQRCPYFLPGSDFQWSGQSAFECRDGQDGAGQDECFIPETTTAIPKKQTSPSAETKTATNSPVGSPTSSLVSGEADPG
S
>HolozoaMetazoaCnidariaStylophorapistillata_tr_A0A2B4SVL5_A0A2B4SVL5_STYPI_Stretch-activated_cation_channel_MID1
MPFTRTAISGVDGEIDSKNRSCGMPLNTSKKCWTEAACIRVNCMNRAEDASHRLEFCSHL
NVVLKNRTICQEWPNISLIQQKDNEAERNYNNFEGIIQRIDCGENWETHTYSAASTCRGC
LEAYKNWICYTKISEAIAEMEADYKTHPRKQCLEFCETVLRRCPYLPPNPPNDKDWVQIG
YSAFNCNNAEELNEGNVG
>HolozoaMetazoaPlacozoaEP00114TrichoplaxspH2_P011950_RDD47713.1_hypothetical_protein_000805_
MSRVFICRSMVLVVLASMSLCDNIIDNIDIISINQSNWQLNDTSYEPFGNCALINDNSGSQQLLSISIDPIYDWDIIKNH
LNQFEKVLSRFDCRDKSQYRYSMIWRCSDCQAVYYIWLYLSSTVIQVNGTIIKPCLDVCNSVLQRCPYLAASLQHSYDGE
SAFDCPSENAVQALGNSSYALTNCITYNQSMLDMEKMQYNLTCEENNVYMTTDVTTINKTLHNNFVTEKDFASKCHYRLN
RTMYELYVKTAIVNSAVSIASFSINTVVLSFIYLLHTVLRY
>HolozoaMetazoaPlacozoaTrichoplaxadhaerens-Senatore_evg1207807_
MSRVFICRSMVLVVLASMSLCDNIIDNIDIISVNQSNWQLNNTSYEPFGNCALINDNSGSQQLLSISIDPIYDWDIIKNH
LNQFEKVLSRFDCRDKSQYRYSMIWRCSDCQAVYYIWLYLSSTVIQVNGTIIKPCLDVCNSVLQRCPYLAASLQHSYDGE
SAFDCPSENAVQALGNSSYALTNCITYNQSMLDMEKMQYNLTCEENNVYMTTDVTTINKTLHNNFVTEKDFASKCHYRLN
RTMYELYVKTAIVNSAVSIASFSINTVVLPFIYLLHTVLRY
