# Supplementary material for: NALCN/Cch1 channelosome subunits originated in early eukaryotes
Source: J Gen Physiol. 2025 Sep 5;157(6):e202413636. doi: 10.1085/jgp.202413636 (PMC12412391; doi:10.1085/jgp.202413636)
Supplement: Data S11 — provides protein sequences of identified Mid1 homologues from the set of fungal proteomes. [file jgp_202413636_datas11.txt]

>ASPACDRAFT_54132-t33_1-p1_transcript=ASPACDRAFT_54132-t33_1_gene=ASPACDRAFT_54132_organism=Aspergillus_aculeatus_ATCC_16872_gene_product=hypothetical protein_transcript_product=hypothetical protein_location=KV878984_87496-92041|_protein_length=1278_sequence_SO=supercontig_SO=protein_coding_gene_is_pseudo=false
MSESPKSEKYMFLTRYSTPVPELDDHRFQLDSPRMDAAPDVPLSRQNTAPQGLHPETPQR
PDLLLIQDALREAGSFSRDFEQAIVDDDRSIQDLTALGRRFSVDPTGNVRHGRTYSRTHQ
DYANLSRESSVSARSTSPPNSVEAFADPRRRERANTLESHGAPDIEAILQRTVSGGTHHR
RPTFSNASVIRPQAGDTQLEPTDDGCVPTFEQPGRIPVIDYEELEEFVALSQQAKPTTSR
RKHSLSSQSKKPRIFYDLRAGVHNSDSDGTKRSSSTENSSDDILDSISAKNEKLFAEVSN
EKELLENMKNENEPTRFGFFSSESQSTVHAAELGDLVLPGDTFRDLFQLGPEGGVWWLDV
LNPTEDEVGALSRAFSIHPLTTEDILTQEAREKVELFKQYYFVCFRTFYQMDKTSEQFME
PVNFYMVVFRDGVLSFSFTENPHAANVRKRIGKLRDYVSLSSDWICYAMIDDIVDSFGPV
IREIEVESEAIEDLVFIARMDDFESFLPRIGGLRKKVMSLMRLLGGKADVIRGFSKRCNE
QYSVTPRGDIGLYLGDIQDHVVTMMSNLAHFEKMLSRSHTNYLAQLNVTNLMLGNHVNKV
LSKVTLIATMLVPMNLICGLFGMNVEVPGQHTESLAWFFGIIGVIGAIIIISGVAARRYK
LLLNLLFHLLLGNSLTTRLASAVRGSTSLLFAIADAVIFLIAFAMALCAGLVSADDAEEE
FSSQLAVTSHGTIYLGDVDTRFGFPLESFNGLEFEEIRGRELDLIRRAPTGVSSLGNNQY
QEGTLRLGETQHWYFPTDSTAGDSSSTNDTTSKRSEDIAKRSTTIYLSLTACSKPSLNKS
EDATGSSSTVPQLQVFVSLSESLEKPGPDKDSAEQQVFVAEEGYMGTTLAADGNVYIGVT
APNNTQYSGSYTYQIAVSTDAFFHDVNTEDQLLYLVDSDTKAALFTTQNLTDTDIDAQDI
SIWMNKTPPYTMFANNLNSTAVSGLERSFCALDRLAQIGMEDVEPSMTTRGDKFRPKEQL
YATGLNKSSTYLGILARYGNSTSAGNGIIGGGGKVWKPMNFSTKTEDNCALVYDLSFCSE
VAYAVPSNSSAQTPTLRTFYDDNAASLYQNFNYSLQQVQCNASSETIFSLAVSCDSCAEA
YKQWLCAVTIPRCQDFSSTDSFLQIRNAGQAFLNGTSITNSSLLTNPATNRSRNPLIDTD
IQPGPYKEILPCQDVCHSLVRNCPSALGFSCPVGQWLNSSYGVRDSNGDITCSYLGAAYY
LSMAAALTALWTALWAIG
>OAG14387.1_transcript=CC77DRAFT_1082592_t1_gene=CC77DRAFT_1082592_organism=Alternaria_alternata_SRC1lrK2f_gene_product=unspecified product_transcript_product=unspecified product_location=KV441500_63476-65870_-__protein_length=744_sequence_SO=supercontig_SO=protein_coding_gene_is_pseudo=false
MIGLFAFVKLSSVSTSVYAAVHVQPWPPPTTPSPLPFDVLNRIIICAHRFPLHVRLLHAR
SPRSAPIAPTRHSCGSSSIDKAAERAMQRPQLSPLRSRLLPYLAATGACIALWSSPIPGA
HAAEVPAAPDHDVLDSPVLYALPNGEMSQIGHGGHNRIESDGYEPDFAYLDRSLIGRQAD
VLDTLVNNEGMPKDINPEETMHFVFKKGELRVRSALDVPTEALEARGTENVSDGVGSADD
VAPGTGNASDEDEAGLDKRQSGGSRVWLTANTCRQPMPNGNTTDAMKNHPQLVMYVSTSA
QNQRPGPDATQDTLTNITGVLFDGGYASFELNATSDVYIGIGAPKLEEDWFGSWHFELAA
STDGPYHSYNATEPFLYMVDTDSESALFITYDLGDSNKTEDVDKWKAQNPFHMYAFPDDE
WTPVTGLERSYCALKEQFNVNTTRNFTIDTSITTKFSGDSFMPKSQFHVRNLQAAKTYNG
FVVVEGSQEPLYIDRVGTTRGGGRVFQAFNWTTKADDSCQVLFDLDFCDTVAYAVPSNTR
FKYNDTALATIYDDQAREYYDNFTKSLAQVACDTVSESQYSLARTCDDCAKDYKSWLCMV
LMPRCEDWTANDSSLVPRNVKTPFANGSLPDMIPGFNDSAAFARSRNPLIDEVIQPGPYK
EMKPCEDMCFDIVRSCPAQMGFSCPNGAQRESMYGRRDPDNDRLTCNFPGAVVKLNANSS
GEALGVQMQGVMAVVGIVAAMLLV
>KZZ95806.1_transcript=AAP_01482_t1_gene=AAP_01482_organism=Ascosphaera_apis_ARSEF_7405_gene_product=unspecified product_transcript_product=unspecified product_location=AZGZ01000004_788417-790299_-__protein_length=603_sequence_SO=supercontig_SO=protein_coding_gene_is_pseudo=false
MPLMTARLGFLIASASLILLSQLNLSSVAALASHNGHAVRDLIVYDPLDFFGLQFPTVVN
DGLDGISAPTIAPRAPPGVQALANNAPVKSNLKMGETQYYMVPKSVLSSPKSDPKSLPPY
GPVKRSKVGANGLKHEVQQKPKTALYITATTCLQPQLKDIEKRKSDKEGAPQLSLFISTT
QKPVNTDNAEKYVFEEGYTNVTLHPDDDIYIGVQAPQSKDRQGIYNYHIAVSVDENFHSV
EASDPYLLFVDSDSTNVLLWTNDTISGAHSNDSIFQEWMNLKPPFTMFAQETQNRGQIAG
LTRSHCGLAQNAVVNGPAFYDTKMTDKGAHRQPKQQFRVRGLNSSSWYYGYLAQDGNSTH
SGAGVAGGGGTVWAPMFFHTKTENNTALLVDLDFCDEIAYAVPANRKYTTSQLGSMYDNQ
AKERFANFSKTMQVIPCEADPKGLYSLVSSCEDCKKAYKQWLCAVTIPRATDYSDTRPYL
LPRNIKQKFPNGTALGANDTDDLEQWAFYSRNQMITKDIRPGPYKELPPCRDLCWEMTRT
CPMSLGIKCPSSDQMSRSYGSRSGNGDITCSYFGAAYFEGSARHVGEGALRLLLAITAFW
IFY
>ASPBRDRAFT_46970-t33_1-p1_transcript=ASPBRDRAFT_46970-t33_1_gene=ASPBRDRAFT_46970_organism=Aspergillus_brasiliensis_CBS_101740_gene_product=hypothetical protein_transcript_product=hypothetical protein_location=KV878690_1133279-1135180_-__protein_length=611_sequence_SO=supercontig_SO=protein_coding_gene_is_pseudo=false
MFVRLISPRLQCRRHATVRAVLGITIALAICVGTVAAATTDDDDGLTPSSLASRSHGQFL
FGEASPEFAFPLAKYSGLEFEDAVDEEGGVRGLDLVRRAPTGVTSLGNNQYQNSTLKMGE
TEWWYFPVNGDETNSTSENKSRDLSKRSTTVYLSLTACSKPSQNNTDSTSTAAVPQLTVY
ASESIEKPGPDKSESDQTIKSAEEGYVGMTLTANGDVYVGVTAPNSTEYSGSFTYQIAAS
TDAYFHSVDENDQFMFLVDSDTGAALLTTKNLTTTDLTSQNYSSWMDMTPPYTMFANNIN
STSISGLERSFCALDTLAQVGQNKVETSITTRGAVDRPTEQFYITGLNKSSTYYGIMARE
GNSTKWGNGIVGGGGKVWPRMNFTTKTDDNCAVVYDLPFCSEVAYAVPSNPSINMTELRK
IYDDNAASLYKNFTYSLQQIQCNTSSESMFSLAVSCDTCADAYKQWLCAVTIPRCADFSS
NATFLQIRNAGQPFLNGTSITNSSLLKSPATNNSRNSLIDTKIRPGPYKEVLPCKGVCHN
LVRNCPSVLGFSCPEGPRANVSYGTRDPNGDITCSYLGAAYYLNAVSSLHESIWISLYMV
IGVWTLFWVLG
>P168DRAFT_325739-t37_1-p1_transcript=P168DRAFT_325739-t37_1_gene=P168DRAFT_325739_organism=Aspergillus_campestris_IBT_28561_gene_product=hypothetical protein_transcript_product=hypothetical protein_location=MSFM01000004_125407-127362|_protein_length=630_sequence_SO=contig_SO=protein_coding_gene_is_pseudo=false
MRPPTPKLQYRLAATLAACSAVLFSAPAFAHTEDSLTAPAPAGPDGSNVTLGSGGGGQFP
FALGSYNGLVLEDSADEGVDASLDPIRRARRAVSSVGNNQYQEDDIKPGEAQKWYFPRDA
KDRDGDGPKDGNDREGGGPKEGKDKEGDTPKEERPSHQKRANTVYVSMTICSKPRLSKGA
PDHNPPALPQLEVSILGLNGTDSWAVFKSEGGYMSAVGDATGDVQLKVTAPESKDYEGTY
HYQIAASVDALFHTVGDDESLFPVDSDTTTALLATADLNKTGYHLPAGNDSDWLHKHPPF
VMFANNVNDPSIEGMERSYCALNLHAQVKGKKSVEASMTRRPGGEKLREQFYVTKLNRSS
EYTGILAMAGDSTDSGNGYIGGGGRVWKPETFSTKNDDNCALIHDLPFCNEVAYSVPTNP
QNYKNKLPDLITTYDDHARSLYKNFTYSLAQIQCNATNNETKWSLSVNCDDCANAYKNWL
CAVTIPRCVDFSNTNNTALYPRNILRPFHNGTSLPSSAVNDTIRKSPAARHARNPWIDRL
IKPGPYKEMLPCRDLCWDLVRSCPSALDFSCPEEPEIWASYGAKNDSEEGRCNYPEAPFR
NKNGGVALRGGVGFGLGGCFGLLCLGCCDD
>ASPCADRAFT_55877-t33_1-p1_transcript=ASPCADRAFT_55877-t33_1_gene=ASPCADRAFT_55877_organism=Aspergillus_carbonarius_ITEM_5010_gene_product=hypothetical protein_transcript_product=hypothetical protein_location=KV907508_807766-812255_-__protein_length=1355_sequence_SO=supercontig_SO=protein_coding_gene_is_pseudo=false
MSESPKSEKYMCLTRYSTPVPELDDHRFQLDPPHFEATPDVPLTRQNTAPQGFSPETPQR
QELLNIEDALREAGSLSRDFETAIVDDDRSDKDFNAMGHRFSVDPAGNIRHGRTYSRTHQ
ELANLSRESSVSARSTSPPNSVEAFADPRRRERANTLESHAAPDLEAILQRTVSGGTHPR
RPTFSNASVIRPQPGDITLEPTDDGCLPTFEQPGRIPVIDYEELEEFVALNQRAKPTANR
RRQSLSSQSTKPQIFYDLRPGAQKSEKHEVKRSSSIERSSGDILDMPSEKNEKDFTDVVN
EKELLATLKNENEPTRFGFFSSESQSTVHAAELGDLVLPGDTFRDLFQLGPDGGVWWLDV
LNPTEDEVGALSRAFSIHPLTTEDILTQEAREKVELFKQYYFVCFRTFYQMDKTSEEFME
PVNFYMVVFRDGVLSFSFTENPHAANVRRRIGKLRDYVSLSSDWICYAMIDDIVDSFGPV
IREIEIESEAIEDLVFIARMDDFESFLPRIGGLRKKVMSLMRLLGGKADVIRGFSKRCNE
QYSVTPRGDIGLYLGDIQDHVVTMMSNLAHFEKMLSRSHTNYLAQLNVTNLMLGNHVNKV
LSKVTLIATMLVPMNLICGLFGMNVNVPGQNAEGLGWFFGILGVIAAIVILSGVVARCYK
LTTDWKFQPRVARTRRFTSPRADAVDAHGVTPIPLPSFGPASPLRDSVGLRRERTPLCAS
NRPLVDVNLIDDRCSELKLDPALQSPAWMFVRLAPPHLQCRLGATVRAVLYYAIGLAVCV
GSVAASDDDFDSTSLAPKTHGHFIFGDASPQFSFPLASYNGLEFENAVDEEGDARGLDLI
RRAPAGVASLGNNQYKQSTIKMGETEWWYFPVNGDEANSTFENQSRDLSERSTTVYLSLT
ACSKPSLNRTDSTTAAAAPQLTVYASESVQKPGPDRSDSNQTAQSAEEGYMGMVLSVDGD
IYIGVTAPNSTEYSGSFTYQLAASTDAYFHSVDDTDQFLFLVDSDTNAALLTTKNLTATD
LSPQNYSYWMDMTPSYTMFANNLNSTSISGLERSFCALDQLAQIGKSNIETSMTALESAS
RPTEQFYVTGLNKTSTYYGIMARYGNSTSAGNGIIGGGGKVWPRMNFTTKTDDNCAVVYD
LPFCSEVAYAVPSNPSMNMTELRKIYDDNAASLYQNFNYSLQQVQCNTSSENMFSLAVSC
DDCAKAYKQWLCAVTIPRCADFSSNSTFLQIRNAGQAFLNGTSITDSSLLDKPATNRSRN
HLIDKEIRPGPYKEILPCLDVCHSLVRKCPSVLGFNCPVGQWANVSYGLRDPNGDITCSY
LGAAYYLNAVSSLHESIWIPLYMVIGVWASFWVLG
>ACLA_009100-t26_1-p1_transcript=ACLA_009100-t26_1_gene=ACLA_009100_organism=Aspergillus_clavatus_NRRL_1_gene_product=calcium channel subunit Mid1_transcript_product=calcium channel subunit Mid1_location=DS027049_94702-96665|_protein_length=632_sequence_SO=supercontig_SO=protein_coding_gene_is_pseudo=false
MQPESTSMRYRLAAILGALIFYSAFLLPERSFAYASASSSVTWDNQTDAILREDAQPFPY
ALGSYTGVEIRDVVDENGKARGLDLVRRVPSGVPSLGNNQYKTSDIKLGEIQWWYFPEES
VNGKKANSTTGLPERITEGQTSDEAVDSDELRKRDGGLAKRAATVYLSLTMCSKPDVNKT
SSKALDSIPPLPELNLYVSTFESLQKPGPGQDILKQKVYTAEEGYVATTVEASGDVFVGV
AVQNSTAYSGFYTYEIAASIDDYFHSVANEPFLYFVDSDVHAALLTTDNLTFSSAGSENY
QQWMNLTPPFTMFAHNVNDTAISGLQRSYCALDQWAQIGKGDHEVEAGMINRGLGNKPKE
QFYITSLNQSSHYQGILAMDGNSTNSGNGIVGGGGKVWKPMSFATKKDDNCAVLFNLSFC
SEVAYAVPSNPQLGVDALRSTYDNYAASLYKNFSYSLDQIQCNTSNETSFSLAVGCNDCA
DAYKQWLCAVTIPRCADFSSTEGFLRVRNAAQPFINGSSLDPDDSRRGDPAQNASRNPMI
DSDVRPGPYKEILPCRDICYNLVKRCPSALGFSCPQNGWLDSAYGQRISNSDITCSYPGA
AYDLNAGWTLHEPLGVALLALGSFWVSFWFST
>PWY73268.1_transcript=BO83DRAFT_437308_t1_gene=BO83DRAFT_437308_organism=Aspergillus_eucalypticola_CBS_122712_gene_product=cora family metal ion transporter_transcript_product=cora family metal ion transporter_location=MSFU01000012_91587-93489|_protein_length=614_sequence_SO=supercontig_SO=protein_coding_gene_is_pseudo=false
MFVRLIPPRLQCRQRATVRAVLGCAIALAICVGRVTATATATADENALPDPSTLASRSHG
QFLFGEASPEFAFPLAEYNGLEFEDAVDEEGDTRGLDLVRRAPTGVTSLGNNQYQNGTLK
MGETEWWYFPVNGDETNSTSENKRRDLSKRSTTVFLSLTACSKPSRNNSDSTSTAAVPQL
TVYASESIEKPGPDKSESDQTIKSAEEGYVGMTLTANGDVYVGVTAPNSTEYSGSFTYQI
AASTDAYFHSVDESDQFMFLVDSDTGAALLTTRNLTTTDLTSQNYSSWMDRTPPYTMFAN
NINSSSISGLERSFCALDTLAQIGKSQVEASLTTRGAVDRPTEQFYVTGLNKTSTYYGFM
AREGNSTSWGNGIVGGGGKVWPRMNFTTKTDDNCAVVYDLPFCSEVAYAVPSNPSINMTE
LRQIYDDNAASLYKNFNYSLQQVQCNTSSESMFSLAVSCHTCAEAYKQWLCAVTIPRCAD
FSSNATYLQIRNAGQPFLNGTSITNSSLLKSPATNNSRNPLIDSKIRPGPYKEVLPCQGV
CHSLVRNCPSILGFGCPEGPRANMSYGTRDPNGDITCSYLGAAYYLNAVSSLHESIWISL
YMVISVWTLFWVLG
>EAW24155.1_transcript=NFIA_037290_t1_gene=NFIA_037290_organism=Aspergillus_fischeri_NRRL_181_gene_product=calcium channel subunit Mid1_transcript_product=calcium channel subunit Mid1_location=DS027686_1410448-1412405_-__protein_length=631_sequence_SO=supercontig_SO=protein_coding_gene_is_pseudo=false
MHYLSVAYFGALILLYGPIFLVKSCLALDPPSDPALLISSNDTNVILHDIAEHFTFPHGS
YSGLEVQDTVSENGETRGLDLVRRVPPGVSSLGNNQFKTSGIKLGETQWWYFPKESVNGK
KSNVTSELPERISFDGTSQQTVSSDELRKRDGDIVKRSTSVYLSLTMCSKPDINNTNGTI
PDSAPSLPELNLYVSTSESLQKPGPGQDGSKQEVFTADEGYVGASVQADGDVFIGVAVQN
STAYSGGYTYEIAASIDAYFHSVVDEPFLHFVDADIHAALLTTDNLTLSEEGSENYQQWM
NLTPPFTMFAHNVNDTAISGLQRSYCALAQLAQIREGDHGVEGGMTNRGLGKKPKEQFYI
TGLNRTSNYSGILAMDGNSTNSGNGIVGGGGRVWKPMYFATKSDDNCAVLFNLTFCSEVA
YAVPSNPDLGIAQLGAKYDKYAESLYRNFSYSLDQIQCSATNETSFSLAVSCNDCADAYK
QWLCAVTIPRCADFSSNSVFLQVRNAGQQFINGSSLSPIDPRRRDPAQNKSRNSMIDDQI
RPGPYKEILPCQDICYSLVKRCPAALGFSCPQGTRLNSAYGQRGSSSEITCSYPGAAYDL
NAGRSLREPLGWLLLATGIFWFSFWALRVDA
>RVD90329.1_transcript=DFL_001301_t1_gene=DFL_001301_organism=Arthrobotrys_flagrans_CBS_H-5679_gene_product=unspecified product_transcript_product=unspecified product_location=SAEB01000001_4770701-4772678|_protein_length=640_sequence_SO=supercontig_SO=protein_coding_gene_is_pseudo=false
MAFKISCPRLTPLQSRVAVSSFATVLMITLLVLWTLPPSAYSQSIPVLSGGHRVHHHHPS
SETSENDRSPVLEGVSTFFNPFIQSTEESQSWADTSSPEGAELHDLLPGLLQERQGGPFL
NSLVKDQHRNFNIKPGEVQLWGLDTEQLFADAGRSGSSNVFVDIEKNIRIRTVYFGFNTC
WGPALNNTKAVPPNLTLYASNATTNKSPGPSANPRQQIVIPVVEGFANVTLNATSTVYLA
VVAPNITAEMGNFTGFYNYEIVASTKRAYYGWYNYQNLYLIDSDSSNALLISGNETAYDK
SANVSAIKPPYTFFAHPANDTTVNGLRRSWCGLKARASLSASSGDISMTRRGLGNKVKEQ
IYLKGLKPNMTYNIWLAKQNNETEGGFIYSAVNLTTKSDGNCRVIYDLQFCSEVAYAVPT
NNTIFQNMPHLAKFYDTYASSWYANFSYSLQQVQCNTTSDREYSHLRSCEDCDKAYKTWL
CATTIPRCADYSSNASFLAERRRGDGQDNGPTKVFLDDGRIIDIELGNVTNDGTTPPAFK
AASRNILIDEVVSPGPYKEIKPCMDLCWSLVQSCPASLGFSCPGGSRGENSYGWRSDDGD
ITCSYLGAAYFLSAATRGMGIAGGEWAFVVGLVALVVGVM
>QRD88719.1_transcript=F9C07_10822_t1_gene=F9C07_10822_organism=Aspergillus_flavus_NRRL3357_2020_gene_product=putative cora family metal ion transporter_transcript_product=putative cora family metal ion transporter_location=CP044619_4702656-4707133|_protein_length=1237_sequence_SO=chromosome_SO=protein_coding_gene_is_pseudo=false
MSESPKSEKYMFLSRFSTPVPELDDHRFQLDPPRIEATPDMTLSRQNTTPQNLNMETPQR
SDLLQVQQVQDALREAGPFSRDFEQAIADDDRSVKDVNGLGRRFSLDPTGNIRQGRAFSR
THQDIANMSRDSSVSARSTSPPNSVEAFADPRRRERANTLESHAAPDLEAILQRTVSGGT
HPRRPTFSNASAIRPQPGDIQLDSPEDTCAPPFEQLGRIPVIDYEELEEFVALNQKTKPI
TTRRKHSLSSQSKKSRVFYDLRPNAQKSEAHEAKRSSSVERSSDDIIGLDLKDSEKVFAD
AVNEKQLVENLRNENEPTRFGFFSSESQSTVHAAELGDLVFPGDTFRDLFQLGPEGGVWW
LDVLNPTEAEVGALSRAFSIHPLTTEDILTQEAREKVELFKQYYFVCFRTFYQIDKTSER
FMEPVNFYMIVFRDGVLSFSFTENPHASNVRRRIGKLRDYVSLSSDWICYAMIFGPVIRE
IEVESEAIEDLVFIARMDDFESFLPRIGGLRKKVMSLMRLLGGKADVIRGFSKRCNEQYS
VTPRGDIGLYLGDIQDHVVTMMSNLAHFEKMLSRSHTNYLAQLNVTNLVLGNHVNKILSK
VTLIATMLVPMNLICGLFGMNVTVPGQGQEGLAWFFGIVGVIAAVVIISVCLALSTTGLG
HAADLTSLAPEIHSNLTINDGDSHFSFPLGSYNGLVIEDDVDDAGDLRGLDIVRRAPTGV
SSLGNNQYQKGEVKLGETQWWYFSKNSVKDKNTNKTSEGPTSDQSKRSETVFISLTACSK
PSSNRAGSDSARDLPHLEVYVSTSELLQKPGPEQERSNQTKYMVEEGYMGATVEVEGNVY
IGVTAHNSTKYSGSYSYELAASVDAFFHSFAHDPAFLYFVDSDTHSALFTTGNLTEAELG
SQGYNNWMGIAPPYTMFANNINDTAISGLHHSSCALDRLAQIGKGDGNINASMTSRGPGN
KPKEQLYITGLNRSSMYEGILALDGNSTGSRNGVIGGGGKIWKPITFSTKADGNCALLYN
LSFCNEVAYAVPSNPTFNLDGLRSFYDDNAAALYKNFSYSLEQIQCNATNETRFSLAVGC
DDCARAYKQWLCAVTIPRCEDFSRTSRFLQVRNAGQKFINGTSLSDNHTLQLNTSTNRSR
NSLIDKEIRPGPYKEILPCEDTCYNLVKSCPAALDFSCPQGRWLTSTYGKRGPDDLVTCN
WVGAAYFMGGGDKINPLRSGLFALVTVWLSYWALGGS
>AFUB_053380-T-p1_transcript=AFUB_053380-T_gene=AFUB_053380_organism=Aspergillus_fumigatus_A1163_gene_product=Ortholog_s_ have role in unidimensional cell growth_ fungal-type cell wall organization_ conidium formation_transcript_product=Ortholog_s_ have role in unidimensional cell growth_ fungal-type cell wall organization_ conidium formation_location=scf_000004_A_fumigatus_A1163_1266557-1268546|_protein_length=642_sequence_SO=supercontig_SO=protein_coding_gene_is_pseudo=false
MQLSMRTDFSSMHYLSVAYFGALILLYGPIFLVKPCLALDPPSDSALLIFSNDTNVILHD
VTGQFTSLHGSYSGLDVQDTGSENGETRGLDLVRRVPPGVSSLGNNQFKTSGIKLGETQW
WYFPKESVNGKKSNVTSGLPERISVDRTSQQTVRSDELRKRDGDTVKRSTSVYLSLTMCS
KPDINITNGTIPDSVPSLPELNLYVSTSESLQKPGPGQDSSKQEVFTADEGYVGASVQAD
GDVFIGVAVQNSTAYSGGYTYEIAASIDAYFHSVVDEPFLHFVDADIHAALLTTDNLTLS
EEGSENYQQWMNLTPPFTMFAHNVNDTAISGLQRSYCALEQLAQIREGDHGVEGGMTNRG
LGKKPKEQFYITGLNRTSNYSGILAMDGNSTNSGNGIVGGGGTVWKPMYFATKSDDNCAV
LFNLTFCSEVAYAVPSNPEFGIAQLGAKYDKYAEALYRNFSYSLDQIQCNTTNETSFSLA
VSCNDCADAYKQWLCAVTIPRCADFSSNSVFLQVRNAGQQFINGSSLSPTDPRRRDPAQN
KSRNSMIDDQIRPGPYKEILPCQDICYSLVKRCPAALGFSCPQGARLSSAYGQRGSSSEI
TCSYPGAAYDLNAGRARREPLGWLLLAMGSFWFSFWALRVDA
>RAL10114.1_transcript=BO97DRAFT_149126_t1_gene=BO97DRAFT_149126_organism=Aspergillus_homomorphus_CBS_101889_gene_product=Cora family metal ion transporter _Source_UniProtKB_TrEMBL_Acc_A0A395HV59__transcript_product=Cora family metal ion transporter _Source_UniProtKB_TrEMBL_Acc_A0A395HV59__location=KZ824298_322525-324430_-__protein_length=616_sequence_SO=supercontig_SO=protein_coding_gene_is_pseudo=false
MMVMSHGSAVANVVYALAAVALALWAGPVAAEEVETSAHVAVGGQGVIYAGDAGAQFAFP
LGSYNGLEFEDAVDEEKEGESRGRGLDLVRRAPTGVSSLGNNQYQERTLKVGETQHWYFP
IDSTASDSTNDTTSKRSNGEIATRAATVYLSLTACSKPSLNISVNATNASSPVPQLQVYV
SLSNSLEQPGPDKDSAEQQVIAAEEGYMGTTLVVDGNMYIGVTAPNSTVSSGSYTYQIAV
STDAFFHNVDTENQLVYLVDSDTNAALLTTDNLTDTDLDAQDINKWMNKTPPYTLFANNM
NSTAISGLERSFCALDRLAQIGMSNVKTSMTTRGDASRPKEQFYATGFNRSSTYLGILAR
YGNSTTAGNGIIGGGGKVWKPMNFTTKTEDNCAVVYDLTFCSEVAYAVPSNSSTQTSALR
SFYDDNAASLYQNFSYSLQQVQCNASSESMFSLAVSCDSCAQAYKQWLCAVTIPRCQDFS
STDSFLQVRNAGQTFLNGSSIANSGLLTDPATNRSRNSLIDTEIRPGPYKEILPCQDVCH
SLVRNCPSAMGFSCPVGRWLNSSYGARDPSGDITCSYLGAAYYLNMAAGLHQGAWDTLFA
LTVLWTTICALAQGVC
>RAL05636.1_transcript=BO80DRAFT_76169_t1_gene=BO80DRAFT_76169_organism=Aspergillus_ibericus_CBS_121593_gene_product=cora family metal ion transporter_transcript_product=cora family metal ion transporter_location=KZ824420_284120-285996_-__protein_length=607_sequence_SO=supercontig_SO=protein_coding_gene_is_pseudo=false
MFVSLVPPHLQCRLRAAVRAVLYCAIGLAICVGSVAAADDDSDSTSLASKNHGRFIFGDA
SPQFSFPLAAYNGLEFEDAVDEEGKSRGLDLVRRAPAGVSSLGNNQYQQSTIKMGATEWW
YFPVNSDGTNSTSENESRDLSKRSTTVYLSLTACSKPSLNRTDSTTTAAVPQLTVYASES
VQKPGPDKPASNQTAQSAEEGYMGMVLSVDRDVYIGVTAPNSTEYSGSFTYQLAASTDAY
FHSVDDTDQFLFLVDSDTNAALLTTKNLTTTDLTPQNYSHWMDRTPPYTMFANNLNSTSI
SGLERSYCALDQLAQIGKSNVETSMTTRGSVVRPTEQFYITGLNRTSTYYGIMARNGNST
SAGNGIIGGGGKVWPRMNFTTKTDDNCAVVYDLPFCSEVAYAVPSNPSVNMTELRKIYDD
NAASLYQNFNYSMQQVQCNTSSENMFSLAVTCDSCADAYKQWLCAVTIPRCADFSSDATF
LQIRNAGQAFLNGTSITNSSLLDKPATNRSRNPLIDKDIRPGPYKEVLPCLDVCHSLVRN
CPSILGFSCPIGQWANVSYGVRDPNGDITCSYLGAAYYLNAVSSVHESVWISLYMVIGIW
TLFWVLG
>GAQ09055.1_transcript=TMP_alenIFM54703_6526_t1_gene=TMP_alenIFM54703_6526_organism=Aspergillus_lentulus_strain_IFM_54703_gene_product=magnesium transporter ALR1_transcript_product=magnesium transporter ALR1_location=BCLY01000012_1346414-1350929|_protein_length=1229_sequence_SO=supercontig_SO=protein_coding_gene_is_pseudo=false
MSESPKSEKYMCLTRFSTPVPELDDHRFQLDSPPRIEATADISLSRQNTTQHAYPQETPQ
RPDLLSIQDALREAGSLSRDFEQAILDDDRSGKDVNTLGRRFSVDLTGNVRHGRTWSRTH
QELANISRESSPSARSSSPPNSVEAFADPRRRERANTLESHAAPDLEAILQRTVSGGTHP
RRPTFSNASAIRPQPGDIQLEPSDETCVPTYEQPGRIPVIDYEELEEFVALSRQMKPSTT
RRVRKSDVEGEKRSSSADRSCSDLMDADLKTADKVYANVVDGKDIVEKLQNENEPTRFGF
FSSESQSTVHAAELGDLVLPGDTFRDLFQLGPEGGVWWLDVLNPTEEEVAALSRAFSIHP
LTTEDILTQEAREKVELFKQYYFVCFRTFYQLDKTDERFMEPVNFYMVVFRDGVLSFSFT
ENPHAANVRKRIGKLRDYVSLSSDWICYAMIDDIVDSFGPVIREIEIESEAIEDLVFIAR
VDDFESFLPRIGGLRKKVMSLMRLLGGKADVIRGFSKRCNEQYSVTPRGDIGLYLGDIQD
HVVTMMSNLAHFEKMLSRSHTNYLAQLNVTNLVLGNHVNKVLSKVTLIATMLVPMNLICG
LFGMNVRVPGEGQEGLGWFFGIVGVIAAVIVLSGIAARNDTNVIYHDIAEQFTFPHGSYS
GLEVQDTVSENGETRGLDLIRRVPPGVSSLGNNQFKTSDIKLGETQWWYFPKESVNGKKS
NVTSGLPERISVDGTSQQTVSSDELRKRDGDIVKRSTSVYLSLTMCSKPEINNTNGTIPD
SVPSLPELNLYVSTSESLQKPGPGQDSSKQEVFTANEGYVGASVQADGDIFIGVAVQNST
AYSGGYTYEIAASIDAYFHSVVDEPFLHFVDADIHAALLTTDNLTLSEEGSENYQQWMNL
TPPFTMFAHNVNDTAISGLQRSYCALEQLAQIREGDHGVEGGMTNRGLGKKPKEQFYITG
LNRTSNYSGILAMDGNSTNSGNGIVGGGGRVWKPMYFATKSDDNCAVLFNLTFCSEVAYA
VPSNPDLGIAQLGAKYDKYAESLYKNFSYSLDQIQCNATNETSFSLAVSCNDCADAYKQW
LCAVTIPRCADFSSNGVFLQVRNAGQQFINGSSLSPTDPRRRDPAQNKSRNSMIDDQIRP
GPYKEILPCQDICYSLVKRCPAALGFSCPQGTRLNSAYGQRGSSSEITCSYPGAAYDLNA
GRSLREPLGWLLLATGSFWFSFWALRVDV
>AKAW_08019-t41_1-p1_transcript=AKAW_08019-t41_1_gene=AKAW_08019_organism=Aspergillus_luchuensis_IFO_4308_gene_product=CorA family metal ion transporter_transcript_product=CorA family metal ion transporter_location=DF126470_451366-453276_-__protein_length=616_sequence_SO=supercontig_SO=protein_coding_gene_is_pseudo=false
MFVRLIPPRLQCRQRATVRAVLGCAIALAICVGRVTATATATATADETALPDSSTLASRS
HGQFLFGEASPEFAFPLAEYNGLEFEDAVDEEGDTRGLDLVRRAPTGVTSLGNNQYQNGT
LKMGETEWWYFPVNGDETNSTSENKRRDLSKRSTTVYLSLTACSKPSHNNSDSTITAAVP
QLTVYASDSIEKPGPDKSESDQTIKSAEEGYVGMTLTANGDVYVGVTAPNSTEYSGSFTY
QIAASTDAYFHSVDESDQFMFLVDSDTGAALLTTRNLTTTDLTSQNYSFWMDRTPPYTMF
ANNINSSSISGLERSFCALDALAQIGKSKVEASLTTRGAVDRPTEQFYVTGLNKTSTYYG
IMAREGNSTSWGNGIVGGGGKVWPRMNFTTKTDDNCAVVYDLPFCSEVAYAVPSNPSINM
TELRSIYDDNAASLYKNFNYSLQQVQCNTSSESMFSLAVSCDTCAEAYKQWLCAVTIPRC
ADFSSNATYLQIRNAGQPFLNGTSITNSSLLKSPATNNSRNPLIDSKIRPGPYKEVLPCQ
GVCHSLVRNCPSILGFSCPEGPRANMSYGTRDPNGDITCSYLGAAYYLNAVSSLHESIWI
SLYLVISVWTLFWVLG
>AMAG_06321-t26_1-p1_transcript=AMAG_06321-t26_1_gene=AMAG_06321_organism=Allomyces_macrogynus_ATCC_38327_gene_product=hypothetical protein_transcript_product=hypothetical protein_location=GG745338_449330-450295|_protein_length=321_sequence_SO=supercontig_SO=protein_coding_gene_is_pseudo=false
MRRSSTAKPISNEITMPCPPPARSRRPSTTSRRLAMHTATTLVLAALVVVLSTTAFLPPV
SAARPAHCAQVPGPLSFCSSQSGKYVAFPAVSGPGTNATLRAYALSTDAYARAVHGNWTL
ALRAVDCRDDPVQRFSLFRTCADCATAYHEWLCATLFPECVDPETDPPLVWDPNNPTADA
HNASKPLVHVRAVEDASSMRAAALGYLATANLTAMAAKDEISGAAPVGGIAELEAAHAVL
AKADTKVPEFPFRPPCIDVCYKVVTDCPATLGFACPRVKGLVTPHLEQVQGVSDPTAWAG
YWALVANVFPDYDVMCNPTVP
>AN8842-T-p1_transcript=AN8842-T_gene=AN8842_organism=Aspergillus_nidulans_FGSC_A4_gene_product=Putative stretch-activated calcium channel_transcript_product=Putative stretch-activated calcium channel_location=ChrIII_A_nidulans_FGSC_A4_2620395-2622210|_protein_length=587_sequence_SO=chromosome_SO=protein_coding_gene_is_pseudo=false
MQRQNAPAQSRFGARVSVTILLAVLISAFATGTDLGPLTSDYGQGRLLAKDDTLGGFPYL
LGSFSGLGIDREGDRAREPQGLDILNRASDDRRSLGNNRFGESEILMGELQQWLFVPDST
AGNSSDAQSDNISKRASTAVYVSLTICSAPILNESISNTAQALPQLAVYVSTSDSLQDPG
PHHKSDSGQTVYHSSEGYMSATVSATSEVYIAVAAPSNGNFSGSYSYQLAVSTEDFFHNV
DDRAALLSFNDSGSETALLTTVSPADEILTEEQRKQWENNTTVYKLFVNNANSTIGSGLS
RSYCALAQHSQASNGHNVEASMSRRKSDDSTFQEQFYVTGLNRSSTYVGILAMGNTTEFG
NGIVGGGGKVWKAKKFSTKSDGNCDVIYDLDFCSDVAHSVPSNPSMNMSEVRAKYDNYAA
NLYRNFNFSLQQIQCNTSNETIYSMAVSCDDCAAAYKSWLCAVTIPRCDDYSSTSNRTAV
MVRNAAQPFPNGTEITNQTLRDSPITNRPRNSGLIDTEINPGPYKEVLPNVSFCHNLVRS
CPMSLGFSCPSGKYLTYSYDTSAAPSGRISNPLWAVIMVYFTIVMVF
>ASPNIDRAFT2_1145418-t41_1-p1_transcript=ASPNIDRAFT2_1145418-t41_1_gene=ASPNIDRAFT2_1145418_organism=Aspergillus_niger_ATCC_1015_gene_product=hypothetical protein_transcript_product=hypothetical protein_location=ACJE01000012.1_838004-839896_-__protein_length=610_sequence_SO=supercontig_SO=protein_coding_gene_is_pseudo=false
MFVRLIPPRLQCRRRATVRAVLGCAIALAICVGRVAATADENDPDTPSLASRSHGHFLFG
EASPEFSFPLAEYNGLEFEDVVDEEGDARGLDLVRRAPTGVTSLGNNQYQNGTLKMGETE
WWYFPVNGDETNSTSENKKSRDLSKRSTTVYLSLTACSKPSHNNTDSTSTAAVPQLTVYA
SELIEKPGPDKSESDQTIKSAEEGYVGMTLTANGDVYVGVTAPNSTEYSGSFTYQIAAST
DAYFHSVDESDQFMFLVDSDTGAALLTTRNLTNSDLTSQNYSSWMDMTPPYTMFANNINS
TSISGLERSFCALDSLAQIGKSEVATSITTRGAVDRPTEQLYVTGLNKSSTYYGIMAREG
NSTEWGNGIVGGGGKVWPRMNFTTKTDDNCAVVYDLPFCSEVAYAVPSNPSINMTELRKI
YDDNAASFYKNFSYSLQQVQCNTSSESMFSLAVSCDTCADAYKQWLCAVTIPRCADFSSN
ATFLQIRNAGQPFLNGTSITNSSLLKSPATNNSRNPLIDSLIRPGPYKEVLPCQGVCHSL
VRNCPSILGFSCPEGPRANVSYGMRDPNGDITCSYLGAAYYLNAVSSLHESIWISLYMVI
GVWTSFWILG
>P174DRAFT_457535-t37_1-p1_transcript=P174DRAFT_457535-t37_1_gene=P174DRAFT_457535_organism=Aspergillus_novofumigatus_IBT_16806_gene_product=putative cora family metal ion transporter_transcript_product=putative cora family metal ion transporter_location=MSZS01000002_1439366-1443876|_protein_length=1239_sequence_SO=contig_SO=protein_coding_gene_is_pseudo=false
MSESPKSEKYMCLTRFSTPVPELDDHRFQLDSAPRIEATADVSLSRQNTSQHAYPQETPQ
RPDLLSIQDALREAGSLSRDFEQAILDDDRSGKDVNTLGRRFSVDPTGNVRHGRTWSRTH
QELANMSRESSPSARSSSPPNSVEAFADPRRRERANTLESHAAPDLEAILQRTVSGGTHP
RRPTFSNASAIRPQPGDIQLEPSDETCVPTYEQPGRIPVIDYEELEEFVALSRQMKPSTT
RRKQSLSSQSRGPRVFYDLRPGLRKSDVEGEKRSSSADRSSSDLMDADLKTADKVYANVV
DEKDIVEKLQNENEPTRFGFFSSESQSTVHAAELGDLVLPGDTFRDLFQLGPEGGVWWLD
VLNPTEEEVAALSRAFSIHPLTTEDILTQEAREKVELFKQYYFVCFRTFYQLDKTDERFM
EPVNFYMVVFRDGVLSFSFTENPHAANVRKRIGKLRDYVSLSSDWICYAMIFGPVIREIE
IESEAIEDLVFIARVDDFESFLPRIGGLRKKVMSLMRLLGGKADVIRGFSKRCNEQYSVT
PRGDIGLYLGDIQDHVVTMMSNLAHFEKMLSRSHTNYLAQLNVTNLVLGNHVNKVLSKVT
LIATMLVPMNLICGLFGMNVRVPGEGQEGLGWFFGIVGVIAAVIVLSVCIPCLALDPLSD
SALLISSNDTNAVLNDIAEQFIFPHGSYSGLEVQDTVSENGETRGLDLVRRVPPGVSSLG
NNQFKTSGIKLGETQWWYFPKESVNGKKSNVTSGLPERISVDGTSQQTVSSDELRKRDGD
IVKRSTSVYLSLTMCSKPEINNTNGTIPDSIPSLPELNLYVSTSESLQKPGPGQDSSKQE
VFTADEGYVGASVQADGDVFIGVAVQNSTAVVDEPFLHFVDADIHAALLTTDNLTLSEEG
SENYQQWMNLTPPFTMFAHNVNDTVISGLQRSYCALEQLAQIREGDHGVEGGMTNRGLGK
KPKEQFYITGLNRTSNYSGILAMDGNSTNSGNGIVGGGGRVWKPMYFATKSDDNCAVLFN
LTFCSEVAYAVPSNPDLGIAQLGAKYDKYAESLYKNFSYSLDQIQCNATNETSFSLAVSC
NDCADAYKQWLCAVTIPRCADFSSNGLFLQVRNAGQQFINGSSLSPTDPRRRDPAQNKSR
NSMIDDQIRPGPYKEILPCQDICYSLVKRCPAALGFSCPQDTRLNSAYGQRGSSSEITCS
YPGAAYDLNAGRTLREPLGWLLLATGSFWFSFWALRVDA
>P175DRAFT_0535479-t39_1-p1_transcript=P175DRAFT_0535479-t39_1_gene=P175DRAFT_0535479_organism=Aspergillus_ochraceoroseus_IBT_24754_gene_product=hypothetical protein_transcript_product=hypothetical protein_location=MSFN02000009_350146-354598|_protein_length=1298_sequence_SO=contig_SO=protein_coding_gene_is_pseudo=false
MSESPRSEKYMCLSRFSTPGPELDDHRFQLDYTPRIEAASDVALSPKNTPQQGLPEVPPR
PDLLQVQDVFRESGPFSRDFEQAIVDDDRSVKDVNVLGRRFSVDPTGNARHARTYSRNQD
MANISRESSPSARSSSPPNSVEAFADPRRRERANTLESHVAPDLEAILQRTVSGGTHPRR
PTFSNASAIRTQAGTIQLDSSDETCLPQFEEPGRIPVIDYEELEEFVALNQKAKPPPTKH
EQSLSSPPRIFYDLRQGAQKSDEKSSSGTEGVSGDLTTSLTNEKSYAETVHEAEMLNKLR
NENEPTRFGFFSSESQSTVHAAELGDLVLPGDTFRDLFQLGPDGGVWWLDVLNPTEAEVG
AISRAFSIHPLTTEDILTQESREKVELFKQYYFVCFRTFYQVDKTSEQFMEPVNFYMVVF
RDGVLTFSFTDNPHAANVRRRIGKLRDYVSLSSDWICYAMIDDIVDSFGPVIRDIEVESE
AIEDLVFIARMEDFESFLPRIGHLRKKVMGLMRLLGGKADVIRGFSKRCNEQYSVTPRGD
IGLYLGDIQDHVVTMMSNLAHFEKMLSRSHTNYLAQLNVTNLVLGNHVNNVLSKVTLIAT
MLVPMNLICGLFGMNVHVPGQDVEGYAWFCGIIGVLAAIVVIKPVFPHDSAGLRRERISI
SPTLYLPDIWSPTALRLIGAFGYPMRSNPSRLQYRLGATAGLALLFSIFLSFAPLALATD
ASDPPSYPSRNHGNLIASDGNPPEYSLLLGSFNGLVIENEVDEAGQARGLELVRRAPEGV
SSLGNNQFQTRDIKLGDTQWWYFPVENQNSSESSNSTKRASSTTVYLSLTICSKPGLNTT
KSETVPDLPQLDVYVSTSESLQKPGPGKDSSEQTKFPTDEGYMGGTVSADANVYIGVAAP
DSSSYSGYYSYQMAASTDAYFHAVNDDSAMLSFVDAGANAALLTTVSPADEGLTTAQLKL
WQNHTAVYTLFVNNVNYTALSGMRRSYCALDQHSQVGKTNNVEASMTNRTTEDHGLQEQF
YITGLNRSSTYTGIMAMTGNSTSSGNGIIGGGGKVWKPKNFTTKADANCAVIFDLDFCSD
VAYAVPSNPSKSLSDLRQIYDDYAKSLYQNFSYSLQQIQCNTSNETIFSMAVNCNDCAAA
YKSWLCAVTIPQCTDLSTYNASSSSSLFSSADGQSSTTTSNTNSPNLLIRNAGQRFLNGS
SITNQTLLNNQATNTSRNALITTEIQPGPYVEILPSVDYCHNLVKACPMTLGFQCPRGKW
LSSSYSPSAAPGRHAPSFRAVARSVSVSVLAAALVWGG
>KAB8199894.1_transcript=BDV34DRAFT_217670_t1_gene=BDV34DRAFT_217670_organism=Aspergillus_parasiticus_CBS_117618_gene_product=stretch-activated Ca2_-permeable channel component-domain-containing protein_transcript_product=stretch-activated Ca2_-permeable channel component-domain-containing protein_location=ML735059_69579-74051|_protein_length=1225_sequence_SO=supercontig_SO=protein_coding_gene_is_pseudo=false
MSESPKSEKYMFLSRFSTPVPELDDHRFQLDPPRIEATPDMTLSRQNTTPQNLNMETPQR
SDLLQVQQVQDALREAGPFSRDFEQAIADDDRSVKDVNGLGRRFSLDPTGNIRQGRAFSR
THQDIANMSRDSSVSARSTSPPNSVEAFADPRRRERANTLESHAAPDLEAILQRTVSGGT
HPRRPTFSNASAIRPQPGDIQLDSPEDTCVPPFEQLGRIPVIDYEELEEFVALNQKTKPV
TLRRKHSLSSQSKKSRVFYDLRPNAQKSEAHEAKRSSSVERLSDDFTGLDLKDSEKFFAD
AVNEKQLVENLKNENEPTRFGFFSSESQSTVHAAELGDLVFPGDTFRDLFQLGPEGGVWW
LDVLNPTEAEVGALSRAFSIHPLTTEDILTQEAREKVELFKQYYFVCFRTFYQIDKTSER
FMEPVNFYMIVFRDGVLSFSFTENPHASNVRRRIGKLRDYVSLSSDWICYAMIDDIVDSF
GPVIREIEVESEAIEDLVFIARMDDFESFLPRIGGLRKKVMSLMRLLGGKADVIRGFSKR
CNEQYSVTPRGDIGLYLGDIQDHVVTMMSNLAHFEKMLSRSHTNYLAQLNVTNLVLGNHV
NKILSKVTLIATMLVPMNLICGLFGMNVTVPGQGQEGLAWFFGIVGLGHAADLTSLAPEI
HSNLTINDGDSHFPFPLGSYNGLVIEDDVDNAGDLRGLDIVRRAPTGVSSLGNNQYQTGE
VKLGETQWWYFSKNSVKDKNTNKTSEGPTSDKSKRSETVFISLTACSKPSSNRAGSDSAR
DLPHLEVYISTSELLQKPGPGQERSNQTKYTVEEGYMGATAEVEGNVYIGVTAHNSTKHS
GSYSYELAASVDAFFHSFAHDPAFLYFVDSDTHSALFTTGNLTEAELGSQGYNNWMGIAP
PYTMFANNINDTAISGLHHSSCALDRLAQIGKGDSNINASMTSRGPGNKPKEQLFITGLN
RSSTYEGILALDGNSTGSRNGVIGGGGKIWKPITFSTKADGNCALLYDLSFCNEVAYAVP
SNPTFNLDDLRSIYDDNAAALYKNFSYSLEQIQCNATNETRFSLAVGCDDCARAYKQWLC
AVTIPRCEDFSRTSRFLQVRNAGQKFINGTSLSDNHTLQLNTSTNRSRNSLIDKEIRPGP
YKEILPCEDTCYNLVKSCPAALDFSCPQGRWLTSTYGKRGPDDLVTCNWVGAAYFMGGGD
KINPLRSGLFALVIVWLSYWALGGS
>PYI10071.1_transcript=BO78DRAFT_427048_t1_gene=BO78DRAFT_427048_organism=Aspergillus_sclerotiicarbonarius_CBS_121057_gene_product=cora family metal ion transporter_transcript_product=cora family metal ion transporter_location=KZ826324_495683-497564_-__protein_length=608_sequence_SO=supercontig_SO=protein_coding_gene_is_pseudo=false
MFVPLVPPHLQRRLGATVRAVLYCAIGLAICVGSVAAADDDSDPTSLASKNHGRFIFGDA
SPQFSFPLASYNGLELEDAVDEEGVARGLDLVRRAPAGVSSLGNNQYQQSTIKMGETEWW
YFPVNGDGTNSTSENQSRDLSKRSTTVYLSLTACSKPSLNKTDSTTTTAAVPQLTVFASE
SVQKPGPDKPDSNQTAQSAEEGYMGMTLSVDGDIYIGVTAPNSTEYSGSFTYQLAASTDA
YFHSVDDTDQFLFLVDSDTTAALLTTKNLTTTHLTLQNYSYWMDMTPPYTMFANNLNSTS
ISGLERSFCALDQLAQIGKRNVETSMTTRGSVVRPTEQFYVTGLNKSSTYYGIMARNGNS
TSAGNGIIGGGGKVWPRMNFTTKTDDNCAVVYDLPFCFEVAYAVPSNPSMNMTELRKIYD
DNAASLYQNFNYSLQQVQCNTSSENMFSLAVTCDSCADAYKQWLCAVTIPRCADFSSDAT
FLQIRNAGQAFLNGTSITNSSLLDKPATNQSRNPLIDTDIRPGPYKEVLPCLDVCHSLVR
NCPSILSFSCPVGQWANVSYGVRDPNGDITCSYLGAAYYLNAVSSVHESVWISLYMVIGV
WTLFWVLG
>P170DRAFT_351537-t37_1-p1_transcript=P170DRAFT_351537-t37_1_gene=P170DRAFT_351537_organism=Aspergillus_steynii_IBT_23096_gene_product=putative cora family metal ion transporter_transcript_product=putative cora family metal ion transporter_location=MSFO01000002_1461383-1465810|_protein_length=1222_sequence_SO=contig_SO=protein_coding_gene_is_pseudo=false
MSESPRSEKYMCLTRFSTPVPELDDHRFQLDHPRLEAAPDAPLSRQNTAQQGLTSETPQR
QDLLHVQDALREAGSFSRDFEQAIVDEDRSAKDIGGLGRRFSIDPAGNARHARTFSRTHQ
DRANISRESSVSARSTSPPNSVEAFADPRRRERANTLESHAPPDLEAILQRTVSGGTHPR
RPTFSNADAIRPQPGDIQLESSEDTCVPSFEQPGRIPVIDYEELEEFVALNQKSKPAVAS
RKHSLSSQSRKPRVFYDLRPGAQKPDVDDMKRSSSVDRSSDDVTASNLKDTGHDLEDEAN
EKQLLDNLKNENEPSRFGFFSSESQSTVHAAELGDLVLPGDTFRDLFQLGPDGGVWWLDV
LNPTEAEVGALSRAFSIHPLTTEDILTQEAREKVELFKQYYFVCFRTFYQLDKTSEQFME
PVNFYMIVFRDGVLSFSFTDNPHASNVRKRIGKLRDYVSLSSDWICYAMIFGPVIREIEV
ESEAIEDLVFIARMDDFESFLPRIGGLRKKVMSLMRLLGGKADVIRGFSKRCNEQYSVTP
RGDIGLYLGDIQDHVVTMMSNLAHFEKMLSRSHTNYLAQLNVTNLVLGNHVNKVLSKVTL
IATMLVPMNLICGLFGMNVNVPGQNVDGLGWFFGILGVIAAVIVISLADAANSDDTWSGE
SQGNVSLGGALQFPFALESHEGLVLEDVIDEPGETRDLDIIRRAPAGSSALGNNKHKEGA
IKLGEVQWWYFPKDAGDGKTTNETSGGQTHDNLKRSRTVFVSLTTCSKPSSDKAESSHEP
SLPQLEVYVSISNSLQKPGPDQDSTSQRKTESEDGYMSITVPAQGDVYLGVAAPNSSDFS
GGYSYQIAASTDGYYHNVNDSHQFLRFLDADANSALFATQSLEEPSLDLTNAGNWSDMTP
PFTMFVSNVNNTAISGLQRSYCALEKFAQFGKGSRELQTSLTNRSMEVEEQFYLSGLNRS
SNYIGILAMDGNSTSSENGIIGGGGKVWKPFRFSTKAEDNCAILFNLSFCSDVAYAVPAN
PSLKSAELGSIYDDYAAAMYKNFSYSLDQIQCDAPDETRFSLAVGCDDCAEAYKQWLCAV
TIPRCSDFSSSEKFLRTRNAGQAFVNGTSLDDQDPLRRNPITNQSRNPLIDSRVKPGPYK
EVLPCQDVCYELVKSCPAALGFSCPDGKWLNASYGIRSDNTSVTTCNYPGAKASQSGARD
LRRSLWTTLYLLASLWLPIWLL
>THC92630.1_transcript=EYZ11_007887_t1_gene=EYZ11_007887_organism=Aspergillus_tanneri_NIH1004_gene_product=unspecified product_transcript_product=unspecified product_location=SOSA01000319_29762-31705_-__protein_length=555_sequence_SO=supercontig_SO=protein_coding_gene_is_pseudo=false
MSMWLGSFPQGHSGATVGAIILYCVVTLAVLNSRFADAAGLKPCASENQSELSLGDGNAR
FPFTLEAYNGLVLEDVVDESGEPRGLDLIRRAPTGSSALANNQHKTGIVKLGEIHWWYFP
KDAWNGKTINKTSEGQDHDNSKRSTAVYLSLTTCSKPNFDKSDSGHVPALPQLEVYISTS
ESLQRPGPGGDSRSQSKVNAEDGYMRIATQVQGDVYVGVAAPNNSDYSGSYSYEIAASVD
GYYHNVDDEDDFLHFLDTDMKAALLTTKNLTDLSSPNTSSWLNMTPRYTIFVSSFNDTAI
SGLHRSYCALDRHAQIGKDGVEVSMTTRGMKPKEQFFITGLNRSSVYTAILAMDGNSTRP
KNGSVGGGGKVWKPLKFTTKADQIQCDAPSESRFSLAVGCDDCGRAYKQWLCAVTIPRCT
DFSSTDKFLQVRNAGQKFINGSSLSGNDPLLQSPVTNQSRNSLIDSQVRPGPYKEVLPCQ
DVCYNLAMSCPAALGFSCPDGNWLNASYGTRSEDIITCNYPGAENYLNGARDSYQSLWTS
FCVIQSHSPHYNNCV
>ATEG_09450-t26_1-p1_transcript=ATEG_09450-t26_1_gene=ATEG_09450_organism=Aspergillus_terreus_NIH2624_gene_product=conserved hypothetical protein_transcript_product=conserved hypothetical protein_location=CH476607_1263808-1268006_-__protein_length=1330_sequence_SO=supercontig_SO=protein_coding_gene_is_pseudo=false
MSESPRSEKELCLTRFSTPVPELDDHRFHLDPPRIEATPDMSLSRQHTAQHGFTAETPQR
SDLLQIQNALREAGSFSRDFEQAVVDDDRSVDEPNGLGRRLSVDPTGVRHTRTFSRTHQD
IGTVSRASSVSARSTSPPNSVEAFADPRRRERANTLESHAAPDLEAILQRTVSGGTHARR
PTFSNASIIRPQPGDIQLDANDDVCVPTYEQPGRIPVIDYEELEEFVALNQKSKPTTRRK
QSLSSQGRKPRVFYDLRPGAQKSDGVDVQQSSSDERSSDDFLGLDSKVNEKVMNDKELLD
NLKNENEPTRFGFFSSESQSTVHAADLGDLVLPGDTFRDLFQLGPDGGVWWLDVLNPTED
EVGALSRAFSIHPLTTEDILTQEAREKVELFKQYYFVCFRTFYQMDKSSEQFMEPVNFYM
VVFRDGVLSFSFTENPHAANVRRRIGKLRDYVSLSSDWICYAMIDDIVDSFGPVIREIEV
ESEAIEDLVFIARMDDFESFLPRIGGLRKKVMSLMRLLGGKADVIRGFSKRCNEQYSVTP
RGDIGLYLGDIQDHVVTMMSNLAHFEKMLSRSHTNYLAQLNVTNLVLGNHVNKVLSKVTL
IATMLVPMNLICGLFGMNVPVPGQHSDGLGWWFGILGVIAAVIILSGVAARFYKLCSMLY
LCTFHVAQREPNSARQKVNTADPPLRMHVVGDISAVSFVNDSLLLLFSGPSSLTIRQDSA
VRGIPFLGFPLTLLMRLKNPILQCPFGATVSATVFAYVVAFAILSAHYVAATDLPALPSE
DPTALFLGADDPQLSFALSSYNGLVIEDVVDDAGEARGLDLVRRAPSGVTALGNNQYQDG
GVERGVTQWWYFPKDGKNESESQTGNSHSKRSSSVYLSLTACSKPTSKDGKSLPQLQLYV
SKSADLQKPGPGGDSAKQDVYTAVEGYANVTMQADGDVYIGVWAPNSTEYSGSYTYQIAA
STDALFHQVKDERYLFFVDSDTNNALFTTANLTASDFGLQTESELMDMTPPFTMFANNVN
DSAIDGLQRSYCALNTLAQIGKGDQNIKTSMTRVGIGHRPKQQFYLTGLNKTSTYTGILA
KDGNTTSAGNGVVGGGGTVYLPRTFSTKTEDNCAVVYDLPFCSEVAYAVPSNPHKDLDEI
RRIYDDNAAALYKNFTYSLAQVQCNASNETRYSLATTCDDCAHAYKQWLCAVTIPRCADF
SNPADFLHPRNVGQAFDNHSAPAVANHSQLALPAYTRSRNPLIDEVIRPGPYKEILPCQD
VCFTLVQRCPSVLQFTCPTGRWLDLSYGTRPANGDITCSYLGAAYFLNAAGRTSASVAAL
AAWLTALLLV
>RHZ61077.1_transcript=CDV56_108723_t1_gene=CDV56_108723_organism=Aspergillus_thermomutatus_strain_HMR_AF_39_gene_product=unspecified product_transcript_product=unspecified product_location=NKHU02000047_121651-123623_-__protein_length=636_sequence_SO=supercontig_SO=protein_coding_gene_is_pseudo=false
MRTDFSSMHYLSAAYFGALILYTPTSLIKTCLALDPASDSALVISNNTNVILHDTAQQFT
FPLGSYSGLEVQDTVSENGETRGLDLVPRVPSGVSSLGNNQYQIGDIKLGETQWWYFPKE
SVNGKKSNATSGLPESISDDGSSEQTGSSDELRKRDGDIVKRSTSVYLSLTMCSKPEINN
TNGTIPDSVPSLPELNLYVSTSESLQKPGPGQDSSKQKVFTADEGYLGATVQADGDVFIG
IAVQNSTAYSGSYRYEIAASIDAYFHSVVDEPFLHFVDSDIHAALLTTDNLTLSEEGSEN
YQQWMNLTPPFTMFAHNVNDTAISGLQRSYCALDQLAQIGKGDHEVEGGMTNRGLGKKPK
EQFYITGLNRTSNYSGILAMHGNSTNWGNGIVGGGGRVWKPMYFATKSDDNCAVLFNLTF
CSEVAYAVPSNPDLGIAQLGSKYDKYAESLYKNFSYSLDQIQCNTTNETSFSLAVGCNDC
ADAYKQWLCAVTIPRCADFSSNGSFLRVRNAGQPFINGSSLSPSDPRRRDPAQNKSRNSM
IDDQIRPGPYKEILPCQDICYSLVKRCPAALGFSCPQGKWLNSAYGQRVSSSEITCSYPG
AAYDLNAGRAIREPLGWLLLATVSFWLSFWALSVDA
>PYH86612.1_transcript=BO82DRAFT_370954_t1_gene=BO82DRAFT_370954_organism=Aspergillus_uvarum_CBS_121591_gene_product=putative cora family metal ion transporter_transcript_product=putative cora family metal ion transporter_location=KZ821676_747473-751982_-__protein_length=1232_sequence_SO=supercontig_SO=protein_coding_gene_is_pseudo=false
MSESPKSEKYMFLTRYSTPVPELDDHRFQLDPPRMDAAPDVPLSRQNTAPQGLHPETPQR
PDLLIIQDALREAGSFSRDFEQAIVDDDRSIQDLTALGRRFSVDPTGNVRHGRAYSRTHQ
DYANLSRESSVSARSTSPPNSVEAFADPRRRERANTLESHGAPDLEAILQRTVSGGTHHR
RPTFSNASVIRPQAGDAQLEPTDDGCVPTFEQPGRIPVIDYEELEEFVALSQQAKPTTSR
RKHSLSSQSKKPRIFYDLRAGVHNSDSNGTKRSSSTEDSSDDILDSISAKNEKLFAEVSN
EKELLEHMKNENEPTRFGFFSSESQSTVHAAELGDLVLPGDTFRDLFQLGPEGGVWWLDV
LNPTEDEVGALSRAFSIHPLTTEDILTQEAREKVELFKQYYFVCFRTFYQMDKTSEQFME
PVNFYMVVFRDGVLSFSFTENPHAANVRKRIGKLRDYVSLSSDWICYAMIFGPVIREIEV
ESEAIEDLVFIARMDDFESFLPRIGGLRKKVMSLMRLLGGKADVIRGFSKRCNEQYSVTP
RGDIGLYLGDIQDHVVTMMSNLAHFEKMLSRSHTNYLAQLNVTNLMLGNHVNKVLSKVTL
IATMLVPMNLICGLFGMNVEVPGQHTESLAWFFGIIGVIGAIIIISGVAALALCAGPVSA
HDAEEESSTQLAITSHGTIYLGDVDARFGFPLDSYNGLEFEETRGRELDLVRRAPTGVSS
LGNNQYQEGTLRLGETQHWYFPTDSIAGDSANDTTSKRSKDIAKRSTTIYLSLTACSKPT
LNKSEDATGSSSTVSQLQVFVSLSDTLEKPGPDKDSAEQQVFVAEEGYMGTTLEADGNVY
IGVTALNNTQYSGSYTYQIAVSTDAFFHDVNTEDQLLYLVDSDTKAALFTTKNLTETDIN
AQDISIWMNKTPPYTMFANNLNSTAVSGLERSFCALDRLAQIGMNHVESSMTTRGDKLRP
KEQLYATGLNKSSTYLGILARYGNSTSAGNGIIGGGGKVWKPMNFTTKTEDNCALVYDLS
FCSEVAYAVPSNSSAQTSTLRTFYDDNAESLYQNFNYSLQQVQCNASSETMFSLAVSCDS
CAEAYKQWLCAVTIPRCQDFSSTDSFLQVRNAGQAFLNGTSIANSSLLTNPATNRSRNSL
IDTDIKPGPYKEILPCQDVCHSLVRNCPSALGFSCPVGQWLNSSYGVRDSNGDITCSYLG
AAYYLNMAAGLRHNVWNAFFVLTALWTALWAL
>ASPWEDRAFT_47926-t33_1-p1_transcript=ASPWEDRAFT_47926-t33_1_gene=ASPWEDRAFT_47926_organism=Aspergillus_wentii_DTO_134E9_gene_product=hypothetical protein_transcript_product=hypothetical protein_location=KV878209_3455031-3459793|_protein_length=1274_sequence_SO=supercontig_SO=protein_coding_gene_is_pseudo=false
MSESPRSEKEICLTRFSTPVPELDDHRFQMDSPPRIETAPDVPLSPQNTAQQGLTPDTPQ
RPELLQVQDALRDAGSFSRDFEQAIVDDDRSGQDINAIGRRISVDPAGNIRHVRTYSRNQ
QDIANLSRASSVSARSTSPPNSVEAFADPRRRERANTLESHAPPDLEAILQRTVSGGTHP
RRPTFSNASVVRPQPGDIQLDPEEACLPVYEQPGRIPVIDYEELEEFVALNKKTKPAATW
RRHSLSSQSKGPRVFHDLRPGAKNSIIDGAKQASSTEHSSSDLARLDTKKSEKTPGHVLD
EKESLNNLQNENEPSRFGFFSSGSQSTVHASELGDLVLPGDTFRDLFQLGPEGGVWWLDV
LNPTEAEVDALSRAFSIHPLTTEDIMTQEAREKVELFKQYYFVCFRTFYQMDKTKEEFME
PVNFYMVVFRDGVISFSFSENPHAANVRKRIGKLRDYVSLSSDWICYAMIFGPVIREIEV
ESEAIEDLVFIARVDDFESFLPRIGGLRKKVMSLMRLLGGKADVIRGFSKRCNEQYSVTP
RGDIGLYLGDIQDHVVTMMSNLAHFEKMLSRSHTNYLAQLNVTNLVLGNHVNKVLSKVTL
IATILVPMNLICGLFGMNVEVPGQHTPGLGWFFGILGVIAGVYRLAANTRATLLLFAFPF
VLRLAHAADFTPLAAENQTNLIPSSEGLDASFPLGSYNGLEIRDGADESEGTGVLDLVRR
ASSSDDASSLGNNQFKQSTVKIGDTEWWYLPKKELSSEKSNNASPALPAFLSKTTDNEND
SRQDLRKRNGGVSRRSTLVYISLTACSKPDLDTTNTDLASALPRLELYVSSEKPQKPSPG
ENTNQGKHVAEGGYIATTMEADGDVYIGVTVQNATGYSGGYDYQIAASVDAFFHRIKHDD
RVLFFIDSDNNAALLTTNNLTESSPGSDNYNEWMATTPPYTMFANNVNDTSISGLERSWC
ALDKLAQIGKGNKSLEVSMTSRGLSNNPKEQFYLTDLNQSSTYLGILAMDGNSTDSGNGV
VGGGGTVWKPISFETKSDDNCAVIFDLSFCTDVAYAVPSNPSFNLSHLKTTYDDYAQSFY
KNFSYSLQQVQCDADPSNMFSLAVNCSNCEDAYKDWLCAVTIPRCTDFSNPDTFLQTRNA
GQKFLNGSTIPSNDPLRTQPASNSSRNKMIDETIQPGPYNEILPCKDLCYNLVQSCPASL
GFSCPSGKWLNSSYGWRVPDGDVTCSYPGAAYFLMSASRRGGREFVQLFSALEIYLMGIG
QDQYFMIPTMLCYD
>Bcin03g02380.1_RNA-p1_transcript=Bcin03g02380.1_RNA_gene=Bcin03g02380_organism=Botrytis_cinerea_B05.10_gene_product=unspecified product_transcript_product=unspecified product_location=bcin_chr_3_788229-790306|_protein_length=674_sequence_SO=chromosome_SO=protein_coding_gene_is_pseudo=false
MPLPKLSPLQSRLAASLMGSIMLLILYLTFSSSHFAYAADVDSIQPEDHNHERLIDINML
ALGGDDEDIEVRDEGYEAEFVGFDRSIIGRVASATDPTPLLNNRAVTTNVEQGQTIPFSF
LNSSLWGAFSPQASGLPSPVQLRKRDTKSVSNEQEESFQELDTTLFEVEDGESILSEDRR
KNSTLQPRQSSSSSTRTLYITVNTCKQPEAIGANMAAPSQLELYISQSEKNKNPGPGQDN
SLQQTYQLEGGAAVVTLNATGDVFIGLAGLNMTSNYTGAWNAEIAASIDAPYHYYNSDEQ
NLVLVDSDSVSALLVTNDLTTDNGTIYNEWVNLAPPFTMFASKTVNSSMAGLQYSYCGLE
KKAEIAGTINDGQKTDRIKMSMTTRGNSDSPKQQFYFDGLTADTSYYGILAMNGNATALG
REGVGGGGQVWKAMTFSTISADNCALVYNLTFCDQVAWTVPANPNTFPNTTALGEWYDNS
TYQSYKYFKKALAQIPCNTTSSAQYSLAQNCTSCDAAYKTWLCSVTIPRCTDFSNDLPWL
QERGMGQPFPNGTTLSPELLDIASSSQPKNGSRNPDITTTVQPGPYKEILPCEDLCYGIV
RACPAIMAFACPVPGDTGFDASYGVHRTANQSGQVTCNYPGAVHDQSIGGINSIPHTMVF
GAALLSTVLMLSGI
>EQL32840.1_transcript=BDFG_05089_t1_gene=BDFG_05089_organism=Blastomyces_dermatitidis_ATCC_26199_gene_product=unspecified product_transcript_product=unspecified product_location=GL538401_325523-327537_-__protein_length=635_sequence_SO=supercontig_SO=protein_coding_gene_is_pseudo=false
MSCLKLSPLQARFAASLAATLFIIIVLYFALSNPSLAYAIDVDSIISKDHNHPILRDIGF
PPGLDDVALQTIPSLDLDADAADTVAYILRRAPGTAMALTNNVPEEGELDMGATLYFWIS
KETLAGPKSNPSAGLPGDNENGFLDNVLIVDETELKRPNDTLAKRATKVYISATTCLQPT
FNATRESQDAGPPQLQLKISTSGNIEQPAPGEEDPDLRVINFDGGYAGTVVEAEGDIHMA
VSAPRDNKYFGSYKFEIAASIDQWFHEAESNIPYLFFVDGDSESALLQTRETTNANPDDE
IYKKWMNLDPPPFTMFAHDMKDKSILGVQKSYCGLKANAQIRKDGDNVQVSMTNRGPKHK
PKEQFYIRGLNSSSSYYGFLAIEGNSTDSGSGVVGGGGKVWKPTNFTTKAENNCAILHDL
EFCSEVAYAVPSNPSISRTDLAKIYDTHARNLYKNFSRSLAQIPCNTSDTSLYSLARNCT
DCAAAYKQWLCAVTIPRCADYSSTLPFLRPRNTAQAFPNNTAIALDSPLRQMVLSNSSRN
ALIDKEIKPGPYKEVLPCQDLCYELVQSCPAALRFSCPTGRWLNDSYGMKSPNGDVTCSY
FGAVYFLNGAGGVAGGGFMLVLGGVAGFWMAFWML
>OAT13318.1_transcript=BDBG_08541_t1_gene=BDBG_08541_organism=Blastomyces_gilchristii_SLH14081_gene_product=calcium channel subunit Mid1_transcript_product=calcium channel subunit Mid1_location=GG657471_648554-650568_-__protein_length=635_sequence_SO=supercontig_SO=protein_coding_gene_is_pseudo=false
MSCLKLSPLQARFAASLAATLFIIIVLYFALSNPSLAYAIDVDSIISKDHNHPILRDIGF
PPGLDDLALQTIPSLDLDADAADTVAYILRRAPGTAMALTNNVPEEGELDMGATLYFWIS
KETLAGPKSNPSAGLPGDNENGFLDNVLIVDETELKRPNDTLAKRATKVYISATTCLQPT
FNATRESQDVGPPQLQLKISTSGNIEQPAPGEEDPDLRVINFDGGYAGTVVEAEGDIHMA
VSAPRDNKYFGSYKFEIAASIDQWFHEAESNIPYLFFVDGDSESALLQTRETTNANPDDE
IYKKWMNLDPPPFTMFAHDMKDKSILGVQKSYCGLKANAQIRKDGDNVQVSMTNRGPKHK
PKEQFYIRGLNSSSSYYGFLAIEGNSTDSGSGVVGGGGKVWKPTNFTTKAENNCAILHDL
EFCSEVAYAVPSNPSISRTDLAKIYDTHARNLYKNFSRSLAQIPCNTSDTSLYSLARNCT
DCAAAYKQWLCAVTIPRCADYSSTLPFLRPRNTAQAFPNNTAIALDSPLRQMVLSNSSRN
ALIDKEIKPGPYKEVLPCQDLCYELVQSCPAALRFSCPTGRWLNDSYGMKSPNGDVTCSY
FGAVYFLNGAGGVAGGGFMLVLGGVAGFWMAFWML
>CAD6501944.1_transcript=BGTH12_LOCUS3302_t1_gene=BGTH12_LOCUS3302_organism=Blumeria_graminis_f._sp._triticale_THUN-12_gene_product=CAD6501944.1_transcript_product=Stretch-activated Ca2_-permeable channel component domain-containing protein_location=LR898472_14406464-14408460_-__protein_length=646_sequence_SO=chromosome_SO=protein_coding_gene_is_pseudo=false
MKPNYVFPKLKLMGSVQESAILTTLLYLISASIIIHSGNAESRQSKCNNQQCIPSRSIFD
SVSNITGSKQIYESQYQKINEGVMENQTTEVIDLKNNVMVPINLDKGRFIYFKFVYSSSQ
STESQVTPTYPSQIELSDGDLLVRGFESNEDIIPDTSAGQVNLSNYRQLFISATTCKQPS
PASGTDDSPPQLQLYISLSKNNTMPGPLQAAELQQMVELYEGYAMLAVNITDDVYISIYA
KNNSNFNGGYTAQIAASIDLPYHKYRNSSDPNLYIADYDGNSALLYSGPFIRNAKNTTLT
EEWMNAPPPFILFISDDQNKYLQGVRFSYCGLQENVNLSGSSAGVASNMVTSITIQGKSN
RPRQQFYMDGLSAGTTYTVALAVNGNPKGTEGAIIGGGGTVFNPTSFTTLTGGNCGLIYG
LTFCDQVAYSVPSNPNRISTASSLAAFYDNSTRAIYANFQRVLAQTPCEITSSAQYSLVR
TCHDCAEAYKAWLCAVNIPRCTDMTSTLPWLQTRAVDQAFPNGTYLDPSLIDVSGYGTTA
GKNSRNTNIDQFINPGPYKEVLPCQELCHTLVSSCPASIGFDCPRPGQIGFNTSYGHMPT
GSVDDGGRNTNITCNFPGKVYFSNSSKVIFYLQTFIITAIVILTIV
>OJD22047.1_transcript=ACJ73_06613_t1_gene=ACJ73_06613_organism=Blastomyces_percursus_strain_EI222_gene_product=unspecified product_transcript_product=unspecified product_location=LGTZ01001190_7382-9279|_protein_length=596_sequence_SO=supercontig_SO=protein_coding_gene_is_pseudo=false
MSCLKLSPLQARFAASLAATLFIIIVLYFALSNPSLAYAVDVDSILSKDHNHPISRNIGL
PPGLDGSAPQTIPSPDLDPHSADTVADIFRRAPGTAIALTNNAPEEGELDMGATLYFWIP
KETLAGPKSDPAAGLPGDNENGFLDNILMEETELKRPNDTLAKRATEVYISATTCLQPAF
NATRESQDAGPPQLQLKISTSGDIQQPAPGEEDPDLRVINFDGGYAGTVVEAEGEIHMAV
SAPRDDKYFGSYKFEIAASIDQWFHEAESNVPYLFFVDGDSESALLQTKETTNANPDDEI
YKKWMNLDPPPFTMFAHDMKDKAILGVQKSYCGLKANAQIRKDGDNVQVSMTNRGPKHKP
KEQFYIRGLNSSSSYYGFLAIEGNSTDSGSGVVGGGGKVWKPTYFTTKAENNCAILHDLE
FCSEVAYAVPSNPSISRADLAKLYDTHARNLYKNFSRSLAQIPCNTSDTSLYSLARNCTD
CAAAYKQWLCAVTIPRCADYSSTLPFLRARNTAQDFPNNTAIALDSPLRQMVLSNSSRNA
LIDEQIKPGPYKEVLPCQDLCHELVQSCPAALRFSCPAGRWLNDSYGMKSPNGDIT
>CAWG_04771-T-p1_transcript=CAWG_04771-T_gene=CAWG_04771_organism=Candida_albicans_WO-1_gene_product=Ortholog_s_ have calcium channel activity_transcript_product=Ortholog_s_ have calcium channel activity_location=Supercontig_1.6_C_albicans_WO-1_888772-890448|_protein_length=558_sequence_SO=supercontig_SO=protein_coding_gene_is_pseudo=false
MIPPFILLLFLIMNSSYCEPFEFDFFQNLDPSTNLTEIINNNNNSISNNVFKVQNFDSKS
SSSSSSSSSSGEGLQEFTPIRDTIIQSETKYYSFSVNTKSGIGDFYELLIFLSGNICTQP
SNLLENDTSLAVYYSFNSTMFTNNEIGQMQLFKDGFFQGLADLPLTETTTTTNNDTTTTT
VPEKILYIAVRAPENTNRTAQWTYQIGVSQHDLVFQWDDRSWGSIVDVDDNSALIVTGNL
TKLSSGNYSDLNATNSQFSLYLYSYDNKDYFQGMNNSWCAVRSGPVLVKPEEIETKFIAR
HGSIQQQFMVNNLNASTKYIAYIVMDFEGVEYGGAVLRPFEFETMDGTACELIYDLEFCD
QVAYSVPAIGNSSLLASSIAGADNKTLTKKLYDDYAKSLYTNFSKGLQQIACDTVPEAIY
SNLKSCQDCAQSYKNWLCAVTIPRCSTKNFTGYIHRNETNQRNEFLADVIQPNQDYYEVL
PCVNVCQAIVRDCPANFGFLCPTKNDSIKLSYYWDVHVSDQWPSCNYLGPLRSSKSGTIK
LIINWTIVVVSFTLMVVI
>KND99133.2_transcript=QG37_03927_t1_gene=QG37_03927_organism=Candida_auris_strain_6684_gene_product=unspecified product_transcript_product=unspecified product_location=LGST01000026_25012-26619|_protein_length=535_sequence_SO=supercontig_SO=protein_coding_gene_is_pseudo=false
MTLASLGTFYKQRIDYNEMKVAFKAWILLQLLGVCLAISDFHVGREIAAYSLDDHSDQLS
EVEKALDRGSEGLQEFTPIRNTIKQTELQQYSFSVNTSTGLGAYYEFLIFITGNICDQPD
DMLASGNQSLVVYYSFNASMFDNYELGTMVHFENGYFSALADVPISSGEDSILYIGVRAP
ESTNLTATWSYEIGVSQNDLVYQWDNRSFAQVVDTDDNSALIVTGNLSSKADSKISDFNT
SLSNFQLFIYSYEDADHFKYLNSSWCAVRNGPALLSTNNFNTSYTTRGGALRQQFFVGGL
NASTKYVGFLVSDFSGSKLGGAVYSKFEFETMSSSACSLIYDLEFCDEVAYSVPASSLDH
LAERSSLAGIFDDRAKNLYANFSKALQQIACNTTMDAIYSPIRTCTDCARSYKNWLCSVT
IPRCSTRNITGYVERQPNESRNTFITDEIVPPQNYFEVLPCVNVCQAIVRDCPSNFGFHC
PRKNESIRLSYFWDIGAEYATCNFLGVPHAVKSGASRASTILWMVPIIIHFLWFI
>CLCR_06884-t43_1-p1_transcript=CLCR_06884-t43_1_gene=CLCR_06884_organism=Cladophialophora_carrionii_KSF_gene_product=Calcium influx-promoting protein ehs1_transcript_product=Calcium influx-promoting protein ehs1_location=LGRB01000010_3340598-3342457|_protein_length=619_sequence_SO=contig_SO=protein_coding_gene_is_pseudo=false
MPLVPKLGQLSPLQLRFGACLSASLFLLLLYLTLTKPHFAYAHELNPEDHNYAFNLDSEA
LDAPERTNPIVPRAEDGVSALANNGPQNSNIGIGLTQNWVFPKDVIDGPHGDLGTGLPGE
KAEATQLEPEVHELRRRQSGTTVYITINTCLQPSSNVTDAIPPQLEMYISLSPSNQKPGP
GSGTPVSVIGGYGLYEVDATDDVYVGITAPNTTAFSGIWNYEIAASIDTPYHFFNSSKTP
NLYFVDSDNHAALLITNDTTQALPNETVYQEWMKMDPPYGVFASNQDQRSILGIQRSFCG
LRNNAKLAAKINDVTNQNVATMTNRGIGGKPKEQFYITGLNATSRYWGMLVMEGNSTASG
AGVVGGGGTVWAAIDFNTKTEGNCALMYNLSFCSEVAYAVPTNPNKFSPETGLPDLAALY
DSNAAQMYQYFNYSLQQIPCNTTSSAQYSLARNCDDCARAYKQWLCAVTIPRCADYSNPS
GYLKPRNVGQPFINGSSISSDPSLDPGQDQALLAAVATNSSRNPLIDTSIAPGPYKEVLP
CEDLCYGLVQSCPASLGFACPIAGKGLEESYGKRVNESEGIISCSYLGAAYYLSASSMLT
PGLNIYWVALLVLMFAIVL
>KAG2016285.1_transcript=CC2G_009463_t1_gene=CC2G_009463_organism=Coprinopsis_cinerea_#326_gene_product=calcium channel_transcript_product=calcium channel_location=JAAGWA010000004_2935124-2936584_-__protein_length=486_sequence_SO=supercontig_SO=protein_coding_gene_is_pseudo=false
MLFSKSSTYMKLSNILPTTLLCLLDAILVSAQPRRELPLDVVVPGTALNGQAFVIPTAGS
LVLSVAVCSENSNLRFIVSNSSSTSNPNSDGGALVNLVNGVGTYVSGYPNGGVLQIEGSG
SFEVALSDTGQPIHAHFPPLPLLGDTTSNQAILFSPPFFVPEPIQPRYPNYTMLPVDIPQ
DSPPQTPDYTLSLFPTREDDYPRSSCFLSAESQLESGTITSEETPWLRDEDGWRLQYLIR
GLEPSTNYTAYVLDDTRVFGPIYFTTKSAAFPCHLVSNLPYCPRVAYAMPLAPPPDGADT
YTGDTLPQELQDPLKSYLTNFTISLGRFACGRDLYSPLVDCIDCQREYRKWLCAISLPRC
SEPSPSNPNAFTALAPDPTATGLSATKNEQQQVLSALVPLQTSTPPRNSNLPPFDSPYQM
LLPCLETCTAVDRACPPFLGFKCPTSQFNGAASYGIGYIDGKEGDEKEGLTGQAQDRYGN
VWCALG
>USP80530.1_transcript=yc1106_07804_t1_gene=yc1106_07804_organism=Curvularia_clavata_yc1106_gene_product=unspecified product_transcript_product=unspecified product_location=CP089279_492320-494385_-__protein_length=669_sequence_SO=chromosome_SO=protein_coding_gene_is_pseudo=false
MQRPKPSSLHLRLLLHLLAAVSCLTIWTSFTPRLFAHAEVLDTPDTDLPDTPVLHALAGD
ALSHIEDAIYDRGEGEGYEPEFGLIDRSLIGRQVQDMDRLVNNQKMERDIDPENTIHFVL
EKSQLRSRQLADVPEDALEARGTENTSYDTSVERQGMAEAHDDTVDGTSEGLSKRQAAGT
RVWLTANTCKQPVPNGNSTEASKNHPQLVMYVSTSPENKKPGPGATEHTITNLTTGLFNS
GYASFEFNTTSDVYIGISAPKLEDDWFGSWHFELAASTDGPYHNYNASDPFLYMIDTDSE
SALFISYDLGDSNTTEAVDKWKEQNPFQMYAFKAGEYAPITGMERSYCAIKDQFNVNTTR
NFTIDSRITTKFGRFPGDNYPKNQFHVRGLEAATTYNGFVVIEGSQDPQYIPGAGTTRGG
GRVFQAFNWTTKADDSCQVIFDLDFCDSVAYAVPSNSTFKFNDTALAEIYDNQARAYYTN
FTNSLAQVACDAKPESQYSLARTCKDCERDYKNWLCMVLIPRCEDWTATDENLQLRNINA
PFKNGSIPSRDGLSLQFNDTFPETVAYTQSRNPLIDEVIKPGPYKEMKPCEDICFDIVRS
CPAKLNFGCPDGPQRDLMYGRRDPDPNRLTCSFPGAVVKLNARGGAGILSVRWESMLMAV
GLVAAMLLV
>ODN77362.1_transcript=L203_06303_t1_gene=L203_06303_organism=Cryptococcus_depauperatus_CBS_7841_gene_product=Stretch-activated cation channel Mid1 _Source_UniProtKB_TrEMBL_Acc_A0A1E3HLY7__transcript_product=Stretch-activated cation channel Mid1 _Source_UniProtKB_TrEMBL_Acc_A0A1E3HLY7__location=AWGK01000035_124594-126310_-__protein_length=540_sequence_SO=supercontig_SO=protein_coding_gene_is_pseudo=false
MLFFFLSFTILLSLSRGQSIVVPSTSTLLLNASQPQLSLTVPAMDAPVHMVFSICQLSKN
TSITPTALVAVGDRPSFLPTAKLTRDGYSGGVSVTAGGLGYNKRAIKDSSTWLLQWSYGF
ANWTANSTESDIFILLGLNVDSQGNSVTLDIPSGNVVVQLAISQDPIYSLSAAYPTLGDT
TSSSALIFSPLLYSSPQTQPSYPNYTLPGAQLVIPSASSLMSESLNSSLTTDLSLILIPT
NSSPTSLGLDNSVCAINAALNQSSISGVNNTIYQSSEPEWMAIEGREGFRKTWVLEGLQS
GTNYTAWLKDGRGVLSRPAWLVTKQEGFACQLVMPSSICPGIGYAAPLPANYTTTATTAG
QTYNVSLIRSLPDNLATVITNNLDAFSTSLLSKACGRDLYSHVSSCLDCYNAYRDWLCRM
VIPQCGVSDSPSANITSTVTGSSISTIFPSPSTIHRTSSNPRNPSLPAPSYDYDELLPCM
STCNKADRTCPVWLGVRCPKRKVNAAKSYAFVGDDHSFGDGSEDQGVIAADRWGRRWCNG
>CAX41748.1_transcript=CD36_53710_t1_gene=CD36_53710_organism=Candida_dubliniensis_CD36_gene_product=hypothetical protein_transcript_product=hypothetical protein_location=FM992692_934165-935850|_protein_length=561_sequence_SO=chromosome_SO=protein_coding_gene_is_pseudo=false
MIPFILLLLLLPFLIINSSYCQHFDLFQDLQPSTNLTESIINNNNNVFQVQNFDSKSSSS
SSSSSSSSGEGLQEFTPIRDTILQSETKYYSFSVDTQSGIGDFYELLIFLSGNICTQPPN
LLENDTSLAVYYSFNSTMFTNNEIGQMQLFKNGFFQGLADLPLTDTANNDTTSTTSSTST
SNPVPEKILYIAVRAPENTNRTAQWTYQIGVSQHDLVFQWDDRTWGSIVDVDDNSALIVT
GNLTKLSTGNYSNLNATNSQFSLYLYSYDNKDYFQGMNNSWCAVRSGPVLIKPENIETKF
IARHGSIQQQFMVENLNASTKYIAYIVMDFEGVEYGGAVLRPFEFETMDGTACELIYDLE
FCDQVAYSVPAIGNSSLLNLNGGNVDNKTLTKKLYDDYAKSLYTNFSKGLQQIACDTVPE
AIYSNLKNCHDCAQSYKNWLCAVTIPRCSSKNFTGYIQRNSTNQRNDFLKEIIQPIHDYY
EVLPCVNVCQAIVRDCPADFGFLCPTKNDSIKLSYYWDVHVSDQWPSCNYLGPLKIDKSG
AMKLIVNWTIVVVSISLMVII
>CXQ87_000540-t45_1-p1_transcript=CXQ87_000540-t45_1_gene=CXQ87_000540_organism=Candida_duobushaemulonis_strain_B09383_gene_product=hypothetical protein_transcript_product=hypothetical protein_location=PKFP01000008_1190031-1191090_-__protein_length=342_sequence_SO=contig_SO=protein_coding_gene_is_pseudo=false
MNYIFSILLLTLCLISKCLADTDYFVGQSIAAFDLDSSFNVNNFGMLDNDLDTNKDSEGL
QEFTPIRNTIKQTELQQYSFIVNTSTGLGEYYEYLIFITGNICDQPDDLSASANQSLTLY
YSFNASMFENYELGTMVHFENGYFSALADVPVSSGEDSILYIGVRAPESTNVTASWSYEI
GVSQNDLVYQWDNRSFAQVVDTDAESALIVTGNLSSNGQHASDYNASSSRFQLFIYSYED
IDHFKHLNSSWCAVRNGPALLSTGMFNSSYTNRGGALRQQFLVGGLNASTKYVGFLVSDF
SGSKLGGAVYSKFEFETMSPTSCNLIYDLDFCDEVAYSTKAL
>HMPREF1541_05213-t46_1-p1_transcript=HMPREF1541_05213-t46_1_gene=HMPREF1541_05213_organism=Cyphellophora_europaea_CBS_101466_gene_product=hypothetical protein_transcript_product=hypothetical protein_location=KB822720_2551736-2553640_-__protein_length=634_sequence_SO=supercontig_SO=protein_coding_gene_is_pseudo=false
MPLPKLTPLQSRFAASLGATIILFLLYYCLSQPAFAYAAEIDLRIPPDHNHPILDQSFTD
DEPNVDELLVKRQNDGNAMQIFNNQPRAMNIASGETQNWLITQDTLNGPPGDRGPGLPSP
TGANASRIFEDEDIEEDENTTVDKRQSERTVYITITTCIQPTYNGSSPELEEAIPPQLTL
YVSQSEDNRLPGPDSNGSDSQQVLRLSGGYAKIELDNTSPVYIGVSAPNGTQFTGSWNYE
IGGSIDEPYHTVITRTPNLHFVDGDTHAALLITDDLTSAEPNETSFSDWMELRPPFGMFV
YPSNSRAMQGVRNSYCGLRMAGGLLANLQNASNQNVAEMTSRGLGGKPKEQFYITGLNSS
SQYTGFLAMQGNSTDDGNNVVGGGGTVWQAVQFSTKSMSNCALMYNLTFCSEVAYAVPAN
PERFSIIDGLPELARIYDDYAREMYRYFNFSLQQIPCNTSSTSQYSLVRNCDDCARAYKT
WLCAVTIPRCEDYNNTAVYLKPRNLGQPYPNGTSISSLPGFSDSQQVLMDTVATNSSRSQ
VIDDQIAPGPYKEVLPCKDLCYDLVQSCPAALGFSCPSEGKGLENSYGERNDDPGNISCS
YLGAAYYLSAGDRNTLPYIASSAALALMLSLLFL
>ONH67713.1_transcript=BON22_2452_t1_gene=BON22_2452_organism=Cyberlindnera_fabianii_65_gene_product=Stretch-activated cation channel MID1_transcript_product=Stretch-activated cation channel MID1_location=MPUK01000004_399303-400925|_protein_length=540_sequence_SO=supercontig_SO=protein_coding_gene_is_pseudo=false
MKLRHQINALLLACTATSQLLDPLDLEYSAHLEQNIQPMNTGPRVRNSHLELEERALPIK
HDDALDGNVVSIADLEIQSVSLRPGQESSIYAFDFTTETSNFITSFYLSANVGEYPIDDV
KSWTAAEMKEYFGMRFYVNSTKFSYMETFKEGYTSDIAYFTNKLEALDGVLYVQPYFHAN
STLFNDTDNFVLEFAISEAHIAFQWDNGTMTNLVDADDDSAVFLSSVMNTTVQPESYWLN
HSSSIHVHVFDIEGYRRLQGLTRSWLAVTDSVPVVEDSSIERIFTTSKGELQEQFVISGL
NASTVYYVIFTESFGSGEQGGVVYSAIEIVTQKEGSCELIFGLDFCDNVAYSVPQSYEFA
KDKNRTALKLLYDNYASSVYQNFSYAMQQISCDAESDSRYSPIATCQDCHNSYKNWLCGV
LIPRCATTPNGYFMARSAGEMRTEQLSSMINPPSDWYEVLPCIDMCHAIVRDCPSDFSFS
CPQDSSSILQSYSYWDDDSSFDTCNNVGNGTMTATSSGRKSVKLGWGHLLLLGVCWIFVF
>KGB74314.2_transcript=CNBG_0152_t1_gene=CNBG_0152_organism=Cryptococcus_gattii_VGII_R265_gene_product=calcium channel_transcript_product=calcium channel_location=CP025762_1058547-1060579_-__protein_length=632_sequence_SO=chromosome_SO=protein_coding_gene_is_pseudo=false
MAAREVYLKRSTTGCLLEEIYMRHDGQQQTVQLDCEKACREGTQPPQRLKPRHRQRYKSP
GSIHTSAMVTLVLFCMLSMLSSVVAQTTTSLSSSTATNTPTSSFKSLPTTVSLPPLNISH
PLLQLSLPSTSTSSLYLTFSICSLTSNPAILPTVLISTSSPASFNLGSKPIRDASAGGVP
TSSGGQGYNFKSEKNGVTWGLQWSNGFGNWTLNGTSEAQVNLLLGLGLGNDGRTLNTTGV
GNGNVVVQMGISTSGPLHELSAVYPRLGDTTSTSALIFSPLLYSLPQPEPSYPNYTLPDA
QLAFPDFSYAEPLNSSLSSNLTLIVIPTNSSPTSTGLDNSICAINAASANNSVSSVNNTI
LKSVQPEWMTVGDDQGFRGYWVLGGLTEQRNYTAWVSDDKGVLSQPAWFMTKSADFPCQL
VMPNDVCPNLGYSAPLDANSTAVTSPSGVTISSTAPIQTLPDELLEPIIQNLEAFSTSLL
SNACGRDLFSHVSSCLDCYSAYRDWLCRVVVPQCGTAANSSTSAIAIEAAPSTSTSSGTF
PTPSTILRTPSSPRNPSLPIPSYSYYELLPCMSTCNRADRSCPVSMGIRCPKRKVNAAKS
YAFVGDDHSYGDGSAEQGVAAQDRWGNRWCNG
>EFQ28087.1_transcript=GLRG_03231_t1_gene=GLRG_03231_organism=Colletotrichum_graminicola_M1.001_gene_product=Calcium influx-promoting protein ehs1 _Source_UniProtKB_TrEMBL_Acc_E3QB49__transcript_product=calcium influx-promoting protein ehs1_location=GG697339_858036-860012_-__protein_length=640_sequence_SO=supercontig_SO=protein_coding_gene_is_pseudo=false
MQLSPLQSRLAASLIASLLLILLYYLLSTPTFALAAELTGATQPLLDDLQHDDSLEPRSH
LEPTYEPEFAAFDRSIVGRAPAGVTGLVNNVAINRNVPGNTTQNFVFEAIAIFADSLNEK
DEALMLELREVVNDSSSPELASTEDVDLENEDRGLRRRQAQGRTVYISATTCIQPQRAGN
NTKEDPQQIAMYVSTSQDNQTPGPGQNASLQTTIPFEEGAAMFRVNTTGDVFIGISAPAK
DAEKFTGDWNFEVAVSTDDYFHSYDANPSELLWVDSDSSAALLTTQNLTDTQNETRIREI
MEQGPPFVMFVENQDYPTTKGVRHSMCGLENYAQIAAMKGGKFGNLASTVMTTRGPGNLP
KQQFFFNGLNASAFYTGILVETGNSSAMKKRQDGAGSTGGGGRVFEATPFETKDGDNCKI
ITDLQFCNETEYAVPANFNKMNIAQLAQFYDNYARDMYANFQKQLAQVACEAPAVQRYSL
ARNCADCEIAYKKWLCSVTIPRCEDFTNPTNFSLVRNTNQPFPNGTVLPADVQAMYNASV
NQNSRNPLIDQMIAPGPYREILPCAYLCYDIAQSCPASLGFNCPTPDDAVFNSSYAIQVD
GLLTCNYPGAVHRPSASSLLSVSWGLLSALIVGTLSAVML
>CXQ85_002086-t46_1-p1_transcript=CXQ85_002086-t46_1_gene=CXQ85_002086_organism=Candida_haemulonis_B11899_gene_product=hypothetical protein_transcript_product=hypothetical protein_location=PKFO01000003_1038692-1044314_-__protein_length=1489_sequence_SO=contig_SO=protein_coding_gene_is_pseudo=false
MKTTPDLVGGRYNPGIPNHTNEERKRRFSSSMELQSGPEALLAEVQNRSNDDYKAISFPP
HKLDKAYQSRISFDTIDIRYHEEEDPLSDFSDDDLLSMKMRRMSEEYDNNRGRRRESDLK
IPSSVSPARSPSASPTRMMSPHRSMASMFRGYLKYPTTPIITHRGTAFTRIHHLFEDLYL
GKLAHHGLGPVLPRRVILVYISGRKHTWVALDWILRNFIEHGDSIIIASAINHKLAPPSD
GRTKFPSPSAYAPKTAKVRQRQRSRPEFVKVIARSVMHYALNVINKDIIAKVSVEIIDSN
TKDALKDMYKLYEPNVVCVGSKVNTKNSAPLKSWQSSRLSDRLVKNFPLPVIVVPASNMS
EFEKKLQSQLEKEATGKATSSSPIDDLPPAGSGKSKMNIIKPKKKATKDDDDDDDLDSLL
SSDDDDSSVASFSANSVASSASYSSFKEIADVYRDYRFKLHDKLDSLKQHTIDDNYFTNF
AKAISDDSLRLCDELRGIDPDFKGQGAKLASAITGSNSFGKVPYKTKSLLEPERTEINNG
PSTGKSYSELKKTLTRNAQTNNDSGRNGSVPASTGTSPPPQQISFGNNQNVPSITIDDSS
KPSKSPTPSQAPKASALKFSDLDTPNRNKEKTNGLKKFFSNDERSSHHSSIKPTKSNPET
RIENDDKKKKKKKNPEFHVGRSLAEFNLDSPLDVNNFGFADDDNNQGSEGLQEFTPISNT
IKQTELQQYSFNVNTSTGLGEYYEFLIFITGNICDQPDDMTASANQSLTLYYSFNASMFE
NYEMGTMVHFENGYFQALADVPVSSGEDSILYIAVRAPESTNVTARWSYEIGVSQNDLVY
QWDNRSFAQVVDTDAESALIVTGNLSSKSDGQFSDFNTSLSRFQLFIYSYEDIDHFKNLN
SSWCAVRNGPALLSTSNFNTSYTTRGGALRQQFLVGGLNASTKYVGFLVSDFAGSKLGGA
VYSKFEFETMSPTSCNLIYDLEFCDEVAYSVPASSLDHLSDKSSLAGIYDDHARNLYTNF
SKALQQIACNTTMDAIYSPIRKCSDCASSYKNWLCSVSIPRCSTRNITGYIEREVNDSRN
DFVNEEIVPPQNYFEVLPCVNVCQAIVRDCPSKFGFHCPRKNDSIRLSYFWDIGGEYASC
NFVGKLKPVKSGASTLQIINWVVLGIVVALEVEKYRPSNLDDVYGQEEIVKTVRKFVHEG
RLPHLLFYGPPGTGKTSMITALAKEIYGPNYKNMVLELNASDDRGIDVVRNQIKEFASTM
QIFSRGFKLIILDEADAMTSAAQNSLRRIIERYTKNTRFCILANYSHKLNPALISRCTRF
RFQPLSEDAVRDQVKSVIAKEGLSISEKAEKALLKLSKGDMRRALNVLQACKAALDNPDD
QIDEKMIYECVGAPDPADIETILDSILQEDWTTGYLTFDKFKKTKGLALIDLVQAFVEIL
QGYELKPQTRIAILKNLADVEYGVSRGGNEKIQTSAVIGVIKAAMENEA
>OBR12114.1_transcript=CH63R_04410_t1_gene=CH63R_04410_organism=Colletotrichum_higginsianum_IMI_349063_gene_product=Calcium influx-promoting protein ehs1_transcript_product=Calcium influx-promoting protein ehs1_location=CM004457_2883396-2885369_-__protein_length=657_sequence_SO=chromosome_SO=protein_coding_gene_is_pseudo=false
MQLSPLQSRLAASLVASLLLILIYYMLSTPTFALAAEVTGAAHPILDHLQFDDSLERRSP
LEPTYEPEFAAFDRSIIGRAPPGVTGLANNVKVNRNVPGNTTQNFVFEAIAIFASFFDGT
DEAFVVEPREGINDSFSPELVPTEDEDLEDESRGLRRRQAQGRTVYISATTCIQPQRAAN
NTKEDPPQITMYISTSQDNQTPGPGQNSSLQKTVKFEEGAATFSVNATGDVFIGIGAPEK
DGNKFTGDWNFDVAASTDEFFHSFDGNPSELLWVDSDSSAALLTTQNLTDSQNETQIQEI
MQQTPPFVMFVENRDHPTTKGVRRSMCGLENYAQIAARKGGKFGNLASTVMTTRGPGNLP
KQQFFFNGLNASALYTGILVHTGNSSALKKRQDGGSTGGGGRVFEATLFETKDGVCTAGP
VHFVGMADLIPGENCKIITDLQFCNETEYAVPANSNKMNITQLAQFYDNYARDMYANFQK
QLAQVACEAPAVQRYSLARNCSDCEIAYKKWLCSVTIPRCEDFTSPTSFSLVRNANQPFP
NGTLLPNDLQNNYSARVNQHSRNPLIDEMIEPGPYREILPCAYLCYDLVQSCPASLGFNC
PTPNDDIFNSSYAIQEDGLLTCNYPGAVHNPSASPLLSISWGLLSALALGTLSLVML
>TPX23660.1_transcript=DIZ76_012995_t1_gene=DIZ76_012995_organism=Coccidioides_immitis_WA_211_gene_product=stretch-activated cation channel mid1_transcript_product=stretch-activated cation channel mid1_location=RHJW02000002_1870484-1872437_-__protein_length=631_sequence_SO=supercontig_SO=protein_coding_gene_is_pseudo=false
MPCPKLTPLQARFAACLAATLFLIFLYLIPLNIRFAYAIDVDSIIREDHNHPIVLDLDIP
FGVAELGAQEHPDVLAKEDLHQNVSLVRRAPEGVDALANNAPRLKNIRMGETQYWMIPKD
VLTGPKSPRSPGLPTVVQPKNEKPEADGILFERERKRDGGLSRRSTTVYVTLNTCIQPSL
NATQRSDDSSPPQLQLFYSEDGSVKEPGPDTPEVLSIGFDDGYASAEIQADGDVYIGVFA
PTHPRYRGMYNYEVAASVDAPFHSVEPDAPFLYFVDSDSQAALLQTNATTAAKPGDESYK
EWMKLDPPPFTMFAHNMNSSDIFGIQKSYCGLSKNAQMSRIGGSLKTRMTNRGLTPKEQF
YITGLNRSSGYYGILAMEGNSTASGNGVVGGGGKVWKTMNFTTKSDNNCAVVYDLKFCSE
VAYAVPSNPALNVSQLMKLYDDHAAKLYKNFSYSLQQIPCNASSSSKYSLARDCDDCASA
YKQWLCAVTIPRCHDFSSSLSFLRPRNTGQNFLNGSILPDDHPLRQNVLTNSSRNPLIDE
EIKPGPYNEVLPCRELCYDLAQSCPSALGFGCPTNKWLNYSYGIMSDNGDVTCSYLGATY
FMRNGALSIAQAGASMGLLGLGFWCLVWGLV
>PV07_07144-t44_1-p1_transcript=PV07_07144-t44_1_gene=PV07_07144_organism=Cladophialophora_immunda_strain_CBS_83496_gene_product=hypothetical protein_transcript_product=hypothetical protein_location=KN847043.1_2151874-2153742|_protein_length=622_sequence_SO=supercontig_SO=protein_coding_gene_is_pseudo=false
MPPIKLTPLQARFTACLSASVVLLLLYLTLTKPSFAYALEADSSRISSEDHNFYVIPDEN
DREETEEHRITNRAEVGVSALANNDPANSNIEVGETQNWVFPKDAIDGPHGTPGVGLPGE
KLEESELLPEQHELRRRQAGSRVYITLNTCLQPSPNTTNAVPPQLQMYISMSESNQKPGP
GSSDPDQQTLTVDGGYAIFEADADSDVYVGISAPNTTEFSGIWNYNIAASIDAPFYGFKD
PEVKNLYFVDGDNHAALLITNDTTQALPNQTVYQEWMKLSPPWGVFASNQKERAILGVQK
SFCGLKNNAQLAANIDNIANQNVAQMTNRGLGGKPKEQFYITGLNSTSKYWGMLVMQGNS
TDSGAGVVGGGGTVWAAMEFETKTENNCALMYNLSFCSEVAYAVPTNPDKFSPETGLPDL
AALYDSHAAQMYQYFNYSLQQIPCNTTSSAQYSLARNCDDCARAYKQWLCAVTIPRCADF
SSSASFLKPRNLGQPFINGSSISSDPSQFNVNQALLDAVATNSSRNPLIDTSIQPGPYKE
VLPCEDLCYDLVQSCPASLGFACPLRGKGLEDSYGRRVNESEGVISCSYLGAAYYLSGST
VLHPSVYSMALLVFVLGLGNML
>CLUG_01173-t34_1-p1_transcript=CLUG_01173-t34_1_gene=CLUG_01173_organism=Clavispora_lusitaniae_ATCC_42720_gene_product=hypothetical protein_transcript_product=hypothetical protein_location=CH408076_2346736-2348487_-__protein_length=583_sequence_SO=supercontig_SO=protein_coding_gene_is_pseudo=false
MPTLSWRFTNTRGYQRKPKHSYSMYPYFFFGERSESKNLWTAFLSGASHHIYASMQLLST
LVALIAVAFAAEQDLGLEEERLNHHTHEQNELGLNELPAEIEIDHAQAFYDYRETNTNIS
KRDSEPTLLEDFVPVASTIVQGTSQRYVFPVNFTDGIGEAYELLVFLTGTICAQPDGGND
LQMSFGFNESYLGDGDSFKNGYFQGLAEVPAVNNDNLALYKNVYMEVRAPEHINRTAQWE
YQVGVSQQDLVFQWSSQSFATVVDTDDTSALVVTGNLTEPEEGQDAIDSGYQLFVYEHGA
DSAHLSGLNNSWCAVRSGPALFSTANFSVSYTRRGGTLREQFYVTGLNASTRYTAYVVLD
FKDSSLGGVVYRSFEIETMTSGACSLVHSLDFCSEVAYSVPASSHAQYRSNSELGALYDY
HAQQLYSNFSKAMEQIACNTSAEAIYSPVRTCDDCRDSYKYWLCAVTIPRCSTRELNHFV
RREPGESRSDFINDVIAPNLTYYEVMPCIDICWSMVRDCPADLGLLCPKHNASVAKSYFW
DVGANYSTCNFVGVQASVEGRAAAISVGFWTLLGAFASVMMVV
>KAG5420232.1_transcript=I9W82_002112_t1_gene=I9W82_002112_organism=Candida_metapsilosis_BP57_gene_product=MID1_transcript_product=MID1_location=JAEOAQ010000002_1444125-1445786|_protein_length=553_sequence_SO=supercontig_SO=protein_coding_gene_is_pseudo=false
MNKIIVLFFLLYSSFANKLFGQIDNEEFDDGVQYIGHNQDQLHLNHTEKPLEVKHYSNKR
KTSSEGLQEFTPIIDTIVQSEVKYYSFNVNTSTGLGEYYEFLIFLSGNICTQPDNVDEDD
TSLAVYYSFNSTMFQNNEVGDMELFDDGYFQALADLPINPTPTTGTSISTAKPSATAIGS
NDDDERVLYIAVRAPQNTNVTAAWTYQIGVSQNDLVFQWDNRTFGSIVDADDKSALLITE
NLTEYSGDWESLNASHSKYSLYVYPYKEKDIFKGLSKSWCAIRSGHAMMGPWNIETSFTT
RNGGIQQQFYVPDLDDSTQYTAYVVADFSGTDFGGAIYQQIEFETMSGSACELIYDLEFC
NRVAYSVPALGNRSFENEEEKNTTKEIYDRYVENLYQNFSKALQQVACDTVPESVFSNVR
SCQDCADSYKDWLCAVSIPRCVATDFAGYKLRDNSSQRNDFIVDVIQPAEDYYEVLPCVN
VCHAIVRDCPADFQFQCPTKQSSIALSYYWDEDTDTQWPSCNYVGQKFVTQNWGIRLAAN
WALLGIVLLIQVV
>ATY66524.1_transcript=A9K55_000926_t1_gene=A9K55_000926_organism=Cordyceps_militaris_ATCC_34164_gene_product=calcium channel subunit Mid1_transcript_product=calcium channel subunit Mid1_location=CP023327_1701845-1703713|_protein_length=622_sequence_SO=chromosome_SO=protein_coding_gene_is_pseudo=false
MPLGLSHSRPAPSLVATIFTILHILALSPAAFAAETPTSIDPNNLGGYDLDRGDTYEPSF
APFDRSYLGKRASVIAPLVNNIPAKSNLKPGETACYQLKKTIASDSQGSGTTARSLDLST
AEVAINSSSGASILARDDSQKLQVFLSANTCLQPYRVPGDDKADIEPPQLTLLISNSSQL
GCPDMSMQDTSNIQKRAFESGAVMFNMNITEDLYITVQAPNVSSSYQGVYFFELAGSTQD
YYHRYVNKDGQLLWLDSDASSALLVSKNLTTDPDETKQIMDGGMRYRFYIDNELYPRLHG
LQHSTCGLQTNAQIYATPNGTGNLNQLVHMTMTTRGPGGFPKQQFFVTGLNDTTGYQGFI
VRTPNATVIKRDGEGVVGGGGTVFASTAFNTVSGTSCKMVTDLEFCDDIQYAVPGNPDKF
KADDSLGQKYDDYARDMYANFEKALMQVQCEAPSTKMYSLLKNCDDCRRTYKKWLCTVVM
PRCEDYNLDSPHSVVRNAGQPFPNGTRLPAADLALYAAPAHNRSRNSFIDDQIAPGPYRE
LLPCDDLCYEVVQSCPSALQLACPLRKFREYNSSYAKRDPDNKEVTCNYPGEPRTRVSAA
VGVVLHTTFLCGMALLSMGLLY
>CNAG_03751-t26_1-p1_transcript=CNAG_03751-t26_1_gene=CNAG_03751_organism=Cryptococcus_neoformans_var._grubii_H99_gene_product=calcium channel protein_transcript_product=calcium channel protein_location=CP003821.1_702859-704868|_protein_length=623_sequence_SO=chromosome_SO=protein_coding_gene_is_pseudo=false
MPAREVYLKRPATRRQLEGICTRYDGQQRITQLDCEEGCSKRTQPPQRLNPRYKSPDLIH
ISFIIVLLCILSMTSSVVAQTTTGSSSSKAAATPILPRQTLPTTISLPPLNISHPVLQLA
LPPTSSLYLTFSICSLTSNATILPTVLISTSSPASFNLGSKPIRDASTGGIPTSSGGKGY
NYKSGRNGATWGLKWSSGFGNWTLNGTSETQVHLLLGLGLGNDGSTLNTTGVGNGNVVVQ
MGASTSGPLHALSAVYPLLGDTTSTSALIFSPLLYSSPQPEPSYPNYTLPGAQLAFPDFS
YSEPLNSSLSSNLTLIVVPTNASPTSTDLGNSICAINAASANSSVSGANNTILKSFQPEW
MTVGDEQGFRSYWVLGDLAEQGNYTAWVSDDKGVLSQPAWFATKPAGFPCQLVMPNDVCP
NLGYSAPLDANSTAVTSPSGATISPTSPIQTLPDDLLELIVQNLEAFSTSLLSHACGRDL
FSHVSSCLDCYSAYRDWLCRIVVPQCGAANSTSGATVIETATSTSTSSGTFPTPSTVLRT
PSSPRNPSLPIPAYSYYELLPCMSTCNRADRSCPVSMGIRCPKRKVNAAKSYAFVGDDHS
YGDGSAAQGVAAQDRWGNRWCNG
>CPAR2_502230-T-p1_transcript=CPAR2_502230-T_gene=CPAR2_502230_organism=Candida_parapsilosis_CDC317_gene_product=Ortholog_s_ have calcium channel activity_ stretch-activated_ cation-selective_ calcium channel activity_transcript_product=Ortholog_s_ have calcium channel activity_ stretch-activated_ cation-selective_ calcium channel activity_location=Contig006139_C_parapsilosis_CDC317_508054-509694|_protein_length=546_sequence_SO=chromosome_SO=protein_coding_gene_is_pseudo=false
MQKLIIIPLLLCFSFASEIFSPFRKEFGEDKLGHQKLLHFNSSQEPIQVKHYSQSDKRKT
SSEGLQEFTPIIDTIAQSEVKYYSFNVNTTTGLGEYYEFLIFLTGNICTQPDNVDVNDTS
LAVYYSFNSTMFQNNEVGEMELFEDGYFQALADLPIYPTTTSSVSSSATPTPGLDDDQRV
LYIAVRAPQNTNVTATWTYQIGVSQNDLVFQWDNRPFGHIVDADDNSALLITENLTEYGG
DWGSLNASNSKYSLYVYPYEDKDIFKGLSKSWCAIRSGPAMMGPWNTDTTFTTRNGGIQQ
QFYVPNLNDSTHYIAYVVADFSGTEFGGAIYQQIQFETMTGSACKLIYDLDFCNRVAYSV
PALGNQTQESDEEKNLTKRIYDDHVKSLYQNFSKALQQIACDTVPEAIYSNVRSCDDCAD
SYRDWLCAVTIPRCVGKNATGYQLRNDTSQRNDFIKDVIQPVEDYYEVLPCVNVCHAIAR
DCPSDFNFQCPTRNESIALSYYWDEDTGTQWPSCNYVGKMFIRRSFGLKLAANWVLLGMV
VLMQVI
>CPAG_03601-t26_1-p1_transcript=CPAG_03601-t26_1_gene=CPAG_03601_organism=Coccidioides_posadasii_RMSCC_3488_gene_product=calcium channel MID1_transcript_product=calcium channel MID1_location=DS268110_2006152-2008105_-__protein_length=631_sequence_SO=supercontig_SO=protein_coding_gene_is_pseudo=false
MPCPKLTPLQARFAACLAATLFLIFLYLIPLNIRFAYAIDVDSIIREDHNHPIILDLDTP
FGVAELGAQEHPDVLAKEDLHQNVSLVRRAPEGVDALANNAPRLKNIRMGETQYWMIPKD
VLTGPKSPRSPGLPTVVQPKNEEPEADGILFERERKRDGGLSRRSTTVYVTLNTCIQPSL
NATQRSDDSSPPQLQLFYSEDGSVKEPGPDTPEVLSIDFDDGYASAEIQADGDVYIGVFA
PTHPRYRGMYNYEVAASVDAPFHSVEPDTPFLYFVDSDSQAALLQTNATTAAKPGDESYK
EWMKLDPPPFTMFAHNMNSSDIFGIQKSYCGLSKNAQMSRIGGSLKTGMTNRGLTPKEQF
YITGLNRSSGYYGILAMEGNSTASGNGVVGGGGKVWKTMNFTTKSDNNCAVVYDLKFCSE
VAYAVPSNPALNVSQLMKLYDDHAAKLYKNFSYSLQQIPCNASSSSKYSLARDCDDCASA
YKQWLCAVTIPRCHDFSSSLSFLRPRNTGQNFLNGSILPDDHPLRQNVLTNASRNPLIDE
EIKPGPYNEVLPCRELCYDLAQSCPSALGFGCPTNKWLNYSYGIMSDNGDVTCSYLGAAY
FMRNGALSIAQAGASMGLLGLGFWCLVWGLV
>EXJ72390.1_transcript=A1O5_04894_t1_gene=A1O5_04894_organism=Cladophialophora_psammophila_CBS_110553_gene_product=unspecified product_transcript_product=unspecified product_location=AMGX01000006_1554318-1556180|_protein_length=620_sequence_SO=supercontig_SO=protein_coding_gene_is_pseudo=false
MPPIKLAPLFAACLSASVVLLLLYLSLTKPHFAYALESESSRIPSEDHNFYIISDEEPHE
ETDEHRITVRAEVGVSALANNDPANSNIEIGQTQNWVFPKAAIDGPHGTPGVGLPGEKLE
ETELQPEQHELRRRQTGSRIYITLNTCLQPSPNTTNAVPPQLQMYISLSESNQKPGPGSG
HTDQQTITVDGGYAIFEANADNDVYVGISAPNTSEFSGIWNYNIAASIDAPFYGFEDPEV
KNLYFVDGDNHAALLITNDTTQALPNQTVYQEWMKLSPPWGVFASNQNERTILGVQKSFC
GLKNNAKVAANIDNIINQNVAQMTNRGLGGKPKEQFYITGLNATSKYWGMLVMDGNSTDS
GAGVVGGGGAVWAAIEFETKTENNCALMYNLSFCSEVAYAVPTNPDKFSPETGLPDLAAL
YDSNAAQMYQYFNYSLQQIPCNTTSSAQYSLARNCDDCARAYKQWLCAVTIPRCADFSNP
ASFLMPRNLAQPFINGSSISSDPSRFNVNQALLNAVATNSSRNPLIDTSIQPGPYKEVLP
CEYLCYDLVQSCPASLGFSCPLRGRGLEESYGKRVNESEGVISCSYLGAAYYLSGSSTVL
RPSVYSMVFLAVFLGLRNLF
>PSK41142.1_transcript=C7M61_000814_t1_gene=C7M61_000814_organism=Candida_pseudohaemulonii_strain_B12108_gene_product=unspecified product_transcript_product=unspecified product_location=PYFQ01000001_1787523-1791043|_protein_length=618_sequence_SO=supercontig_SO=protein_coding_gene_is_pseudo=false
MNSIFSLLLLSLCLISKCLAGTDYFVGHLIAAFDLDSSFNVNNFGILDNDLDTNKDSEGL
QEFTPISNRIKQTELQQYSFNVNTSTGLGEYYEYLIFITGNICDQPDDLSASANQSLTLY
YSFNASMFENYELGTMVHFENGYFLALADVPVSSGEDSILYIGVRAPESTNVTASWSYEI
GVSQNDLVYQWDNRSFAQVVDTDAELALIVTGNLSSNGQHASDYNASLSRFQLFIYSYED
IDHFKNLNSSWCAVRNGPALLSTGMFNSSYTNRGGALRQQFLVGGLNASTKYVGFLVSDF
SGSKLGGAVYSKFEVEKYRPSSLDDVYGQEEIVKTVRKFVHEGRLPHLLFYGPPGTGKTS
MITALAREIYGPNYKNMVLELNASDDRGIDVVRNQIKEFASTMQIFSRGFKLIILDEADA
MTSAAQNSLRRIIERYTKNTRFCILANYAHKLNPALISRCTRFRFQPLTEGAVRDQIKSV
VAKEGLVISEKAEQALLKLSGGDMRRALNVLQACKAALDSPDDQIDEKMIYECVGAPDPA
DIETILDSILRDDWTTSYLTFEKFKKTKGLALIDLVQAFVEILQGYELKPSARIAILKEL
ADVDAVIGVIKAAMENQA
>RMZ78491.1_transcript=DV737_g3855_t1_gene=DV737_g3855_organism=Chaetothyriales_sp._CBS_132003_gene_product=ATP-dependent DNA helicase II subunit 1 _Source_UniProtKB_TrEMBL_Acc_A0A3M7MUJ3__transcript_product=ATP-dependent DNA helicase II subunit 1 _Source_UniProtKB_TrEMBL_Acc_A0A3M7MUJ3__location=QRBJ01000037_13501-26800|_protein_length=3128_sequence_SO=supercontig_SO=protein_coding_gene_is_pseudo=false
MAIPKLTPLRPHFAAASTNVYGGNGLLGRAEAGVTALANNDAQNMNIELGSTQFWIFPQA
AINGSHDTAGPGLPGSRLLIRDVDGAQSPSPELRERAGGRQVWISLNTCLQPSANETAGD
ASSAMPPQLQMYISLSDSNSKPGPGVDDPDQQTVTVEGGYALFTATADSSVYVGITAPNT
SHFSGIWNYEIAASIDAPYHSANTTWPNLYFVDSDNHAALLITNDTTEALANSTIFQEWM
SLQPPYGMFAMPHTSQSVYAVRHSYCGLKNLAPILTNLESVVNQNTASMTSRGLGGKPKE
QFYLTNLTSTTSYWGANCALMYNLTFCSEVAYAVPSNPLLFPPLTGGYAQLAGLYDTYAA
SMYNYFNYSLQQIPCNASSTSQFSLVRTCDDCARAYKQWLCAVSIPRCEDFNNTSTYLMP
RNLGQDFINGSSVTILPQYGLDGSQHALLSEVATNSSRNAIIDTEIRPGPYKEVLPGFGE
RQRRLRSLHRALLRPELQHKMADRSASKQSAPISRNQQRTARAAACSVATLCSRPPNDGP
HAAAMASSSGPVPSKNALRALRSLAFGMPGLIVGAVGGVCGLAGVQYEIQRKIRLAQDMV
DTKRTLASIATGRGKDRPILLVEREAVPKTAPKTASHSRPEASSYKQKDPQALPSTRVQH
PAPRPRVQPLDSTSLPRAFTRHASRHIIHQGHGDNASNTTSVHASRHIIHERHGDNESNT
ASVHAPLLNAGQPSSNHRAHRSSASEHSWRRRYARDLENGPAERIRLATIKSMKPASHSV
SIRQPHASGARSPYSVNRAPLASLDLAPRHASETVRHVSETVPAPREDLPANEVVISAHS
DGEAFNDWPGLPQTSLGAEIAPTSGKPHVFTANSDGTASADGGHPEADVLPPNVNVSDVF
TSSFIAINKQLSTNGLLAATRVLPAGIAAGSNGTTPAKGASDGYTPHQQDSSREDNMDSA
LYLSWLETHPLQVAGFRGWVKALRSLRVLESNTASLEGSLLEIAEIQGNKLLAERLLSTI
HRRTQDTQKDQKDQPELLHTQDQVDGKEQSAVSRSLHLHTFTLPPPSAALHAIPHLSDAL
AGVDYDRYVHLCTDIGNHPSRLKRELALSARMDELLSTGTPSDLTLAELLFHTLFKPLQG
SSPSRRISIPAIQLAASFLSDGHSERAAELLFPYDNRDLVVLNDSSRETRARMLYGSAHD
FLAWYGRSTHDLDKLEQATYQTLQAATSRGIKLADLPVGYLLAPVIRSLCARGHEVRADN
LLKHVQCQHGIPFSDTLDARAKLIIGYANSNRLVPLKRMLDECHANGVSRQQPAWYCRLF
QQVFQRHLRCNPLAESYDLLVHAMAYWGLMPTHSVSSVLLSECLRYERYDFIREYVQAVR
ELYSFIDLGTSTSLLAWRFGRVWKDMQASCEQILKGCQALAYCATDDPFGKHLRDVVEEA
SRLNITKRLSALLLASGRSANVSQLLQLSFPQLIDWAQTFVSGPNTQTAAFLEAREELLT
QLAALNNLNRLLGGRDTTEQPAHSSHRNSTLMKRPGARRHRDDGGYSVRIFQTPNVLPDR
DTLWRYLAMHYAHRQRKGLPANHDLLRHVCQELTRLQRSVEAAELFAAVYESPYGSDANG
TPFDENVLQAWLDAATTLDSPLVATKVLWAILDADQDVIISNPLLLQAEHACGRILDQAI
AKRQARNPSSFQAEAAYLLPALARRYQRQSGIKAHEERLMWNRYKSWDESTVDMPLDEDQ
DDQAFDFLPFSNGHARRLIWCLSTQFRFIFVNAPHEGAPGFGMLPVFASCAPFYRWVTRR
WALGAGDVEKAPQNEVAMIDAVLDDVVARECGGDWAKVVGVMGFSQGARMYKAVKDAVLF
AIEVSPSMLKKPAASSSKKADTNSPLLAALKCAFRFMQQRIISSPKDLIGVLLYGTEETK
FYDADEDARGGWSFPHCYLLTDLDIPDADDVKGLKDLVKDESPESAAIFKPSDTPVQMHT
LLFCANQIFQQRAANFSSRRLFIVTDNDNPPGNNKAFRNQATVRAKDLYDLGVIIELFPI
SSPNHDFNMDLFYNDIVYKAVPSDPDAVIYNPSSILDVDQKLKTGSADGITLLSSLLSSV
ASKITPKRALFSSTPLELAPGLRISVKGYLLYKRQQPARSSYIWLEGETPKIVKGERQQL
VEGDDAREVTKPEIRRAYTFGGAQILFSDAEMKELRNWGEPIIKVVGFKPIKYLPLWANT
KNSTFLYPSEEDYVGSTRVYSALYQKLIKSSIFGVCWFIPRRKAVPIMAALVPTLPAPEV
EDRPNPAGTSATGAPQGLHLIPLPYADDIRQNPPSVHDQPVRASDALVEAMRPIIQQLNL
PKGLYDPSRYPNPSLQWHYQILQALALEEDIPEKAEDKTLPKYKQIDRRISNEAIAWGKE
LDSSYKGFIAENPDAAHVGSKRVATNGGGVSQSHAGGQPGEKRVKTDAGEQVVSEEKMRE
LWKMGKIDALLVGQLKDFCTVKKLSVGGKKTALVERIEQWREYLALLGSLVLVALEVIVR
IITLGLPRPVIRFCYNASRQLFNRLASAKSQQARAERKSISHAVATCSDFTDLCALYGYY
AEEHIVQTTDGYLLGVHRLPFRREEEPGTTLVNAGPGSISKPVVYLHHGLLMNSEVWVCI
TEEERCLPFALVSQGYDVWLGNNRGNKYSKKSTQFSPTSPKFWDFSIDEFAFYDIPDTIT
YILNTTGQPALSYIGFSQGTAQAFATLSIHPGLNEKVNVFIALAPAMSPAGLSNGIVDSL
VKASPEVLFLTFGRKSVLSSATMWQSILYPPIFVRLIDYSLSFLFAWSGRNISAHQKLAA
YPHLYSFTSTKSVVHWFQIIRNKSFQMYDDDASSALSIGASNRYYKVAKFPTRNIKTPIV
LVYGGSDSLVDIRVMLKELPKHTIATEIPHFEHLDFLWAREVDKLVFPHVFEALRYFSVG
SHPNGIIPRGLAQSSAKTAQLRKREGNGSTAWSEDESSYSDFDSSNGTSAARSKSFAQQQ
RDRLYVARSTPTSPVSWREQSRRRPTLDSIDTPLKSAVFDYAAFASAATPSPQNLADSKL
SDQESFLTARESLANNTIKARVVTAPPDGCRSGSGSRRSSPARPPVVNLKGITVGVSRPS
LSVPSSTL
>CTMYA2_055490.t1-p1_transcript=CTMYA2_055490.t1_gene=CTMYA2_055490_organism=Candida_tropicalis_MYA-3404_2020_gene_product=unspecified product_transcript_product=unspecified product_location=CP047873_747613-749196_-__protein_length=528_sequence_SO=chromosome_SO=protein_coding_gene_is_pseudo=false
MTRIILFLLFIVKLISCQDYFQFDDINQNTLSTNLTNDSSIIIEHFTPRGQSSEGLQEFT
PIRDTIIQSETKYYSFSVNTQSGLGDFYELLIFLSGNICNQPDNLQPNETSLAVYYSFNS
TMFQNNQIGQMKLFENGFFQALTQLSIPEDDSQKNTPDVLYIAVRAPENTNRTSQWTYQI
GVSQNDLVFQWDDRSWGSLVDVDDNSALITTGNISSLVAGNYSELNITDSQFSLYLYTED
YKDYFAGMNNSWCAVRNGPVLVNPTDIETSFTDRHGFFQQQFLVKGLNASTKYIAYIIMD
VNGIEFGGAVYHPFEFETMDGNACELIYDLEFCDQVAYSVPALGNRVDDLDDNKNYTKKL
YDDYAKSLYVNFSKGLQQIACNTTSDAEFSNLRTCEDCAESYKNWLCSVTIPRCSTKNKT
GYILRNSSNQRNSFIADTISPIENYYEVLPCVNVCQAIVRDCPADFGFMCPTTNDTIKLS
YYWDTGEVQDQWPSCNYVGHYIVSTSAALQQICNWSLFVMFLFIQIFL
>EXJ62669.1_transcript=A1O7_03107_t1_gene=A1O7_03107_organism=Cladophialophora_yegresii_CBS_114405_gene_product=Calcium influx-promoting protein ehs1 _Source_UniProtKB_TrEMBL_Acc_W9WWJ8__transcript_product=Calcium influx-promoting protein ehs1 _Source_UniProtKB_TrEMBL_Acc_W9WWJ8__location=AMGW01000002_3279258-3281117|_protein_length=619_sequence_SO=supercontig_SO=protein_coding_gene_is_pseudo=false
MPLIPKLGQLSPLQMRFGACLSASLMLLLLYLALTKQHFAYAHELNSEDHNYRFSLEGEI
IDAPEEKNTIITRAEDGVSALANNSPQNSNIGIGLTQNWVFPKDVIDGPHGDPGTGLPGE
KAGLTQLEPEVHELRRRQSGTTVYITINTCLQPSSNVTDTIPPQLEMYISLDSSNQKPAP
GSGTPVSVIGGYGVYEVDATSDVYVGISAPNTTDFSGIWNYELAASNDAPYHFFNGSKTP
NLYFVDSDNHAALLITNDTTQALPNETVYQEWMKMDAPYGVFASNQDQRSILGVQRSFCG
LRNNAKLAAKIDNVNDQNVATMTNRGIGGKPKEQFYITGLNATSKYWGMLVMEGNSTASG
AGVVGGGGTVWAAIDFNTKSEGNCALMYNLSFCSEVAYAVPTNPNKFSPETGLPDLAALY
DSNAAQMYQYFNYSLQQIPCNTTSSAQYSLARNCDDCARAYKQWLCAVTIPRCADYSNPS
GYLKPRNVGQPFINGSSISSDPSLVAGQDQVLLAAVATNSSRNPLIDTSIGPGPYKEVLP
CEDLCYDLVQSCPASLGFACPIAGKGLEESYGKRVNESEGIISCSYLGAAYYLSASSMLR
PELSIFGVALLVLMFGIGL
>KRZ98674.1_transcript=AC631_05567_t1_gene=AC631_05567_organism=Debaryomyces_fabryi_CBS_789_gene_product=unspecified product_transcript_product=unspecified product_location=LMYN01000230_5801-7384_-__protein_length=527_sequence_SO=supercontig_SO=protein_coding_gene_is_pseudo=false
MRLTIYIITFILGILNVVNAEVFDIGFNLDIDEPLDPFDNANEFIGDKRLLLSSSYKSST
DRSKGLQEFTPISNQIGQSETQYYSFSVNTSSGLGEYYEFLIFLTGNICSQPDYLTADDP
SLTVYYSFNSSMFSNFELGQMSHFENGYFQALERVPISSDDIDSVLYIAVRAPESTNQSA
IWKYEVGVSQNDLVFQWDDRSWASLVDTDEDSALIVTGNLTGSHLTNYSSLNATKSKYSL
FIYSYDYKDYFKQLNSSWCAVRNGPALLSTSYFESSFTDRGGGLQQQFFVPGLNSSTKYI
AYLVSDFMGTSFGGAVYQPFEFETLGTNVCELIYDLEFCDQVAYSVPNSENLSNEDVKGL
YDNRAKSLFSNFSKALQQIACNTTDNAKYSPIKTCSDCYDSYKNWLCSVTIPRCSTRNIT
GYKYREVGKSRNSFINDVIQPQSEYFEILPCVNVCYAMVRDCPADFGFQCPQKNNDTISL
SYYWDNGGKYASCNYVGITLSDTSSAIKKFVINWGLLVCVVLVNIFM
>CAG88552.2_transcript=DEHA2E22308g_t1_gene=DEHA2E22308g_organism=Debaryomyces_hansenii_CBS767_gene_product=DEHA2E22308p _Source_UniProtKB_TrEMBL_Acc_Q6BNE9__transcript_product=DEHA2E22308p _Source_UniProtKB_TrEMBL_Acc_Q6BNE9__location=CR382137_1839695-1841278_-__protein_length=527_sequence_SO=chromosome_SO=protein_coding_gene_is_pseudo=false
MRLIVPIITFILGISNIINAEFFDIGFNLDIDEPIDPFDGTYEFLGDKRSLLSSSHKSDN
DRSKGLQEFTPISNQIGQSETQYYSFSVNTSSGLGEYYEFLIFLTGNICSQPDYLTANDS
GLTVYYSFNSSMFSNFELGEMSHFENGYFQALERVPISSDDIDTVLYIAVRAPESTNKSA
IWNYEVGVSQNDLVFQWDDRSWASLVDTDEDSALIVTGNLTGSHSTNYSSMNATKSKYSL
YIYSYDYRDYFKELNSSWCAIRNGPALFSTSYFESSFTDRGGGLQQQFYVPGLNSSTKYI
AYLISDFQGTNFGGAVYQPFEFETLGTNVCELIFDLDFCDQVAYSVPNSNNLSNQVVKDL
YDNRARSLFSNFSKALQQIACNTTDNAKYSPIKTCSDCYDSYKNWLCSVTIPRCSTRNIT
GYKYREVGKSRNDFINDVIQPASGYYEILPCVNVCYAMVRDCPADFGFQCPKKNNDTISL
SYYWDEGGKYGTCNYVGNTLSDTSNAIKNFVMNWFLLVSVVVVNIFM
>KAA8899082.1_transcript=DIURU_004463_t1_gene=DIURU_004463_organism=Diutina_rugosa_CBS_613_gene_product=AAA domain-containing protein _Source_UniProtKB_TrEMBL_Acc_A0A642UHK4__transcript_product=AAA domain-containing protein _Source_UniProtKB_TrEMBL_Acc_A0A642UHK4__location=SWFT01000130_85321-88227_-__protein_length=851_sequence_SO=supercontig_SO=protein_coding_gene_is_pseudo=false
MKLWVLLLAVVLASLEDLMFGDLDKGMMSPSALVAKSSITSVSSSGKSSSSQSASDSASA
SSSASQDLGANPLSNLAGGGDDNQDLQEFTPIRDSILQSETRYYSFNVNTTSGLGSVYQF
LIFLSGNLCSQPYNVFPGDRSLTVYYSFNSSVFGNLELGTMIEFKNGYFQAITEVPRAND
SDDDDDDDDGISAAPSPSGTAADQFDVLYIAVRAPENTNRTASWTYQIGVSQNDLVFQWD
DRQWAQLVDADSDSALIVTGNLTTNNTFDELNVNSSQYSLLIFPATYEDKFAMLNSSWCA
VRNTPPLFESSLFETSYTSRNGFLQQQFFVSGLNASTRYLAYLLSSFKGKDYGGAVYQPF
EFKTMNSNSCKLIYDLEFCQGVSYAVPNNPQFNRTELRQLYDNQAKDLYQNFSYALQQVA
CNASDETRFSPIVNCDDCDESYRDWLCSVTVPRCTTEQQDFYVFRDVNQSRSDFINKQVS
PPNPYYEIMPCIDNCYALVRDCPVDFNFQCPTRNQSVIKSYNFYDKDSEFPTCNLVKKYR
PQDLDHVFGQDEIVNTVRKFVHEGRLPHLLFYGPPGTGKTSTIVALAREIYGKNYKNMVL
ELNASDDRGIDVVRNQIKEFASTRQIFSQGFKLIILDEADAMTSVAQNSLRRIIEKYTKN
TRFCILANYAHKLNPAVLSRCTRFRFNPITNDGIQHQIDDVVRAESLQLTPAANDAVVKL
CQGDMRRALNVLQACKAASDNGAIDEDMIYECMGSVHPKDIEACLSSVLRDDWTTAVTTV
TKYKSAKGIALVDLITGFVQSLDQYQLKPQVRLEVLSRLSDIEYAISRGGNDKIQTTAVI
ASIKQAMEAQA
>OAX78258.1_transcript=ACJ72_07436_t1_gene=ACJ72_07436_organism=Emergomyces_africanus_CBS_136260_gene_product=unspecified product_transcript_product=unspecified product_location=LGUA01001640_54-2043_-__protein_length=634_sequence_SO=supercontig_SO=protein_coding_gene_is_pseudo=false
MPCPKLSPLQSRFAASLAATLFIIFILYFVLSNPSLAYAIDVDSIIQNKDHNHPISLSLD
FALNLESRVPQTTPVPDIELNSTGTAADILRRASADAIALANNSPEEGELDLGATQYFWI
PKEALAGPKSNPSPGLPGGNKNEFLDNALMDQAGLKQQDGTLAKRATKVYVSATTCLQPA
FKTKEEAQDGSPPQLQLYISQSRDIKQPGPGVEGPGLQLINFDGGYANAIVDVDGDVYIG
VSAPKNDRFFGSYKFEIAASVDQLYHEAESNVPYLFFVDGDSDSALLQTKDTTDAGPNDE
IYKKWMSLEPPPFTMFAHNMEDKAILGLQNSYCGLKANAQIRKAGDNVQVSMTNRGPGHK
PKEQFYIRGLNSSSSYYGFLAIEGNSTDSGTGVVGGGGKVWKPTSFSTKAETNCAILHDL
EFCSEVAYAVPSNPSITREDLAKFYDTHAANLYKNFTRSLAQIPCNNPDTSQYSLARNCT
HCAAAYKQWLCAVTIPRCADFSSTLPFLRPRNTAQQFPNKTVIELDSPLRQMVMSNSSRN
PLIDEQIKPGPYKELLPCQELCHELVQSCPAALGFSCPTERWLNESYGVKSANGDITCSY
FGAAYFLNGAGFVGEGFTLVLGGVVGFWILFWML
>KEF60540.1_transcript=A1O9_02101_t1_gene=A1O9_02101_organism=Exophiala_aquamarina_CBS_119918_gene_product=unspecified product_transcript_product=unspecified product_location=AMGV01000002_710687-712579_-__protein_length=630_sequence_SO=supercontig_SO=protein_coding_gene_is_pseudo=false
MPFPKLTQLQLRFTASFAASIFLLLLYLSLTKPHFAYALQLDPEAPIEDHSLFGLLLERG
LEEDAVEFDDDIKLEVRAVEGVLALSNNAPQNKNINIGEVQHWVFTKDEIDGPHGTPGPG
LPSDNLAKRLVEVDVHELKKRQQSSKVYITLNTCLQPSTNSSRGDSDDAIPPQLQIYFSM
SDSNPKPGPGVNDPNQRNIQVDAGYGYLEVDANSDVYVGVAAPNTTAFGGIWNYEVAASN
DAPYHFAHPEPNLFFVDGDNHAALLITDDLTEAAPNETVFKEWMGLSPAPWGVFAADQKD
RSILGLKNSFCGLKNNVRLAANIEGTQTQNIAQMTSRGLGGKPKEQFYITGLNASSRYWG
MLVMQGNSTDSGVGVIGGGGAVWAAIEFGTKAEDNCALMYNLSFCSEVAYAVPTNPDTFS
PSTGLPDLAALYDSHAAQMYQYFNYSLQQIPCNASSSSQYSLARNCDDCARAYKQWLCAV
TIPRCADYSNTDAWLKPRNLGQAFANGSTISDSAHFNGDQALLVNVATNSSRNPIIDEFI
KPGPYKEVLPCEDLCYDLVQSCPASFGFGCPSRGAGFEDSYGTRSNDSGLITCSYLGAAY
YLSGTQRSSGYAGLGGAVVLAATAAMLNML
>KKZ63378.1_transcript=EMCG_02309_t1_gene=EMCG_02309_organism=Emmonsia_crescens_UAMH_3008_gene_product=Calcium influx-promoting protein ehs1 _Source_UniProtKB_TrEMBL_Acc_A0A0G2HZ29__transcript_product=Calcium influx-promoting protein ehs1 _Source_UniProtKB_TrEMBL_Acc_A0A0G2HZ29__location=LCZI01000986_5325-7302_-__protein_length=628_sequence_SO=supercontig_SO=protein_coding_gene_is_pseudo=false
MSCPKFSHLQSRFAASVTATLFIIIILYFVLSNPTLAYAIDVDSIIPKDHNHPISLSLDL
PLDIDSPGPPPDFELNSAGIAADILRRAPDDAISLKNNVPEQGELDLGATHYFWFSKEAL
AGPKSDPSPGLPGDNKIEFLDNVLMEQAGLERPDDTLVKRATKVYISATTCLQPAFNATE
ARDAGPPQLQLYVSQSEDIQQPGPGVEGPGLQLINFDGGYASTIVDANGDIYIGVSAPRN
ERYFGSYKFEIAASIDQLFHEAESKVPYLFFVDGDSGSALLQTKETTTAGPDDEIYKQWM
SLDPPPFTIFAHNMDDKSILGVQKSYCGLKANAQIGKDGDGVQVSMTNRGPKRKPKEQFY
IRGLNSSSSYYGFLAMEGNSTNSGSGVVGGGGKVWKPTSFTTKAENNCAILHDLGFCSEV
AYAVPSNPSLTRDDLAKFYDTYAANLYKNFSRSLAQIPCNTSATSQYSLARNCTHCAAAY
KQWLCAVTIPRCADFSSTLPFLRPRNTAQQFPNNTVIELDSPLRQMVLSNSSRNPLIDEQ
IKPGPYKEVLPCQELCHELVQSCPSALGFSCPTERWLNDSYGMKSADGDITCSYLGAAYF
LNGGGFVGDGFMLVLGGVVGFWMVFWML
>EHY57047.1_transcript=HMPREF1120_05098_t1_gene=HMPREF1120_05098_organism=Exophiala_dermatitidis_NIH_UT8656_gene_product=calcium channel MID1_transcript_product=calcium channel MID1_location=JH226133_2170436-2172325_-__protein_length=629_sequence_SO=supercontig_SO=protein_coding_gene_is_pseudo=false
MPFPPKLTPLQSRFVASLAASIALLAIYLFLTQPRFAYAVELDSRIPRDGHEHYPINEED
EDEGQTDGVHGQDKIELSARAEAGVSALANNAPQNMNIDIGETQYWVFPATAIAGPRGTV
GSGLPSRKLKARDADVEQHELTKRQNTTNVYITINTCLQPASNTTSNDTSNSIPPQLQMY
VSTSPSIQKPGPGTGDTIDVDGGYAIFTTFGDSDVYVGISGPNTTEFSGIWNYEIAASID
APYHWCMRNATNLHFVDSDNHAALLITDDTTQAQPDETVYQEWMDLSPPWGVFAANQNDT
AILGVKNSFCGLKNAAKIAANVPGFESQNVAKMTNRGLGGKPKEQFYVTGLNATSKYWGF
LVMNGNSTASGNGIVGGGGTVWQAITFETKTEDNCALMYNLSFCSEVAYAVPTNPQKFPP
TTGLPELAALYDSYASQMYQYFNYSLQQIPCNTTSSAQYSLARNCDDCARAYKQWLCAVS
IPRCADYSNNQDPWLKPRNVGQPFVNGSSISLSSGSNVDQVLLNSVATNSSRNPIIDESI
RPGPYKEVLPCKDLCYDLVQSCPAKLGFACPLEGAGLEDSYGSRSLDSGVISCSYLGAAY
YLSGTDRIVPVAIGKAVMIAFVFVLWNLV
>PV10_05809-t45_1-p1_transcript=PV10_05809-t45_1_gene=PV10_05809_organism=Exophiala_mesophila_strain_CBS_40295_gene_product=hypothetical protein_transcript_product=hypothetical protein_location=KN847523_1733357-1735264|_protein_length=635_sequence_SO=supercontig_SO=protein_coding_gene_is_pseudo=false
MPFPKLSIVQSRLVASLVATFIFLILYITLTKPHFAYALESDFGSDPDNLHRHVIFDQEE
DLEDPDGEDASVRIQRRAAEGVSSLSNNAPQNKNIDIGETQNWVFTKEEVEGPHGTPGSG
LPNDTLVSRAVEDLNPELKRRQSTTRVYVTLNTCLQPQSNISDSVSDDAIPPQLQMYVSL
SDSNEKPGPGVNDPDQRTIQIDGGFGYFELDSDDLDGDIHVGVTAPNTTGFSGIWNYEIA
ASNDAPFHWSSNATNLFFVDGDNHAALLITNDTTQALPNDTIYKEWMELSPPPYGVFAFS
QQDRPLSALRKSFCGLKNNVRVSANIDGANNQNIAEMTNRGLGGKPKEQFYINGLNATSQ
YWGVLAMEGNSTSSGLGVIGGGGTVWQSIAFETKTEDNCALMYNLSFCSEVAYAVPTNPD
TFSPTTGAPELAALYDSYAAQMYQYFNYSLQQIPCNTTSSSQYSLARNCDDCARAYKTWL
CAVTIPRCADYSNTDTWLMPRALGQPFVNGSSIADSTQFRVDQSLLTSVATNSSRNPIID
DVIKPGPYKEVLPCEDLCYDLVQSCPATLGFGCPSRGAGFEDSYGTRSNDSGEITCSYLG
AAYYLSGASRQVILGQLGCLNLVLLASLVGILNLV
>PV06_09237-t43_1-p1_transcript=PV06_09237-t43_1_gene=PV06_09237_organism=Exophiala_oligosperma_strain_CBS_72588_gene_product=hypothetical protein_transcript_product=hypothetical protein_location=KN847341.1_103256-105145|_protein_length=629_sequence_SO=supercontig_SO=protein_coding_gene_is_pseudo=false
MPVLPKLSPLQSRFAASLTASAVLLLLLYLTLSKPQFAYALELDSRTHFEDHNHYVISKD
GDELYEDDDTEEKVHISGRAEAGVSALANNAPQNSNINLGQTQNWVFPSDAVNGPHGAVG
TGLPGDDLEKRDLEVDVPELKERQTGNRIYVSLNTCLQPSSNNTNNTSADVISPQLTMYI
SLSASNQKPGPDVNDPDQHTIDADEGYALFEGDADSDVYIGVSAPNSTDFEGIWNYEVAA
SNDAPFHNYRDTTNLYFVDGDNHAALLITNDTTEADSNSTIYQDWMKLNPPWGVFAANQN
ETTILGLRNSYCGLKNNARIAANIQGISNQNVAQMTNRGLGGKPKEQFYLNGLNATSKYW
GMLAMVGNSTASGNGVVGGGGTVWKAIDFQTKTENNCALMYNLTFCSEVAYAVPSNPDKY
PPSTGLPDLAALYDSYAAQMYQYFNYSLQQIPCNTSSSAQYSLARNCDDCARAYKQWLCA
VTIPRCADYSNNDAWLMPRNLGQPFVNGSSISTAQLNGNQQLLTSVATNSSRNAIIDETI
RPGPYKEVLPCQDLCYDLVQSCPASLSFACPSKGEGLENSYGVRSNNSGIITCSYLGAAY
YLSDARSLAPSFINTVVLLTMSLLVMHAF
>OJD15554.1_transcript=AJ78_04211_t1_gene=AJ78_04211_organism=Emergomyces_pasteurianus_Ep9510_gene_product=unspecified product_transcript_product=unspecified product_location=LGRN01000150_43926-45930|_protein_length=634_sequence_SO=supercontig_SO=protein_coding_gene_is_pseudo=false
MPCPKLSPLQSRFAASLAATLFIIFLLYFVLSNPSLAYAIDVDSIIQTKDHNHPIFWDLD
YALNFESQDPQNTPVPDLVLNSAGIAADILRRASDNAIALANNSPEEGELDLGATQYFWF
SKEALAGPKSDPSPGLPGGNKNGFLDNVLMEQAGLKRGDGMLAKRATKVYISATTCLQPA
YKAKEEARDVSPPQLQLYISQSGDIKQPGPGVKGPGLQVIDFDGGYASAIVDVDGDIYIG
VSAPTNDRYFGSYKFEIAASVDQLFHEAESNVPYLFFVDGDSNSALLQTKDTTDAGPDDE
IYKQWMGLDPPPFTIFAHNMDDKSILGVQKSYCGLKANAQVRKDGDNVQVSMTKRGPGHK
PREQFYIRSLNSSSSYYGFLAIEGNSTDSGSGVVGGGGKIWKPMSFSTKAENNCALLHDL
EFCSEIAYAVPSNPSISREELAKIYDTNAANLYKNFTRSLAQIPCNNPDSSKYSLARNCT
HCAAAYKHWLCAVTIPRCVDFSSTLPFLRPRNTAQQFPNNTVIELDSPLRQMVISNSSRN
PLIDEQIKPGPYKELLPCQELCHELVQSCPSALGFSCPTEKWLNESYGVKSASGDITCSY
YGAAYFMNAGGLVGEGFMLLLGGAVGFWMLFWLL
>KIW20544.1_transcript=PV08_01119_t1_gene=PV08_01119_organism=Exophiala_spinifera_CBS_89968_gene_product=unspecified product_transcript_product=unspecified product_location=KN847492_2997196-2999073|_protein_length=625_sequence_SO=supercontig_SO=protein_coding_gene_is_pseudo=false
MPLLPKLSPLQSRFAASLAASAILLLILYLTLSKPQFAYALELDSRIHSEDHNHYVISED
GEEWDEDIAIRISGRAEAGVSALANNAPQNININTGQTQNWVFPSDAVNGPHGAMGTGLP
GDGIEKRDLTVDVPELKKRQTGTRIYVSLNTCLQPSSNATNNTSDNIVPPQLTMYISLSE
SNQKPGQDSNDPNQQTIDVDEGYALFEGEADSDVYIGVSAPNTTDFEGIWNYEVAASNDA
PFHSYRDTSNLYFVDGDNHAALLITNDTTEADSNSTIYQDWMKINPPWGVFAANQNEKTI
LGVSKSFCGLKNNARIAANIEGFSHQNVAKMTNRGLGGKPKEQFYVTGLNATSEYWGMLA
MVGNSTASGNGVVGGGGTVWKAIDFQTKTEDNCALMYNLSFCSEVAYAVPSNPDKYPPST
GLPELAALYDSYAAQMYQYFNYSLQQIPCNTTSSAQYSLARNCDDCARAYKQWLCAVTIP
RCVDYSNNDAWLMPRNLGQPFVNGSSISPAQLNGNQQLLTSVATNSSRNAIIDQVIQPGP
YKEVLPCQDLCYDLVQSCPASLGFACPSAGEGLELSYGTRSNDSGIITCSYLGAAYYLSD
ARSISPSGVTTVVLLTLSLLAIHAF
>KAF5658946.1_transcript=FCIRC_12672_t1_gene=FCIRC_12672_organism=Fusarium_circinatum_NRRL_25331_gene_product=Ca2_ channel_transcript_product=Ca2_ channel_location=JAAQPE010000562_46483-48387|_protein_length=634_sequence_SO=supercontig_SO=protein_coding_gene_is_pseudo=false
MIPNSPMSRPSRSIITSLSVLALSLMLCAPGNTEATLSSPNLVFDFETLIERSDTSELIY
EPEFAAFDRSIIGRATPEQPLLTNNGPDSRSIIPGGTVCYIVDKKTLFGKDKRDDDHKTN
GETGHQNSRRAETKTVYVSANTCSRPTLKTKDKSGNTELAPQLSLYTSTTNKIKCPTAGN
YNESNPNTARIPFDEGAVMLTMNATNDIYISVVAPNISKADGEYKYQIAISFDEYYHNYD
AKNGTAQLLLMDFDSTSALLFTSDLTQDSDETQQIMKRPPPFQIFVGDEKLRSIDGLRHS
ACGLTDHAEIWANDKKTGRNNDLVTTGLTTRGQGGLPKQQFLVTGLNHSTTYSGILVKMP
DSDSKRDTKSGSTIGAGGTVYNATTFETSSSKIDCASNCFKLADPSSGTNCKMITNLDFC
NETQYAVPGNDKKFNNTALAKHYDDYARKMYANFEKVMMQVPCEAPPESRYSLARDCDEC
REAYKRWLCTVTIPRCEDVMGGSRYSVVRDAFQAFPNGTTLPDDFRKGLKAAANNSSRNA
WIDETVKPGPYKELLPCEDVCYEVVQACPAAIGFTCPQPGFPSFSVSYGRRNPDISSITC
NYPGEPRTRVSAGVIVRPSAFALGAVSLMVWLIL
>FFUJ_02501-t31_1-p1_transcript=FFUJ_02501-t31_1_gene=FFUJ_02501_organism=Fusarium_fujikuroi_IMI_58289_gene_product=related to Ca2_ channel_transcript_product=related to Ca2_ channel_location=HF679025_1191238-1193143|_protein_length=617_sequence_SO=chromosome_SO=protein_coding_gene_is_pseudo=false
MIPNSPTSRTSTSIIIYLSVLALSLMLCAPGNTEATLSSPNSVFDFETLIERSNTSELIY
EPEFAAFDRSIVGRAPPEQPLLTNNGPDSRPIIPGGTVCYIVNKKTLFGKDKRDDDHKTT
GETAHQNTRRAETKTVYVSANTCSRPTLKTKDKRGNTELAPQLSLYTSTTNKIKCPTAGN
YNKSNPDTARIPFDEGAVMLTMNATDDIYISVVAPNISKADGEYKYQIAISFDAYYHNYD
AKNGTAQLLLMDFDSTSALLFTSDLTQDSDETQQIMKRPPPYQIFIGDDKLRSIDGLRHS
TCGLADHAEIWANDKKTGRNNDLVTTGLTTRGQGGLPKQQFLVAGLNHSTTYSGILVKMP
DSDSKRDTKSGRTIGGGGTVYKATTFETSSSTNCKMVTNLDFCNETQYAVPGNDKKFNNT
ALAKHYDDYARKMYANFERVMMQVPCEAPPESRYSLARDCDECREAYKRWLCTVTIPRCE
DVMGGSRYSVVRDAFQAFPNGTTLPDNFRKGLKAAANNSSRNAWIDETVKPGPYKELLPC
EDVCYEVVQACPAAIGFTCPQPGFPSFSVSYGRRNPDISSITCNYPGEPRTRVSASVTVR
PSAFALSAVSLMVWLIL
>FGRAMPH1_01T24773-p1_transcript=FGRAMPH1_01T24773_gene=FGRAMPH1_01G24773_organism=Fusarium_graminearum_PH-1_gene_product=Stretch-activated Ca channel_transcript_product=Stretch-activated Ca channel_location=HG970335_3470325-3472232_-__protein_length=618_sequence_SO=chromosome_SO=protein_coding_gene_is_pseudo=false
MIPNASISRLPISRKTYILTLVLSLFLCAFGNAHASELLHDSIFDAETHIERSDASNLIY
EPDFGAFDRSILGRAPAEQSLLTNNGPDSRKLSPGATVCYVVDKKTLFGKDKRDDDGHEP
RNAEDDPGHQNFRRAESKTVYISVNTCSRPTMKSKDKDNNPETAPQLSLYTSMSSKIKCP
DSSNYNKTNSDLKRIPFDEGAAMVTVNATDAIYISVAAPNITKKHDGDWEYQIAISFDEY
YHNYDSQNGTARLLLMDTDSTSALLVTSNLTEDSSETQQIMKRPPPYQLFVGDEKLRSID
GLRHSACGLKQSAEIWANSNRTGRHNDLVTTGVTTRGPGQLPKQQFLIAGLNHSSSYLGI
LVKMPEGNGKRAETTGGGGTVYRATSFETSSSSNCKMVTNLDFCNETQYAVPGNDKKFNN
TALAKHYDDYARKMYANFEKVMMQMPCETTPESLYSLVRNCDECRAAYKRWLCTVTIPRC
EDVMGGSRFSVVRNAFQAFPNGTTLPDNFRKGLNSSANNSSRNAWIDETVKPGPYKELLP
CQDICYDVVQSCPSAIGFTCPQPGFPSFDVSYGERNSDTSSITCNYPGEARTKISAARVI
RPGTFMLGVVSLMMWLAV
>CVK89788.1_transcript=FMAN_04071_t1_gene=FMAN_04071_organism=Fusarium_mangiferae_MRC7560_gene_product=Related to Ca2_ channel _Source_UniProtKB_TrEMBL_Acc_A0A1L7STB9__transcript_product=Related to Ca2_ channel _Source_UniProtKB_TrEMBL_Acc_A0A1L7STB9__location=FCQH01000003_3355052-3356957_-__protein_length=617_sequence_SO=supercontig_SO=protein_coding_gene_is_pseudo=false
MIPNSPTSRPSTSIITYLSVLALSLMLCAPGNTEATLSSPNSVFDFETLIERSDTSKLIY
EPEFAAFDRSIIGRAPPDQPLLTNNGPDSRPIIPGGTVCYIVDRKTLFGKDKRDDDHKTT
GETAHQNTRRAETKTVYVSANTCSRPTLKTKDKSGNTELAPQLSLYTSTTNKIKCPTAGN
YNKSNPDTARIPFDEGAVMLTMNATDDIYISVVAPNISKADGEYKYQIAISFDEYYHNYD
AKNGTAQLLLMDFDSTSALLFTSDLTQDSDETQQIMKRPPPYQIFIGDDKLRSIDGLQHS
TCGLADHAEIWANDKKTGRNNDLVTTGLTTRGQGGLPKQQFLVAGLNHSTTYSGILVKMP
DSDSKRDTKSGRTIGGGGTVYKATTFETSSSTNCKMVTNLDFCNETQYAVPGNDKKFNNT
ALAKHYDDYARKMYANFERVMMQVPCEAPPESRYSLARDCDECREAYKRWLCTVTIPRCE
DVMGGSKYSVVRDAFQAFPNGTTLPDNFRKGLKAAANNSSRNAWIDETVKPGPYKELLPC
EDVCYEVVQACPAAIGFTCPQPGFPSFSVSYGRRNPDISSITCNYPGEPRTRVSASVTVR
PSAFALSAVSLMVWLIL
>KIX96829.1_transcript=Z520_07549_t1_gene=Z520_07549_organism=Fonsecaea_multimorphosa_CBS_102226_gene_product=FZ domain-containing protein _Source_UniProtKB_TrEMBL_Acc_A0A0D2K1D0__transcript_product=FZ domain-containing protein _Source_UniProtKB_TrEMBL_Acc_A0A0D2K1D0__location=KN848076_515602-517470_-__protein_length=622_sequence_SO=supercontig_SO=protein_coding_gene_is_pseudo=false
MPLIKLTPLQARFTACLSASVFLLLLYLTLTKPSFAYALESDSSRISSEDHNFYVISDES
EQEEAKEYTITVRAENGVSALANNDPANSNIEIGETQNWVFPQDAIEGPHGTPGFGLPGE
KLEETELLPEQHELRKRQAGSKIYITLNTCLQPSPNATNEVPPQLQMYISLSESNQKPGP
GSGGPDQQTITVDAGYAIFEADADSDVYVGISAPNTTEFSGIWNYNIAASIDAPFYGFKD
PEVKNLYFVDGDNHAALLITNDTTQALPNETVYQEWMKLSPPWGVFASNQKQRAILGVQK
SFCGLKNNAQLAANIDNITNQNVAQMTNRGLGGKPKEQFYITGLNATSKYWGMLVMEGNS
TNSGAGVIGGGGTVWAAMEFQTKTENNCALMYNLSFCSEVAYAVPTNPDKFSPETGLPDL
AALYDSNAAQMYQYFNYSLQQIPCNATSSAQYSLARNCDDCARAYKTWLCAVTIPRCADF
SNTASFLKPRNLGQKFINGSSISTDPSEFNVNQALLNAVATNSSRNPLIDTSIQPGPYKE
VLPCQDLCYDLMQSCPASLGFACPLQGKGLEDSYGKRVNGSEGVISCSYLGAAYYLSGST
ILRPSVYSMALLAVSLGLRNLV
>FOIG_02715-t36_1-p1_transcript=FOIG_02715-t36_1_gene=FOIG_02715_organism=Fusarium_odoratissimum_NRRL_54006_gene_product=unspecified product_transcript_product=unspecified product_location=JH658274.1_875274-877179|_protein_length=617_sequence_SO=supercontig_SO=protein_coding_gene_is_pseudo=false
MIPNSPILRPSTSIITYLSILVLSLMLCAPGYTEATLSSPNSVFDFETLIERSDTSDLIY
EPEFAAFDRSIIGRAPLEQPLLTNNGPDSRSIIPGGTVCYIVDKKTLFGKDKRDDDHKTN
GETGHQNSRRAETKTVYVSANTCSRPTLKTKDKSGKTELAPQLSLYTSTTNKIKCPTAGN
YNKSNPDTARIPFDEGAVMLTMNATNDIYISVVAPNLTKADGEYKYQIAISFDEYYHNYD
AKNGTAQLLLMDFDSTSALLFTSDLTQDSEETQQIMKRPPPYQIFIGDEKLRSIDGLRHS
TCGLADHAEIWANDKKTGRHNDLVTTGLTTRGQGGLPKQQFLVAGLNHSTTYSGILVKMP
DSDSKRDTKSGRTIGGGGTVYKATTFETSSSTNCKMVTNLDFCNETQYAVPGNDKKFNNT
ALAKHYDDYARKMYANFEKVMMQVPCEAPPESRYSLARDCDECREAYKRWLCTVTIPRCE
DVMGGSRYSVVRDAFQAFPNGTTLPDNFRKGLKAAANNSSRNAWIDETVKPGPYKELLPC
EDVCYEVVQACPAAIGFTCPQPGFPSFSVSYGRRNPDVSSITCNYPGEPRTRVSAGLVVR
PSSVALGAVSLMVWLII
>FOMG_05693-t38_1-p1_transcript=FOMG_05693-t38_1_gene=FOMG_05693_organism=Fusarium_oxysporum_f._sp._melonis_26406_gene_product=hypothetical protein_transcript_product=hypothetical protein_location=JH659331.1_3404642-3406547_-__protein_length=617_sequence_SO=supercontig_SO=protein_coding_gene_is_pseudo=false
MIPNPPILRPSTSIITYLSILVLSLMLCAPGYTEATLSSPNSVFDFETLIERSDTSDLIY
EPEFAAFDRSIIGRAPLEQPLLTNNGPDSRSIIPGGTVCYIVDKKTLFGKDKRDDDHKTN
GEAGHQNSRRAETKTVYVSANTCSRPTLKTKDKSGKTELAPQLSLYTSTTNKVKCPTAGN
YNKSNPDTARIPFDEGAVMLTMNATNDIYISVVAPNLTKAGGEYKYQIAISFDEYYHNYD
AKNGTAQLLLMDFDSTSALLFTSDLTQDSDETQQIMKRPPPYQIFIGDEKLRSIDGLRHS
TCGLADHAEIWANDKKTGRHNDLVTTGLTTRGQGGLPKQQFLVAGLNHSTTYSGILVKMP
DSDSKRDTKSGRTIGGGGTVYKATTFETSSSTNCKMVTNLDFCNETQYAVPGNDKKFNNT
ALAKHYDDYARKMYANFEKVMMQVPCEAPPESRYSLARDCDECREAYKRWLCTVTIPRCE
DVMGGSRYSVVRDAFQAFPNGTTLPDNFRKGLKAAANNSSRNAWIDETVKPGPYKELLPC
EDVCYEVVQACPAAIGFTCPQPGFPSFSVSYGRRNPDISSITCNYPGEPRTRVSAGLVVR
PSSVALGAVSLMVWLIL
>Z517_10820-t43_1-p1_transcript=Z517_10820-t43_1_gene=Z517_10820_organism=Fonsecaea_pedrosoi_CBS_271.37_gene_product=hypothetical protein_transcript_product=hypothetical protein_location=KN846975_2118820-2120700|_protein_length=626_sequence_SO=supercontig_SO=protein_coding_gene_is_pseudo=false
MPLIKLTPLQARFTACLSASVVLLLLYLTLTKPSFAYALEADSSRISSEDHNFYVIQDRD
EGQETEESRITVRAEVGVSALANNDPASSNIEIGQTQNWVFPRDAINGPHGTPGVGLPGA
KVEDTELLLERHELRKRQTGNKVYITLNTCLQPSPNATNAIPPQLQMYISLSESNQKPGP
GTGDPDQQTITVDGGYAIFEADADSDVYVGISAPNTTEFSGIWNYNIAASIDAPFHGFED
PEVKNLYFVDGDNHAALLITNDTTQALPNQTIYEEWMKLSPPWGVFATNQNQREILGIQK
SFCGLKNNARLTVNIDNITNQNVAQMTNRGLGGKPKEQFYITGLNATSKYWGMLVMEGNS
TDSGAGVVGGGGTVWAAMEFETKTDNNCRLMYNLSFCSEVAYAVPSNPNKFSPETGLPDL
AALYDSYAAQMYQYFNYSLQQIPCNTTSSAQYSLARNCDDCARAYKQWLCAVTIPRCADF
SSSASFLKPRNLGQPFINGSSITSDPSQFNVKPASLDAVATNSSRNPLIDTSIQPGPYKE
VLPCEDLCYDLVQSCPASLGFACPLRGKGLEDSYGKRVNGSAGVISCSYLGAAYYLSGTT
ASTLLRPSVYSVAFLAVLSGLGNIFL
>FPRO_04259-t41_1-p1_transcript=FPRO_04259-t41_1_gene=FPRO_04259_organism=Fusarium_proliferatum_ET1_gene_product=related to Ca2_ channel_transcript_product=related to Ca2_ channel_location=FJOF01000004_188585-190490|_protein_length=617_sequence_SO=contig_SO=protein_coding_gene_is_pseudo=false
MIPNSPTSRPSTSIITYLSVLALSLMLCAPGNTEATLSSPNSVFDFETLIERSDTSELIY
EPEFAAFDRSIVGRAPPEQPLLTNNGPDSRPIIPGGTVCYIVDKKTLFGKDKRDDDHKTT
GETAHQNTRRAETKTVYVSANTCSRPTLKTKDKSGNTELAPQLSLYTSTTNKIKCPTAGN
YNKSNPNTARIPFDEGAVMLTMNATDDIYISVVAPNISKADGEYKYQIAISFDEYYHNYD
AKNGTAQLLLMDFDSTSALLFTSDLTQDSDETQQIMKRPPPYQIFIGDDKLRSIDGLRHS
TCGLADHAEIWANDKKTGRNNDLVTTGLTTRGQGGLPKQQFLVAGLNHSTTYSGILVKMP
DSDSKRDTKSGRTIGGGGTVYKATTFETSSSTNCKMVTNLDFCNETQYAVPGNDKKFNNT
ALAKHYDDYARKMYANFERVMMQVPCEAPPESRYSLARDCDECREAYKRWLCTVTIPRCE
DVMGGSRYSVVRDAFQAFPNGTTLPDNFRKGLKAAANNSSRNAWIDETVKPGPYKELLPC
EDVCYEVVQACPAAIGFTCPQPGFPSFSVSYGRRNPDISSITCNYPGEPRTRVSASVTIR
PSAFALSAVSLMVWLIL
>XP_046132796.1_transcript=B0J15DRAFT_258183_t1_gene=B0J15DRAFT_258183_organism=Fusarium_solani_FSSC_5_MPI-SDFR-AT-0091_gene_product=stretch-activated Ca2_-permeable channel component-domain-containing protein_transcript_product=stretch-activated Ca2_-permeable channel component-domain-containing protein_location=JAGTJS010000007_222219-224145|_protein_length=625_sequence_SO=supercontig_SO=protein_coding_gene_is_pseudo=false
MTLDSPISRLFTSTAASLLALLLCLAFGSLAFASAAEPVLDSAIHIEEPIERSSGLDLIY
EPEFAPFDRSIIGRAPNDPKPELSSLDNNGPDARNLGPGKTTCYVIDKKTLLDGQRSERD
ITGDESTDGNSEGHQNSRRAETRTVYISANTCNGPAAGTKDGKPLKMPQLTLYVSTTNKT
QCPDATNFDEKNSALKEIPFVEGAVMYTLNATDTVYLSIAAPNLTRKEEAVWKYEVAISF
DEYYHSYVPNNGSVELLWLDSDSKSALLVSRVLSSNSSETQTIMKRPPPYEIYIGNNNLK
TVDGLRHSACGLKNSADIWASSDKTGQRYNQVTMGMTLRGPGPEQLPKQQFLLEGLNSST
NYTGILVKMPTKSNKRQSNNGRTIGGGGIVFQSTDFETSSGTNCMVVTDLTFCNETQYAV
PGNNKKYNNTMLAKEYDDYARTMYANFEKVLAQVACEAPPESAYSLARTCDDCREAYKRW
LCTVSIPRCEDVMGGSNISIIRNAFHPFPNGTKLSADFLKGQTIKPANNASRNAFIDQTI
KPGPYREMLPCEDLCYDVVQSCPAQIGFGCPQPGFQSFDVSYGQRGTGVTCNYPGEARTK
ISAAGVLSPSVLLLSAVPLMVWLGL
>EEU44256.1_transcript=NECHADRAFT_84604_t1_gene=NECHADRAFT_84604_organism=Fusarium_vanettenii_77-13-4_gene_product=Calcium influx-promoting protein ehs1 _Source_UniProtKB_TrEMBL_Acc_C7YTJ4__transcript_product=Calcium influx-promoting protein ehs1 _Source_UniProtKB_TrEMBL_Acc_C7YTJ4__location=GG698900_210057-211979|_protein_length=624_sequence_SO=supercontig_SO=protein_coding_gene_is_pseudo=false
MTLDSPISRLFTSTAASLLALLLCLAFGSLAFASAEPVLDSAIHIEAPIDRTGGLDLIYE
PEFAPFDRSIIGRAPTDPKPELSSLDNNGPDARNLEPGKTTCYVIDKKTLVDGQRSERDI
TGDESTDGNSEGHQNSRRAEARTVYISANTCNAPAAGTKDGKPLKMPQLSLYVSTTNKTQ
CVDATNFDEKNSALKEIPFVEGAVMYTLNATDSVYLSIAAPNLTRKEEAVWKYEVAISFD
EYYHSYVPNNGSAELLWMDSDSRSALLVSKVLTSNSSDTQTIMKKRPPYEIYIGNSNLKT
VDGLRHSACGLKNSADIWASSDKTGQRYNQVTMGMTLRGPGSEQLPKQQFLLEGLNSSTN
YTGILIQMPTKSNKRQSNNGRTAGGGGIVFEATDFQTMGGTNCMVVTDLAFCNETQYAVP
GNNKKYNNTMLAKVYDDYARTMYANFEKVLAQISCEAPPESAYSLARNCNDCREAYKRWL
CTVSIPRCEDVMGGSNKSIVRNAFHPFPNGTKLSADFLKGQTIKPSNNASRNAFIDQTIK
PGPYREMLPCEDLCYDVVQSCPASIGFGCPQPGFQSFDVSYGQRGTGVTCNYPGEARTRI
SAAGVLSPSVLLLSAVPLMVWLGL
>FVEG_07839-t26_1-p1_transcript=FVEG_07839-t26_1_gene=FVEG_07839_organism=Fusarium_verticillioides_7600_gene_product=hypothetical protein_transcript_product=hypothetical protein_location=CM000580.1_1031236-1033141|_protein_length=617_sequence_SO=chromosome_SO=protein_coding_gene_is_pseudo=false
MIPTSPILRPSTSIITYLSVLALSLMFCAPGKTEATLSSPNLVFDFETLIERSDTSDLIY
EPEFAAFDRSIIGRAAPEQPLLTNNGPDSRSIIPGGTVCYIVDKKTLFGKDKRDDDHKTS
GETGHQNSRRAETKTVYVSANTCSRPTLKTKDKSGKTELAPQLSLYTSTTNKIKCPTAGN
YNKSNPDTAKIPFDEGAVMLTMNATNDIYISVVAPNISKADGEYKYQIAISFDEYYHNYD
AKNGTAQLLLMDFDSTSALLFTSDLTQDSHETQQIMKRPPPFQIFVGDEKLRSIDGLRHS
ACGLTDHAEIWANDKKTGRNNDLVTTGLTTRGQGGLPKQQFLIAGLNHSTTYSGILVKMP
DSDSKRDTKSGRTIGGGGTVYKATTFETSSSTNCKMVTNLDFCNETQYAVPGNDKKFNNT
ALAKHYDDYARKMYANFEKVMMQVPCEAPPESRYSLARDCDECREAYKRWLCTVTIPRCE
DVMGGSRYSVVRDAFQAFPNGTTLPDNFRKGLKAAANNSSRNAWIDETVKPGPYKELLPC
EDVCYEVVQACPAAIGFTCPQPGFPSFSVSYGRRNPDISSITCNYPGEPRTRVSAGVIVR
PSAFALGAVSLMVWLIL
>EJT74106.1_transcript=GGTG_07954_t1_gene=GGTG_07954_organism=Gaeumannomyces_tritici_R3-111a-1_gene_product=calcium influx-promoting protein ehs1_transcript_product=calcium influx-promoting protein ehs1_location=GL385398_1561573-1563656|_protein_length=666_sequence_SO=supercontig_SO=protein_coding_gene_is_pseudo=false
MQLTPLQSRLAASLLASCALLLLYFTLFSPNFALAHEILPAQPPLPDADAAGTHSGDSGA
LRVRHAAVEYEPMFPGFDRSIIGRAPPPGISALQNNVPGKGEILPGTNKVFVFERASIQG
RERHMELRRDQLGGTQGEPSELENRGVNPATAGEEQANAVQRRQQGTRTVYISANTCMQP
RPRADATQLEPPQLTMYLSSTSPGAEGVKPASPDDKGTWHVFNEGAVMVNVSSSEDIFVQ
LTAPTLRENTFDGAYSFEVAASVDASYHAYEDRAPGERSSPSSATDLVWVDSDDSNAVLI
ARDLGAQPAGGGEKMPFVVFANQGSDRSISGVRYSFCGLQTYAQIAGIKDGTNSSFVRTS
MYGGGSGSASKQQFHLSGLRAGTNYSTILARAPQSNSPGGGGLVFRATNFTTRQQDQASS
CMLISGLTFCNKVTYSVPANRAKFNAQELANAYDNHVQGVYENFRKALAQIQCVTEPTSK
YSLTRSCEDCDGAYRDWLCAVSIPRCEDFSSTKKWLHPRNVNSSLPDGRNLTNGDLDGTV
TLEQRQMKAYAGSRNAFIDTVIQPGPYKELLPCSDLCFDLVQSCHPKLGFGCPTDNSRHN
YNSSYHHNETAPGGGFKCNFPEDSHFVRAWARHANWPNSSPVAAAAGPLAQVLLYGAAAG
LGLALM
>KAG5287048.1_transcript=I7I48_02881_t1_gene=I7I48_02881_organism=Histoplasma_capsulatum_G217B_gene_product=calcium channel subunit Mid1_transcript_product=calcium channel subunit Mid1_location=JAEVHH010000007_702427-704423_-__protein_length=634_sequence_SO=supercontig_SO=protein_coding_gene_is_pseudo=false
MPCLKLSPLQSRFAASLAATLFIIIVLYFVLSNPSLAYAVDADSIISKDHNHPRLQDIDL
HLGPDGVAPETIAAPDFDLTSVGTVSGIQRRAPNNAVSLGNNAPEEGELDLGATLYFWIS
EDTLAGPKSGPSRGLPGFNGEEFLDNGLMERTELKRRNDTLVKRATRVYISATTCLQPAS
NATPDSQNTGPPQLQLKVSPSTDIQQPDPGAQVPNLQVIDFDGGYASTVLDADGPIYISV
SAPTDKSYFGSYKFEIAASIDRLFHEAESNVPYLFFVDSDSGSALLQTKDATDASPDDEI
YQQWMNLDPPPFTMFAHDMKDKSILGVQNSYCGLKGNAQIRKDGDNVQVSMTNRGQNHKP
KEQFYIRGLNSSTSYYGFLAMEGNSTDSGKGVVGGGGKVWRPTKFTTKADNNCAILHSLE
FCSEVAYAVPSNPSMSLDDLANFYDTYAATLYKNFTRSLAQIPCNASAKSQYSLVRNCTD
CAAAYQQWLCAVTIPRCADYSSTLPFLRPRNTAQQFPNNTIITIDDSLRQMVLSNSSRNP
LIDEKIKPGPYKEVLPCQDLCHELVQSCPAALGFSCPTGKWLNESYGMKSPNGDITCSYF
GAAYFLNGSSGFVGASFMLGLAGLVGFWMVFWMV
>HVAS_10196260.1-p1_transcript=HVAS_10196260.1_gene=HVAS_10196260_organism=Hemileia_vastatrix_Race_XXXIII_gene_product=Stretch-activated cation channel Mid1_Calcium influx-promoting protein Ehs1 domain-containing protein_transcript_product=Stretch-activated cation channel Mid1_Calcium influx-promoting protein Ehs1 domain-containing protein_location=PHNK01019626_2489-4460_-__protein_length=566_sequence_SO=supercontig_SO=protein_coding_gene_is_pseudo=false
MRSFFFTITIFSSFLSLISSLNPTSINTLPHISSFSLPYQSFASFSIPPSTQSQSSSLFL
SISICSIPPHYDLPHLLSDSILLSNSSQNAFPDLSAFPVKPRLSSSLFAPSFYLGFANAS
VINSQGISFLIFSPPPPSSSSSSLNLFSYQITISSKAFLISANQFPAFRFNDADSSNALL
TAADATLFIPPSASSPPPFSSAYPIILPSSSQIPFSLSASLCALDRYLNSSSPPTPVPLS
SISSSLTTRGTGLGASTSQPSFETSDYDYRISPEQAGQRIQFEISSLSPATNYSAWYFVP
NYSESVPSFKAYSVPSPPQLPTRDLIQFYNNSISPILSNFTTTLSTYPCFLPPENGQYSL
VSNCNDCIRSYTNWLCSIQMPRCTDVSDAANPPPSNTFTQSSQIQLAIPSSFQSAILRSD
PAFSRTPLLGSANLSSTFSYLSNVSSLSSPFPYAEIPPCMDTCTLTVAKCPSFLGFTCPL
DRVTSTASYSSNQRIKSYEVMGGEQSFKGGGGLRAGDRFGNVWCNSIGGDMEYSRQGHAT
HLKPNWVLINILGPMIFFFLLFFFRV
>OTA28484.1_transcript=BTJ68_10189_t1_gene=BTJ68_10189_organism=Hortaea_werneckii_EXF-2000_gene_product=AAA domain-containing protein _Source_UniProtKB_TrEMBL_Acc_A0A1Z5T129__transcript_product=AAA domain-containing protein _Source_UniProtKB_TrEMBL_Acc_A0A1Z5T129__location=MUNK01000159_92977-96607_-__protein_length=898_sequence_SO=supercontig_SO=protein_coding_gene_is_pseudo=false
MARAESSKDAENNGVKPNTAGAPSNYELPWVEKYRPIFLDDIVGNTETVERLKIIAKDGN
MPHVIISGMPGIGKTTSVLCLARQLLGDAYKEAVLELNASDERGIDVVRNRIKGFAQKKV
TLPAGRQKIVILDEADSMTSGAQQALRRTMEIYSGTTRFAFACNQSNKIIEPLQSRCAIL
RYSRLTDGQLVKRIYQICKAENVEYSDDGIAALVFSAEGDMRQAINNLQSTFAGFGFVSG
DNVFRVVDSPHPVKVQAMIKSCQEQKVDEALDGLKELWTLGYSSHDIISTMFKVTKTLPS
LSEHKLEGVADDDLEVTDAWESEGLEKRADTVDSQTISGNNAPNLLNIQAGNTTIWKYTK
ELLNGEYANETVGLPGKIGQKRVVPPQRHAELRKRQDGDTRQVFVSINTCLQPTWNATGM
QERAPPQLTLYVATQSGKEDVGPGSGPGQIVRELDEGFANVTVNATGDWYIAVHAPTLPA
EFVGVWNYELAVSIDDYYHVLNPVDPFLHLVDTDQTSALLVTSQLTQNTSDSEVFKEWME
LSPPPFTIFAANQNHTATMGIRNSYCGWSNAKQIMGDQSDMQGTGTGVQMGMTTRGIGDK
PREQFYVTYLNGSSSYNAVLAKAGNSTNSGAGVVGGGGKVWQMIDFTTKAEQNCALMFNL
TFCDEVAYAVPSNPKNYSTDSLRDLYDNYTSFYYQNFNYSLQQIPCNTDAGSKYSLAKGC
DDCARAYKQWLCATSIPRCEDFTNPIWYLQPRAMGHRSIVNDSYMDMDYLTSSYTPMLGA
PTLDGSPKDQTWASALASNSSRNSWIDEEIRPGPYKELLPCDYLCYNLVASCPSALGFAC
PNKGRGLETSYGHKPDNNSIMCSYLGAVYGQNAGDQAIAPVFRVLIFASLTALLLGFA
>I302_08423-t42_1-p1_transcript=I302_08423-t42_1_gene=I302_08423_organism=Kwoniella_bestiolae_CBS_10118_gene_product=hypothetical protein_transcript_product=hypothetical protein_location=KI894026_172641-174562|_protein_length=583_sequence_SO=supercontig_SO=protein_coding_gene_is_pseudo=false
MARSFILALAILTLLPTLCLAQDTSTSSSLTSTSSTRTTSSSTRTTSFTSSGSASASSSA
IATKTYSIPTLPTTATLPPLNASSPLIQLVLPPSNLLYLTFSICTLTSNTTLLPNILISN
EDPPSFDLGSRSVIDQSSGGTKVGGYNRRNNKNGNTWNVVMDRGFGNWTMNNTLGDMASV
NVLFGLGLENDGETLDEIDVQGGVIVQMSASGDGPLNSISSSVPFLGDTTSSQALIFSPL
LYASESIQPTYPNYTLPPAQLPLNPFPTDDLSPSSLIPGNTSLSNNLTLYIVPTNSDSSP
TINGLEYSTCAISLAVNATGFLAEKAIVRSNDEPEWSNVDDQEGYRHYWAVGGLSAGTNY
TTWIRDDRGVWAGPVWFTTKSESFPCQLVLPTSICPSIAYSAPLPVNSTSSSTPSGDLIS
DTSPIQSLPQELITLLTENLEGFSNSLLSQACGRDLYSHVSTCSDCFASYRDWLCRLVIP
QCSDPNLSSSGDDSSSGVVHRPSSDNRNGISFPYDYDELLPCLSICNRVDRVCPVNMGFR
CPRRAQNANESYAFIGEDTDSGDGSVEGGIRSYDVFGGRWCNG
>I303_03758-t42_1-p1_transcript=I303_03758-t42_1_gene=I303_03758_organism=Kwoniella_dejecticola_CBS_10117_gene_product=hypothetical protein_transcript_product=hypothetical protein_location=KI894030_1271674-1273702_-__protein_length=621_sequence_SO=supercontig_SO=protein_coding_gene_is_pseudo=false
MSIDQPIAPMGTRPRGRRKHHSSASSVVLRIIILVVAFTLLPLISAQDTTSTSSASSSVS
SGRSTISSSQTTSSRISTSTSSSASSTPTSQTTKTYSISSLPTSVSLPSLNATTPLIQIV
LPSTNLVYLTFSICTLTSNSTLLPTILLSTADPPSFDIGTKPISDASSGGTKAVGYNRKI
NKNGQSWKVALDRGFGNFSLNSTDEVPVNVLFGLGLHDDGVTLDEVDVSGRLVIQMDASE
DGPLNSMSSALPYLGDTTSNQALIFSPLLYSYSEAEPSYPNYTLPSAQLPLVPINDLSPD
SLVSGNTSLSENLTLYVVPTSSDNSPTTNQLEYSQCAISLAVNTTGSLAEKVIVRTEEPQ
WSTVDSLAGYRQYWVIGGLEAGTNYTTWLKDQNGVWSGPIWFNTKAASFPCQLVLPTSTC
PSIAYSAPLPVNSSSASTPSGDLISETSPIQSLPDDLTSLLTTNLEAFSTSLSAQACGRD
LYSHVSTCSDCFASYRDWLCHLLIPRCSDPSSDSGSGSDSEQTIDDTPIPAVIHRTPSQA
RNNGTDTYMPEYEFDELLPCLSVCNFVDRKCPVNMGFRCPRRRQNANESYAFVGQDAESG
DGSVEGGLRSYDIYGGRWCSG
>CAG99631.1_transcript=KLLA0_E13179g_t1_gene=KLLA0_E13179g_organism=Kluyveromyces_lactis_NRRL_Y-1140_gene_product=unspecified product_transcript_product=unspecified product_location=CR382125_1166544-1168196_-__protein_length=550_sequence_SO=chromosome_SO=protein_coding_gene_is_pseudo=false
MLWRYVCYLLLTVFAVPCCCFDLFLDENLMASDTVTGNDNSSDSASLQEWAPVSASLVKG
QKSYFEFSINNTDSFSQLLQTYEMFIFLSANICERPSKVDNDTSLVLYYTFNSNDTGTFT
TAKSSTFDDGYLEALALRPYYTDDSSLNNGTYSTLYLMVQLVNSTTGQPFESDGSTIADD
DERWSYQISISQRDLVFQWDKRPWLDVVDTDYNSALLVTGNVTAMSKTTSNYSIYDVSLY
DIYIYGFEYAEYFDNLNLSHSLCAIQNGPYLISSANGSLNGTNNGNTAENASLSSTTLSV
HKSITVRGGSAKEQFHITGLNSSTTYVAYVTKKLATSTKELEDSGGVLFSKQLFETMDDS
SCSLIFGLGFCDGVAYSVPSSSLLEYNDKDELAAIYDSIAESYYSNFSLALQLIPCDTEQ
DAVYSPLRKCSNCAASYKNWLCSVSIPRCTTDKTKYYVHRSAEESRNEMLNELIKPSSDY
YEILPCVDTCVAMLRDCPPDFGFTCPSYTSYTDLMLNSYNFYETDQSYLTCNFVGNSADL
QIEDPSEKDD
>OCF66039.1_transcript=I203_05061_t1_gene=I203_05061_organism=Kwoniella_mangroviensis_CBS_8507_gene_product=unspecified product_transcript_product=unspecified product_location=KI669480_763859-766068|_protein_length=669_sequence_SO=supercontig_SO=protein_coding_gene_is_pseudo=false
MSAKLTHPELPILLTTYNDSRYDTSSTQEAIVRQQLPPDGISSDIDTNIMSIDQPISAGH
DMIPYRRPRGRQKRMKRREISIIQRSIILALSIICFLPTLCSAQDTVSSTSASRTTSTST
SSSRMTSGISSSVSSSASSSSSSAASTKTYTIPTLPTTATLPSLNVSSPSIQIVFPSTDL
LFLTFSICTLTSNITLLPNIIVSNSDPPSFDLGSKPTTDQSSGGTKSGGYNRRNNKNGNT
WGITLDSGFGNWTFNSTDSGQTASVNVLFGMGLEDDGSTLDELDVDGGLIVQMSASENAP
LNSISSALPFLGDTTSTQALIFSPLLYASESIEPTYPNYTLPPAQLPFNPFPSDDLSPSS
LISGNTSLSNNLTLYIVPTHANSSPTANGLEYSTCAIALAVNSTGSLAEKVILRTEVDTP
EWSNVDGRQGYRHHWAIGGLSAGTNYTTWIRDDQGVWTGPIWFTTKSDTFPCQLLLSNSF
CPSISYSAPLPVNSTSATTSSGDLISDTSPIQTLPDELVKVLSDNLDGFSNSLLSQACGR
DLYSHVSTCSDCFSSYRDWLCRLIIPQCSDPTIISEDDGSALQTVHRSSNNTRNGISFPY
EYDELLPCLSICNEVDRKCPVNMGFRCPKRDQNANESYAFIGQDTDKGDGSEEGETRSYD
KYGGRWCNG
>XP_022677995.1_transcript=KLMA_70396_t1_gene=KLMA_70396_organism=Kluyveromyces_marxianus_DMKU3-1042_gene_product=stretch-activated cation channel MID1_transcript_product=stretch-activated cation channel MID1_location=AP012219_808756-810402_-__protein_length=548_sequence_SO=chromosome_SO=protein_coding_gene_is_pseudo=false
MQRWLVFEYLVWFWAFCGSSWASVSYSKYKSGHGGNETNPEVIRDWNPVYASILKGQTDY
YEFPINASNSNAFVLQSYELFIFLSGNICKYPKNPGTNVTLSIFYSFSWPMNASNAQYSI
FSDGYMEALAVMPFTSGDLSSSSSSSSTSNFTGNSTLYMSVQLINNYTGKPYELDGDDDP
EQDAWLYQLAVSQSDLAYQWDKRQWLDVVDTDYNSALLVSGNISLANLNWDTQYSISNMS
FYDVYVYESRYENYFDEMGLTKSLCAIKNGPYLVSSVNSTYDPKVSENVSLSITDLGAYK
SLTKRNGNLREQFHITGLNGSTTYVAFLTKKLASTSSESLSANSGVVFAKQKFTTMSDPS
CTLIFGLGFCDGLAYSVPSSSLLKYEDKSELANVYDSIAESFYSNFSLAMQMITCDASED
ELYSPLRSCDDCKVAYKDWLCSVSIPRCTTTKTDYYIYRSASESRNDKLDELIKPASDYY
EILPCIDTCVTMQRDCPPDFGFSCPPYRTYRDLMLNSYNFFHPNETFLTCNFIGNTSDLV
VKDPTMKY
>CDH59753.1_transcript=LCOR_10558.1_t1_gene=LCOR_10558.1_organism=Lichtheimia_corymbifera_JMRC_FSU_9682_gene_product=calcium channel subunit mid1_transcript_product=calcium channel subunit mid1_location=CBTN010000074_146194-147827_-__protein_length=478_sequence_SO=supercontig_SO=protein_coding_gene_is_pseudo=false
MLFLIAGIGLACVAYAQTTVQLNDSQMWSASIASGDLQHYYFDAAAQRSLGLQESEAKRV
YLTLTSCSQPIAPGNYEGEVPSLNMFISTSSEETTLPGPSHGTMVNDTNLGRISWNSGDQ
VQNVWIGVVAPTLTDNWSGNWTYQIAISTQGWMHPILSDNDGGSTIFNLEDTDDTHALFT
ASGEHQKDNRSLLVASSVAPELRYSLCAVDRAAISDYTVNTTRTPDGEHFLVSNLTSNSS
YMAYLIESTGSLRSMSAPIHIQTKADDNCRLIYGLGFCDQVAYSVPAKASDTTDSIRERY
DDQARQLFEPFNIAISQFNCETTQYSLVRNCTDCYQDYKRWLCAVSIPRCTSISQTIADT
VAVRVVDANGSRNPWIDEALEPGTWTELLPCIDLCYQVVQSCPPFMAFNCPKGDLASLQY
GYWKRSSIDANGMSVQLGPSYPTLSYSSFFRLYFYKPEIYVYYKHSSINHRMIVTVYA
>EDK45738.1_transcript=LELG_03917_t1_gene=LELG_03917_organism=Lodderomyces_elongisporus_NRRL_YB-4239_gene_product=conserved hypothetical protein_transcript_product=conserved hypothetical protein_location=CH981528_665751-667418|_protein_length=555_sequence_SO=supercontig_SO=protein_coding_gene_is_pseudo=false
MLWIKLLVFLAISHFAQAFNEIQFPQFNDPIRFHHSDDSSPLNKSSITPKITHYDTRKDA
SSEGLQEFTPIRDTILQSQVNYYSFSVNSSSGLGEYYELLIFLSGNICTQPDNIEVNETS
LAVYYSFNSTMFQNNEVGEMELFENGYFQALADLPIEPTSSTTTTSSGTGAGGAGGATTP
AVANANDEKILYIAVRAPQNTNVTASWTYQIGVSQNDLVFQWDDRSFGSVVDTDDNLALI
VTNNLTVYDGDSDSLNTSDSKYSLYIYSYEDKDYFAGMNNSWCAVRNGPALMGPWNIENS
YTTRNGGLQQQFMIQGLNELTKYVAYIVADFEGTDFGGAVYHPFEFETMTNTACELIYDL
SFCDRVAYSVPAPGDPEYNDDKSTIKELYDDYVKGLYTNFSKALQQVPCDTVPEAIYSNL
RTCEDCAESYKNWLCAVSIPRCNTKNVTKGYVLRNLTNQRNDFIKHTINPSQDYYEVLPC
VNVCHAIVRDCPADFGFMCPTKNESVSLSYYWDTFDNEQWPSCNYVGKFASQSSNAVKLL
ANWVLMVMVLSLHWL
>jhhlp_002501-t41_1-p1_transcript=jhhlp_002501-t41_1_gene=jhhlp_002501_organism=Lomentospora_prolificans_JHH-5317_gene_product=hypothetical protein_transcript_product=hypothetical protein_location=NLAX01000008_2933826-2935534|_protein_length=549_sequence_SO=contig_SO=protein_coding_gene_is_pseudo=false
MVVTRQTDNLNALGNNDPERFSMDPGSIAFFAFSVDGLARRTEPFSHGSDSANSQGQSFN
PSIEDIFRRQTERTVFISANVCRHPENSGNDEPEPLRLIVSYDPDDQFPDSTKATTQNVI
FFEGSAMQSISISSGSVYFSIEAPPVADDFAGEWNLEVAVSDEGWYHSYAEERTEEDNGM
LWAVDVDGGSALLMTKNLTESHIEASALMTSSGLPFTLFVDSADSKRLDGVRRSYCGLQN
YATIASTKNDKPTEQMLMSMTTRGLGSLPKQQFWFGGLNTSTVYSGILVRSKQSVLAKRQ
STASGSGVVEVFPEFQFQTTEGDNCRVITDLEFCNETEYAVPANSNKFSNATALAKAYDD
YARSMYQNFEKAMMQIPCEAPITAQYSLARTCDDCKRAYKTWLCTVAMPRCEDISSTNPN
ALIRNAQQEFPNGTKLEDAFIKQLAAQSPALLASRNSWIDEEIAPGPYKEVLPCDDLCYN
LVQSCPAALGFGCPLPKDENFKFSYAQRGGGQGACNFPISATFTGGSMAIATSWTMLLAA
LGTSYFAYI
>RPD72938.1_transcript=L226DRAFT_546744_t1_gene=L226DRAFT_546744_organism=Lentinus_tigrinus_ALCF2SS1-7_gene_product=FZ domain-containing protein _Source_UniProtKB_TrEMBL_Acc_A0A5C2TDD5__transcript_product=FZ domain-containing protein _Source_UniProtKB_TrEMBL_Acc_A0A5C2TDD5__location=ML122062_218935-220516|_protein_length=484_sequence_SO=supercontig_SO=protein_coding_gene_is_pseudo=false
MLLPLSLLAAVPSFLFAQAQQQLSLDTVVDLDSSDLPSPPSFRLPSESNQLYVSVALCAN
SDSPPRFFVTNDTTFTQPGPGDVDDVSVFEVIVGSEGFGSWAGMLPSGGILAVQKGSTTT
PFEVVVSATNATSEADYPYVGDTTSNQALIFSPAFSPAPINEPSYPNYTLPSANLSLPEP
PSSPANYSLVFANTSSAVLQSLPRTTCAIRAIAEQRGRTGIDFLSANQSQGLWLKDPDGW
RWQWFIGGLTPRTNYTAYTLQNGMLAASKPVNFVTKSASFNCPLIHNLPFCPSVSYAVPL
APPRPPATAHTASTIPSDIGDTIISIMANFTTTLTTLACGRDHYSPLVSCADCQQAYRTW
LCAVTFPRCGETPASSSNTTTSTDSQAQVPLPALQNVKAGATPRNPVLPAFSSEYETLLP
CLETCNAADRACPAFLGFKCPLPHFTAASSYGVGFVDSGDDGEVGGGTTGVAQDVYGNVW
CNAG
>KID63868.1_transcript=MAN_07039_t1_gene=MAN_07039_organism=Metarhizium_anisopliae_ARSEF_549_gene_product=unspecified product_transcript_product=unspecified product_location=AZNF01000009_885030-886944_-__protein_length=604_sequence_SO=supercontig_SO=protein_coding_gene_is_pseudo=false
MQLSPLQSRLVASLTATFCVVALYLLLSSPKGALAAELPRDSSLWMDLPIPDTGRTELQT
SSYEPIFSLFTRSILGRAQDVTPLENNRPLGLNVGPGSQPVCYLVKKGSLGAGRDARKIY
ISANTCLQPTTKAGKKATSPGQLTLFVSNNTDAGCPQITSAGNGVEAKGFTSKVFTEGAV
TFSINSTNDVYVAIYAPTLSDDFEGTYNFEIAASNTTYFHRYEASGGAELLWMDSDSTSA
LLVTRNLTDDVSNLRHVMSEDPPYQLYVSGKDTTSLDGMRRSACGFQKNALIGANNQGNA
KNNAMVKTAMTLRGPGGLPKQQFYVVGLNATSAYSGVLVKPANVTVNSKRQVGGSDVPTN
PGSIVFQATSFQTNAAPNCKVVTDLEFCDEIQYAVPGNDGKYNNTELAKAYDNYAKSMYD
NFLKVMMQVQCETDRTSRYSLARTCDDCKNAYKRWLCTVSIPRCEDFQGESRFSVIRNVG
QPFPNGTMLPTDVQTNLALVPSQNASRNAFIDTDIQPGPYREIMPCEDICYQVVQSCPSK
IGFKCPQEGMYAFNVSYGKRDNDNSTVSCNYPGEARTPVNGAAAFIPNLMFLAVVLSSGL
LLLG
>EEQ33961.1_transcript=MCYG_06780_t1_gene=MCYG_06780_organism=Microsporum_canis_CBS_113480_gene_product=calcium influx-promoting protein ehs1_transcript_product=calcium influx-promoting protein ehs1_location=DS995706_1747630-1749615_-__protein_length=642_sequence_SO=supercontig_SO=protein_coding_gene_is_pseudo=false
MPWPKLTPLQSRFAASLAATILLIILYFALTSPHLAYAADVDAVILERYGPPDSPAIDTH
SQQPELDGRGALLSEEDVEIGQRAAPGTEALANNVAKLKNIKIGETQYWVFPKEAVNGPK
SPPTPGLPSDISLVLDGGTILNNDDPDDSDDLGDIFELDEGDGNLFRRAVSVYITANTCL
QPGLNATRAAKDSGPPQLELYVSTSKTFDRPGPQYKDNSAVIYKPFDGGYVAVNPSADGD
VYIAVAAPNNTRYSGIYNYEIAASIDAPFHGLDNTTSFLYFVDGDSDAALLQTNDTTRES
PDSEIYKQWLALDPPPFTLFAHNMNDSAIVGLQHSFCGLQNNAQISKKQKSLDVGMTARG
IDHKPKEQIYAKGLNSSSVYYGFLAMEGNSTAYGNKVVGGGGKVWKAMNFTTKRENNCAI
VYNLKFCSEVAYAVPSSPELNVSELSDIYDTQAAQLFQNFTYSLQQISCNAPATEQYSLA
TNCSQCADAYKQWLCAVTIPRCQDFSSDLAFLRPRNTGQQFLNGTMLPDDYSGRQNVLTN
SSRNPLIDTKIKPGPYKEVLPCQDLCYSLVRSCPASFGFGCPTGQWLNYSYGQRSANGDI
TCSYLGAAYFLNSGWKSADGVKFIFSFTFVFWALVWGILHWD
>HMPREF1544_03366-t46_1-p1_transcript=HMPREF1544_03366-t46_1_gene=HMPREF1544_03366_organism=Mucor_circinelloides_1006PhL_gene_product=hypothetical protein_transcript_product=hypothetical protein_location=KE123929_163815-167240|_protein_length=837_sequence_SO=supercontig_SO=protein_coding_gene_is_pseudo=false
MLYGFYSNHVYAQSTTTQLTNNQIISSSVAINGYNYYYFSVSATGRLFSKRDLPTIHLST
TICNQPTAPADFHDTVPPLNLYVSTSSSNTLPGPDNSAAVDDSSNGLIKWQSDNQTSEIW
IAVAAPALTGPWAGNFTYEIGVSTTQTLHPLFINNEKNDTTNIPYMILEDTDRNNALFLS
SPVQSSTQNSTLLITSAMPVELSNSLCAARQRTLSHYNVNATTTHRGPTNSIRQQFMVSN
LTQDTLYTAYMLQSAGLVTGMTTPINLSTKIDANCRIIYDLPFCDQVAYSVPTDLDTFAT
SDPWTLANQYDAQAKEKFAPFDTALSQYNCDTTQYSLVRNCTDCYRDYKTWLCAVTIPRC
TDSSASADLSQGTDNVPAAPALRDISTNASRNPWIDDTLKPGEWTELLPCIDLCYHVVQS
CPPFMQFYCPDADLALVQYGYWQNGTASVNGTTFHFDINNPTCNRMGVLTNQPVVIDNGS
GVIKAGFAGEEQPKCFFPSMVGRPKHVRIMAGAVEGDNFIGRKAQELRGLLKIRYPIEHG
IVTDWEDMERIWQYIYTDELKTLSEEHPVLLTEAPLNPRANRDTAAQIFFETFNVPALFT
SIQAVLSLYSSGRTTGIVLDSGDGVTHAVPVYEGFAIPHAIRRVDVAGRDVTEYLQLLLR
KSGYNFHTTAEKEVVRIIKEKTCYIALNPAKEEKETSGKVDDFMLPDGNIIKLGAERFRA
PEILFQPELIGEEYPGIHQVIVDCIGRADLDLRKSLYSNVVLSGGSTLCKGFGERLLSEI
KRLALKDIKIKIYAPPERKYSTWIGGSILASLSTFKKMWVSAEEYQEDPDIIHKKTF
>KAG4034335.1_transcript=MFRU_003g03040_t1_gene=MFRU_003g03040_organism=Monilinia_fructicola_CPMC6_gene_product=FZ domain-containing protein _Source_UniProtKB_TrEMBL_Acc_A0A5M9JVJ8__transcript_product=FZ domain-containing protein _Source_UniProtKB_TrEMBL_Acc_A0A5M9JVJ8__location=RKRL01000003_1153883-1155959|_protein_length=674_sequence_SO=supercontig_SO=protein_coding_gene_is_pseudo=false
MPLPKLSPLQSRLAASLMGSIMLLILYLTFSSSHFAYAADVNSIRPEDHNHERLRDTIML
ELDNEDEDVGPRLDGYEAEFVGFDRSIIGRVASGNDPTPLLNNRVVTTNIEQGHTIPFSF
LNSSLWGALSPQASSLPSPVHRRKRNSESAGNMGEKGLKNSDSEFLEVEDGEQAPPQDGE
THSTLRPRQSSSTSTRTLYITVNTCTQPEAKQANLAAPSQLELYISQSEKNKNPGPGQDE
GLQEIYKLDGGAAMITLNATGDVYIGLSGSNLTENYTGTWNAQIAASIDAPYHYYNSDES
NLVLVDSDRGSALLVTNDLTTDNGSIYDEWVNLTPPFTMFASKTANSSIAGLQYSYCGLE
KKAEIAGTINGGQSTGKIQVSMTTRGEDNYPKQQLYLDGLAPGTSYYGVLAMTGNATALG
RDGVGGGGQVWKAMSFSTISADNCALVYNLSFCDQVAWTVPSNPNTFPNTSVLAEWYDNS
TYESYKYFKKALAQIPCNTTSSAQYSLAQNCTTCDAAYKTWLCSVTIPRCTDFYNDLPWL
QERGMGQPFPNQKMLSPELLSQANSSLAMNGSRNPNIDTVVQPGPYKEILPCDDLCYGIV
RACPAIMNFACPTPGDTGFDQSYGIRRTANESGQVTCNYPGAVHDQSIGSRSAIPQTMVF
GAVTLSTMFMLSGM
>EDP44466.1_transcript=MGL_0948_t1_gene=MGL_0948_organism=Malassezia_globosa_CBS_7966_gene_product=FZ domain-containing protein _Source_UniProtKB_TrEMBL_Acc_A8PVT1__transcript_product=FZ domain-containing protein _Source_UniProtKB_TrEMBL_Acc_A8PVT1__location=AAYY01000003_263379-265289_-__protein_length=636_sequence_SO=supercontig_SO=protein_coding_gene_is_pseudo=false
MISASTGISIPTSVVNKNPKPGHAIALNDSQIVRSNLRINASDGLFYTFNTTKDKSVWIS
LSLCQGPGIPAYNTSDEDLLDRLDKSADEAQHMTLVSMYVSRDKSNPRPGPKTSSSSKYV
VYAQGGWTQISLSKGSDQGVYIGVWPPEDPRNVSGEYVIQMTASTKGSLERVDYVPSLFL
DDTDRENALLTSFNYTSPAPNISLIVLPTQGDFSLSSITYFNSSFCRIFDLWEEMSFLGI
QPFINSSETNRNTLPRVTRGANNQPTALPTPSFENSAKNVSFSTSSNAASNKKRMAALDP
GDVTQLELTAVNTTDTNVTEQVLAQVRKQFHVSGLSPGTNYTAYLVSSKDVGESVQRTLF
PSVKFVTKTAENCKLMYDLDFCPELAYSVPYNPNMSQVLALQALENIITQNYINFTKTLD
TFPCASDKFGLYSSVSTCDDCRRSYQNWLCAVAIPRCTDLVDPEKSAASQNGTELQGLPM
PANVHLYPYIVNRVGSNSSRQAYIDEIFAPGDYGELLPCLLTCEMVTRTCPPVIQWQCPR
WTVTAQRDYGAFADAGSDGYGVGQNGGAGPDGMRFGGAYTRYVAQDAFGHVYCNAMHVDR
LFREASTGAPMRTIMPSWRIWTATLSIYILSALVLG
>EDK38721.2_transcript=PGUG_02819_t1_gene=PGUG_02819_organism=Meyerozyma_guilliermondii_ATCC_6260_gene_product=hypothetical protein_transcript_product=hypothetical protein_location=CH408157_924087-925679|_protein_length=530_sequence_SO=supercontig_SO=protein_coding_gene_is_pseudo=false
MFPVLLFIIFVRLCTGLKHRADSQALDFSDANFFDVGFDLDINEAIEPSGHIDSFLQRVD
RDDKSKGLHEFTPIQNTIGQSQTQYYSFNVNTSSGLGEYYEFLIFLTGNICSQPSNVKEN
ETSLAVYYSFNSSMFSNFEIGQMVLYENGYFQALADVPVAANSESDDSVLYIAVRAPQNT
NTSAIWSYEIGVSQNDLVFQWDDRTWASLVDTDPHSALIVTGNLTTKEDFNASSANATHS
RYSLFIYDYQYRDLFKQLNNSWCAVKNGPALMSTSQFQRSYTTRGGGLQQQFYVEGLNSS
TKYVAYLVSNFGGSKFGGAVYQPFTFETMDEGPCSLLYDLDFCDQVAYSVPMPYGQSKEK
LRDTYDNYAREVYTNFSKAMDQISCETTNDAIFSPVRTCDDCRNSYKNWLCSVMIPRCST
RDIKGYKLREVNNSRSDFINQEIAPSDPYFEILPCVNVCQAIVRDCPADFGFLCPTKNGS
ISLSYYWDDGGEFPTCNYVGDVIATVSAATRAILNWWMIMLMISALIITL
>MELLADRAFT_117395-t26_1-p1_transcript=MELLADRAFT_117395-t26_1_gene=MELLADRAFT_117395_organism=Melampsora_larici-populina_98AG31_gene_product=hypothetical protein_transcript_product=hypothetical protein_location=GL883126_259939-261787_-__protein_length=589_sequence_SO=supercontig_SO=protein_coding_gene_is_pseudo=false
MLNKKNNQILKKKNILKNKNINLIRLLRFNIIFNLIHFSISQSTSTLIEINNLPFLNTTS
ISTSILYHLPPPRTTTTEKETSDLIYITLNLCSPPLSKLNQVQIEYDKILIISNSTVNQS
PNPNHLPTHHKLGSTASSYLGFANLTIINSVGLWIYLRSPTPDDPQAWSIQLAIDHQPIH
QVNSFPAFKVEDTDQTNALLTGSDSSLYQPITDTSPLQIKDFFPFIIKTPSSFPLGLSSS
LCAIQLLNSSSTTELVKVNQIQTSLTNRNLGIDLPSSQNTGIKLDRDFRVSDLVVGQRTQ
YWLQGLSAATNYTAWLFQPGLVINNLQTGKLWPYVNFKTKIANNCRLLRDLSFCPELAYS
VPSPPSISTPDLITFYQSQLIPHLQNFSTVLNTYPCNNDSSGRYSFITGCGDCLKAYTNW
VCGMILPRCTDSPFLMNSSFQDLQDPWIPQLVLNRADLSKSRTPTLLNLTNSPSFSYGEI
PPCIETCDYVAATCPPFFGWKCPSRQSISSAYGYTKYLNSIDLQGGDENGNRMGGFRSTD
RFGNVFCNALGSDLNFDRMGSASDLRFQWLGLVGLIGFHVGVQVLLNLF
>KXX81361.1_transcript=MMYC01_201444_t1_gene=MMYC01_201444_organism=Madurella_mycetomatis_mm55_gene_product=Calcium influx-promoting protein ehs1_transcript_product=Calcium influx-promoting protein ehs1_location=LCTW02000037_46814-48792_-__protein_length=639_sequence_SO=supercontig_SO=protein_coding_gene_is_pseudo=false
MQLSPLQSRLAASVVASCLLLLLYLALFPPHFALAAELEQTLPVALDDFSFSPNPRGRSL
RGPTYEPDFLSFDRSIIGRAPTGFATLTNNEAMPMNVDEGRTQWFVFELPGASGRGTERD
RLDVRGEHNASQERDAGAGAGIAGIAGDEAVRERQEPDLARRQGSRMVYISANTCEQPQP
VNPSRTTIDPPQLTLFVSTSADNQAPGPLADAKSQVMIVFKEGAAMYNFTTDREVYIGIH
APNVPELFSGAYNFRVAASTDGFYYSYNERVDLIWVDSDSQGALLMTRDLMDKADLQLEA
TIMDTQPYVLFAHQEDDRAINGLKYSYCGLQNYAQISAGRNGRATNLAQTGMTKRGPGNL
LKQQFLFNGLVSSTKYTSILARDGNQFSKRQSGTSGGGGEVFSPLAFQTKSSHGNCALIT
DLDFCDQVAYSVPSNPNFGNSTQLAQFYDGFASAMYENFNKSLAQIPCEAPSHQRYSLVS
NCTDCAAAYKDWLCSVTIPRCEDFDNPAPYLQPRAIGQPFPDGSRLNATTLSRFSNITRF
NSSRNPLIDQVIQPGPYKELLPCEDVCYKLVQTCPAAMGFGCPEPGYIGFEGNYARHGRE
LTCNFPGSAHFRSVGGRMVLVDWRFLFGLVMVGGGLLAL
>KOS15839.1_transcript=Malapachy_3482_t1_gene=Malapachy_3482_organism=Malassezia_pachydermatis_CBS_1879_gene_product=calcium channel subunit mid1_transcript_product=calcium channel subunit mid1_location=LGAV01000001_994644-996737_-__protein_length=697_sequence_SO=supercontig_SO=protein_coding_gene_is_pseudo=false
MQRWALVGLMAMLLACMSQVVYSAKPSSTTSSSSQTVSSSSGLVSSSNPFQLPTQSTASF
VRASTGIGPQSSIVPVVASDSAPYVLQDGVTARSELNINATDGLFFSFNATRDVPIWVSL
SLCNGPGIPAYNTSNKTLLNELGLTPFQARVSTLVSVYVSTDAGTQRPGPNHSVLDGQIG
YAQGGWTQIVLEDGSDNGAWIGVWPPADARGMTGSYQVQISASTRGSLESVATQSGLFFD
DTDAESALLTSFNFTSPAPNISLIVLPTEGAFSLTSITYFNSSFCRIFDLWQDMAWRDLQ
PMVNSSETSRGTVNVITRGGSKPSSNLPTSNINDTAGIQPLVPQDNDDDDDDDGDEKRSV
GPLFELAKRQSHAVTNATNTAQVRKQFYVDGLSPGTNYTAYLVSSQNVSGLIHRTLYPAV
KFVTKSTRNCKLMYNLNFCPELAYAVPYNPSMSMSDTLSVLENIVSSNYGNFSATLNTFP
CGSDEFGLYSTVATCDACRQAYQTWLCAVAIPRCTDLMDPSKSAASQNGTELEGLPMPAN
TKLYPYVVNRIGPGSSRQPYIDKLFNPGNYGELLPCIHTCEMVTRSCPPVIQWSCPRWTV
TAQRDYGTFADADAEGMGVGENGGAGPGGLRYGGAPSRYVAQDAFGHVYCNAMNVDRLLR
QASAARRQAQPLAWIALVGWTGIASAVALCLSGMYTI
>EKG19263.1_transcript=MPH_03126_t1_gene=MPH_03126_organism=Macrophomina_phaseolina_MS6_gene_product=unspecified product_transcript_product=unspecified product_location=AHHD01000163_64374-64994|_protein_length=206_sequence_SO=supercontig_SO=protein_coding_gene_is_pseudo=false
MVGGHVSVTVNASSNVYIGIAAPSSMGDGFSGEWQYEVAASIDAPYHEYNFREPADAFVF
LVDSDTTSALFVTDNLTLSDAGDEDYERWMRAGNPFQLFAYSYNMTGIKGMERSYCGLLN
AWNEEPTSQVSGMTTRGLGHKPKEQFYVMGLNGSTPYHAFPVMYGNSTAAGPGVVGGGGQ
VWSPVNFTTKAGEYAPRIGIVNMHGR
>KLU88768.1_transcript=MAPG_07752_t1_gene=MAPG_07752_organism=Magnaporthiopsis_poae_ATCC_64411_gene_product=calcium influx-promoting protein ehs1_transcript_product=calcium influx-promoting protein ehs1_location=GL876972_112147-114945|_protein_length=734_sequence_SO=supercontig_SO=protein_coding_gene_is_pseudo=false
MQLTPLQSRLAASLLASCALILIYLTLFSPNFALAQEILSARPPLPDHDAAVLTLPAADG
LSTHDSDGGADLRVRHTAVQYEPLFAAFGRSIIGRAPPGISALRNNVPEKSEIKPGTNKV
FVFERASIQGREQQHMELRRDPLGGTQEEPSRLTDSGDVAPAASEAEEQANAAVQRRQQG
TRTVYISANTCIQPQPIADATQMEPPQLTLYLSSTSPGSEGVKPGSVDDKGTWHVFTEGA
VMVNVSSSEDVFVQVTAPTIKENAFSGVYNFEVAASVDASYHAYEDRPPGERSSPSSSSA
TDLVWVDSDDSNAVLTTRDLGTQPAGGGGGEQQQRPFVVFANQGNDRSISGVRYSLCGLQ
TYAQIAGIKDGRNSSLVRTSMSAGGSGSATRQQFHLSGLRAGTNYSTILAREARSNSPGG
GGLVFRATNFATRQDQGSSCMLISSLQFCNKVAYSVPANRAKFNSTELANLYDNHVKGVY
ENFKKALAQIQCLTEPTSLYSLARNCQDCDDAYKDWVCAVSIPRCEEFSSTKPWLHARNI
NSPLPDGRNLTNDDLKGLTEKEREMAAYTESRNTFINKEIQPGPYKELLPCDYLCYDLTQ
SCHPKLQFQCPIPTSRHGYNHSYHPNVTTPEGEFMCNFPADSHFARAWSRAAGWPGCLDF
GGVVYPCLSSEGTLHHWKQERLGFQVLMVRMGPACFFGVYKHECFTLHRNSLSGLNQGLD
ENGQMMQVTFDACL
>AYO43493.1_transcript=DNF11_2543_t1_gene=DNF11_2543_organism=Malassezia_restricta_CBS_7877_gene_product=Calcium influx-promoting protein ehs1_transcript_product=Calcium influx-promoting protein ehs1_location=CP033151_625763-627784|_protein_length=673_sequence_SO=chromosome_SO=protein_coding_gene_is_pseudo=false
MAGRRALGWLVAWLIGCAYAASSSHHSSSHTAYRLPTSAKTPYVPLPKHSTNSNISASTG
LASPAPVSSTIPKPDHPYLLQDATPIRSEVKLDATDGVFFQFVAKPETKLWLSLSLCSGP
GIEAYNTSDSDLLKQLDMSPSEAREATLVAMYVATDGRTKNPGPDSGIDSSHTGHALGGW
CEVVVESGSSDTTFIGIWPPKHTRGQTGTYTMQLIASTVGSLESVATTPGLFFDDTDRRN
ALLTSFNYTSPAPNISLIVLPTVGPNSLSSINYFNSSFCRIFDLWEHMGMRGIQPFMNSS
ETSRNTQPRFTRGPDNQPQSIPQPNWNGSVGQAPPGAAIVEDVAMLETVHKLKANSTAWL
QQVRKQFYVQDLEPGSNYTAYLVASEHVGAHVRHTLYPSVKFVTKRTRNCRLLYNVDFCP
ELAYAVPYNPEQSQEHVLRVLHDMISANYGNFSATLSTFPCESTKFGVYSSVATCDDCRR
AYQNWLCAVAIPRCTDLVDPSKSAASQNGSELQGLPMPPNTNMYPYIVNRVGPNSSRQSY
IDELFAPGDYGEILPCLLTCEMVTRSCPPTIRWQCPLWTVTAQRDYGTFADADSTGFGVG
ENGGAGPDHMRFGGAYSTYVAQDAFGHVFCNSMQVDRLFRESSSGAHRRAVPLEAWVVLL
GVGMYMWISAALG
>SHO76181.1_transcript=MSYG_0516_t1_gene=MSYG_0516_organism=Malassezia_sympodialis_ATCC_42132_gene_product=Similar to S.cerevisiae protein MID1 _N-glycosylated integral membrane protein of the ER and plasma membrane_ _Source_UniProtKB_TrEMBL_Acc_A0A1M8A1B0__transcript_product=Similar to S.cerevisiae protein MID1 _N-glycosylated integral membrane protein of the ER and plasma membrane_ _Source_UniProtKB_TrEMBL_Acc_A0A1M8A1B0__location=LT671821_845365-847353_-__protein_length=662_sequence_SO=chromosome_SO=protein_coding_gene_is_pseudo=false
MHAWLRVAVLGACAAMLCAAAASSSSSTQTSSLVTTNAGPSRTNFHLPTHSTASGVSANT
GIAPPLTGSAVPATDGQPYMLKDSVTVRSYLQVGPGAPAPLYYTFARGAGQPVWVSMSLC
NGPGIPAYNTSNATLLDDMDTSAKDLRESTLVGLFVSDRADAQRPGPRSGLSADHVGYAQ
GGWTQVALQKGAAQDVWIGIWPPRDPRGAQGRYEVQLTASTVGSLQDVAAVPGLYFDDSD
RRSALLTSFNYTAPPPNMSLIVLPTDGRFSLTSITYFNSSFCRIFDLWDDMDQANVRPAV
NSSETSRGTLDVLTRIAGGSGPENHGHINDTAGIAPIIDNDLAAPVMLADETRSSPQVRK
QFLVNGLEPGQNYTAYLVSSTNNSGVVHRRLYPAVKFVTKRTENCRLMYNLAFCPELAYA
VPYNPALDVNEALRVLEQVVSSNYGNFSATLDTFPCADDKLGRYSSVSTCEDCRRAYQNW
LCAVAIPRCTDLVDPAESAASQNGTELQGLPMPPNERLLPYIVNRVGPRSSRQAYIDQLF
GAGDYGELLPCLLTCEMVTRSCPPVLRWACPRWTVTAQRDYGTFADADDTGFGVNENGGG
GPGGLRWGGAWSRYVAQDAFGHVYCNPMDVDRLLRQASGAAPRGPPLWTAALAALATILA
VR
>NCU06703-t26_1-p1_transcript=NCU06703-t26_1_gene=NCU06703_organism=Neurospora_crassa_OR74A_gene_product=calcium channel subunit Mid1_transcript_product=calcium channel subunit Mid1_location=CM002240_4334909-4337008|_protein_length=676_sequence_SO=chromosome_SO=protein_coding_gene_is_pseudo=false
MHLGPLHLRFAASFIALSLLVVFNITLFSLDCALAAELEDAPPILLLDDVDSDLDVSQGS
VSDLGSPLDQMYEPEFAAFDRSIIGRDQVRDTNALINNEAFQLNVRQGDTERFVFKLSQL
SERELEVVQLELRDEEHTWEDIDEDEDEDEAEEDEKDENNDDLSGKGLDRDSVDLNLASA
KQKLGKRQQGARRLFLSANTCLQPQAFNATKTTQPPPQLTLYVSTSTDNVEPGPGADSNS
QVSMVFNEGAIMYNFTTTTDVYVGVHAPNVAEIFDKPYNIKIAISTDGYYYSYNVDDDAD
LIWVDSDSQGALLITHNLTDSNDEKEQQRIMNTPPYVMFAQDKSNPSINGVRYSFCGLEQ
NAQIATTKDGKYSNMVQTGMTKRGQGNFPKQQFFFSGLKPSTSYLGILAKTNVTDTGSPN
LVGGGGHVFKATNFQTKSDHGNCNIVLNLTFCDQVAYSVPSNPNFGNASVLAKFYDDYAA
EAWGYFKKALAQVACEAPVTQRYSLTRNCSDCEAAYKDWLCSVTIPRCEDFSNNASYLHP
RAMSQPFPDGERLDNATMSLYAENYGDGKVLGKAFLQSRSSRIDEFIKPGPYKEVLPCDY
LCYRLVQSCPSSMGFGCPLPGQKGFNSSYYIKNETNGEVVCNYPGSAHIFSGSSKDAVSV
GLTIVVLVLVSLLLAC
>NEUDI_89922T0-p1_transcript=NEUDI_89922T0_gene=NEUDI_89922_organism=Neurospora_discreta_FGSC_8579_gene_product=unspecified product_transcript_product=unspecified product_location=NdisFGSC8579_SC001_3008977-3011046|_protein_length=666_sequence_SO=supercontig_SO=protein_coding_gene_is_pseudo=false
MHLGPSHSRLAASCIASSLLAVFCITLFSLNFALAVELEDAPPIMLLDAVEPDLDVSRGS
VSDLGSPLDQMYEPEFAAFDRSILGRSQARDTNALKNNEAFQLNVRQGDTELFVFKLSQL
SEREFDVGSLELRDEDHIWEDKDEAEEEDNDDLNDKGLHTDSGDLDSAYAEQKLGKRQQD
ARRLFISANTCLQPQAFNATKTTQPPPQLTLYVSTSTDNVAPGPGADSNSQVSMVFQEGA
IMYNFTTTTDVYVGIHAPNVTEIFDKPYNMKIAISTYGYYYSYNVDDDADLIWVDSDSQG
ALLITHNLTDSNDEKQQQQIMNSPPYVLFAQDKSDPSINGVKYSFCGLEQYAQIATTKDG
KYSNMVQTGMTKRGQGNFPKQQFFFSGLKPSTSYLGILAKTNVTDRGSPNLVGGGGHVFK
ATNFQTKSDHGNCNIVLNLTFCDQVAYSVPSNPKFGNASVLAKFYDDYAAEAYGYFKKAL
AQVACEAPVTQRYSLTRNCSDCEAAYKDWLCSVTIPRCEDFSNNASYLHPRAMSQPFPDG
EMLDNATMSLYAETYGDGKTLGKAFLQSRSSRIDEFIKPGPYKEVLPCDYLCYRLVQSCP
SSMNFGCPLPGQKGFNSSYYINNETNGEVVCNYPGSAHIFSGSSRDAVSVGLTIVVLVLV
SLLLAC
>QNG16862.1_transcript=GWK60_M03509_t1_gene=GWK60_M03509_organism=Nakaseomyces_glabratus_BG2_gene_product=MID1_transcript_product=MID1_location=CP048242_413712-415487|_protein_length=591_sequence_SO=chromosome_SO=protein_coding_gene_is_pseudo=false
MLLWVLFLYLLASGSAFRFGGNDSWWNRRDLAAGGSEVAVDMQLLDIVNKADGGSTSTSS
DVGASSSAQSNADDTNDDGDDDDGDDDDDDDGEDEPQIINSNLIYEWTPIISKMTPGKVD
NYMFNINPESTGLGFAPSYEILIFLSGNICQQPTNSTDLQIRVYYSFDEKMLSNISLGNF
ETFSNGYLEALQISPVNHTSNGTTLNSKNLYVSVRLWDLINDKEVDKDDPNIKNLTSTEW
DYRLSISENDLVFQWDTRSWIDVLDTDSTSALISTGNVTDDGQIYSNYTIYDPTLYDLYL
YTYDEYQKFLNVSELSLCAIKNGPHLVSSEGASATNPPLEMLQETGLKIQKRIAESSSGI
AEQFYITGLTPNTTYAAFLTKKIGKGQSLSNVGGVLFDAEIFTTQTSDACSLIFGMSFCS
DNAYSVPSSEFTNGNKSDLAIEYDNIASALYSNFSKALQLVPCDADLDARYSPIRTCDDC
ATSYRDWICAVSIPRCSTTESSSYIYRSKTDNRNSYVNKFIKPTEDYYEVLPCIDMCYAI
VRDCPSVFNFKCPDQESEPELLFQSYNIFKQSSPFITCNFIGNASYLKIHK
>EFR00845.1_transcript=MGYG_03851_t1_gene=MGYG_03851_organism=Nannizzia_gypsea_CBS_118893_gene_product=calcium influx-promoting protein ehs1_transcript_product=calcium influx-promoting protein ehs1_location=DS989824_1142883-1144872|_protein_length=641_sequence_SO=supercontig_SO=protein_coding_gene_is_pseudo=false
MPWPKLTPLQSRFAASLAATILLIILYFALSNPHLAYATDVDALILERHGPPDLILIDTH
EQISVQRLDAEDGVDIERRAAPGTEALANNVAKLKNIKIGETQYWVFPKEAVHGPKSPPT
PGLPSDISVILSGGTTTPNNNSGDSEDSDDTDNKLELGSRDTKLSRRSVSVYITANTCLQ
PALNATRAAKDAGPPQLELYVSTSKTFDRPGPQYKDNSAVTHKPFDGGYVAVNPNTDGDV
YIAVSAPSSTRYSGIYNYEIAASIDAPFHGLENRTSFLYFVDGDSDAALLQTNDTTREPP
ESEIYKQWLALDPPPFTLFAHNMNDSAILGLQHSFCGLQNNAQISKKQKSLDVGMTARGM
DHKPKQQIYAQGLNRSSVYYGFLAMEGNSTNYGNKVVGGGGKVWKAMNFTTKTENNCAII
YNLKFCSEVAYAVPSSPDLSVTQLSEIYDTQAKQLFQNFSYSLQQVSCNAPATEQYSLAT
NCTQCAGAYKQWLCAVTIPRCQDFSSDLPFLRPRNTGQQFLNGTVLPDDYSGRLNVLTNS
SRNPLIDSKIKPGPYKEVLPCQDLCHSLVRSCPASFGFGCPTGQWLNYSYGQRSANGDIT
CSYLGAAYFLNSGWKSMDGMKFIFSFTLVFWGLVWGFLHWD
>NEUTE1DRAFT_57146-t26_1-p1_transcript=NEUTE1DRAFT_57146-t26_1_gene=NEUTE1DRAFT_57146_organism=Neurospora_tetrasperma_FGSC_2508_gene_product=hypothetical protein_transcript_product=hypothetical protein_location=GL891302_1867456-1869588_-__protein_length=702_sequence_SO=supercontig_SO=protein_coding_gene_is_pseudo=false
MHLGPLHSRLAASFIAVSLLVVFHITLFSLDCALAAELEDAPPILLLDDVDSDLDVSQGS
VSDLGSPLDQMYEPEFAAFDRSIIGRDQVRDTNTLINNEAFQLNVRQGDTERFVFKLSQL
SERELQVASLELRDEEHTWEDQDEDEDEAKEDEKEEDNDDLSGKGLDRDSVDLNLASAEQ
KLGKRQQGARRLFLSANTCLQPQAFNATKTTQPPPQLTLYVSTSTDNVEPGPGADSNSQV
SMVFNEGAIMYNFTTTTDVYVGVHAPNVAEIFDKPYNIKIAISTDGYYYSYNVDDDADLI
WVDSDSQGALLITHNLTDSNDEKEQQRIMNTPPYVMFAQDKSDPSINGVKYSFCGLEQNA
QIATTKDGKYSNMVQTGMTKRGQGNFPKQQFFFSGLKPSTSYLGILAKTNVTDTGSPNVV
GGGGHVFKATNFQTKSGKLLSRNPGSSQVGTKAQELIQADHGNCNIVLNLTFCDQVAYSV
PSNPNFGNASVLAKFYDDYAAEAYGYFKKALAQVACEAPVTQRYSLTRNCSDCEAAYKDW
LCSVTIPRCEDFSNNASYLHPRAMSQPFPDGERLDNVTMSLYAENYGDGKVLGKAFLQSR
SSRIDEFIKPGPYKEVLPCDYLCYRLVQSCPSSMGFGCPLPGQKGFNSSYYIKNETNGEV
VCNYPGSAHIFSGSSKDAVSVGLTIVVLVLWRCWSFCELGRC
>EPE09730.1_transcript=F503_07506_t1_gene=F503_07506_organism=Ophiostoma_piceae_UAMH_11346_gene_product=Calcium influx-promoting protein ehs1 _Source_UniProtKB_TrEMBL_Acc_S3D8G4__transcript_product=calcium influx-promoting protein ehs1_location=KE148147_2527308-2529320|_protein_length=670_sequence_SO=supercontig_SO=protein_coding_gene_is_pseudo=false
MAFSQSSRSRRLATPGMASALALFLPLLLLSSSPSAFAVASTEADAAILDAASPVEAEGG
TAGAPGFLKNWISSILAEDGDSSGEHEAMYEPDFGIFDRGILGRAPPGVTALANNVPEQL
NVEPNSIQIFMLEKSVVARRHEDDDDDAHHEELRKRSEAGDFEGQNGYEDEDGSTEVRLE
KRARNATRTVYFSANTCIQPQVLSETITAQAPQLTMYLSTSYDSTTPGPTSNSSNQTVHA
FTEGAVMVTLNTTQDIYIGIYAPNMSTTTLSGTYNFQVAASTDECYHSFDNQTDANLIWV
DSDASSSLLITHNLTDSTDADTLTSIMSTPPYVMFAQNAEDRSVNGVRLSYCGLQNYAQI
AATNNGKFTSMVVTGMTRAGQGNLPKQQFYFSGLNSSSNYAGILAALPANGTGIIGQNVA
GGGGKLSRATSFTTKGANVNCEVVYNLTFCNETAYAVPSNPTRFTDATELARVYDDYASN
MFSLFKNALAQIPCEAPDTQRYSLARGCADCEAAYKNWLCSVAIPRCADFNDNSTYLQPR
AIGQPFPDGTFLNPSIASQYPNTSAYNASRNAFIDETIAPGPYKEVLPCDDLCYGLVQSC
PSDIGFTCPLPRHIGFNTSYGQRTEADQNGFVTCNYPGSAHYFSAGPTGPRWSIVAVFAA
TMGSLTVWLL
>KAI1008093.1_transcript=K3495_g135_t1_gene=K3495_g135_organism=Podosphaera_aphanis_DRCT72020_gene_product=unspecified product_transcript_product=unspecified product_location=JAKRRZ010000006_29175-31188_-__protein_length=654_sequence_SO=supercontig_SO=protein_coding_gene_is_pseudo=false
MLLPKLSPLQSRLVASILASITLLLLYYFSSTPIFAYAADVPLKRFTEDHHGTTGSEVAI
AVGGIELGQVRHEAELTGRDGDLSERQAPGIIALSNNAMIPIDVAKGQLISFIFTETVRG
IEGAATLPIPPMQPSQINFFGADGQRGAARDAAGRAGAAADAHDGRTPLRHVYVTVTTCQ
QPQPMASNTAVPQLQLFVSQSPDNMFPGPSQNENLQEMVELRGGYALLTLTTTDDVYIGV
YARNESTYAGAYHAQVAASIDAPYHSSEEGSNSSLFVADRDSSSALLYTDPFMMDATNET
VLDEWMSAPPPFTIFVIETPDLLQTGIHNSFCGLKNHVSSTGAQSKVKDKIRNVVTGITR
YGHSNLPRQQFFIDGLNRHQTYTVVLAINGNPTDTVSQAVVAGGGRVFTPIRFSTLADEN
CKVIYNLSFCDQVAYSVPWNPNKFPELSSLAAFYDNGSRAIYENFEKVLAQIPCETTPSS
QYSLVRTCDDCAQAYKAWLCAVNIPRCTDIAADMPWLQPRAIEQAFPNGSVVPSADLGFP
SASTAEKYSRNTNIDLFVSPGPYKEVLPCQELCHSLVASCPAVLGFNCPRVGQIGFNTSY
SQMPVGWTDDQGRNSNITCNFPGMMYFSGARPRAFSWTGSVAAATMTILTISVA
>XP_018001605.1_transcript=AB675_9389_t1_gene=AB675_9389_organism=Phialophora_attinorum_CBS_131958_gene_product=Calcium influx-promoting protein ehs1_transcript_product=Calcium influx-promoting protein ehs1_location=LFJN01000009_969475-971322_-__protein_length=615_sequence_SO=supercontig_SO=protein_coding_gene_is_pseudo=false
MYLPKFTPVQSRFAASVGATIFLLFLLYSLNHPAVAYAEATGATRPEAGPNILGRQEEGQ
TPLVLGNNAPMSQPIVAGQIQFWRVDKNTIDGPAGRQGLQLPSSTGDNSSAPAADDEERE
GLRKRQAGKTIYITVTTCGQPVYNGSESESDEAVPPQLSVYASQSPDNTRPGPDSDDEQE
SVVLDGGYGLIELDDDETVMIGVSAPNTTLFTGEWNYQIAVSIDAPFHRSLSQTPNLHFV
DADTRAALLITDDLTTAQSNESSFADWMALDPPPYGMFVYPASLRSIGGVQNSYCGLRML
QGGLFTNLENSVNQNIAVTTDRGLGGKPKEQFYVTGLNASSEYVGILAQQPRLANASLSS
DIGSGGTVWRSVQFSTKSMDNCALMYNLTFCSEVAYAVPTNPERFSTRDGLPELAQIYDN
YAQSMYQYFNYSLQQIPCNTSETSAYSLVRDCDSCARAYKTWLCAVTIPRCEDYTNPAAW
LKPRNVGQPFPNGSTTSIVPGFAESQQILAQAVATNSSRSLVIDEQISPGPYKEVLPCKD
LCYDLVQSCPAALQFSCPTPGKGLEDSYGERSDNSGNLSCSYLGAAFFLSASPTIHVPWG
LFALATLSALLLLFA
>OAD70369.1_transcript=PHYBLDRAFT_148909_t1_gene=PHYBLDRAFT_148909_organism=Phycomyces_blakesleeanus_NRRL_1555_-__gene_product=Stretch-activated cation channel Mid1 _Source_UniProtKB_TrEMBL_Acc_A0A167LG10__transcript_product=Stretch-activated cation channel Mid1 _Source_UniProtKB_TrEMBL_Acc_A0A167LG10__location=KV440989_972884-974560|_protein_length=510_sequence_SO=supercontig_SO=protein_coding_gene_is_pseudo=false
MLILVLGLLLSLFSSNVFAQAPITIQLNNSQIISLSIDSGDLQHFYFPVETATILALSTI
HDSFTKRDISPIYLTLTSCSQPTPPDNYQGQVPSLDVFLSLSNDNTLPGPSNGIPVNGSF
GGRTSWEGDSTFPKVWIGVVAPTLNDHWTGSWTFEIGISTQQWMHPPLLTGSLGEPAMVL
DDTDTTHALFLTSPYESSTAPNVSLLLAGHVPTELMYSLCAIKPYQITNFSLNTTLTSRG
PSVAARQQLYVSGLTGDAVYIAYLLETQNGQMTFGPPIEIQTKSPGKHTHVYPENKDRLT
SPRVPVGATIGLDTSEIASNYDTQAKATFDPFGTALSQFNCEKTQYSLVRNCNDCYMDYK
RWLCSVTIPRCTSALSSVPGTQASGQFPAVSVRSIPTNRSRNPWIDQNMTPGPWVELLPC
IDLCYRVVQSCPPFLQFNCPIGDLAMYQYGYWQNGELSANDTTFTYDVNHPTCNRNGLDT
TLLVISEAINIKVSGSLAFIGLFWMIWWNI
>PABG_05549-t30_1-p1_transcript=PABG_05549-t30_1_gene=PABG_05549_organism=Paracoccidioides_brasiliensis_Pb03_gene_product=hypothetical protein_transcript_product=hypothetical protein_location=KN305539_519473-521456_-__protein_length=633_sequence_SO=supercontig_SO=protein_coding_gene_is_pseudo=false
MPCPKLSPLQSRFVASLAATLFILILYFILSNPSFAYAIEVDSIKHKDHNHPITLELELS
LDFDTPPLGNSQIQASKLNLGGVSAIIMRRAPDGLVALANNAPEKRELEPGETLYFKFPK
AALAGPKSGPPAGLPGGNGVEFLDGLSVDNDELELRDNDLAKRATKVYISANTCSQPVFN
SATRRDPDPGPPQLQLYVSTTEEIQQPGPDVNSPDLNVFTFDGGYVNATFDVEDDIYMGV
SAPKNESYSGKYKFEIAASIDQPFHEAEPNVPYLFFVDGDSGAALLQTSDITQANPDDEI
YKKWMSLDPPPFIMFAHNMNDTSILGLQKSFCGLKNNAQIRKDGDNVQVSMTNRGINRKP
KEQFYIQGLNSSSFYYGFLAMEGNSTHSGRGVVGGGGKVWRPVNFNTKSENNCAILYNLD
FCSDVAYAVPSNPSLTSDDLAKFYDTHAVNLYKNFTRSLAQIPCNTSAKSQYSLTRNCTH
CAAAYKQWLCAVTIPRCADYSSNLPFLLPRNTAQQFTNGTSIELDNPLRQTVLSNSSRNP
LIDEQIKPGPYKEVLPCQDLCYELVQSCPAALGFSCPIDTWLNGSYGTRSVDGDITCSYL
GAAYFLNGAGFLRAGFKFILWGVLGFWVLFWML
>AGR57_15022T0-p1_transcript=AGR57_15022T0_gene=AGR57_15022_organism=Phanerochaete_chrysosporium_RP-78_gene_product=hypothetical protein_transcript_product=hypothetical protein_location=PchrRP-78_SC026_100617-102196_-__protein_length=471_sequence_SO=supercontig_SO=protein_coding_gene_is_pseudo=false
MLPFPLIFLLHAHLVHTQTTTRLSLNSVYSSPATAHGAAPTLLALPATPRAAVSVALCGS
ASGSAPRFFLSNNSDVTHPGADDAGHDGVWELVVGGDGYGWWTGALRDGGVLTVQGAGQV
PFEVGVSPDDAMHNVTDTFPLLGDSTNNQALLFSPPLVPAPPPDVPTYPNYTLPPANLSL
PSAPTLPINASVFVAPTSALAAAALPLTGCGLRAAAGAGAVKGSILLDDRSSADDGLWLK
DSAGWRWQWLLNGLQPQTNYTAYVVLNDTKVTQPINFVTKSATFACPLVHSLPYCPSIAY
AVPIGGATGPAGAHTARTLPASVTAPLLEVLSNFTTSLLTFPCGRDEYSPLVSCADCQAA
YRAWLCAIWFPRCAEAVDAPVPAPGGDTGAQAQVPLKPTSALAPQAASAVPRSPGLPPFA
QPMGFACPVPRFNAAASYGVGFIDSGAEGVQGHGVTGVAQDRWGNVWCNAG
>ELR10377.1_transcript=GMDG_00790_t1_gene=GMDG_00790_organism=Pseudogymnoascus_destructans_20631-21_gene_product=unspecified product_transcript_product=unspecified product_location=GL573177_30456-31664|_protein_length=402_sequence_SO=supercontig_SO=protein_coding_gene_is_pseudo=false
MLKPSPLLRPRLLPSMIATGLVALFFFTIFAGNLADAAELDSTLPDDHNHERLLDPFVSA
RGEGDGEDMIYQAEFSGGREELHARQLPMAYEIPNNIARPYNLNQGETLYFVFLNQSIWG
PHAPAGSGSTGLPSVGLSRRWEDEGEGDEQGAFNTADGKDEESSITRSVYITLNTCLQPS
NAKGDSGPKGPPPQVTMYVGENQTTLGASKPADGQRIIAAEFGFADLTFDASKNLYIAVT
GPNATEYEGIYSVEVGVSIDAPFHAYSGDATDLFFIDSDSSSALLATKNLTLDNSSTPVY
QQWMQLSPPPYVIFANNQNQTWIQGVSRSYCGLENYAQIAGTQKGLRTDMVKTIMTNVTL
GTHPKQQFYFHGLNASSQYYGILALPRNATDAPGGGGAFGRL
>XP_014537023.1_transcript=PDIP_22500_t1_gene=PDIP_22500_organism=Penicillium_digitatum_Pd1_gene_product=Calcium channel subunit Mid1_transcript_product=Calcium channel subunit Mid1_location=JH993645_214357-216298|_protein_length=625_sequence_SO=supercontig_SO=protein_coding_gene_is_pseudo=false
MRRQYNALQCYLTATISAIFLLFALAYDSAAYADAYKGPDTENILNIRGAVIKDGTGLTL
ALDSFSGLEFRDSVDGDDESNGLDLVPRYPNSAKALGNNQFAEPSALEIGGVHWFYLPKT
VVNGKHGTAGSGLPAYVNAAGEDDDDLNNELRKRDRDLSKRATTTVYLSLTTCQKPYTNK
TNSPGGFPQLQLYVSNSEKLQQPGPGKDDSLQDIHTAIGGYVGITVDTDSDVYIGVAAPN
STEYTGSYTYQIAASIDALFHNIVDDTPNLFFIDADVSAALLVTNNLTQSAKNSTNYKQW
MDLVPPYTMFAHNINDTVLQGLEKSFCALDALSQVGRISSSTEVGMTNRGLGNKPKEQFY
ITGLNQSSSYSGLLAMVGNSTASGNGIIGGGGTVWQPMNFTTKTDNNCAVLFNLSFCSEV
AYAVPSNPKLNVDKLRTIYDDYAAAFYQNFTYSLQQVQCKTNEESMFSLAVDCDDCAKAY
KQWLCGVTIPRCADFSNNAGYLAVRNAGQSFINGSSLPNDSPYRQSVASNTSRNSIIDEQ
IMPGPYKEILPCQDICHTLVKDCPSALGFGCPQGAWMNSSYGYRNSDGIITCSYLGAVYY
LSLGMRLGPWGWVFSLVVMGVLYLL
>KGO46001.1_transcript=PEXP_016430_t1_gene=PEXP_016430_organism=Penicillium_expansum_d1_gene_product=Short-chain dehydrogenase_reductase SDR_transcript_product=Short-chain dehydrogenase_reductase SDR_location=JQFY01000068_43368-46494|_protein_length=903_sequence_SO=supercontig_SO=protein_coding_gene_is_pseudo=false
MRRQYNALQCYLTATISAIFLFFALACDSVAYADALDGPDTENTLNLPGVVISDGAGLPF
ALDSFNGLELRDSVDEDGESNGLDLVRRYPNAAKALGNNQFAEPGALAIGGVHWFYLPKS
VVNGKHDTAGPGLPAYINATEADDGDPSNELRKRDRDFSKRATTTVYLSLTTCQKPYTNK
TNSQGGFPQLQLYVSTSEELQQPGPGKDDSLQDIYTAAGGYVGITVDTDSDVFLGVAAPN
STEYTGSYTYQIAASIDAFFHNIVDDTPNLFFIDADVSAALLVTNNLTQSAKNSTNYKQW
MNIVPPYTMFAHNINDTVLEGLEKSFCALDTLSQVGRISSSTEVGMTNRGLGNKPKEQFY
ITGLNQSSSYSGLLAMVGNSTASGNGIIGGGGQVWQPMNFTTKTDDNCAVLFNLTFCSEV
AYAVPSNPKLSVDKLRTIYDDYATAFYQNFTYSLQQVQCETNEESMFSLAVDCEDCAKAY
KQWLCGVTIPRCADYSNTASYLAVRNAGQAFINGSSLPDDSPYRQSVASNTSRNAIIDEQ
IMPGPYKEILPCQDICHTLVKNCPSALGFGCPEGAWMNSSYGYRNSDGIITCSYLGAVYY
LSLGLNYSISTIIAMEFGLPPTTFRTGATALITGAASGIGLAIAQRCYSHGMNLILLDNN
AAALSQATAKFPSDGRNTTTLSHILDVSSFEAWKQLVPKIESLFPEGIDFLVLNAGAGIA
PAGDKGMWEDPTYFDRTFAINTMGYTNGIVAVLKMVTKNKDAARAIVMTGSKQGITNPPS
NPAYNASKAAVRSIAEHLSFDLDKVAPNVSVHLLIPGWTYTGFHTGSFKEKPAGAWTSEQ
VVDFMVEKMAEKKFYILCPDNEVSEEIDRKRMLWATSDILEGRPPLSRWREEWKEQAKRE
IEG
>EME85774.1_transcript=MYCFIDRAFT_150821_t1_gene=MYCFIDRAFT_150821_organism=Pseudocercospora_fijiensis_CIRAD86_gene_product=FZ domain-containing protein _Source_UniProtKB_TrEMBL_Acc_M3A3W0__transcript_product=FZ domain-containing protein _Source_UniProtKB_TrEMBL_Acc_M3A3W0__location=KB446556_2409347-2411347|_protein_length=666_sequence_SO=supercontig_SO=protein_coding_gene_is_pseudo=false
MLFQCPKLTPIQTRLLASAAALALLGLIFWSLSNPHFAYAAELPADGSGGVRDGGDHNWH
RIEEALALNVELDALDNGHAEQEKKPRKRAEADSQIQGNNIASPYTVSAGNQTLLMYPNR
YLTGNHTAKGKGLPSDIEKSKRATKVKHSELRKRQDSDSDRTIYISANTCTQPVWNGSEP
QTEAPPQLTLYVSTSSGNTDLGPNAGNESQSVYPFVNGFVNASVDNASGDWYMAVSGPSL
PDGFSGSWTYRLAVSIDDYFYAAEMGDPFLFQVDTDSDSALLVTDNLTQADASDPLYTEW
MDLGAPFIMFAVNNNLSGMMGLESSFCGLQTFASDNHQIQAKQDDMGGNTTNVQMGMITR
GLGHKPKEQFLVNALNSSSSYHAFLAMDGNSTATGDGVVGGGGKVWAPVPFSTKSDGNCQ
LLFNLTFCDEVAYAVPANPSNEEVSSFEALQNFYEDYTTRWYAPFNRTLAQVACNTTSDA
QYSLARNCTECAAAYKEWLCAVSIPRCEDFSNQAPYLQPRNVGQKFYNNDSMLDSDFLLS
NYVPMTKAPTLEGSIAYQQTYNWSFATNRSRNQMIDEVIRPGPYKEVLPCEDLCYSLMQS
CPASIQFACPYPGRGLEVSYGKRSTSGLTCSYLGAVYYFNDASGPLRSVGVALVVAGMVG
LGLVLM
>PGTG_10007-t26_1-p1_transcript=PGTG_10007-t26_1_gene=PGTG_10007_organism=Puccinia_graminis_f._sp._tritici_CRL_75-36-700-3_gene_product=hypothetical protein_transcript_product=hypothetical protein_location=DS178284_926512-928328|_protein_length=570_sequence_SO=supercontig_SO=protein_coding_gene_is_pseudo=false
MFLISIISIICSFDHVQPQSTPAQLRSPSVTNFSLSDPLLFYVPPQDTPSLNHISLNLCS
APSSQPIDYQFNNILIVSNSSDNKTPSPDKLPARSKTSILSHQSSAGDYSDLRAGIASVS
LVNSVGLWISIQPPNPAQSWSFQLGVSNQTPLHASNNFPALKLDDTDGSNALLTAADSSV
FLPVTAKNPPSTQEFVPIILPTPDNLQLGLAGSLCYLQSIIANQSSESKTQLERISITPS
LTSRTTGVGSFSSQPTGNATDHDYRISDQAAGLRTQYLINNLIPALNYSAWFFQPGPLVD
NVQTGRLWPYINFRTKSSKNCRLVHDLPFCPSVAYAVPASTSQSTTSLVEMYNRTVSEHL
ANFRTVVSTYPCNNDTSGRYSFVTGCGDCLRAYTDWVCGMTMPRCTDPPSPPAPSTPTIQ
QSMDSQMVFTRTEPNNSRTPTLTEKSVYPYAELPPCGSLCTLVAATCPPLIGWNCPLPGV
TSNFSYRDPRTLGPLDLAGGQQSLNGFGGERAQDRFGNVFCNALESDIVYARMGSANRIL
NPSSASALLIIITSHLLASFLSGIPFLPFL
>AWU73482.1_transcript=C5L36_0A00900_t1_gene=C5L36_0A00900_organism=Pichia_kudriavzevii_strain_CBS573_gene_product=unspecified product_transcript_product=unspecified product_location=CP028773_192583-194205|_protein_length=540_sequence_SO=chromosome_SO=protein_coding_gene_is_pseudo=false
MMAHMLNHWTLIFLLFNSFFTLAVELGNLSGSSLNTLFSATIDHNIDDEYKSTDIVNSYI
LAESVPVKDNIPYGSMLGYRFKPNMSAEFTHSYQIIIYLSASLCQLPVNWNTSISNNGLT
LYYTFNETIANNTDFKNMEKVDFQGGYASAIAETEIISTDSDYMLYLMIQPQQCNNCTAE
DIWVYEFAASQRKVMFLYDTEPRISVLDVDYEAAIFQTGDIPFGQNSSYSLYLFKDEYPI
PIGLNQSWCAISENQQYDKKISVNESLVSSLKNAFVVSDLDIAKTYTGVLVITNDIIPYG
GGIFEPFVFTMSKTRSCKLAYGLEFCDEVAYAVPISESYLYGKESWSEFVSSYDNYSESL
YQPFEYALQQVACDTELDARYSPIRTCNDCKYSYKQWLCAVTIPRCVSSLNSGVFNLNYT
AEQGRNEYIAEHIKPPLPYSEILPCLNVCQAIVRDCPADFGFGCPKTPELVQLSYGDQEL
LKGNSDADDTDDDESNAIAELVRETLSDGSIQTYRLCNYLGVSNIYTSSSSAEATSSAST
>CBX97035.1_transcript=LEMA_P101660.1_t1_gene=LEMA_P101660.1_organism=Plenodomus_lingam_JN3_gene_product=Calcium channel subunit Mid1 _Source_UniProtKB_TrEMBL_Acc_E5A0H5__transcript_product=Calcium channel subunit Mid1 _Source_UniProtKB_TrEMBL_Acc_E5A0H5__location=FP929130_964422-966481|_protein_length=667_sequence_SO=supercontig_SO=protein_coding_gene_is_pseudo=false
MPPPKHTRLQSRLLAYVAITLVCLAPPWTSRAPRSFFAHAADVATPIDFGGYPGQPILPG
LEGAELALVQDDGDSTGEQRDGYAPDFAYLDRSLIGRQEAQVDRLVLDQKLGKDITKGVT
MHFVLEKSQLRLKRSVDTPMEALEASGMENVSEGALQDDADDSLRDELHKRQAATSLVSI
TATTCNQPMPVDNFMPQSHPQLVMYVSNSTRNQRPGPDSTNGLVTNITGVIFDSGYARFD
FNATGDLYIGISAPVLKDEEWFGSWHFEIAASVYGPYHSYDNSTPFLFMVDTDSDSTLFV
TNDIAMPNDTTSLDTWRQQNPFVMYAFEAGEWTIISGIEHSYCALAEKFNSNSTKEFTIQ
TNVTTKFGEGHLPRSQFNVQGLDRDKLYNGFVVVTETNVTSSLDSVGVVKAGGKVFQPFQ
WKTKAHDSCQVLFNLEFCDEVAHAVPSSPKYRNDDAGLAAIYDEKAREYYANFSKSLSQV
ACETAGESQYSLAKTCTDCARDYKNWLCTVLVPRCEDYTAPGDWLQLRRINELLPNQTVT
INGNITLRGDNTTLAFNETYRDRFAYSQSRHPFIDELIQPGPYKELKPCEDLCFDIVKSC
PAQLGFVCPNSPARELTYGQRDVDALKCSYPGAVVKLNVKAGASLLSRDVGKVWIAAVCT
ALFLLVA
>PAAG_07367-t30_1-p1_transcript=PAAG_07367-t30_1_gene=PAAG_07367_organism=Paracoccidioides_lutzii_Pb01_gene_product=hypothetical protein_transcript_product=hypothetical protein_location=KN294014_458593-460574_-__protein_length=633_sequence_SO=supercontig_SO=protein_coding_gene_is_pseudo=false
MPCPKLSPLQSRFVASLAATLFILILYFILSNPSFAYAIGVDSITHEDHNHPISLELKLS
IDFDTPSPGNSQIPASKLNLGGVSAIIMRRAPDGLVALANNAPEERELEPGETLYFRFPK
AALAGPKSGPPAGLPGGNGVEFLDGLSVDNDELELRDNDLAKRATKVYISANTCSQPVFN
NATRRDPDPGPPQLQLYVSTTEEIQQPGPDVNSPDLNVFTFDDGYVNATFDVEDDIYMGV
SAPKNESYSGKYKFEIAASIDQSFHEAEPNVPYLFFVDGDSGAALLQTSDITQANPDDEI
YKKWMSLDPPPFIMFAHNMNDTSILGLQKSFCGLKNNAQIRKDGDNVQVSMTNRGINRKP
KEQFYIRGLNSSSFYYGFLAMEGNSTHSGSGVVGGGGKVWRPVNFNTKSENNCAILYNLD
FCSDVAYAVPSNPSLTSDDLAKFYDTHAVNLYKNFTRSLAQIPCNTSAKSQYSLARNCTH
CAAAYKQWLCAVTIPRCADYSSNLPFLLPRNTAQKFTNGTSIELDNPLRQTVLSNSSRNP
LIDEQIKPGPYKEVLPCQDLCYELVQSCPAALGFSCPVDTWLNGSYGTRSVDGDITCSYL
GAAYFLNGAGFLREGFMFIFWGVLGFWVVFWML
>QRC96795.1_transcript=JI435_016880_t1_gene=JI435_016880_organism=Parastagonospora_nodorum_SN15_gene_product=Stretch-activated cation channel Mid1 _Source_UniProtKB_TrEMBL_Acc_Q0V2S6__transcript_product=Stretch-activated cation channel Mid1 _Source_UniProtKB_TrEMBL_Acc_Q0V2S6__location=CP069028_2014933-2016963|_protein_length=657_sequence_SO=chromosome_SO=protein_coding_gene_is_pseudo=false
MLLSRSTRAQSSLLSFIVALQVLLIASPASQSGLVHATDLPPASAIDPISQPILQAGSAA
HLVTEDGESRGDGNAGYAPEFDYFDRNLRGRQEPQQSTTTELKENERKALDISPGTTAFF
VLKQGQSRLVRMEESDLEALEARGTDNTSDDLVANTEEGLAGDNADDQLEKRQAASSIWV
SANTCRQPNPPPLDQVEKSNNNPQLVMYISTSSRNQRPGPTSTDDLATPPMGLLFENGFA
SYALQANSDVYIGVSAPNLDNGWFGSWNFELAVSSNGFYHSYDGADPFLYMIDTDSDSAL
FITYNLSEANVNDTDKWMRDNPFKMYAFEDESITNITGLERSMCAVQYYNQSTNVTMETS
ITTKFGGDLPKAQFHLQGLKAGKKYNGFLAVGGQQDVLQLPGNTTVRGGGMVFQQFDFTT
KADDNCQVIFDLEFCDSVAYAVPSNPDYKDDDNKLKALYDDQAKAYYRNFSNSIAQVACD
TYAEAQYSLARTCRDCERDYKNWLCSVLIPRCEDWNATGDFLQERNVNMLLPDGGVTFEG
NVSAEMNATKRDRLGFNSTRNPGIDKVTPLGPYKEMKPCEDLCFDIVRSCPAQLGFACPN
NPARGLTYGKRDPDDKELRCNFPGAVVKLNILGGAGAVGARMGLVVGVVMMVVMSSW
>KAI5819918.1_transcript=BZA77DRAFT_302551_t1_gene=BZA77DRAFT_302551_organism=Pyronema_omphalodes_CBS_100304_gene_product=stretch-activated Ca2_-permeable channel component-domain-containing protein_transcript_product=stretch-activated Ca2_-permeable channel component-domain-containing protein_location=JAJJXM010000005_304780-306636_-__protein_length=618_sequence_SO=supercontig_SO=protein_coding_gene_is_pseudo=false
MTIASIPPLWRRRRKEHTIALILYTFILALLTPWNGDRSFSLAITAEPQVGQVLFSGADS
FGFGGQIDTSLEKRASFTRDEKNGQVEAQNLNWGDNYVHRLPATEIASSKTKTVHITFNT
CLQPTSNNTESSDLQPPQLIVYVSNSTSNKSPGPGVQGKPQFAIPIDAGFGSLTIQSAGD
IWVGVHAAALPDKDRALWGSQPWNYELAMSTGKPYHGYRDNQFLYLVDTDDNSALLVTGN
MTDNAAEDGGLNETDDAAFENPDYHPYTVYAQNRNVTSPFKGLEKSYCAVRQLASIRPGN
SQTSMTTRGLGNYHKQQFHLLELNRSTEYWAYLARSRNSSKSDTSGILWRPLKAITKTDG
NCAIIYDLPFCSEVAYAVPSNPTVFGSKELTKFYDDAAQSWWQNFSYSLQQIQCNASSSA
QYSLVRNCDDCAAAYKNWLCAVTIPRCMDYSSPLSYLAERGSNKLFWNATAKGWQKHPWE
PVMTDQEVQNWKDTGGWLSDPALHASNNETLAKVPSRNKKIDEVVRPGAYREVRPCKDLC
WTLVQSCPATMGFSCPRDGSWGKEMSYGERDPGGDVTCSYLGAVYALSGGMRSMGSERWM
WLVSVAAFVATLVVASIL
>MGG_12128-t26_1-p1_transcript=MGG_12128-t26_1_gene=MGG_12128_organism=Pyricularia_oryzae_70-15_gene_product=calcium influx-promoting protein ehs1_transcript_product=calcium influx-promoting protein ehs1_location=CM001236_2270836-2272739_-__protein_length=608_sequence_SO=chromosome_SO=protein_coding_gene_is_pseudo=false
MRLTFIQSRLAASLGVAASLLPLHLAFAQELSGEGRDTHNDALKPRLAPGYEPVFSSIDR
TIIGRAPAGVTPLDNNIPRRLELQPGSTQFLVFERPGEVRTELRRDIGGTQDLPQENGLF
EDAAASSGDLDRRQAPTRSVYISATTCQQPQVKADATAPEIPQLTLFISTKNLRDLTQNG
NSSDPNMTWRIFDEGAAMFNITTSENVFVGIQAPALPNTISGSWGFEVAASTDQPYHGHS
SIETRDLMWMDSDASGALMVTRTASGLSEGDQGPYELFASRADGKNRTLSGIRNSYCGLQ
NYAEISATKGGEQSVLVRSSLVKRATGNMAKQQFHLTGLQAGTVYDGIIATKQRANLPGG
GGLVFRSTQFTTRQVENSSCMLVSGLAFCDKVAYKVPANTTAFPNPEALGKAYDDQAKEI
YDSFEIQIAQVQCETENAQIYSLARTCDDCRAAYKDWLCSVSIPRCEEVTENKGWLHNRN
FDNSDGQLETFEASSRNSFVNEAIVPRPYKELLPCDELCYDLVQSCPNSMGFVCPTPQSK
YGFNHSYHIREQDEASGEFKCNFPDNAHFIGVRKSAAGTFRALAGSDRFLSHSVVMYGIV
TALGLALM
>XP_036625705.1_transcript=PC9H_002421_t1_gene=PC9H_002421_organism=Pleurotus_ostreatus_PC9_gene_product=stretch-activated cation channel mid1_transcript_product=stretch-activated cation channel mid1_location=JACETU010000011_334570-336112|_protein_length=482_sequence_SO=supercontig_SO=protein_coding_gene_is_pseudo=false
MLPEALLLLLHSSIVYAQSRQQLLLNNVARIATLNQPFFVIPSVATQATVSVALCAAGSS
PRFFVSNSSTSDSPGSSGGPNVFEIPLDEGQGSWTGGFPNGGVLGVENVGQASFEVGLSD
NGTLHERMSSPPMLGDTTSNQAIIFSHVFSNFSLDEPSYPNYTLPSANAPAPTPPDTTKL
NFTMFLSPTSTLPDIPKTGCALRAQTSAGRIDREVPWLKDDEGWRHQWFLTGLTPSTNYT
AYVVQEGTRVSGPIMFSTKSASFSCPLVASLPFCPGIAYPVPLPPPPAAASFYDASTIPD
AISAPLISGLANFTASLLTFACGKDYYSPLASCADCQREYRKWLCTISFPRCSEPNPGDP
ASFTRVPASPGATGLGARPTLGGPQQVFSALLPQPTSATPRNPNFPSLGREWTMLLPCLE
TCYAVDRACPNFLGFRCPLRRFNAAATYGVGYIDTGDHDGKQGTGVTGASQDRWGNTWCN
AG
>TLS27351.1_transcript=PpBr36_04477_t1_gene=PpBr36_04477_organism=Pyricularia_pennisetigena_Br36_gene_product=unspecified product_transcript_product=unspecified product_location=CM014989_2222297-2228841|_protein_length=730_sequence_SO=chromosome_SO=protein_coding_gene_is_pseudo=false
MSSPQDRAQYYIGQLDRELSKYPALNNLERTTGVPKAYAVVGVAVLYFFLIVFNLGGQLL
TNIAGFGIPAYYSLDALFSANKEDDTQWLTYWVVFAMFTVVESLVSVVYWFPFYYMFKFV
FLLWLSLPAFKGADIIFRSFLAPTLSRYFVHSRPASSNLRAKADSAGKAELELQPGSTQF
LVFERPGEVRTELRRDLGGTQDFPQENSLPLDGTASSGELERRQAPTRSIYISATTCQQP
QAKADATAPEIPQLTLFISTNNPREITQNGNSSDPNMTWRIFDEGAAMFNITTSENVFVG
IQAPALPNTISGSWGVEVAASTDKPYHGYSSIETRDLMWMDSDASGALMVTRTASGLSEG
DDQGPYELFASRADGKNRSLSGIRNSYCGLQNYAEISAKKGGAQSVMVKSSLVKRATGNM
TKQQFHLTGLQSGTAYDGIIATKQRANSPGGGGLVFRSTQFTTRQVENSSCMLVSGLSFC
NKVAYKVPANTTAFPSPEALGKAYDDQAKEIYDNFEIQIAQVQCETENAQIYSLARTCDD
CREAYKDWLCSVSIPRCEEVSESKEWLHKRNFDNSDGQLETFEASSRNSFVNEQIVPRPY
KELLPCDELCYDLVQSCPHSLGFVCPTPLSKYGFNHSYHIREQDGPSGEFKCNFPDNAHF
IEVRKSAAEQRRRNAKFIKDQEARRGKSESDIKTRGKEIQKSPISPIWLGLLGFVIFGGL
VFEVLSRFFL
>CAP85418_RNA-p1_transcript=CAP85418_RNA_gene=PCH_Pc20g00890_organism=Penicillium_rubens_Wisconsin_54-1255_gene_product=unspecified product_transcript_product=unspecified product_location=Pc00c20_195772-197711|_protein_length=628_sequence_SO=supercontig_SO=protein_coding_gene_is_pseudo=false
MRRHYNALQCYITATISAIFLLFALTCDSVAYAYSDAPNGPDTESTLNLRGVVTSDGAGL
PFALDSFNGLELRESVEEDGESNGLELVRRNPNAAKALGNNQFEAPDLEIGAVHWFYLPK
TVVNGKHDPKGAGLPAYMNATEGDNDANDSASELRKRDEDFSKRALTTVYLSLTTCKKPH
TNKTDSQGGFPQLQVYVSNSEKLQQPGPGKDDSQQDIHTAVGGYVGITIDTDSDVFIGVA
APNSTDYTGSYTYQIAASIDDFFHNIVDNDPNLFFVDADVSAALLVTNNLTQSAENSTNY
QQWMNIVPPYTMFAHNINDTALQGLEKSFCALDTLSQVGRISNSTEVGMTNRGLGNKPKE
QFYVTGLNRSSSYSGLLAMVGNSTASGNGIVGGGGKVWQPMNFTTKADDNCAVLFNLTFC
SEVAYAVPSNPKISVDKLRTIYDDHAAAFYQNFTYSLQQVQCKTNEESMFSLAVNCSDCE
RSYKQWLCSVTIPRCADYSSNATYLAVRNAGQPFINGSSLPDDSPYRQSVASNTSRNSII
DEKIKPGPYKEVLPCQDICHTLVKDCPSALGFGCPEGAWMNASYGYRNLDGIITCSYLGA
VYYLSLGTRLGAWHWVFSLVVMGVMYLL
>KNZ63100.1_transcript=VP01_1189g4_t1_gene=VP01_1189g4_organism=Puccinia_sorghi_strain_RO10H11247_gene_product=unspecified product_transcript_product=unspecified product_location=LAVV01002109_17509-19263|_protein_length=557_sequence_SO=supercontig_SO=protein_coding_gene_is_pseudo=false
MFLLNVFFFFVSVGVIQSQSTPTQLRSPSVSSFTLSTPLLLFLPPQQPPSLQFISLSLCS
APANQPVDYQFNNILIVSNSSDNQTPSPAKLPARSKNFILSHQSSSGDYSDLRAGFASVS
LVNSVGLWISIQPPNPAQSWTFQLSLSSQAPLHAVNSFPAFKLDDTDDTNALLTAADSSL
FQPHTDKDPLPLKQFVPIILPTPDTLQFGLSGSLCYLQSLIATQSQDTKSQLARLSINPS
LTTRTTGVGSFSSQPTGNATDHDYRISDQAAGLRTQYLINNLSPALNYSAWLFQPGPVVD
NIQTGKLWPYINFRTKSSKNCRLVHDLPFCPSVAYAVPSSPSQTTASLVDMYNQTVAEHL
ANFRTVLSTYPCNNDTSGRYSFVTGCSDCLRAYTDWACAVTMPRCTDPPPSPAAPTLPSA
ETQLVFTRNEPSNSRTPNLKDKSVYPYAELPPCASVCTLVAATCPPLMGWNCPLPGVTLN
TSYRDPRPVSPLELAGGQQSLNGFGGDRAQDRFGNVFCNALESDIVYARMGAAYRHLASL
PTLFALLAGHSLLLFLT
>POW18220.1_transcript=PSHT_06082_t1_gene=PSHT_06082_organism=Puccinia_striiformis_93TX-2_gene_product=Phenylalanine ammonia-lyase _Source_UniProtKB_TrEMBL_Acc_A0A2S4W8Y3__transcript_product=Phenylalanine ammonia-lyase _Source_UniProtKB_TrEMBL_Acc_A0A2S4W8Y3__location=PKSM01000069_207574-212013_-__protein_length=1166_sequence_SO=supercontig_SO=protein_coding_gene_is_pseudo=false
MSRPHAALCHALITPLLLDPVPNNSETVTVIIDGYSLTIQDLIRATTRIPKYEISKDPKT
SSKIASSLKFMLDRQQRHEHMKWSITSIDNRAFIMRINWGQERHQLTIGENPSIPIHHNI
MAESVVRTAILIRVNSLSRGHSAVRFELLESLVELLNRNITPIVPLRGTISASGDLTPLA
YVAGAVCGHPDVYVIDRSQECMKKHNLAPLVLGPKEGLAIANGTAFSAGLGSIVIYETHI
LALLSQVLTAMTVETLVGQIGAFHPFIHKIARPHSGQIEVAENVYKFLKESKLVENEDQD
EGDDDFEREKSNQILRQDRYPLRTAPQWIGPQLEDILVAHQTISVELNSTTDNPLVDIEN
GRLHHGGNFQATSIATSMEKTRLSIAAMEDHVCPINRIKQVDSNMNKGLPSCLNGSEPSI
NYHTKGLDTHCAAYCSELQFLASPVTTHVQSAEGHNQSINSLAFISARKTAESIEILKML
MASHLYCLCQALDLRVIEIRLKESLVEIFKETLQSSFGDLKISVDEVVDKFMNRRETSPI
GSVTQYMSTSTRLILNKLEELSTGTLPTSQYLGSSRVIYDFVRVELDVQFRVGDVASGVH
TSIGSSVDRILCCLSTPSFLNVLLSFQCHAQTVLKPNSVSSFVVDGSTLSLQLAPPPSST
LTFITLNLCSSSSPAKTDYQYNNILIVSNSTDNQAPSPDKLPARSKSNILSHQSSTGDYS
DLRAGYAAVSLINSQGLWITIISPNPSSKWTFQVGVSTLKEPFHFTNNFPALKLDDTDET
NALLTASDSSVFLPSTTKKAPPLTDLLPIILRTPDTLQLGLSGSACYLQALIDNLPADLK
PQSSKITIVPSLTTRTTGIGSFSSQPTLNSSDNDYRIDDQSAGFRVQYFVSNLQPNSNYS
AWLFQLGPVVDNVQTGKLWPYVNFKTKLTKNCRLVHDLPFCPTVAYAIPALPTTPTAELI
GTYNRTIQTHLQNFRTVISTYPCNNDTSGRYSFVSGCEDCIRAYVDWACAMVLPRCTDAP
LPSPTTSNQIVFTRPLPSESRTPSLTDARLYPYNELGPCMTLCTLVAATCPPLIGWTCPS
TDPGGISNRSYAGLVSLTPLDLPGGSQSTLGDGGHRAQDRFGNFFCNALESDIVYLRMGD
APLLRPTSLWLVAAAIGWASVALLLV
>PTTG_26540-t43_1-p1_transcript=PTTG_26540-t43_1_gene=PTTG_26540_organism=Puccinia_triticina_1-1_BBBD_Race_1_gene_product=hypothetical protein_transcript_product=hypothetical protein_location=ADAS02000025.1_646221-647843_-__protein_length=520_sequence_SO=contig_SO=protein_coding_gene_is_pseudo=false
MHPPLPLALLLLLRSAASQPSLRTPSLTSHSLSTAPLLLFVPAPDTPTETFVSLSLCGAP
PGQPPLAPTLPTILIVSNSTDNRTPSPAALPARPRPTILGHQPATGDYADLRAGLAALSL
LNSVGLWIALQPPLPPLPSTLQLGLSTTAPLHSSHAFPALRLDDTDDANALLIAADPSVL
VPAGTRDPPPLSALLPIILPSPDSLQLGLASSLCYLQALLAAQPPEARAAQARIAIVPSL
TDRTTGLGSFSSQPTGNASDHDYRISDSAAGLRTQYLITNLAPATNYSAWLFQPGPVVDN
VPTGRLWPYISFRTKSTKNCRLLHDLPFCPSVAYAVPASPSLSTSAVVAQYNRSVSGHLA
NFRTVVSTYPCNNDTSGRYSFVTGCGDCLRAYTDWACAVALPRCVDPPAPDPTGTTQLVF
ARPDPASSRTPNISDPGGMYPYVELPPCASLCTLVAATCPPLLGWACPLPSVSRNASYAG
PRFLGPLELAGGQQSLAGAGGERAADRFGNVFCNALDSDI
>PTTG_26646-t43_1-p1_transcript=PTTG_26646-t43_1_gene=PTTG_26646_organism=Puccinia_triticina_1-1_BBBD_Race_1_gene_product=hypothetical protein_transcript_product=hypothetical protein_location=ADAS02000028.1_669690-671343_-__protein_length=457_sequence_SO=contig_SO=protein_coding_gene_is_pseudo=false
MVNLLDREFIHHYTAGVLPGPRVCGDDGITGSVKSTWISLLPPSSPPSRGKCVETTGFPV
VSTRLGFPRHSDGENDEDSTAAPGIPVKNCPHLSGDHNGLPGEYTSLCLSRTHRRPRSAT
SSPSSSPPPTPSSSLCYLQALLTAQPPKTKAAQSKIAISPSLTDRTTGLGSFSSQPTGNA
SDHDYRISDSAAGLRTQYLITNLAPATNYSAWLFQPGPVVNNVPTGRLWPYISFRTKSTK
NCSLLHGLPFCPSVAYAVPASPSLSTSAVVAQYNRSVSGHLANFRTVVSTYPCNNDTSGR
YSFVTGCGDCLRAYTDWACAVALPRCVDPPAASPEAPGTPTQVVFARPDPAHRYASAEQN
WLSKVCLQQAPQLVGWARIKDYVDHKMARMAELDADWPAALVRYWNVLRRRILSGAGDAD
NDELYLTKFRALYPAMLRGRAQEAPGDEDEDGAADGF
>PTTG_02728-t43_1-p1_transcript=PTTG_02728-t43_1_gene=PTTG_02728_organism=Puccinia_triticina_1-1_BBBD_Race_1_gene_product=hypothetical protein_transcript_product=hypothetical protein_location=ADAS02000057.1_126537-128716_-__protein_length=524_sequence_SO=contig_SO=protein_coding_gene_is_pseudo=false
MSFAGGVFCIFHFAYPQLWTGPNPPPQQYTAGVLPGPRVCGDDGITGSVRSTWISLLPPS
SPPSRGKCVETTGFPVVSTRLGFPRHSNGENDEDSTAAPGIPVKNCPREFLVVLNNEEPT
DALALPVSLCYLQALLAAQPPKTKAAQSKIAISPSLTDRTTGLGSFSSQPTGNASNHDYR
ISDSAAGLRTQYLITNLAPATNYSAWLFQPGPVVDNVPTGRLWPYISFRTKSTKNCRLLH
DLPFCPSVAYAVPASPSLSTSAVVAQYNRSVSGHLANFRTVVSTYPCNNDTSGRYSFVTG
CGDCLRAYTDWACAVALPRCVDPPAASPEAPGTPTQVVFARPDPAHRYASAEQNWLSKVC
LQQAPQLVGWARIKDYVDHKMARMAELDADWPAALVRYWNVLRRRILSGAGDADDDELYL
TKFRALYPFSSMSPMQCSECDGPVSHVETTAQGVAASWARPTRRCGLDQPVVITGFPRWN
CRRWCGGAGVDPTIPSVPREIHGESTESQKPTWIPRRAQLVESP
>XP_028482149.1_transcript=C8Q69DRAFT_488543_t1_gene=C8Q69DRAFT_488543_organism=Paecilomyces_variotii_CBS_101075_gene_product=putative cora family metal ion transporter_transcript_product=putative cora family metal ion transporter_location=RCNU01000013_727710-732562_-__protein_length=1263_sequence_SO=supercontig_SO=protein_coding_gene_is_pseudo=false
MSESPRSSKCLTRFSTPVPELDDHRFQLDPSTAADVGAETPQNTTQPACATDAPERPDLL
NVNEAIRTAGSISRDFEHAVVDDDKSCRDVDGRISIDRASPLLAARRWSRNQQEPPTRSR
ESSPSSRSSSPPNSVDAFADPRRRERANTLESHATVDVEAILQRTVSGGSHGRRPTFSNA
SVIRPEQGDVRLEIPENACVTPYEQPGRIPVIDYEELEEFVALNKKAKPITSSRKHSLSS
QSRTYRVFHDLRPNTFKPDLPKIVTQSWGPERSSSEAIGPLDEKLEDIPSKGMDDKDLLE
KLQNENGPNRFSFFSSESQSTVHASELGDLVLPGDTFRDLFQLGPEGGVWWLDVLNPTEA
EVGALSRAFSIHPLTAEDIVTQEAREKVELFKQYYFVCFRTFYQVDKTSEDYLEPVNLYM
VVFRDGVITFSFTENPHAANVRKRIGKLRDYVSLSSDWICYAMIFGPVIREVEIESEAIE
DHVFVARVDDFESFLPRIGELRKKVMSLMRLLGGKADVIRGFSKRCNEQYSVTPRGDIGL
YLGDIQDHVVTMMSNLGHFEKMLSRSHANYLAQLNVTNLVLGNHVNKVLSKVTLIATMLV
PMNLICGLWGMNVPVPGRDSENLGWFFGIVGILGLIVVSRFAATFTATLFLVLLYLIFSS
PRFAYAADISSSIAETDHNYPISIGSLSDGIGEERIWLELDDFDDVLEEDEAPQLAIVRR
APQGVTALGNNQFKQNNINQGETQYFVFPKEAVAGPKSPKPKGLPPFEPAPNDDSDQVDL
RELKRRDDELDKRSTTVYISMTTCSQPSGNKSDPDSGYTPPQLQVYISRSESLQKPGPSV
DNSSQVQYDADGGYMGVAMQADGDVYLSVSAPNATGYSGIYTYEIAASIDAYFHSVVEDD
PFLYFVDGDISAALLVTNNVTESASDSENYKQWMNITPPYTVFASNTNDTSIIGMQKSYC
ALDQFAQIRKSSNNVEVGMTNRGLGNKPKEQFYITGLNRSSTYYGILAMDGNSTSSGNGI
IGGGGKVWRPMNFSTKADDNCAVLFNLSFCSEVAYAVPSNPSLNVAELTDIYDSYAASLY
KNFSYSLQQIQCNASADSAYSLAVGCDDCAAAYKQWLCSVTIPRCADFSNDASFLRVRNA
AQPFLNGTQIPSDSPLVQSPVESRSRNPLIDSQIRPGPYKEVLPCQDLCWDLVRSCPSNL
QFSCPVGRALNASYGYRDPNGDITCSYLGAAYYLNNSWSFRSQALVSLYYTVAIFWTVIW
AFV
>RO3G_09907-t26_1-p1_transcript=RO3G_09907-t26_1_gene=RO3G_09907_organism=Rhizopus_delemar_RA_99-880_gene_product=hypothetical protein_transcript_product=hypothetical protein_location=CH476738_1848255-1849747|_protein_length=476_sequence_SO=supercontig_SO=protein_coding_gene_is_pseudo=false
MRIPIYFILSYICFISCQTIQLQNNQIILASLTSATAYQYYYFSIPAQTQLLAAKPNIYL
TITSCTQTGLNAFLSTTNNITIPQNGTPLNNVNGLMVWSSNSTVNEIWIAVGTNQTENTG
TYEIGVSTQQSMHLVYNDTNSTVPSMTLDDTDGDSALFLSNPLGGYLPNSTLIITSNQPA
ELSWSLCAAKIYNISGININQTMTTRGPTPDTTRNQFFISGLSEATSYRAYLLETSNGIT
GMTAPITFKTKAGSGCQLVHDLSFCSQVAYSVPSNPMLDRYSLATEYDNQAYTTFQPFAT
SLSQYNCESTQYSLVRNCTDCYRDYKAWLCAVTIPRCTDTSDLRQGSPLAAAPALRDVSV
NGSRNAWIDNSVKPNEWTELLPCIDLCYHVVQSCPPYLQFYCPVGDLARDQYGYWQTGDI
IINNTAHQFGVNNPTCNRMGLDAKLFTITSHGYRLLENLSFYFSMCIAFFIVLILL
>RhiirFUN_017887-T1-p1_transcript=RhiirFUN_017887-T1_gene=RhiirFUN_017887_organism=Rhizophagus_irregularis_DAOM_181602=DAOM_197198_gene_product=unspecified product_transcript_product=unspecified product_location=CP080790.1_2708338-2713225|_protein_length=881_sequence_SO=chromosome_SO=protein_coding_gene_is_pseudo=false
MPPSAHKASEKALNSKRAKRQTATKPNYFEGNSSEIDSPEDYDPMMTDTAFDGGDSEFGV
EPMRIDDEESMRRFNDEREEGEASEDHRETQVDQKKEKKRQEILDRIERFQKEFISRKDE
IFKESIRQINQDIKAMREGTHPEYEERLQQLIDKREQTLEKARLYRDYRLECVEKMFDAE
QRQVEEDYLAEKQGLKEQMLADMDERRKKLKEDFESFDITSVLKNDKDAAMDGNQRYHPQ
RKLRARQKEDTEVKFCHTLCKYFLNSCVIRPSVSARLLESEINDDLAEIGKVSPIRKLVP
SHHKKNNIQKKQEEFWDSSLDTENIKVPVEVDSLSSYKQTRFLFPTLYEHVDIIYYIILE
LLGFVLDLIMSLSLRFKIGSTLYVIRDWIRYPFEFSCLKQKILGIDILCGIDIRYTQITL
WISMIIDLMTPAKLFKSAAQANTTIIAKLGTEKIEKLPQGSIINYVYQIGKNVKDDIKSP
FPLSNSTTLLNENIFFTITTCKAPLQNLIKNPKMPPANQLEVWISTESKNPGPDSYGHKY
ILKDGYLNVTIPISKGNYDGVYVGVYAPKLSDNYLNDYYFEIGASSKGFVHQTPIENGLF
FDDTDNNNALLRTFSTSIEQPLYYTYFVESTRVNGISMSSCAYKENGWSTNVTYTRSEKY
GKYQTSIFLNNLKNGTKYSALVTEESTDGIKTFTPVNFQTQSQSNCVIIKNLEFCDGVFY
SVPKTVSKNTEAELAIGYDNLAKSYFNNFTLTIDQYPCNDTESKYSLIRNCNDCKEAYKN
WICAITIPRCASEDSNNGKLRDRPRIKISDQSMNINQPYMELAPCVDLCYNLTRSCPASF
GFRCPDSKIISTYGDAGSCNSLGMDVSFKSNAAIRIRDIHI
>RL4_JR_05471-RA-p1_transcript=RL4_JR_05471-RA_gene=RL4_JR_05471_organism=Raffaelea_lauricola_RL4_gene_product=unspecified product_transcript_product=unspecified product_location=JACBXF010000142_1097447-1100883|_protein_length=648_sequence_SO=supercontig_SO=protein_coding_gene_is_pseudo=false
MEVRPDDDGIQHPLYEPAFDAFDRSILGRAPAGVTSLANNAVNQINVVAGTTQVFVFENS
TIFSTGTTTSRAVVDRELRRREVGVESDGNGEPTLQRRAGKSSKMIYISANTCMQPQAIS
SGTATTVDVPQLTMYVSSTASNVSPGPNANAGQQTSYVFTEGAVMVSLNATEDVYIGISA
PNVSSTLFSGTYNVEVAASVDIWYHSYDNDTGADLVWVDSDASAALLITHNLTDSTDYAT
DEEVMSRQPYVMFAQNQEDTSINGVKFSYCGLQNYAQIAATKNGKLTSMVETGMTKRGLG
NLPKQQFYFSGLNASSSYMGILAALPSNGSESMGSVVAGGGGRVSQATSFTTKGANGNCE
VVFNLTFCNETAYAVPSNPTKFANATELAQAYDTYASDMFENFQKALAQIPCEAPSTHRY
SLVRTCEDCTAAYKTWLCSVVLPRCSDFNDTAEWLQPRAISQTFPNGDSLPASVAAQFPN
TTAYNSSRNSNIDKKIAPGPYKEVLPCDDLCYNLVQSCPASMKFACPLPGQYGFNTSYGR
RTEADQYGEVTCNYPGSAHYFSAGPAGPQMAWLWLWLAAAGSAQTPEQRRRNLKFARGQD
ARRGKSEAALKKRSKDVQKSPVSPILLGFLGFIVFGGIIFELLSRFVL
>TDL17077.1_transcript=BD410DRAFT_583194_t1_gene=BD410DRAFT_583194_organism=Rickenella_mellea_Ricmel1_gene_product=FZ domain-containing protein _Source_UniProtKB_TrEMBL_Acc_A0A4Y7PNS1__transcript_product=FZ domain-containing protein _Source_UniProtKB_TrEMBL_Acc_A0A4Y7PNS1__location=ML170228_41808-43676_-__protein_length=577_sequence_SO=supercontig_SO=protein_coding_gene_is_pseudo=false
MKIPMLRVPETLTLGLSSLFLVVFSPFLFQIPPVYAQKQQVQLNNVLELASNALPNPPTF
ALPAPSLSLGGALTISVALCSTSAGGGVPRVFVSNNSEVTNPASEQNAQGVYELVIGGSG
VGTFVLYASSGGMLAVVPGTETVVFDVGVSDGTDPLHELLTTLPLLGDTTSNQAIIFSPP
FLPASPASPPTTYPNYTLPSAQFPFSSSLTPQAEVGGGGTSPNFTLIIGTTETFPAFDEA
SGTFSSSSGGKIPASACALRSANGVVVDTTNSTSGGAGGKGTVNETIWMRDEDEGWRAQW
LVEGLQPQTNYTVWVVQDGTKLAGPINIVTKSGLSFSSFPCPLVHSLPYCPLVSYASPLQ
PPPIPLTAHDNTTIPANLTDPLLGYMTNFTTSLLTFACGRDWYSPLQSCEKCQSAYRTWA
CAVSLPRCGEMPPSSSSDAGAGAVGASGSTTQTIRPALVSQSSTSPQRNPNIAPLGTAYS
VLLPCLETCNAVDRACPPFLQFTCPLPEFNANVSYGVGYIDGDGGKRSGSWSDGGGVGVG
DGTMGGGGRNGEIGVWKQGGGVTGTSMDRWGNVWCAG
>ORE08894.1_transcript=BCV72DRAFT_78993_t1_gene=BCV72DRAFT_78993_organism=Rhizopus_microsporus_var._microsporus_ATCC_52814_gene_product=Stretch-activated cation channel Mid1 _Source_UniProtKB_TrEMBL_Acc_A0A1X0RA83__transcript_product=Stretch-activated cation channel Mid1 _Source_UniProtKB_TrEMBL_Acc_A0A1X0RA83__location=KV921882_60186-61677|_protein_length=480_sequence_SO=supercontig_SO=protein_coding_gene_is_pseudo=false
MLIPIPFLFLLLSHIQHTTCQTIQLQNNQIVSASSTSAEYQHYYFSVPTQIQLLAQKLNI
YLSITSCNQPDLIAFLSTSNTTEPQNGIRLDNTNGLITWNSNHSVSEIWVAISANQTKDN
SGQWSYEIAASTQQIMHPVYNNSDPTAPYITLDDTDRNSALFLSNALDEPFPNSTILITS
GQPTGLSWSLCAAKLHSVPQLSINRTITTRGPTNATRYQFLISNLTDNASYQAYLLQENN
GVAGISMPIPIKTKASAVCQLIYDLPFCNQVAYSVPSNSAVSRWDLAAQYDTQAQALFDP
FDVSLSQFNCESTQYSLVRNCTDCYRDYKTWLCSVTIPRCTDLTSSAGLIQGSDKIKAAP
AVRDVPINGSRNPWIDSTLQPSAWTELLPCIDLCYHVVQSCPPYLQFFCPVGDLASVQYG
YWQTGNATVNGTTYQFNLNNPTCNRMGLDIKLLTLSSQGHKLRTFSCSFCIVFFMIFILL
>SAPIO_CDS9683-t41_1-p1_transcript=SAPIO_CDS9683-t41_1_gene=SAPIO_CDS9683_organism=Scedosporium_apiospermum_IHEM_14462_gene_product=Calcium influx-promoting protein ehs1_transcript_product=Calcium influx-promoting protein ehs1_location=JOWA01000143_1396329-1398269_-__protein_length=621_sequence_SO=contig_SO=protein_coding_gene_is_pseudo=false
MPRIPLQTRASASAGTSMMLSLIYLALLLPSFVLSLGIEDAPKTAALDGLIIDRDVAGRS
AEVLYEPQFVSFERTLIARQAENIKVLGNNSPQRFSMDPASIAFFAFSVDGLTPRAAPFE
PDLESASSVGQSPNPLIEDLFKRQTERTVFISANVCRHPERNTDDQPPALHLIVSSDPDD
QFPNSTKATTQNVIFFEGSAMQSISISSGTVYFSIEAPPVPDDFKGEWNLEVAVSDDGWY
HSYVEESGEGNGMLWAADVDGGSALLMTKNLTESRVEASVLMTTPGLPFTLFVDASQSRS
LDGVRRSFCGLQNYAGIASTKNDKPTEQMLMSMTTRGLGNFPKQQFWFGGLNSSTKYTGI
LVKSKTSVLAKRQNTGANTGVIQVFPEFQFQTTEGDNCRVITDLEFCNEVEYAVPTNSNK
FSNTSALAKAYDDFAKTMYANFEKAMQQVPCEAPVTARYSLARTCDDCKVAYKNWLCTVA
IPRCEDLSSTNANALIRNAQQEFPNGTKLDESFVNNLRETEGPGVLFSRHSWIDEVIAPG
PYKEILPCDDLCYQIVQSCPASMGFKCPVPEDDNFKFSYAQRSEGTCNFPISATFVSGGK
TVVASGMVLIAALTASCFNYF
>SPBR_05718-t41_1-p1_transcript=SPBR_05718-t41_1_gene=SPBR_05718_organism=Sporothrix_brasiliensis_5110_gene_product=calcium channel MID1_transcript_product=calcium channel MID1_location=AWTV01000004_1892544-1894559|_protein_length=671_sequence_SO=contig_SO=protein_coding_gene_is_pseudo=false
MASALTLFLPLLLLLSFPHNSAVAATTDTDADAGVLEAPSPLRPDGDDGGGGFIQGIFRS
LLQNGGSTGEDAGSAAEGSSQTRLYEPDFGIFDRGILGRAPPGVSSLTNNVPVTLNVVPG
TTQVFVFEKALIFGREAEEREKQRDVELRRREAGYEEGDGDDERDKGRLDLEDGGDDSEG
LLRRQSNATSRTVYFSANTCIQPQLLSSTISGAAPQLTMYVSTTSSNISPGPASNPAHQT
YYVFEEGAVMASLNVTDDVYIGISAPNISSTMLSGTYNFQLGASVDDYYHSYDNETDANL
IWVDSDSSASLLITHNLTDSTAAATDANVMGAEPYVMFAQNVDDRSADGVRFSYCGLQTY
AQIAATNNGKFTSMVTTGMTLRGLGNLPKQQFYFSGLNASSNYVGILAALPQNGTGQVGS
NVVGGGGKVARATSFQTKAPNANCEVIFDLPFCNETAYAVPSNPTRFTNSSQLAAVYDQY
ASDMFAIFKNVLAQIPCEAPDTQRYSLARTCADCEAAYKNWLCSVAIPRCSDISDNSTWL
QPRAISQPNPITGEFLAPDLAAQYPNTTAFNSSRNPFIDDTIAPGPYKEVMPCDDLCYNL
VQSCPSNIGFSCPLPGYIGFNTSYGRRSEADQDGFVTCNYPGSAHYFSAAPAGPQLSWLA
VMVVTFAVVMV
>YNL291C-t26_1-p1_transcript=YNL291C-t26_1_gene=YNL291C_organism=Saccharomyces_cerevisiae_S288C_gene_product=Mid1p_transcript_product=Mid1p_location=BK006947_84169-85815_-__protein_length=548_sequence_SO=chromosome_SO=protein_coding_gene_is_pseudo=false
MIVWQALFVVYCLFTTSIHGLFQDFNPFANKNISLKFPSLNRWEKNVMATGQQTIINSDS
IYEWTPILSNITAGKKDSFVFTIDAEASGYGFAPTYEVLMFISGNICQMPMNRSDVDLTI
YYSFNETVLENPNIGQSAVFQDGYIQALAISPVQSSSSNATSTYSNLYVVAELVNSTTEQ
PLSSSDASENWEYRLSISENDLVFQWDVRPWVEVLDTDMNSALLSTGNVTADAKVYHNYS
IYDPSLYDLYVYSYEDSVQLNQNYNLSLCAVKNGPYLVSSQNTSNATVTSNSTNPLERTD
LAIQKKITEYGGSVTEMFYVTGLNASTTYVAYLTKKISNGDGLSSVGGILFSHVYFTTRS
TDVCSLIFGLDFCSDVAYSVPTSSFSVGNKTLMAQTYDHIAEALYANFSKALQLISCDAD
KDARYSPVMTCDDCAEAYRDWVCAVSIPRCTTTSSQYYIHRDKSHNRNDYLNKFIKPLDD
YYEILPCIDMCYTLVRNCPSDFQFSCPNDLTTEDLLYQSYNFYMDTDYSTCNYIGNSSLM
VIHPLDDT
>KFA47024.1_transcript=S40293_04623_t1_gene=S40293_04623_organism=Stachybotrys_chartarum_IBT_40293_gene_product=unspecified product_transcript_product=unspecified product_location=KL651624_155448-157389|_protein_length=629_sequence_SO=supercontig_SO=protein_coding_gene_is_pseudo=false
MHLSPLQSRMAASLAASLTLLGLYLLLISPRPAMALEVSPIDDMLLEDSHQPLVGTETSY
EPDFALFDRGIVGRAQFELVDLRNNVPVALNLSPGQSMCFRMRGTGTTESDNAESARDIG
SDKNESGHEASDEELPHSSERRQDATGRLVYVSANTCLQPNRVSPDATTLDPPQLTLSVS
ESEEAGCPETLRDFTQDEMTVFNEGAAMMSLNATRDLFIGITAPNISTDFQGIWNYEVAA
SIDDFYHRYTVNGTTELLWMDSDSTSALLVSRNLTSNHDDTQQIMSRDLPYELFVENNSS
RTMDGVRHSFCGMEKVAQISANQAGNGRSNNLVRTRMTTRGPGGFPKQEFYFDGLNASST
YSGILYKKTSSSAARRQEGGVVGGGGVVFEPTIFQTPGGSNCRMITDLEFCNETEYSVPG
NLDRFNNNTELARQYDNYARQMYSNFEKVMMQIPCETGPENRYSLARNCDDCANAYKRWL
CTVSIPRCEEFASPNRFAVTRNILQAFPNGTTLTDEQSNSLDPRMTTNTSRNSFIDTQIQ
PGPYREVLPCEEVCYEVVQSCPAAIGFMCPLPGMIGFDLSYGRRQEGASSMACNFPGEAR
TQISAAGFVPRSNNMLGAGLLVTLLLLLR
>KAI5891670.1_transcript=SCHCODRAFT_01354877_t1_gene=SCHCODRAFT_01354877_organism=Schizophyllum_commune_H4-8_gene_product=unspecified product_transcript_product=unspecified product_location=MU410298_1922473-1928222_-__protein_length=862_sequence_SO=supercontig_SO=protein_coding_gene_is_pseudo=false
MPNFTLYVVETESVDVGMAPLLRAACVLAGAESASTDDEDTTDDASEDSTDAVGGTDAVT
GEGDGGDAAGDGGGDDTTAEGGGGEGAEGGEDQGAPAEDVGPTDFSGAGRRRDGSIYPRA
PGPTLQKRAGPISPAPFSASAPTPWLRGVEGWRAQWFVEGLSAGRNYTVYVVRGDTGTIG
GQLVSGPVYMRTKSATFACPLAHSLPFCPGVAYAVPLGAPEDGAGSYTAANFPTSISGPI
SSSLTNFTTSLSTFACGRDMYSPLVGCADCQRAYRAWVCGVGVPRCGEVAGGGGTGSGSG
VYEPNPTATGVAADTLNQTPLSSSSSNSSSSSSNSSNSSNSSNSSSNATTPRPALVAQPA
GKIARNPDWPEVGYEWVRVMPCLEVKDKWAFKPTLVARKEGLNLRLLCAVTWTDQRRLSG
SRMQLAIGGIALALALSFVAAQGFLPDSQIALVRARLDELSQLSWELGTRAEALLEHDAP
QWSVFADRPLPPPRAADGSDGLRDVLAIARRVVTSRGGAAGPQPLMADGAAGDPASNLVA
VLLADWTGQDGGQVAKTGDGAISHRVQPVSLWSDYISMVPTSFAYAGVLSGNQSYVEEAY
HQIKLYRNYLRDAGAGNLWHHIVYGWWDDAGHWTTGNGWAAAGMLRVLATIRHSAYAPLM
VQEQADLTAWIREIHDAVFPHLDDSHIFLNYVDAPSTDGNNFYDAAGTALLAATVYRYAL
MTGDVTHIPYAEGIREELARKEGEGYAHFSPEGVLRPVVNPHDYSKQGDASAEGQAFVMM
LDAAYGEWRAKGGVNMATADGGGGGRSNSRRRARCASQTLGRRMWLERGGGGHRRVGAAS
LPQSARVTQEPLAEAELYGQSK
>SJAG_02877-t26_1-p1_transcript=SJAG_02877-t26_1_gene=SJAG_02877_organism=Schizosaccharomyces_japonicus_yFS275_gene_product=calcium channel regulatory subunit Yam8_transcript_product=calcium channel regulatory subunit Yam8_location=KE651166_1656905-1658380_-__protein_length=491_sequence_SO=supercontig_SO=protein_coding_gene_is_pseudo=false
MKAIATLLRLILFLFSFNVVRCASSTTVTEAELNSVLLQNIEDQTVEYYKVTWSPAVEKT
INVTLSVCTTFDGATQLSLYASNSSLSQATSTTNVSYAQVDLGLANLSYTTYPPLYLAVS
SEISMFRRNELNEAYGMKDSSSASLYTVYELGIGDNVTYHEYVDSRFLYAQDTDSAAALL
ITGNLTTNDTSVIPDYEIYVNPANSSLDLKLRQLSHSFCAFRDNPSLLNLNNADRSMTLR
GLGPMAKEQFYVKGLNASTTYNAYLVDPNNGTLGGTTFQAIGFTTKQNTTCQLIYDLEFC
SNVAYAAPGSPTRFSAGTLAKWYDEQAAGFYKNFTYTLHQLPCNASKESTYSLLRNCTDC
AANYKNWLCAVLIPRCTDWARNDTFLSLKNNTSRYPLIDEYIQPGPYKEILPCSYLCYEM
AASCPIDFGFTCPKTGRGLEQTYGTPSQETDNISCNAPGVEFYVSEAYTSTIRYNSLFLL
VLFWFIFHFLE
>SSD59822.1_transcript=SCODWIG_01583_t1_gene=SCODWIG_01583_organism=Saccharomycodes_ludwigii_UTAD17_gene_product=related to Stretch-activated cation channel MID1_transcript_product=related to Stretch-activated cation channel MID1_location=UFAJ01000211_9243-10904_-__protein_length=553_sequence_SO=supercontig_SO=protein_coding_gene_is_pseudo=false
MARIKLFFATFLSLSSLIIAHNYIASGFADYGLFNRDTYLDSNYSSILDTNSIQEWTPIE
SHLSLNNDAVFIFTLNSTNVNNNRKKYYSYQMLIYLSGNICYKPKNVSETDLKVYYSFNE
SVIYNQTDFPYLNFENGYMEGLAIKQFNNSDSENIDVDSNNDSDTSTAGDQLYLVVKSEV
NITSDIDSSDMWYYEISVSQDDLAFQWDERSWLNVVGTDMDSALLVTGNITSSSNNNDAN
YTVFNIDLYDIYLFHSDYDISLSRSLCSIKNGPYLATSDSNTTTTSPLLNSNITITKSLS
VRGGSVREQFYISGLNSSTTYQVYLIKAIRTDTDSPGGVVFKEVYFETASDIRCSLIFDL
PFCNEIAYAVPSSSLLLKSDVSSTYNKTELGLLYDYWAENLYQNFTKALQLTPCVTEKDA
IYSTLRTCDDCALSYKNWLCTVTIPRCSSEQNGYYLHRNKSDNRNDYINNNIVPISDYYE
ILPCIEMCFNIVRDCPSTFGFACPKLTTKPNENEPDTFLLYNSYQISVDADITNDESLLT
CNYIEGSNNLQIL
>XP_003346165.1_transcript=SMAC_06632_t1_gene=SMAC_06632_organism=Sordaria_macrospora_k-hell_gene_product=XM_003346117.1_transcript_product=XM_003346117.1_location=CABT02000037_202545-204653_-__protein_length=702_sequence_SO=supercontig_SO=protein_coding_gene_is_pseudo=false
MHLSPLQSRLAASFIASCLLIALYFSLFSPNFALAAELQDAPPIILLDDVDSDLDVSLGL
DPDLGSPLDPMYEPEFAAFDKSILGRRQVRDSNVLKNNEAFPLNVEQGVTERFIFELSQL
SEREPEVGSLELRDEDHTWEEVEEDDEEGDDKEEERQQEEEDEYSDDLNDESLDTEPADS
NSSFVEQKLWKRQQGARRIFISANTCLQPQAFNATKTTQPPPQLTLYVSTSTDNVEPGPD
ADSSSQVSMVFKEGAIMYNFTTTSDIYVSVHAPNVTEIFDGPYNMKIAISTDGYYYSYNV
DDDADLIWVDSDSQGALLITHNLTDSNDEGEQQKYMEAPPYVLFAQDKSDPSINGVKYSF
CGLEQYAQIATTKDGKYSNMVQTGMTRRGQGNYPKQQFFFSGLKPSTSYIGILANATNPG
SSNLVGSGGHVFKATNFQTKSGKLFSRDPGSIQVGTNAQELIQPDHGNCNIVLNLTFCDQ
VAYSVPSNPKFGNASVLAKFYDDYAAEAYGFFKKALAQIPCEAPVTQRYSLTRNCSDCDA
AYKDWLCSVTIPRCEDFSNNASYLHPRAMSQPFPNGETLDNATMSWYAEKYGDGKVLSKA
FMESRSSRIDEFIKPGPYKEVLPCDYLCYRLVQSCPSSMGFGCPLFGQKGFNSSYYVKNE
TNGEVVCNYPGSAHIFSGSSKDAVSVALTIAVLVLVSLLLAC
>SOCG_00520-t26_1-p1_transcript=SOCG_00520-t26_1_gene=SOCG_00520_organism=Schizosaccharomyces_octosporus_yFS286_gene_product=calcium channel regulatory subunit Yam8_transcript_product=calcium channel regulatory subunit Yam8_location=KE503207_2440482-2441939|_protein_length=485_sequence_SO=supercontig_SO=protein_coding_gene_is_pseudo=false
MIIISSTLFFFPALVFILATKIAAITYNPLALNGTAVGNIEDQTVVYYNLSWPEEQAKTI
NLTLSTCSTFEGSSNLFLYASNYSFDNSLALGNYSYSSVDLGLASLSVTGYSPMFIAVSS
SDSQYSQSYIGSNQDKTSNSAYQTQYELSAGNNFTFTQYNATKFLFAQDTDFQAALLITG
NLTTNDTSVIPNYQIYVNPTDSTFNKQIGQLSRSFCAYRGNPSTLNINNADLSMTVRGLG
PFAKEQFYLKGLSPNTSYTAYIVKPNIDASGGMTYPPITFTTKVGTTCQLIYDLEFCSEV
AYSVPGNAAAYSASSLASWYNQQAFGYYQNFTYTLDQYPCNATALSIYSLLRNCSDCLQS
YKNWLCAAVIPRCADITDNSTFLVYRNNNSRYPLIDEVVRPGPYKEVLPCAHLCYSLASS
CPVDMGFSCPSPGFGLEESYGYISNATGVIACNAPGVEFYESIASFIQKPWSSYVILFLI
WCLVL
>QHS75641.1_transcript=SPAR_N00420_t1_gene=SPAR_N00420_organism=Saccharomyces_paradoxus_CBS432_gene_product=Mid1_transcript_product=Mid1_location=CP020255_86051-87697_-__protein_length=548_sequence_SO=chromosome_SO=protein_coding_gene_is_pseudo=false
MIVLQSLFVVYCLFATSIQGLFQDFNPFANKNISLKFPSLNGWERNIMTTGQQTIINSDS
IYEWTPILSNITGGKKDSFVFTIDAEASGYGFAPTYEVLMFISGNICQMPVNKSDVDLTI
YYSFNETVLENPNIGQNAVFQDGYIQALAISPVQSSSSNATSTYSNLYVVAELVNSTTKQ
PLSSSDASENWEYRLSISENDLVFQWDVRPWVEVLDTDMNSALLSTGNVTADAKVYHNYS
IYDPSLYDLYVYSYEDSIQIDQNYNLSLCAVKNGPYLVSSQNTSNATVTSNSTNPLERTD
LAIQKKITEYGGSVTEMFYITGLNASTTYVAYLAKKISNGDGLSSVGGILFSHVYFTTRN
TDACSLIFGLDFCSDVAYSVPTSSFSVDNKTLMAQTYDHIAEALYANFSKALQLVSCDAD
EDARYSPVMSCNDCAEAYRDWVCAVSIPRCSTISSQYYIHRDKSHNRNDYLDKYIKPLDD
YYEILPCIDMCYTLVRNCPSDFAFSCPDDVTTEDLLYQSYNFYMDTDFSTCNYIGNSSLM
EIHPLDDT
>SPAC1F5.08c.1-p1_transcript=SPAC1F5.08c.1_gene=SPAC1F5.08c_organism=Schizosaccharomyces_pombe_972h-_gene_product=plasma membrane stretch-activated calcium ion channel Yam8_transcript_product=plasma membrane stretch-activated calcium ion channel Yam8_location=Spom972h_chrI_275089-276549|_protein_length=486_sequence_SO=chromosome_SO=protein_coding_gene_is_pseudo=false
MFFFSTHLILKILFFWSITRNIFGATYTSLLLNNTINGNINDQSTAYYNLTWEGNTAYNV
SLTLSTCTAFDGANDLMLYISNNTFDEALPLDNFTITASENGLATIFVTGYSPLYIAVSS
AFSQFAPNFFVESGESTLEGNNVINYELAAGIDTPFSQYNATKFLFAQDTDFQAALLITG
NLTTNETSIIPSYEIYVNPSNSTYDNTFNKFSSSFCAFQNNPSTVNTNNADRSMTLRGLG
PFAKEQFYLKGLDPNVTYTAYLVEPNIGQPGGTVYPGVTFTTKTSPACQLIYDLQFCSEV
AYAVPGNSSLFSASALAEWYDQQAYGYYQNFTYTLDLIPCNATSWSAYSLLKNCSDCANS
YKNWLCASVIPRCADINDNSSYLIYKNYDSRYPLIDEVIQPGPYKEVLPCSYLCYSLASS
CPLDLGFACPKAGYGLEFSYGEVSNVTGLITCNAPGVEFYESGSALLNISWRTFFISLIF
WILFVE
>sr10904-t26_1-p1_transcript=sr10904-t26_1_gene=sr10904_organism=Sporisorium_reilianum_SRZ2_gene_product=related to Calcium influx promoting protein ehs1_transcript_product=related to Calcium influx promoting protein ehs1_location=FQ311442_1004907-1006829|_protein_length=640_sequence_SO=chromosome_SO=protein_coding_gene_is_pseudo=false
MAIFTRAQARLVMAALVMLLGLLHIPLTAAQRVSQAPTLSPSPSTLLTPSSTRSAIPGRA
TTIYNATANTVALNDSIIARSRINLNATQGAFFNFTIPPSAFSEDTNSVKVWTSISLCSG
PAIPPYNTSNATVLEQLDMSATDARRSTLASLYISDNDLFQQPGPANASVLNSKHIGFAL
GGSTSVEVDVQQQSDNSSQTLWIGVWPPADSRNVTPGTYQFQIVASTRAKMESVDYTRRP
RLDDTDQSRALVSSFNFTTASPPNLNVIVLPTFGSNSLSDADYYNSSFCAIADAWANVLE
SNEQVLINSSNTKRGTEANKLDDSRRQFEISGLDAGTNYTVWLFETNTTNQDVAQSVSTT
LFPAIKMLTKRNDNCRLVFDVPFCPNVAYSIPVNPSISTTTALSVIEGFVDPQYSNFSTT
IDTFPCGSREFGMYSYVQTCDNCKKSYQDWLCAVAMPRCTDPLQDPDTQSRATQDGTELT
GAPTGLNTGLLPYIVNRNGNGTSALKSRQPFIDQQLRPGFYGELLPCIYTCYFVERTCPP
LIQWACPIWDITAQRDYGTFADSGEEGIGAAENGGAGSDGMRWGGYQRYIATDAFGNAYC
NSMGVDFLLRESNGSARRSGGALWIFVAAMVVSLLTTLAL
>SPSK_04067-t39_1-p1_transcript=SPSK_04067-t39_1_gene=SPSK_04067_organism=Sporothrix_schenckii_1099-18_gene_product=calcium channel MID1_transcript_product=calcium channel MID1_location=AXCR01000010_3854736-3856802_-__protein_length=688_sequence_SO=contig_SO=protein_coding_gene_is_pseudo=false
MGSHAPRHQRSLLAPAGMASALTLFLPLLLLLSFPHNSAVAATTDADADAGVLEAPSPLR
PNGDDGDGGFIQGVFRSLLQNGGSTGEDAGSAAEGSSQTSLYEPDFGIFDRGILGRAPPG
VSSLTSNVPVTLNVVPGTTQVFVFEKALIFGREAEEREKQRDVELRRREAGYEEGDGDDE
RDKGRLDLEDGGDDSEGLLRRQSDATSRTVYFSANTCIQPQLLSPTVSGSAPQLTMYVST
TPSNISPGPASNPAHQTYYVFEEGAVMASLNVTDDVYIGISAPNISSTMLSGTYNFQLGA
SVDDYYHSYDNETDANLIWVDSDSSASLLITHNLTDSTAAATDANVMGAEPYVMFAQNVD
DRSADGVRFSYCGLQTYAQIAATNNGKFTSMVTTGMTLRGLGNLPKQQFYFSGLNASSNY
VGILAALPQNGTGQVGSNVVGGGGKVARATSFQTKAPNANCEVIFDLPFCNETAYAVPSN
PTRFTNSSQLAAVYDKYASDMFAIFKNVLAQIPCEAPDTQRYSLARTCADCEAAYKNWLC
SVAIPRCSDISDNSTWLQPRAISQPNPITGEFLAPDLAAQYPNTTAFNSSRNPFIDDTIA
PGPYKEVMPCDDLCYNLVQSCPSNIGFSCPLPGYIGFNTSYGRRSEADQDGFVTCNYPGS
AHYFSAAPAGPQLSWLAVMAVTFAVVVA
>APA07823.1_transcript=sscle_03g025930_t1_gene=sscle_03g025930_organism=Sclerotinia_sclerotiorum_1980_UF-70_gene_product=unspecified product_transcript_product=unspecified product_location=CP017816_1274613-1276688_-__protein_length=674_sequence_SO=chromosome_SO=protein_coding_gene_is_pseudo=false
MPLPKLSPLQSRLAASLMGSIMLLILYLTFSSSHFAYAADVDSIRPEDHNHERLMDINIL
ELDSEHDVIEVGAEEYEAEFVGFDRSIIGRIASETDPIPLLNNRVVTTNIEQGQTISFSF
LNSSLWGALSPKASGLPSPVQFRKRNAGSAADTGEVAFEIPDREFIGVKDEEQILSGDQG
ADSTLWPRQSSSASTRVLYITVNTCTQPEAKGANMEAPSQLELYISESGENKNPGPGQDD
SLQQSYKLDGGAAVVTLNATGDVYIGLSGSNMSADYTGIWNAQIAASIDAPYHYYNSDES
NLLLVDSDRGSALLVTHDLTTDNGSIYNDWVNLTPPFTMFASKTANSSITGLQYSYCGLE
NKAEIAGTINGGQSTGKIQVSMTTRGEDDYPKQQLYFDGLTAGTSYYGILAMNGNATALG
REGVGGGGQVWKTMTFSTISADNCALVYNLTFCDQVAWTVPSNPNNFPNTSALAEWYDKS
TYESYKYFKKALAQIPCNTTSSAQYSLAQNCTTCDAAYKNWLCSVTIPRCTDFSNDLPWL
QERAMGQPFPNHTMLSSEQLSLANSSLAMNGSRNVAIDTQVQPGPYKEILPCEDLCYGIV
RACPAIMNFACPTPGDTGFDTSYGVRRTANESGQVTCNYPGAVHDRSVGSISSIPQTMAF
GAAMLSTMFMFSGI
>EJT45645.1_transcript=A1Q1_05794_t1_gene=A1Q1_05794_organism=Trichosporon_asahii_var._asahii_CBS_2479_gene_product=Calcium channel _Source_UniProtKB_TrEMBL_Acc_J4U6A8__transcript_product=calcium channel_location=JH977607_640069-641796_-__protein_length=575_sequence_SO=supercontig_SO=protein_coding_gene_is_pseudo=false
MVLPGLVRFFLLLGLLLGVLGAAPSSSAQPAKGTALAKPPYAPLTVTTAQARSGTLLPSG
GGLTLNRTRPAALIKLPKLRAWSMTVWIADRGYDMSTPDLLPAYVPDVRVTTDPSKNFAF
EERRSVEALSSGGTPGKANHVNRGGDTWRLAFDDGFANFTYGWDMAENQSLNVTTEDAVE
HQVLMGFSLAADAESTAPPGNVTVYFQVVDLLDAEPTVRITSYRAETGFLGDTTDSNVLL
FSPVIEAPELPQPQYPNYTLPGPYPDWPQFKPHSDAGSGPTAGMFGNFTDGNFTFVVQET
AGADSLVTRALGKSVIALALAGNNTVFEATSWTHINLASGFRKYAVIDGLKPDTNYTFWI
YDRDRLVIYPPALFRTKKPGFRCPLMLPTAMCPGIGYASPVADVQPGGQKYLTDIPDQFA
NVIAENLDTFSMSLTAQACGRDMYSYVSTCADCYDAYRVWVCRMVLPQCADADPAPFENI
TTLPTAPHVVPRSTDSPRSSAISYPYEYSELLPCIAVCTEVDRVCPLNLQFICPHRNFNA
NESYAFEGRKNGVNDGQARNGRPSIDRFGNRWCNV
>KAA8898871.1_transcript=TRICI_006454_t1_gene=TRICI_006454_organism=Trichomonascus_ciferrii_CBS_4856_gene_product=hypothetical protein_transcript_product=hypothetical protein_location=SWFS01000535_43987-45741|_protein_length=584_sequence_SO=supercontig_SO=protein_coding_gene_is_pseudo=false
MRRGFGLTQKVRAKREWIFNGHKSREVRYCVDFEDINGVYDTMKRGIVCLFIVALVFLVS
FGQCESTREGLDPFYLAGRRLFESILGRQGVLNEGKTNEKRDLFPRPPATTTVSRTPSST
IWHLHPTKTTGMNTGAPTPISSNKPIRFQINPGEVHKYELSGFNLSGDHTNLYTTINVCS
EPQSETLFGKGGPNGLLLYASNENDTDEHLPGIETQFGFANVTLLQLNNTYGIAMVVAPD
LDDAQGNWTYEIGMSTVGPIHSVNSHPNLYLVDTDFANALFVTGNLTENRNVSDYDIYIY
SATNSINRRLMGSYCALSTHGALLNTKNTNVSTTTRGPGKTKGQFFVHSLNKSTNYFAYL
TQPNINMEGGVVFHSVNYSTKAEQNCQLVFDLEFCADVAFAVPGNASMFEPPELGHFYDE
MARHRYTNFSRSLENVACNATDENRYSLMRNCDNCADSYKQWLCAVTIPRCTDYTLNHTF
LRPVKAGQSRNPEVNKVIRPGKYKEIMPCADLCYRIVQDCDPSFAFQCPKKGRGLENSYG
EYSDNGDISCSYPGAVYFLSAAHHITAGHFLSLLLFAISLFILW
>CCG80739.1_transcript=TAPDE_000362_t1_gene=TAPDE_000362_organism=Taphrina_deformans_PYCC_5710_gene_product=Calcium influx-promoting protein ehs1_transcript_product=Calcium influx-promoting protein ehs1_location=HE965036_7110-8647|_protein_length=498_sequence_SO=supercontig_SO=protein_coding_gene_is_pseudo=false
MNFWHYFSSPFETSPAVYGRALNTTAPIGDGQIIDDQLSWGQTANWAYTPNNSSNIDVYI
TLNICTQPSPAPNLGNGTIKSLWNTTTNIPTLFIYGSNDSSITLPNATASTDQRQFQYGF
ANLTYPANNRNLYFTIAAPPYDPSWSNNTFSYQIGVSSSRPLHRAWAGDQNRFLFLQDSD
FSAALLTTGNLSSADIPNYQIWINPSAQSAGRGDFSASIQNSLRWSWCGITKSSVQVSLN
DADRSMTTRGPGGHPKEQFYVHGLVPSTFYDSYITLQNNYSSGGAVWPVQTFKTRDNTTC
QVIYNLQFCNEVAYSVPSNATLYNPNALAGFYDELAASYYKNFSNSVQIVNCNASADAVY
SLISGCEVCKRAYKDWICAVTIPRCADLTNPAPYLVTRNASRNPAIDKALVPGLYKEVLP
CGDLVQSVTRKCPIILGLRAPNGHDFFKAAYGERSNNATITCNAPGVDFWVAAGLKTSLN
WLVVSICVLAAVVVPRGL
>PMAA_086660-t26_1-p1_transcript=PMAA_086660-t26_1_gene=PMAA_086660_organism=Talaromyces_marneffei_ATCC_18224_gene_product=calcium channel subunit Mid1_transcript_product=calcium channel subunit Mid1_location=DS995901_2728988-2730901_-__protein_length=619_sequence_SO=supercontig_SO=protein_coding_gene_is_pseudo=false
MQFPKLTPLQSRFAATFAATIFVFALFYIISTNSGSFAYALEGVDPLTLRNSGAGEDGST
IIFDEEDEDRIGNNDGEIVRRDIVDPMAVSNNEFQMLNIELGQTQYWVFTKDAVLGTPSA
TPEGLPANMTSDNTTAQTVDQKRHELKKRSNTVYLSLNTCLKPSLNTSNPQATSTTALPP
LTVYVSTSSSNKNPGPAGNPSLQTAYTADQGHMGTTIENADDAIYIGVSAPNSTLWTGIY
NYQVAASIDAYFHSVDNDTNLYFVDSDMNSALLITNNLTQSSAGSTNYQQWMNITPPYTI
FANNINESSISGLERSYCALNQLAQMRQGNQAINTSMTSRGLGNKPKEQFYVTYLNSSSS
YYGILGMNGNSTHSGNGVIGGGGKVWRAMNFTTKTDNNCALLYNLDFCSEVAYAVPSNPN
LTNTQLGQIYDKAAQSYYKNFDYSLSLVQCNTSSTSMYSLAVSCSDCVSAYKQWLCAVTI
PRCYDWTATYSYLQPRNAGQAFLNGSVIPADSPLVASPVTNASRNSLIDTQIRPGPYKEI
LPCTDLCNDLVRTCPAALGFKCPTGKYLNDSYGYRASDGDITCSYLGAAYYLNGAFGLSL
PGFGSGLVLVGLWIMFWVI
>GBF62202.1_transcript=TMEN_4737_t1_gene=TMEN_4737_organism=Trichophyton_mentagrophytes_TIMM_2789_gene_product=calcium influx-promoting protein_transcript_product=calcium influx-promoting protein_location=BFBS01016065_34756-36451_-__protein_length=522_sequence_SO=supercontig_SO=protein_coding_gene_is_pseudo=false
MPWPKLTPLQSRFAASLAATILLIILYFALSNPHLAYATDVDALILERHGPPDLTLIDTQ
EQISVQWDHASIQGENRLDTEDGADIERRAAPGTEALANNVAKLKNIKIGEIQYWVFPKE
AVHGPKSPPTPGLPSDISVILDGGTTDPESNSGDSKYSEDPDNVFELNTGATKLSRRSVS
VHITANTCLQPELNVTRAAKDTGPPQLELYVSTSKTFDRPGPQYKKNSAVTHKLFDGGYV
AVNPDTDGDVYIAVAAPNSTRYSGIYNYEIAASIDAPFHGLDNSSSFLYFVDGDNNAALL
QTNDTTREPPESEIYKKWLALDPPPFTLFAHNMNDSAILGLQHSYCGLQNNAQISKKQKS
LDVGMTARGIDHKPKQQIYAKGLNSSSVYYGFLAMEGNSTAYGNKVVGGGGKVWKAMNFT
TKRENNCAIIYNLKFCSEVAYAVPSSPELKVSQLSEIYDTQAEQLYQNFSYSLQQVPINN
GFAQSLYPGVKTSLVTFRSSVREILANNFSMVPCYQTTTQAA
>TREMEDRAFT_62522-t26_1-p1_transcript=TREMEDRAFT_62522-t26_1_gene=TREMEDRAFT_62522_organism=Tremella_mesenterica_DSM_1558_gene_product=hypothetical protein_transcript_product=hypothetical protein_location=JH711532_1407934-1409933|_protein_length=571_sequence_SO=supercontig_SO=protein_coding_gene_is_pseudo=false
MLLSFIQILLLYSYYISTCAAQSATSTSSITAPSSIPTITIPTLPSLLALSPLNLSHPSL
SLSLPQSDSLYVTLNLCSLSSNTSLLPTIRLSTSDPPSFILGSRTSVDVTSGGFHSSPNK
RSRSGITWELEWDRGFANWTSSSLSASVNLLIGLGLSDDGIDTSVITNADGNVVVQIGLS
SQKPIHSLSPTFPLLGDTTSTTALIFSPILQYSPQIQPTYPVYTFPQAQLTLPSFSPSTP
TNFSSTNMSLMLLPTNESPTTQGLDHSSCAVRLVNDTKGISTTNNIIFNSSEPTWMSVGG
EKGFRVFWVVGGLTAGGTNYTAWVVDDQGMLSRPIWLTTKEGDLISPTSPISTLPQAIVD
LVTSSLEAFSVSLTTTACGRDQYSHVSTCLDCYTAYRDWVCRVTIPRCGSSLPISSTSPF
QSQNVIALSSTTQGTDIQERQNSEQDLRVEVRNYDDRNLLKQIEMKRINDDEKVLPPGPF
TIQRTSTSARIPSLDPVYTYDYLELLPCLSTCNAVDRACPAVLLFRCPSRSVRTANESYA
FYGHDNDVGDGSGVTGQSASDRWGNVWCNGP
>TrQ_007147-T1-p1_transcript=TrQ_007147-T1_gene=TrQ_007147_organism=Trichoderma_reesei_QM6a_2017_gene_product=hypothetical protein_transcript_product=hypothetical protein_location=CP016236.1_1474571-1476500|_protein_length=616_sequence_SO=chromosome_SO=protein_coding_gene_is_pseudo=false
MLAILLLTPAAALSHEIEREASSLLDWTSPVAPPQLVARSHPLYEPEFALLDRGIVGRAP
LDAQPLQNNAPTPLNLAPGSSACYVVQKSVIFGGSENAGSSTSSRELKRDEDVEARADHA
KQPSNDKSESSGTPTKTLYLSANTCLQPQIVSSKGASEAPPQLRIYISTSSKDGCPDPTK
PAAGVQSKAFEQGAVMYGLNATGDVYVTVAAPDVTDKFQGIYNFEIAASTDAYYYQYSSQ
NGQLLWMDSDATSALLQTASLTNDRNKISSIIKGDPQYDLFVQATKAPVLDGLMRSVCGM
NNVAQIASKRLDNGQMNNNEMVRTKMTDKGPGGWPRQQFYFQGLNSSTSYYGILVKHGNS
TASSKRQSTGVIGGGGIVFPPTDFQTSAGTNCNLITDLDFCEDVQWAAPGNNKYNNTELG
NIYDAYAKSMYSNFQKVMMQIPCEAPSTQRYSLAANCDNCTTAYKQWLCAVAIPRCEDFS
TQSNYTIPRNAAQAFPNGTFLPDALRNELMQTPAFNTSRTSFIDEVIAPGPYREILPCAD
LCYGVVQGCPAAMGFGCPRPGKLGFNVSYALRDRNGGAVSCNYPGEPRTQVSASGATAPS
MMLLVGVLGLGSMVLL
>EGD87938.2_transcript=TERG_04185_t1_gene=TERG_04185_organism=Trichophyton_rubrum_CBS_118892_gene_product=hypothetical protein_transcript_product=hypothetical protein_location=GG700651_846876-848897|_protein_length=673_sequence_SO=supercontig_SO=protein_coding_gene_is_pseudo=false
MPWPKLTPLQSRFAASLAATILLIILYFALSNPHLAYATNVDALILERHGSPDLTLIDTQ
EQISVQWNHVSIQEENRLDNEDGADIERRAAPGTEALANNVAKLKNIKIGEIQYWVFPKE
AVHGPRSPPTPGLPSDISVILDGGTTNPDSNSEDSKDSENSNNVFESDARGIKLSRRSVS
VHITANTCLQPELNVTRAAKDAGPPQLELYVSTSKTFDRPGPQYKDNSAITHKPFDGGYV
AVNPDTDGDVYIAIAAPNSTRYSGIYNYEIAASIDAPFHGLDNSSSFLYFVDGDNNAALL
QTNDTTREPPESEIYKKWLALDPPPFTLFAHNMNDSAILGLQHSYCGLQNNAQISKKQKS
LDVGMTARGIDHKPKQQIYAKGLNSSSVYYGFLAMEGNSTAYGNKVVGGGGKVWKAMNFT
TKRGKRKSYPSIYQANTDLYGILKENNCAIIYNLKFCSEVAYAVPSSPELKVSQLSEIYD
TQAEQLYQNFSYSLQQVSCNAPATEQYSLATNCSQCAGAYKQWLCAVTIPRCQDFSSDLP
FLRPRNTGQQFLNGTMLPDDYSGRLNVLTNSSRNPLIDIKIKPGPYKEVLPCQDLCHSLV
RSCPASFGFGCPTGQWLNYSYGQRSANGDITCSYLGAAYFLNSGWKSVDGMKSIFSFTLV
FWGLVWGFSLELI
>TSTA_121950-t26_1-p1_transcript=TSTA_121950-t26_1_gene=TSTA_121950_organism=Talaromyces_stipitatus_ATCC_10500_gene_product=calcium channel subunit Mid1_transcript_product=calcium channel subunit Mid1_location=EQ962655_2948703-2950626_-__protein_length=620_sequence_SO=supercontig_SO=protein_coding_gene_is_pseudo=false
MMQFPKLTPLQSRFAATFAATIFVFAFYYIFSTSSGSFAYALDEVDQLTMLRNGAAGEDS
MIFEDEYEETRNDAGGQIIKRATVDPNAVSNNEFQMLNIAPGQTQYWVFTKESVLGKPSA
TPEGLPANITSNSTGQSVINENRRELKKRSNTVYVSLNTCLKPSLNSSNPNATSDTQLPP
LTVYISTSSNNKNPGPAGEASLQTTYTADQGYMGATVENADDNVYIGVSAPNTTLWTGIY
NYQIAASIDAYFHSVDDDTNLYFIDSDINSALLITNNLTQSDEGSANYRQWMNITPPYTI
FANNINDNSISGLERSFCALNQLAQMREGNQAINKSMTNRGLGNKPKEQFYVTYLNSSSH
YYGILGMKGNSTASGNGVIGGGGKVWRAMNFTTKAEKNCALLYNLNFCSEVAYAVPSNPN
LTSTQLAQIYDQAAQSYYKNFANSLSLIQCNTSSTSMFSLAVNCSDCAKAYKQWLCAVTI
PRCYDWTADYAFLKPRNAGQAFLNGTTLPSDNPWVQSPVTNASRNPLIDTEIRPGPYKEI
LPCTDLCSEMVRTCPSALGFKCPTGKYLNDSYGYRASDGDITCSYLGAAYYLNGAFGLSL
PGLDLGLLIAGLWMVFWVAV
>AEO56407.1_transcript=MYCTH_2301294_t1_gene=MYCTH_2301294_organism=Thermothelomyces_thermophilus_ATCC_42464_gene_product=stretch-activated Ca-permeable channel_transcript_product=stretch-activated Ca-permeable channel_location=CP003003_2436655-2438633_-__protein_length=639_sequence_SO=chromosome_SO=protein_coding_gene_is_pseudo=false
MHLSPLQSRLVASLAASCLLILLYLILFPPSFALAAELNDAFPAVSDDLDFSIDPAVLNN
RDPMYEPEFSAFDRSITGRVPEGVTPLTDNEPLPMNIQPGSTQLFVFVLPSGSPGEEDGR
RHELRGEHNASREATAGAGATEQAKGTFEDGQGIGKRQAKQTVYISANTCDRPLPVDPSK
TTQDAPQLTLFVSTSAENQAPGPLADQGSQDVVVFNEGAVMYSFNTDGEVYLGVYAPNVS
DSFSTKPYNVQVVVSTDGYYFSYDDHDDADLIWVDSDSQGALLITHNLTDSTDPKLEAEI
MKTQPYVLFAHNKKDRAINGLKYSYCGLYRHAQIAATKDERATPLVRTGMTKRGPGNLPK
QQFFFSGLNSSAEYFGILARDGLDDGDHLATRQAAFKRGTRVFKATSFRTKSNHGNCALV
IDLSFCDQIAYSVPSNPNFGNSTKLADFYDSYARSAYANFEKSLAQVPCDAPSSQRYSLV
RNCTDCAAAYKDWLCSVAIPRCEDFSNTAPYLQPRAVTQPFPNGERLDAETLASMPNTTA
FTASRNPRIDEVIKPGPHKELLPCDHLCYKLVQSCPASLEFGCPLPRGIGFAGNYAKHDP
SVGLTCNFPGSAHFPSAGERAVLDWGLMILVLVAGSLTV
>EGD92700.1_transcript=TESG_00272_t1_gene=TESG_00272_organism=Trichophyton_tonsurans_CBS_112818_gene_product=calcium channel subunit Mid1_transcript_product=calcium channel subunit Mid1_location=GG698477_771049-773067|_protein_length=651_sequence_SO=supercontig_SO=protein_coding_gene_is_pseudo=false
MPWPKLTPLQSRFAASLAATILLIILYFALSNPHLAYATDVDALILERHGPPDLTLIDTQ
EQISVQWDHASIQGENRLDTEDGADIERRAAPGTEALANNVAKLKNIKIGEIQYWVFPKE
AVHGPKSPPTPGLPSDISVILDGGTTDPESNSGDSKYSEDPDNVFELNTGATKLSRRSVS
VHITANTCLQPELNVTRAAKDTGPPQLELYVSTSKTFDRPGPQYKKNSAVTHKLFDGGYV
AVNPDTDGDVYIAVAAPNSTRYSGIYNYEIAASIDAPFHGLDNSSSFLYFVDGDNNAALL
QTNDTTREPPESEIYKKWLALDPPPFTLFAHNMNDSAILGLQHSYCGLQNNAQISKKQKS
LDVGMTARGIDHKPKQQIYAKGLNSSSVYYGFLAMEGNSTAYGNKVVGGGGKVWKAMNFT
TKRENNCAIIYNLKFCSEVAYAVPSSPELKVSQLSEIYDTQAEQLYQNFSYSLQQVSCNA
PATEQYSLATNCSQCAGAYKQWLCAVTIPRCQDFSSDLPFLRPRNTGQQFLNGTMLPDDY
SGRLNVLTNSSRNPLIDIKIKPGPYKEVLPCQDLCHSLVRSCPASFGFGCPTGQWLNYSY
GQRSANGDITCSYLGAAYFLNSGWKFTDGMKFIFSFTLVFWGLVWGFSHWN
>TRIVIDRAFT_73324-t45_1-p1_transcript=TRIVIDRAFT_73324-t45_1_gene=TRIVIDRAFT_73324_organism=Trichoderma_virens_Gv29-8_gene_product=component of a calcium permeable channel_transcript_product=component of a calcium permeable channel_location=ABDF02000001_2246503-2248504_-__protein_length=638_sequence_SO=contig_SO=protein_coding_gene_is_pseudo=false
MPARHAPVMLLTPLQSRLAASLAGLLVVLMLYILLFAPTAALALELAAPPLPDLTTPAEP
LRLGAESHQLYEPDFALFDRGIVGRAPVDATPLQNNVPIPLNLEPGATACYVVQKSVIFS
GSGNSGSSNSKRELEGDQDLDRRDDNTNTPNNNQGSSATRTLYLSANTCLQPHNITADAS
TPPQLRFLISTSSKDGCPDATKPAAGVQSKAFEQGAVMYSLNATDDVYITVAAPSVSKDF
QGIYNFEIAASIDAYYYQYSSQNGQLLWMDSDAKSALLQTASLTSNKSQISSILNAGPQY
ELYVQGTKAPILDGLTRSVCGMNNVAQIASKRLDNGQMNNNELVRTKMTDKGPGGWPRQQ
FYFQGLTSSSSYSGILVKYGNSTANSKRQSTGVIGGGGTVFPPTDFQTSAGTNCNLITDL
DFCDDVQWAAPGNNKFNNTELGNLYDAYAKEMYDNFQKVMMQIPCEAPSTQRYSLAVDCN
NCTVAYKQWLCAVAIPRCEDFSNQSNYTIPRNAAQAFPNGTFLPDEMRQDLMKTPAFNTS
RTSFIDEVIAPGPYKEILPCVDLCYGVVQGCPAAIGFGCPQAGKLGFNVSYGLRDRNGGA
VSCNYPGEPRTQVSASGAVTPSLALLIGALGLGSSLLL
>KIS69953.1_transcript=UMAG_02465_t1_gene=UMAG_02465_organism=Ustilago_maydis_521_gene_product=unspecified product_transcript_product=unspecified product_location=CM003144_1283055-1284977|_protein_length=640_sequence_SO=chromosome_SO=protein_coding_gene_is_pseudo=false
MAKELKGRSPFGVMVLVLLFGTLWLRLTAAQQVSKAPASSTSSSIPLAPSSTRSAIPGRA
TTIYNATANTVALNDSIIARSRIDLNATQGAFFNFTIPAAAFTNEVKVVTVWTSISLCSG
PAIPPYNTSNATLLESLGLSATEARKSTLASLYVSDSELFQQPGPANGSVLNSKHIGHAL
GGSTSVQVDVEQQSDNSSATLWIGVWPPSDSRNVTPGTYQFQIVTSTRAKMESVDYTRRP
RLEDTDETRALISSFNYTTSSPPNLNVIVLPTFGSNSLSNADYYNSSFCAIADAWADILQ
NRQVSVNSSDTRRGTEANQLDDIRRQFEVSGLDTGTNYTVWLFETNTTIQDTVQSVSTTL
FPAIKMRTKRSDNCRLVYDVPFCPNVAYSIPVNPTISTTTALSAIRGFVDPQYSNFSLTI
DTFPCASHDFGMYSYVQTCDNCKKSYQDWLCAVAMPRCTDPLSDPDSQSRATQDGRELTG
APTGLNTDLLPYIVNRNGNGSSALASRQTFIDQQLQPGLYGELLPCIYTCYFVERTCPPL
IQWACPVWDITAQRDYGTFADSGAKGIGAAENGGAGGDGMRWGGYQRYIATDAFGNAYCN
SMGVDFLLRESNAVSATLSIQRLWILIPSLLVSFLIALWL
>EEP79304.1_transcript=UREG_04150_t1_gene=UREG_04150_organism=Uncinocarpus_reesii_1704_gene_product=unspecified product_transcript_product=unspecified product_location=CH476616_3416007-3417934|_protein_length=624_sequence_SO=supercontig_SO=protein_coding_gene_is_pseudo=false
MPCPKLTPLQARFAACLAATLFLLFLYLVPLNIRFAYAIDVDSIIREDHNHPILLDLDIP
LGLLGPKPVNVVSEDNVTLAKRAPDGTDALANNEPRLKNIDMGETQHWVIPKEVVTGPKS
PSTPGLPAFVRSNDEATQSDRSSFQEDMKPDGDLSRRATVVYVTVNTCIQPSLNTTQRSD
DSSPPQLRLFYSQDSSVKEPGPNTPNVRSVDLDDGFASVEIEAEGDVYIGIFAPTHQRYG
GIYNYEVAASVDAPFHSLEPDTPFLYFVDSDNKAALLQTNATTEAKQGAQSYTDWMNLNP
PPFTMFAHNMNHSAILGIQKSYCGLSKNAQIGRMGSNIKAKMIDRGLKPKEQFYVTGLNQ
SSRYYGILAMSGNSTASGNGVVGGGGKVWKTMNFTTKSDDNCAIVYDLEFCREVAYAVPS
NNALNISELKTIYDNYAASVYENFTFSLAQIPCNTSSTSMYSLARGCKDCEKAYKSWLCA
VTIPRCQDFSSTLPFLLPRNTGQAFLNGTILPEDNELRQNVLTNSSRNPLIDSKIKPGPY
KEVLPCREVCYDLVQSCPSALGFVCPTKQWLNNSYGMMSENGDVTCSYLGAAYFMKGAAS
RIGSMGASMGLVLSFWALVWGLYA
>VDAG_JR2_Chr1g07620a-00001_transcript=VDAG_JR2_Chr1g07620a-00001_gene=VDAG_JR2_Chr1g07620a_organism=Verticillium_dahliae_JR2_gene_product=unspecified product_transcript_product=unspecified product_location=CP009075.1_2447040-2449021|_protein_length=643_sequence_SO=chromosome_SO=protein_coding_gene_is_pseudo=false
MQFTPLQSRLVASLGASVMLLLLYFLLLSPGFAQAQQLADAPGFFLDERYTSEDDLVAPL
DDTSKLDITYKAEFPAFDRSIIGRAPPGVTGLLNNVKENRNVRPGTTQQFVFEASRIWPD
EVASRSTVKTRHTSNLTLANGPPVVDDDTSTEDEGASEDLGLRRRQERIRTIYISATTCI
QPQRSGNNTSMDPPQISLFVSTSLDNQLPGADKPMVNQTYRAFDEGAVMLKLNATGDVFF
GISAPTSNEVMFDGEWNFDVAVSTDDFYHSYGNNQGGLLWVDSDSSAALLITPNMTDSTD
AVQIQKIMDEGPQYVMFVENEDGWKTRGVRHSMCGLSNYAQMAAKAGGSFGDKATTVMTT
RGPGGLPKQQFYFNGLNASSSYNGYLVWTGSESLKRQTPNRAGGGGRVFQSTQFETKSGD
NCKIITDLTFCNETEYAVPANDQRFDIAELARFYDDYARKMYGYFERQLAQVACEAPSHQ
LYSLARDCRDCEVAYKKWLCSITIPRCEDISSTNEFSFVRNLNQSFPNGTKVSEEMVAQF
PEVAHLKSRNDRIDEEVAPGPYREILPCEDLCYDLVRNCPSSLGFKCPRPRQHVFNSSYQ
IRGEGLTCNYPGSVHNPSGSSAPAVSWLTLSLLMFVAFGRTSA
>KIV99011.1_transcript=PV09_09240_t1_gene=PV09_09240_organism=Verruconis_gallopava_strain_CBS_43764_gene_product=unspecified product_transcript_product=unspecified product_location=KN847587_7202-9277_-__protein_length=668_sequence_SO=supercontig_SO=protein_coding_gene_is_pseudo=false
MVSYPKLTPLQSRFVACLGTSLLLIIIFFLLNPSHFAYAAELDSILNKDHNHHRIVGGLA
GDLDWGSIFTDTESYVEEQDVDQYEAKFGWGLVERAPLDTVSLKNNLPNTLNLNPGETQY
YVFEQDELSASPGTRGRQLPTNVTGPGADVTSNAKRRKRSISEDAEQEHETVEGDNILEK
RQNTKTVYVSANTCLQPLLNENKTGTPGQPTIFYSLSDNNQKPSADQNDGTVQLDQGYAA
VAIPNVSGNLYISISAPDLPNDTFTGPWNYQIAASIDDYYHYYDNSTAFMWTVDTDSNSA
LLATYNLTGQDGNSTTIQNQRNEWMNTSPPFDIYVFNSSSPKIDGIKHSYCGLSKLNMDF
MRINTSMTERGVGSNPKQQFYIQSLLPGNTYFSVLAYQGGNVSTEDQAIVGGGGQVWKSM
QFSTKSDGNCRVIFDLPFCDAVAYAVPTDPSNSTLSNLTTLSQIYDSNAAALYQNFSLSL
QQIPCNTTNSAQYSLSSTCDDCARDYKTWLCAVTIPRCVDFSATDDYLMPRNVGQPFANG
SQPTNLNETMANMIMYNSSRSSLIASGPYKEVLPCQELCFNMVKSCPTSLGFLCPQRNAL
WAPLAKSYGTYDPNNILGQDGILNISGLSCNYLGVDWPTLGNSGSVLAARWPGWVVPLGI
MAWMLSGW
>KAI0977367.1_transcript=F4678DRAFT_412717_t1_gene=F4678DRAFT_412717_organism=Xylaria_arbuscula_CBS_124340_gene_product=stretch-activated Ca2_-permeable channel component-domain-containing protein_transcript_product=stretch-activated Ca2_-permeable channel component-domain-containing protein_location=MU279340_1246083-1248053_-__protein_length=638_sequence_SO=supercontig_SO=protein_coding_gene_is_pseudo=false
MQLSPLQSRLAASLIASFLVIVLYLSLFAPQFAFAAELAQIPNTLDQDDPFYDVDDTTEL
LDLRAPLYEPGFSLFDRSIIGRVADGASPIGADEPTKSNIDPGSTIAYVFEAASVSGRSA
QGLSTSHELRRNLNETQESAIGEGDEDGELGSDLDLVRRQTPSKTLYISVNTCNQPSRIS
PDQTTMDPPQLTLWVSTSNQNTSPGPGKDDASQKAFVFDEGAVMYNTSLDGDVYFSITAP
QVSDKYFVTTLPYNYEVAVSLKGYYHSYDDESQPNLYWVDSDASSCLLTTRNLTSSPDDV
VSTPPYIVFVQNSENLGINGIRKSYCGLSSWAQIRPLQDGASQASLGLRQGGTNNLTTQE
FYVTGLNASTSYSGIVALNTSLSLQKRQEDSSGGGVVVYNAVDFSTKPNGACQFIFNLTL
CTETRYAVPGNITKFPNGTALAAFYDNYTQTMWDNFDKVLQQTPCQAPPTQRYSLARDCD
DCKDAYKNWLCSVAIPRCEDFSSPNEKYLQMRNINAPFPNNTFVDPSIRANYSELLAYNS
SRNPEIDTTIEPGPYKEVLPCDYLCYELVKSCPASIGFSCPQPSSRYGFNTSYAIPDKNK
ELSCNYPGSAYYPSGATAVTTSWVGITALVIALVLSVS
>YALI0_A02090g-t26_1-p1_transcript=YALI0_A02090g-t26_1_gene=YALI0_A02090g_organism=Yarrowia_lipolytica_CLIB122_gene_product=YALI0A02090p_transcript_product=YALI0A02090p_location=CR382127_260225-262147|_protein_length=640_sequence_SO=chromosome_SO=protein_coding_gene_is_pseudo=false
MRLWILILGLAVTLVRAFLGNVTDDDSLGTPELLLPFQHLGNDLWRRVVENRAKAPSSVM
TTTSSTTTHTESTNLFTASTVPNYNQPTGTTPVVATPIANNQPVDYVMKLNDTRIYNLTD
IPANAKTIYITANICAGPPNLNYKNMSMDYDYTAPALLKAGWNPQNIVFSMDNFEFGFAN
LTIDVSAVQVTNLYIQLDFSNMTFDTSALTKIDSDVNNVDKRQVKHAELKKDKLTKRKDK
DEDKDEDKAPQGGSDDGDEVVTAAPSDVSNNGVSKPAAPTSVAGQATQPGDFTYSLGVSW
EAPLYSFKDTPNLYLVDSDYNHALFVTGNLTTDPQNATSDHYIVDIKNAIYDITAFPMEN
EMQLWWLSNSYCAIQKGPSVLNSGNCDVSYTRRGLGHYYKQQFFMKGLNNSTPYLAVLTK
PNSNTPGGTVYDQVWFSSKTSDNCQLVYDLDFCSDVAYAVPGNSSMVDSQELAKLYDDNA
SKWWQNFTYSQQIVACNASLDSRYSILKSCDDCADSYKQWLCAVTIPRCADWSNNATYLQ
ERPPGTSRNALIDRVLKPGRYKEILPCLDLCQKIVQDCDASLGFQCPKQHRNRELSYGLR
SDDGDITCSYLGAVYFLDGARAVTLSVALMAVSFLFVVLW
>ZTRI_2.871.mRNA-p1_transcript=ZTRI_2.871.mRNA_gene=ZTRI_2.871_organism=Zymoseptoria_tritici_IPO323_gene_product=similar to putative calcium channel subunit mid1 protein_transcript_product=similar to putative calcium channel subunit mid1 protein_location=Ztri_chr_2_2622403-2624454|_protein_length=683_sequence_SO=chromosome_SO=protein_coding_gene_is_pseudo=false
MLIQCPKFTPLQTRLIASVTALALLALVYYSLASPHFAYAAELPHDGTGELRTIEGEQHL
VQWEDSVDPIVQLRLDPEHEGEDAQNDAQKDEITHSRRALQTETIRGNNIATRYDLSAGN
TTLLEFPNRFLIGNHTESGKGLPGTLDRRTTGPIKPKHAELKKRSAEGLEARQDTESDRT
IFISANVCMQPTWNGTGTQSAAPPQLTLYVANSADSTSIGPGVSNQTQAIYPFDSGFVNA
SVPNATGTWNMAVSAPALPDGFVGSWTYTLAASIDDYFYSVNTTGPFLHLVDTDYDSALL
VTDNLTSADSSDSVYQQWMNLTAPFIIFASDANLTGLRGMENSFCGLETFVKGNNQIQAS
QTDLQGNGTHVQMGMITRGLGNKPKEQFYVTNLNSSSEYRAFLAIEGNSTASGDGVVGGG
GKVWQPVPFSTKSDGNCQLLFNMSFCDEVAYAVPSNPKTMPTFEDLQRFYENHTTTWWAP
FNWTLAQIPCNTTSESQYSLAKNCTNCAAAYKEWLCAVSIPRCEDFSSEDAFLQVRNVGQ
PFFNNDTMLDSDFLNSNYVPMPDAPTVQGSNAFSQTYLSNVATNRSRNGLIDEVIQPGPY
KEILPCEDLCYSLMQSCPAAMGFVCPYPGRGLEAGYGKRSKNGSLTCSYLGAVYYQNDAA
GLIQPVWKTLLVTAAVTWALAFG
