# Supplementary material for: NALCN/Cch1 channelosome subunits originated in early eukaryotes
Source: J Gen Physiol. 2025 Sep 5;157(6):e202413636. doi: 10.1085/jgp.202413636 (PMC12412391; doi:10.1085/jgp.202413636)
Supplement: Data S13 — provides protein sequences of identified UNC80 homologues from the set of fungal proteomes. [file jgp_202413636_datas13.txt]

>KAG2008599.1_transcript=CC2G_014016_t1_gene=CC2G_014016_organism=Coprinopsis_cinerea_#326_gene_product=unspecified product_transcript_product=unspecified product_location=JAAGWA010000008_1405767-1413327|_protein_length=2344_sequence_SO=supercontig_SO=protein_coding_gene_is_pseudo=false
MSASKNDKEVKRSVPKRLFSFDNIKSPRSRRSSSEGSSSDRESWFRHGRTASKPSLSDVQ
EYQPPEAFEEFLARQGRVTSPVEDPFASRPQTPTATKYSDPIRQSPSLPARPKTPDSHRS
ASPSRRWDQLRQHVLPVAPGSRPSTPPAQVPRPASPASSRSGKTRLPKFGFRHVVDNARE
ANDNRKFAEDITRVCLAVRYPELTKAKSSDKDIQATIGGSVLPFMSTNTLGSGASTMHNT
GATKKSDGKRPPSALSFPSVPKAASLKSLYQLLLYHSAPAPDTALSAYLPNEEEVLSCLL
APFLVPSRSTRWEEERTIALETFELLIKSWLPQDESSNVNRCLWCCKAALLPASPTRTLI
LSNLGRFIAPGERNKTTISLPGFQSICHHLVITLAFLHSPMSGPFHEGETKLLKNLIEKF
ISGSYGNISDGDVEETYGVVWLQEDTQAVVRRLVFLEALMRCLENSSQSTRVWLLLNIVE
DYWPPATEPGKLTSLQMVIHSRKLNAFCKSASVLLQEQGLEPGEKHAVAQQIVNILRTRL
IPETNLLDQTIALDCRGHISKVVFELLCLDNAREVVRWAISTLCRWLHDEDVQWRSTVDK
TLGRAISEYPWPLVIHLLTRIVDQLPDPDRKTAVAAFLPVLNDRLVNDPPPYPNVELGNL
LNSLSRLYPQIFFKPLFLCAASSKEFTVINHLCTLVIYSKFVTDFWWRDAEMMSIALMSD
VGATKEQSSLPSSGTPWGVARLGQSILMVELIGRLQDLRRNKDASGPEPSLAIGKFLVAL
ESRMSILLEAKEKTARIPPSQRTLLCMLFREFRLLTKSLKPAGWLHRTLLWFSDFFEEDD
LSGDLDQEVTEAMERIHDVFQAARESAHQSQTRRSTILLATTQYERARSETDPKILDIGA
LFEERRGLIDGLLKGFASKAMKLFVAVSPLLMEDDYVELGSILWERCLDTTVDSPSTGPA
CFLLMQCAERATRSFLALIEVDLQSSDERTRLEAVRKIGSLINWRFQIMSQNFVVDRAHR
PFKMARLPLPFVATDMGTTLYLPSEDASDSQESEIPTELRKQLAELGWGDDNAGPNDPQR
ERERTPMSLLPITQLEKMDFTISTIDSMAPTVGSAASPMPSPQPSPAVAPPSRRHLRPSK
PDGEEGQTSLLRRSSTSGGPQSSHKRRAIFVPPLTQIFIRLSKLMYDPNFLVAAATRATL
LDLMRNDPPLLTRPVMDMFAGEQKDIARAVATLSTYLHAHQVLPPPMSHSIFNNLMGFLK
YAARQLDVPETLHEYALVLPVLASVITQVNGMSMREIRRSKTDPFVVPSGALWFADTAPK
GPMFPRGFDDFANPFEDVATRILSTTMVRISQNLLFLAMLKRNSQDVTLVRKNASRLVLP
SLSRETLEPRPLELGDMVPDAQNQVNPPESTLETFSLIFARSHLLLVAQVFRSMSRHLSD
RNELALWIDGINKILCKHGHDIGIVGHALIALMVATTRFRRLFTSGTAYTLFMPALVKVY
VESATHPGIRPAIEYAVNRFYALHSESFLFQALGVVGQMSLLPGIDEAAFSKSVYDLFFS
LTKGSSVFTVDAAGIHNINKTQEREALIVNTAEEKPQTFLASLRRTDSSTQTTQLSLLFP
DEYEAERLRMDNFVRLFLTVIAHDITIIRAQYYMRLLRLLTPSLFQASGSTRNVLVEGIS
ALASILLKGGKIRTDAAPRSTNDYTLLPANMESHSSEQTRTQSDPKVLRMDYLQLVLSFG
KAGGEISSKVSRQVIEIFKLVLKDSNNDSNKTLSAFLSDFVQTVLFPEHPPEPKAVVTFL
RDLAPVLHAYMAAIDVTEIFHAVHRLTLLPVYASNRPFSQVVVGEICTAGLATCELAASE
NHLQTLACRPALIQLIAECVFLEGADVIAEIEKRTPTYGFLAGVVLPLAIAMKTEAQINA
DGLRTQPRHRSVLASGWLRLLFYVIAACQKSTKVEGLQRSKSKDKNARGETAYLRSKLPV
FVMALQILKIIVIRAEVDISSSIPGIWERIAAFLKAMLSDGNADFAVRQEIPSAFNSAYN
SPTASPRVSAQYPSLDPSPSAWSHLSTMGAGVHFALQDYTFARPRVIDYMLWSVLEFLWA
YRTPLRLQLRLLTTEKIVALDAELRKVQRAPNLSSPRRRPVSSIFSKVRNRGSGYVPSPD
ASPRLSPMTGPALLEPTPAFLDVRRPGYQVSPISPSDKRPYDGTGPGPQIIHLGPASPSA
WQGPPSAGLPGGGGMRTVVRSVKIKSLKLAEATYRRIRGVQALMGYDPLLPLPGQGPEVE
DGVVLKTWTMSQALTAINQETMDLLEEFEQAAAAEEDDDDDLDAVKITIEAAESDTASVS
TLLS
>CC1G_02556-t26_1-p1_transcript=CC1G_02556-t26_1_gene=CC1G_02556_organism=Coprinopsis_cinerea_okayama7#130_gene_product=hypothetical protein_transcript_product=hypothetical protein_location=AACS02000009_1139064-1146624_-__protein_length=2344_sequence_SO=supercontig_SO=protein_coding_gene_is_pseudo=false
MSASKNDKEVKRSVPKRLFSFDNIKSPRSRRSSSEGSSSDRESWFRHGRTASKPSLSDVQ
EYQPPEAFEEFLARQGRVTSPVEDPFASRPQTPTATKYSDPIRQSPSLPARPKTPDSHRS
ASPSRRWDQLRQHVLPVAPGSRPSTPPAQVPRPASPASSRSGKTRLPKFGFRHVVDNARE
ANDNRKFAEDITRVCLAVRYPELTKAKSSDKDIQATIGGSVLPFMSTNTLGSGASTMHNT
GATKKSDGKRPPSALSFPSVPKAASLKSLYQLLLYHSAPAPDTALSAYLPNEEEVLSCLL
APFLVPSRSTRWEEERTIALETFELLIKSWLPQDESSNVNRCLWCCKAALLPASPTRTLI
LSNLGRFIAPGERNKTTISLPGFQSICHHLVITLAFLHSPMSGPFHEGETKLLKNLIEKF
ISGSYGNISDGDVEETYGVVWLQEDTQAVVRRLVFLEALMRCLENSSQSTRVWLLLNIVE
DYWPPATEPGKLTSLQMVIHSRKLNAFCKSASVLLQEQGLEPGEKHAVAQQIVNILRTRL
IPETNLLDQTIALDCRGHISKVVFELLCLDNAREVVRWAISTLCRWLHDEDVQWRSTVDK
TLGRAISEYPWPLVIHLLTRIVDQLPDPDRKTAVAAFLPVLNDRLVNDPPPYPNVELGNL
LNSLSRLYPQIFFKPLFLCAASSKEFTVINHLCTLVIYSKFVTDFWWRDAEMMSIALMSD
VGATKEQSSLPSSGTPWGVARLGQSILMVELIGRLQDLRRNKDASGPEPSLAIGKFLVAL
ESRMSILLEAKEKTARIPPSQRTLLCMLFREFRLLTKSLKPVGWLHRTLLWFSDFFEEDD
LSGDLDQEVTEAMERIHDVFQAARESAHQSQTRRSTILLATTQYERARSETDPKILDIGA
LFEERRGLIDGLLKGFASKAMKLFVAVSPLLMEDDYVELGSILWERCLDTTVDSPSTGPA
CFLLMQCAERATRSFLALIEVDLQSSDERTRLEAVRKIGSLINWRFQIMSQNFVVDRAHR
PFKMARLPLPFVATDMGTTLYLPSEDASDSQESEIPTELRKQLAELGWGDDNAGPNDPQR
ERERTPMSLLPITQLEKMDFTISTIDSMAPTVGSAASPMPSPQPSPAVAPPSRRHLRPSK
PDGEEGQTSLLRRSSTSGGPQSSHKRRAIFVPPLTQIFIRLSKLMYDPNFLVAAATRATL
LDLMRNDPPLLTRPVMDMFAGEQKDIARAVATLSTYLHAHQVLPPPMSHSIFNNLMGFLK
YAARQLDVPETLHEYALVLPVLASVITQVNGMSMREIRRSKTDPFVVPSGALWFADTAPK
GPMFPRGFDDFANPFEDVATRILSTTMVRISQNLLFLAMLKRNSQDVTLVRKNASRLVLP
SLSRETLEPRPLELGDMVPDAQNQVNPPESTLETFSLIFARSHLLLVAQVFRSMSRHLSD
RNELALWIDGINKILCKHGHDIGIVGHALIALMVATTRFRRLFTSGTAYTLFMPALVKVY
VESATHPGIRPAIEYAVNRFYALHSESFLFQALGVVGQMSLLPGIDEAAFSKSVYDLFFS
LTKGSSVFTVDAAGIHNINKTQEREALIVNTAEEKPQTFLASLRRTDSSTQTTQLSLLFP
DEYEAERLRMDNFVRLFLTVIAHDITIIRAQYYMRLLRLLTPSLFQASGSTRNVLVEGIS
ALASILLKGGKIRTDAAPRSTDDYTLLPANMESHSSEQTRTQSDPKVLRMDYLQLVLSFG
KAGGEISSKVSRQVIEIFKLVLKDSNNDSNKTLSAFLSDFVQTVLFPEHPPEPKAVVTFL
RDLAPMLHAYMATIDVTEIFHAVHRLTLLPAYASNRPFSQVVVGEICTAGLATCELAASE
NHLQTLACRPALIQLIAECVFLEGADVIAEIEKRTPTYGFLAGVVLPLAIAMKTEAQINA
DGLRTQPRHRSVLASGWLRLLFYVIAACQKSTKVEGLQRSKSKDKNARGETAYLRSKLPV
FVMALQILKIIVIRAEVDISSSIPGIWERIAAFLKAMLSDGNADFAVRQEIPSAFNSAYN
SPTASPRVSAQYPSLDPSPSAWSHLSTMSAGVHFALQDYTFARPRVIDYMLWSVLEFLWA
YRTPLRLQLRLLTTEKIVALDVELRKVQRAPNLSSPRRRPVSSIFSKVRNRGSGYVPSPD
ASPRLSPMTGPALLEPTPAFLDVRRPGYQVSPISPSDKRPYDGTGPGPQIIHLGPASPSA
WQGPPSAGLPGGGGMRTVVRSVKIKSLKLAEATYRRIRGVQALMGYDPLLPLPGQGPEVE
DGVVLKTWTMSQALTAINQETMDLLEEFEQAAAAEEDDDDDLDAVKITIEAAESDTASVS
TLLS
>ODN85180.1_transcript=L203_05132_t1_gene=L203_05132_organism=Cryptococcus_depauperatus_CBS_7841_gene_product=UNC80_C domain-containing protein _Source_UniProtKB_TrEMBL_Acc_A0A1E3I976__transcript_product=UNC80_C domain-containing protein _Source_UniProtKB_TrEMBL_Acc_A0A1E3I976__location=AWGK01000023_182204-189601_-__protein_length=2320_sequence_SO=supercontig_SO=protein_coding_gene_is_pseudo=false
MPETPESSWERFQKPTGPRPVPLSSRSSSATQAPKSVSDTLRTTHSTTSLLKAQCSTEPP
LDSFASFKGAYAESPDESPSLPDAPGNNRQISEYRPLPPSTFHTLAAQEPRTPPSRSPPQ
DSRREIAQNRSKTLPESRPVTPTSFVVSSRPSTPNHVAFSRQKNRPQPSRLNTNVDSLNG
DSSTVSPSKVSPSYRHWQQVRAHVMAPTPLEERQNARFGKMPGLVSKAAGKFGFRQAAEN
VIGYTDRRQSMNMLLADLGELTEEEKEAITRERRKFARDVKTCLDACALEESRRRLDRIG
YGKHSQSHRQDTKYSIASVHSSVIHPHPHAAQRFIFDPSFSAFAPLLMELHKYLPAARMK
KPWARTCPHHSEILAELGIAFLKDNTSTEGERQQALEVFGTIVKNWAADTAEEVLLRWQW
LCHALLTDDRQTRNRGFALLESLLRFDSALPTGHEYPHTSLSFHSLASDLLLLLHSVETS
QNYQQAHVAIVRGLLADLKEGRVMRVDETSLVDLVGELKTEESIDGIEDELVWMAVGSVL
KTHPPLSRWLLLGKQPAFREFMPPLLHTTPNHTPSLRIHATIIFIESLIILMRKAVDFSI
IPYVWRVIKEVIIPVVECFPSHDTLLTASGMAMFEMEIHLHRMCLEDRNLDPENMNTYTA
IEGTQVEHRIWIAKHSAPGDTWQDYCFQAAKQVIKDAHLPARLKQSEPLLFAAQPLLNCL
STTYPQILYKPLFTLSASTQTKSLSSSLHLVHILSSLIGSTRFWITSPQMVTIVLMGDAP
LRPNKMKVKEEPKLIHKVRLGRWAVAVELILAIEAGTKEEGKKWRSFGEALESRLATLID
AEINVLAEDHETLPDEYKALICRLLLCLRMKTLSVKKPPWLELLLSWFVNMPLEKSHKEE
SDIVKSLCTVYTDLFLQLTSNKHSSNSATNPFSTFTSQNHIQFTSDSRLSILTQSFEDVA
TSLLVVVHSCLAIDNWERLVPFLWRWYGTRTSARKEVGFLLEKCAEMVPTSLRLVIISDL
KNSNPSTRSQVMRNLSTLFAWRYQILCQPILTPRRGPVFHFPGRTLDFVATDIGSSHWIS
SQDVQDAQLQRFGQTLPLELRQRLFELGWSDDDGLKSRLDWEQMPVSALSNLVVQQDGTL
LEGTIRPSSPLSSPSRKSSNASGSSYIVKRRKAIFAPVLIDIIYEQMMILAKEVDGPTNK
LSFELVRLLQRDDSTAFLKPLTEKMSDSFLEGTERINAVSGFLNPNYAYSALNAVVGCLK
TTLRANPDGFTYWEAALTTIVRLIPYVSEFSLRDIRKSKVERVLLPASIHEEEGALKLYG
PWQVMEVAGQRVVPKMTVQAAQLLILKESLVANPKEVYLVKKMVATLPTDFNINLSFARA
WLLLVTTLFSLVNRNYNDRNELQHYLSTVGAIMDLHGKNDLLVCAHSLRIFMLCSSRFRR
LVNSIGFSTIIGPVYRTYTSSNLAIRDCIEYAVRSFYKIHEDMFVYQTVAVIAEDKYDAE
TVYSLLSSLSSENTESSGVPAGVKGLNDKEDMEALLQKLSGPEISISEIGKEAAERRASK
LTFLTFDDKVFPRENIVRLFITVIASNPATKQASKFLRLFAAMIPCIRDYASKKLLAEGV
EALGLVIHKGKTSDEATMLPFFPQFDNTKIDWMTVRMEYIHLVESFARFGGRLGATATRR
ILDVVQDLLCKQPESVGPAASSIIGELAKTRLTSAKPTSFLREIAPLFRTFNATIDFSGM
LDSITMLVQRLNFDLDPETTSIIIQDYVGPSVKLLASASEDSLIFIVPLRLSAVKLLSVA
VFLEGDALDTLERYPPSANLLASLVLPLCLMLEKPREISRQNIFSSLWIRILHYVLKRPD
RSSYQNMKTSTACVPHLRLIAATALLTVQIVKLIVVRAASSISEVKGLWAYIAQRLLKAI
RGGDGHFANNELDAVAPRAIDWMMWSIFELISLYPSPLYIELQASLHHALYLMGRPVQYS
RSASSVSSSTRSSIIPSQQLYPGRIKRSSIRSPSFIMQSRESDRSLVTNQISKRGSASIV
TNHQPDWNNVSNYDQSFNPQASSIKPISVELSIDTRHERKTSHSSISGIGSSDMSRPSFT
DLSARRASRPTFNAFSKPAPSHRFPSSAGVRDIGGTSEKPGKAIIHLLGAPTQILSATST
GFPTLSPVSFGLTNTGGTYLSYSKEEQALRETNITSERLIEAAKNAVRIVMQRHGWIVND
NGGERYCADSWSIGDSLHTITDQTKILVEEEFRDIFSPPITNEWIDQGLSEKGCRRSANI
TRDHTRTSESIERSSSDKSQHKFLDEDEQRDVPIVSVSFE
>ODO02472.1_transcript=L204_01208_t1_gene=L204_01208_organism=Cryptococcus_depauperatus_CBS_7855_gene_product=Protein UNC80 C-terminal domain-containing protein _Source_UniProtKB_TrEMBL_Acc_A0A1E3JRD7__transcript_product=Protein UNC80 C-terminal domain-containing protein _Source_UniProtKB_TrEMBL_Acc_A0A1E3JRD7__location=AWGL01000002_951882-959279_-__protein_length=2320_sequence_SO=supercontig_SO=protein_coding_gene_is_pseudo=false
MPETPESSWERFQKPTGPRPVPLSSRSSSATQAPKSVSDILRTTHSTTSLPKAQCSTEPP
IDSFASFKGAYAESPDESPSLPDAPGNNRQISEYRPLPPSTFHILAAQEPRTPPSRSPPQ
DSRREIAQNRSKTLPESRPVTPTSFVVSSRPSTPNHVAFSRQKNRPQPSRLNTNVDSLNG
DSSTVSPSKVSPSYRHWQQVRAHVMAPTPLEERQNARFGKMPGLVSKAAGKFGFRQAAEN
VIGYTDRRQSMNMLLADLGELTEEEKEAITRERRKFARDVKTCLDACALEESRRRLDRIG
YGKHSQAHRQDTKYSIASVHSSVIHPHPHAAQRFIFDPSFSAFAPLLMELHKYLPAARTK
KPWARTCPHHSEILAELGIAFLKDNTSTEGERQQALEVFGTIVKNWAADTAEEVLLRWQW
LCHALLTDDRQTRNRGFALLESLLRFDSALPTGHEYPHTSLSFHSLASDLLLLLHSVETS
QTYQQAHVAIVRGLLADLKEGKVMQVDETSLVDLVGELKTEESINGIEDELVWMAVGSVL
KTHPPLSRWLLLGKQPAFREFMPPLLHTTPNHTPSLRIHATIIFIESLIILMRKAVDFSI
IPYVWRVIKEVIIPVVECFPSHDTLLTALGMAMFEMEIHLHRMCLEDRNLYPENMNTYTA
IEGTQVEHRIWIAKHSAPGDTWQDYCFQAAKQVIKDAHLPARLKQSEPLLFAAQPLLNCL
STTYPQILYKPLFTLSASTQTKSLSSSLHLVHILSSLVGSTRFWITSPQMVTIVLMGDAP
LRPNKMKVKEEPKLIHKIRLGRWAVAVELVLAIEAGTKEEGKKWRSFGEALESRLATLID
AEINVLAEDHETLPDEYKALICRLLLCLRMKTLSVKKPPWLGLLLSWFANMPLEKSRKEE
SDIVKSLCTVYTDLFLQFTSNKHSSNSATNPFSTFTSQNHIQFTSDSRLSILNQSFEDVA
TSLLVVVHSCLAIDNWERLVPFLWRWYGTRTSARKEVGFLLEKCAEMVPTSLRLVIISDL
KNSNPSTRSQVMRNLSTLFAWRYQILCQPILTPRRGPVFHFPGRTLDFVATDIGSSHWIS
SQDVQDAQLQRFGQTLPLELRQRLFELGWSDDDGLKSRLDWEQMPVSALSNLVVQQDGTL
LEGTIRPSSPMSSPSRKSSNASGNSYIVKRRKAIFAPVLIDIIYEQMMILAKEVDGSTNK
LSFELVRLLQRDDSTAFLKPLTEKMSDSFLEGTERINAVSGFLNPNYAYSALNAVVGCLK
TTLRANPDGFTYWEAALTTIVRLIPYVSEFSLRDIRKSKVERVLLPASIHEEEGALKLYG
PWQVMEVAGQRVVPKMTVQAAQLLILKESLVANPKEVYLVKKMVATLPTDFNINLSFARA
WLLLVTTLFSLVNRNYNDRNELQHYLSTVGAILDLHGKNDLLVCAHSLRIFMLCSSRFRR
LVNSIGFSTIIGPVYRTYTSSNLAIRDCIEYAVRSFYKIHEDMFVYQTVAVIAEDKYDAE
TVYSLLSSLSSENTESSGVPAGVKGLNDKEDMEALLQKLSGPEISISEIGKEAAERRASK
STFLTFDDKVFPRENIVRLFITVIASNPATKQASKFLRLFAAMIPCIRDYASKKLLAEGV
EALGLVIHKGKTSDEATMLPFFPQFDNTKIDWMTVRMEYIHLVESFARFGGRLGATATRR
ILDVVQDLLRKQPESVGPAASSIIGELAKTRLTSAKPTSFLREIAPLFRTFNATIDFSGM
LDSITMLVQRLNFDLDTETTSIIIQDYVGPSVKLLASASEDSLIFIVPLRLSAVKLLSVA
VFLEGDALDTLERYPPSANLLASLVLPLCLMLEKPREISRQNIFSSLWIRILHYVLKRPD
RSSYQNMRTSTACVPHSRLIAATALLTVQIVKLIVVRAASSISEVKGLWAYIAQRLLKAI
RGGDGHFANNELDAVAPRAIDWMMWSIFELISLYPSPLYIELQASLHHALYLMGRPVQYS
RSASSVSSSARSSIIPSQQLYPGRIKRSSIRSPSFIMQSRESDRSLVTNQISKRGSASIV
TNHQPDWNNVSNYDQSSNPQASSIKPISVELSIDTRHERTTSHSSISGIGSSDMSRPSFT
DLSARRASRPTFNAFSKPAPSHRFPSSAGVRDVGGTSEKPGKAIIHLLGAPTQILSATST
GFPTLSPVSFGLTNTGGTYLSYSKEEQALRETNITSERLIEAAKNAVRIVMQRHGWIVND
NGGERYCADSWSIGDSLHTITDQTKILVEEEFRDIFSPPIINEWIDQGLSEKGCRRSANI
TRDHTRTSESIERSSSDKSQHKFLDEDEQRDVPIVSVSFE
>I314_00655-t35_1-p1_transcript=I314_00655-t35_1_gene=I314_00655_organism=Cryptococcus_gattii_CA1873_gene_product=hypothetical protein_transcript_product=hypothetical protein_location=KN848889_1694081-1696270|_protein_length=697_sequence_SO=supercontig_SO=protein_coding_gene_is_pseudo=false
MPLHQDTLTPSGNRQPSGPRPRPFRSSAASTASFPKSTSDAPIPTRPSTTSLSKLEYRTE
SPLDALLSLESQYTVSPETSPKLSEAAGPSRQVSEHEPLPPSTFRFHPPKRGRTQIIQDA
PSSREASKTRSKSGPDIRDASPVPTFSITSRPSTPTGLAIRTSKPKPKPTRLNTDVTSSS
SITSPSKVVSPGIKHWQQVRAHVLAPTPIEERQQTTRSGKKPGLVSKAAGRFGFRHAADN
VIGYTDRRRSMNGLLAELGDLTEEEKETIARERRKFARDVKACLDACALEESRRRLYRID
SNQNTNHPDDARPSAASIHSAGIHAHPHAAQRFNFDPSFSAFAPLLTELHKYLPDARSKK
PWSRTCPHHSEILAELGVAFLKDSTSTDGEKQQALEVFGTIVKNWAADTAEEVMARWQWL
CRALLTDDRQIRSRGLALLDDFVHFDPSLPPSDLLILLHAVQTARYPEASHLSKVQSFID
ELNNGRIIQVGVTSIVELVVDVELSTTMGGVEKEIMWMAVGAVIQTHPHLARWLLGSSVH
GEQRVLSQFAPPPLLHATPPHLLPLRSHSTVLLLTSLTSLVRTLTDFELIPAIWKVVQIY
VLPEIETLPSGDALAQALGKLVFELEILFYRVQPLHPGTAGDPFRVYTESHPANAAPAFL
KHRDLIMRYTADGTLWKGPFVDAAKQVVSLFLLLLQF
>I314_00656-t35_1-p1_transcript=I314_00656-t35_1_gene=I314_00656_organism=Cryptococcus_gattii_CA1873_gene_product=hypothetical protein_transcript_product=hypothetical protein_location=KN848889_1697174-1701412|_protein_length=1377_sequence_SO=supercontig_SO=protein_coding_gene_is_pseudo=false
MYRALSPETLSNDQSIDEPIILPFSSSHTSANFNHEARIKILTRSIEEVLPSLLVLAHDS
LSTQDWETILPFLWAWYGTKAAATREIGFMLEKCAEVIPAQLRSIIISDLTSLNAEVRCQ
VLHNISTLFAWRNQILSQPIFTSRRRPLFHFPTKTLEFVPTEIGSSEWVSPQDVQDTQLQ
KFGQTLPLELRQRLNELGWSDEDELKASSDWEQTPVSSLPGLAFQADRNLISGGNSARPS
IPMRSLNRRGSSASAGSSSSKRRKAIFAPLFVNMVYDQMTILAGEVDGPISATSREVVRV
LQRDDVVSFLRPITERMKDQFLNAMERLDRITKFLAPGFAYSAVNAIVGHLKSSLKTNAD
FDYWDIALASVVRLVPSVSEISLRDIRKNKAEHVILPASIHEEDGGFKIHAPWRTGQRGV
QTAQLLILNEILKANPREVYLVKKMLHNLQIQSSINHLPFSRAWLVLILTLFSFVNRNYN
DRAELRHFLSNVGAILSLHGQSDLVIVAHAMRIFMLCSARFRRVFSSMGFPTIMRSVYET
YAAGNAAIKDCIEYAAKSFYRIHEEVFVYQTCMVIASGSYDAKAVYALLSSLSRERTVSS
GLTSGIRGRNDKEEIDALVQMVSGPEITLAELGKEAAERHSTKLASITLEDKLFPRENIV
RLFITAIASNPATTCSANLLRLLSILVPKLNDSVSKDLLSEGVEALGSVIIKGKTGDEAA
RSAFHPGANDDETDWTRARREYVFLVESFAKAGGHLGTSATRRTLDIVSELLRKQPESVG
PSASNIIGELAKTRLTSGRPTPFLREIAPIFRGFISVVDFSGMLDSISTLIRLSNYNLDE
EITHIIIHDYVEPAVKLLASASEDSLAFIVPLRSSAVKLLSVAVFLQGDALGILERHHAS
ASLLASVVMPLCLLLEPPREVDRQDIYSSLWIRLLQYVLKGSIERSGRSPKSLSVSVYHP
RSIAASTVLLVQIVKIVLIRAPGSISRVKGLWTYVAQRMLQIVDGGNARFMDSQRPISPR
VVDWLMWSVFELVALHPSALHIEFQARVHQALAMIDKQGTYSSLSSPASGPTLLTSTSQQ
YYPVRSRLSSNRPSSFIGHARSSSNVGLDQTPLASPDHSTTATLAVTPSRTKTVSNNSSP
CHSPSLLPSPLVRPHGVGSEIEVIHSRTPSRGKMAGLSPAGAARPSFVALSARRASRPVF
EAFSSAYPIKGRFLSSANAHDLSSSSQEAGGAIMHLLGAPNQVLSATSSGFPTLPLANSS
AINPTGPKISTQVGETALRDVYIKSEELKQMASEAVRTVMLVYGWRSNNEEEGVVRNWSV
LDALHIISKQTKVFVEEEFRDVFSPAADLYESDDGHIGSEKQEGIRSFRDRVRASGV
>I306_00654-t38_1-p1_transcript=I306_00654-t38_1_gene=I306_00654_organism=Cryptococcus_gattii_EJB2_gene_product=hypothetical protein_transcript_product=hypothetical protein_location=KN848571_305980-310308_-__protein_length=1407_sequence_SO=supercontig_SO=protein_coding_gene_is_pseudo=false
MYRALSPETLSNDQSIGQPIILPSSSPHTSANFNHEARIKILTRSIEEVLPSLLVLAHDS
LSTQDWETILPFLWAWYGTKAAATREIGFMLEKCAEVIPAQLRSIIISDLTSLNAEVRCQ
VLHNISTLFAWRNQILSQPIFTSRRGPLFHFPTKTLEFVPTEIGSSEWVSPQDVQDTQLQ
KFGQTLPLELRQRLNELGWSDEDELKASSDWEQTPVSSLPGLAFQADGNLISGGNSARPS
IPVRSLNRRGSSASAGSSSSKRRKAIFAPLFVNMVYDQMTILAGEVDGPISATSREVVRV
LQRDDVVSFLRPITEGMKDQFLNAMERLDRITKFSAPGFAYSAVNAIVGHLKSSLKTNAD
FDYWDIALASVVRLVPSVSEISLRDIRKNKAEHVLLPASIHEGDGGFKIHAPWRTGQRGV
QTAQLLILNEILKANPREVYLVKKMLHNLQIQSSINHLPFSRAWLVLILTLFSFVNRNYN
DRAELRHFLSNVGAILSLHGRSDLVIVAHAMRIFMLCSARFRRVFSFMGFPTIMRSVYET
YAAGNAAIKDCIEYAAKSFYRIHEEVFVYQTCMVIASGSYDAKAVYALLSSLSRERTVSS
GLTSGIRGHNDKEEIDALVQMVSGPEITLAELGKEAAERHSTKLASITLEDKLFPRENIV
RLFITAIASNPATTCSANLLRLLSILVPKLNDSVSKDLLSEGVEALGSVIIKGKTGDEAA
RSAFHPGANDDETDWTRARREYVFLVESFAKAGGHLGTSATRRTLDMVSELLRKQPESVG
PSASSIVGELAKTRLTSDRPTPFLREIAPIFRGFISVVDFSGMLDSISTLIRLSNYNLDE
EITQIIIHDYVEPAVKLLASASEDSLAFIVPLRSSAVKLLSVAIFLQGDALGVLERHHAS
ASLLASVVMPLCLLLEPPREVDRQDIYSSLWIRLLQYVLKGSIERCGRSPKSLSVSVYHP
RSIAASNVLLVQIVKIVLIRAPGSISRVKGLWTYVAQRMLQIVDGGNARFMDSQRSLSPR
VVDWLMWSVFELVALHPSALYIEFQARVHQALAMIDKQGTYSSLSSPASGPTLLTSTSQQ
YYPVRSRLSSNRPSSFIGHARSSSNIGLDQTPLASPDHSTTATLAVTPSCTKTDSNNLSP
SHSPSLLPSPLVRPHGVGSEIEVIHSRTPSQGKMAGQSPAGAARPSFVALSARRASRPVF
EAFSSAYPTKSRFLSSANTHDLDSSSQEAGGAIMHLLGAPNQVLSATSSGFPTLPLANSS
AINPTGPKISTQVGETALRDVYIKSEELKQMASEAVRTVMLVYGWRSNNEEEGVVRNWSV
LDALHIISKQTKVFVEEEFRDVFSPAADLYKSDDGHIGSEKQEGVRSFRDRVRASGSLDK
ISIEETRRIMDEKESDVPIVSVSSPYD
>I306_00655-t38_1-p1_transcript=I306_00655-t38_1_gene=I306_00655_organism=Cryptococcus_gattii_EJB2_gene_product=hypothetical protein_transcript_product=hypothetical protein_location=KN848571_311214-313403_-__protein_length=697_sequence_SO=supercontig_SO=protein_coding_gene_is_pseudo=false
MPLHQDTLTPSGNRQPSGPRPRPLRSSAASTASFPKSTSDAPIPTTLSTTSLSKLEYGTE
SPLDALLSLESQYTVSPETSPKLSEAAGPSRNVSEYEPIPPSTFRIHPPKRGRTQIIQDA
PSSREASKTRSKSGPDIRDASPMPTFSITSRPSTLASLATRTSKPKPKPTRLNTDVTSSS
SITSPTKAVSPGIKHWQQVRAHVLASTPIEERQQTTRSGKKTGLVSKAAGRFGFRHAADN
VIGYTDRRRSMNGLLAELGDLTEEEKETIARERRKFARDVKACLDACALEESRRRLYRID
SNQNINHPDDARPSAASIHSAAIYAHTHAAQRFNFDPSFSAFAPLLTELHKYLPDARSKK
PWSRTCPHHSEILAELGVAFLKDSTSTDGEKQQALEVFGTIVKNWAADTAEEVMARWQWL
CRALLTDDRQIRSRGLALLDDFVHFDPSLPPSDLLILLHAVQTARYPEASHLSKVQSFID
ELSDGRIIQVGVTSIVELVADVELSTTMGGVEKEIMWMAVGAVIQTHPHLARWLIESSVH
GEQIVLSQFAPPPLLHATPPHLLPLRSHSTVLLLTSLTCLVRTLTDFELIPAIWKVVQVY
VLPEIETLPSGDALAQALGKLVFELEILFYRVQPLHPGTAGDPFRVYTESHPANAAPAFL
KHRDLIMRYTADGTLWKGPFVDAAKQVVSLFLLLLQF
>I308_02652-t35_1-p1_transcript=I308_02652-t35_1_gene=I308_02652_organism=Cryptococcus_gattii_VGIV_IND107_gene_product=hypothetical protein_transcript_product=hypothetical protein_location=KN848860_403659-407716_-__protein_length=1318_sequence_SO=supercontig_SO=protein_coding_gene_is_pseudo=false
MLEKCAEVIPAQLRSIIISDLTSLNAEVRCQVLHNISTLFAWRNQILSQPIFTSRRGPLF
HFPTRTLEFVPTEIGSSEWVSPQDVQDTQLQKFGQTLPLELRQRLSELGWSDEDELKASS
DWEQTPVSSLPGLAFQADGNLICRRNSARPSIPMRSLNRRGSSASAGSSSSKRRKAIFAP
LFVNIVYDQMTILAGEVDGPISATSREVVRVLQRDDVVSFLRPITERMKDQFLNAMERLD
RITKFLAPGFAYSAVNAIVGHLKSSLKTNADFDYWDIALASVVRLVPSVSEISLRDIRKN
KAEHVLLPASIHEEDGGFKIHAPWRTGQRGVQTAQLLILNEILKANPREVYLVKKMLHNL
QIQSSINHLPFSRAWLVLILTLFSFVNRNYNDRAELRHFLSNVGAILSLHGQNDLVIVAH
AMRIFMLCSARFRRVFSFMGFPTIMRSVYETYAAGNAAIKDCIEYAAKSFYRIHEEVFVY
QTCMVIASGSYDAKAVYAFLSSLSRERTVSSGLTSGIRGRNDKEEIDALVQMVSGPEITL
AELGKEAAERHSTKLASITLEDKLFPRENIVRLFITAIASNPATTCSANLLRLLSILVPK
LNDSVSKGLLSEGVEALGSVIIKGKTGDEAARSAFHPGANDDETDWTRARREYVFLVESF
AKAGGHLGTSATRRTLDMVSELLSKQPESVGPSASSIVGELAKTRLTSGRPTPFLREIAP
IFRRFISVVDFSGMLDSISTLIRLSNYNLDEEITHIIIHDYVEPVVKLLASASEDSLAFI
VPLRSSAVKLLSVAVFLQGDALGVLERHHASASLLASVVMPLCLLLESPREVDRQDIYSS
LWIRLLQYVLKGSIERSGRSPKLLSVSVYHPRSIAASNVLLVQIVKIVLIRAPDSISRVK
GLWTYVAQRMLQIVDGGNARFMDSQRSLSPRVVDWLMWSVFELVALHPSALHIEFQARVH
QALAMIDKQGTYSSLSSPASGPTLMTSTSQQYYPVRSRLSSNRPSSFIGHARSSSNVGLD
QTPLASPDHSTTATLAVTPSRTKTDSNNSSPSHSPSLLPSPLVRPHGVGSEIEVIHSRTP
SQGKMAGLSPAGAARPSFVALSARRASRPVFEALSSAYPTKGRFLSSANTHDLGSSSQEA
GGAIIHLLGAPNQVLSATSSGFPTLPLANSSAINPTGPKVSTQVGETALRDVYIKSEELK
QMASEAVRTVMLVYGWRSNNEEEAVVRNWSVLDALHIISKQTKVFVEEEFRDVFSPAADL
YESDDGRIGSEKQEGVRSFRDRVRASGSLDKISIEETRRIMDEKERDVPIVSVSSPYD
>I308_02653-t35_1-p1_transcript=I308_02653-t35_1_gene=I308_02653_organism=Cryptococcus_gattii_VGIV_IND107_gene_product=hypothetical protein_transcript_product=hypothetical protein_location=KN848860_408888-411077_-__protein_length=698_sequence_SO=supercontig_SO=protein_coding_gene_is_pseudo=false
MPLHQDTLTPSGNRQPSGPRPRPLRSSAASTASFPKSTSDAPIPTRPSTTSLSKLEYRTE
SPLDALLSLESQYTVSPETSPKLPEAAGPSRQVSEYEPLPPSTFRIHPPKRGRTQIIQDA
PSNREASQTRSKSGPDIRDASPMPTFSITSRPSTPTSLATRTSKPKPKPTRLNTDVTSSS
SITSPAKVVSPGIKHWQQVRAHVLAPTPIEERQQTTRSGKKPGLVSKAAGRFGFRHAADN
VIGYTDRRRSMNGLLAELGDLTEEEKETIARERRKFARDIKACLDACALEESRRRLYRID
SNQNTNHPDDARPSAASIHSAAIHAHPHAAQRFNFDPSFSAFAPLLTELHKYLPDARSKK
PWSRTCPHHSEILAELGVAFLNDSTSTDGEKQQALEVFGTIVKNWAADTPDEVMARWQWL
CRALLTDDRQIRSRGLALLDDFVHFHPSLPPSDLLILLHAVQTTRYPEASHLCKVQSFID
ELRDGRIIQVGVTSIVELVADVELSTRMRGVEKEVMWMAVGAVIQTHPHLARWLLESSVH
GEQLVLSQFAPPPLLHATPPHLLPLRSHSTILLLTSLTSLVRTLTDFELIPAIWKVVQVY
VLPEIETLPSGDALAQALGKLVFELEVLFYRVQPLHPGTAGDPFRVYTESHPANAAPAFL
KHRDLIVRYTADGTLWKGPFVDAAKQVVSLFLLLLQFW
>I311_04748-t41_1-p1_transcript=I311_04748-t41_1_gene=I311_04748_organism=Cryptococcus_gattii_NT-10_gene_product=hypothetical protein_transcript_product=hypothetical protein_location=KN905618_31997-36325_-__protein_length=1407_sequence_SO=supercontig_SO=protein_coding_gene_is_pseudo=false
MYRALSPETLSNDQSIGQPIILPSSSPHTSANFNHEARIKILTRSIEEVLPSLLVLAHDS
LSTQDWETILPFLWAWYGTKAAATREIGFMLEKCAEVIPAQLRSIIISDLTSLNAEVRCQ
VLHNISTLFAWRNQILSQPIFTSRRGPLFHFPTKTLEFVPTEIGSSEWVSPQDVQDTQLQ
KFGQTLPLELRQRLNELGWSDEDELKASSDWEQTPVSSLPGLAFQADGNLISGGNSARPS
IPVRSLNRRGSSASAGSSSSKRRKAIFAPLFVNMVYDQMTILAGEVDGPISATSREVVRV
LQRDDVVSFLRPITEGMKDQFLNAMERLDRITKFSAPGFAYSAVNAIVGHLKSSLKTNAD
FDYWDIALASVVRLVPSVSEISLRDIRKNKAEHVLLPASIHEGDGGFKIHAPWRTGQRGV
QTAQLLILNEILKANPREVYLVKKMLHNLQIQSSINHLPFSRAWLVLILTLFSFVNRNYN
DRAELRHFLSNVGAILSLHGQSDLVIVAHAMRIFMLCSARFRRVFSFMGFPTIMRSVYET
YAAGNAAIKDCIEYAAKSFYRIHEEVFVYQTCMVIASGSYDAKAVYALLSSLSRERTVSS
GLTSGIRGHNDKEEIDALVQMVSGPEITLAELGKEAAERHSTKLASITLEDKLFPRENIV
RLFITAIASNPATTCSANLLRLLSILVPKLNDSVSKDLLSEGVEALGSVIIKGKTGDEAA
RSAFHPGANDDETDWTRARREYVFLVESFAKAGGHLGTSATRRTLDMVSELLRKQPESVG
PSASSIVGELAKTRLTSDRPTPFLREIAPIFRGFISVVDFSGMLDSISTLIRLSNYNLDE
EITQIIIHDYVEPAVKLLASASEDSLAFIVPLRSSAVKLLSVAIFLQGDALGVLERHHAS
ASLLASVVMPLCLLLEPPREVDRQDIYSSLWIRLLQYVLKGSIERCGRSPKSLSVSVYHP
RSIAASNVLLVQIVKIVLIRAPGSISRVKGLWTYVAQRMLQIVDGGNARFMDSQRSLSPR
VVDWLMWSVFELVALHPSALYIEFQARVHQALAMIDKQGTYSSLSSPASGPTLLTSTSQQ
YYPVRSRLSSNRPSSFIGHARSSSNIGLDQTPLASPDHSTTATLAVTPSCTKTDSNNLSP
SHSPSLLPSPLVRPHGVGSEIEVIHSRTPSQGKMAGQSPAGAARPSFVALSARRASRPVF
EAFSSAYPTKSRFLSSANTHDLDSSSQEAGGAIMHLLGAPNQVLSATSSGFPTLPLANSS
AINPTGPKISTQVGETALRDVYIKSEELKQMASEAVRTVMLVYGWRSNNEEEGVVRNWSV
LDALHIISKQTKVFVEEEFRDVFSPAADLYKSDDGHIGSEKQEGVRSFRDRVRASGSLDK
ISIEETRRIMDEKESDVPIVSVSSPYD
>I311_04749-t41_1-p1_transcript=I311_04749-t41_1_gene=I311_04749_organism=Cryptococcus_gattii_NT-10_gene_product=hypothetical protein_transcript_product=hypothetical protein_location=KN905618_37231-39420_-__protein_length=697_sequence_SO=supercontig_SO=protein_coding_gene_is_pseudo=false
MPLHQDTLTPSGNRQPSGPRPRPLRSSAASTASFPKSTSDAPIPTTLSTTSLSKLEYGTE
SPLDALLSLESQYTVSPETSPKLSEAAGPSRNVSEYEPIPPSTFRIHPPKRGRTQIIQDA
PSSREASKTRSKSGPDIRDASPMPTFSITSRPSTLASLATRTSKPKPKPTRLNTDVTSSS
SITSPTKAVSPGIKHWQQVRAHVLASTPIEERQQTTRSGKKTGLVSKAAGRFGFRHAADN
VIGYTDRRRSMNGLLAELGDLTEEEKETIARERRKFARDVKACLDACALEESRRRLYRID
SNQNINHPDDARPSAASIHSAAIYAHTHAAQRFNFDPSFSAFAPLLTELHKYLPDARSKK
PWSRTCPHHSEILAELGVAFLKDSTSTDGEKQQALEVFGTIVKNWAADTAEEVMARWQWL
CRALLTDDRQIRSRGLALLDDFVHFDPSLPPSDLLILLHAVQTARYPEASHLSKVQSFID
ELSDGRIIQVGVTSIVELVADVELSTTMGGVEKEIMWMAVGAVIQTHPHLARWLIESSVH
GEQIVLSQFAPPPLLHATPPHLLPLRSHSTVLLLTSLTCLVRTLTDFELVPAIWKVVQVY
VLPEIETLPSGDALAQALGKLVFELEILFYRVQPLHPGTAGDPFRVYTESHPANAAPAFL
KHRDLIMRYTADGTLWKGPFVDAAKQVVSLFLLLLQF
>KNX49926.1_transcript=CNBG_9436_t1_gene=CNBG_9436_organism=Cryptococcus_gattii_VGII_R265_gene_product=unspecified product_transcript_product=unspecified product_location=CP025769_404584-412008_-__protein_length=2352_sequence_SO=chromosome_SO=protein_coding_gene_is_pseudo=false
MPLHQDTLTPSGNRQPSGPRARPLRSSAASTASFPKSTSDAPIPTRPSTTSLSKLEYRTE
SPLDALLSLESQYTVSPETSPKLSEAAGPSRQVSEYEPLPPSTFRIHPPKRGRTQIVQDA
PSSREASKTRSKSGPNIRDASPMPTFSITSRPPTPASLATRMSKPKPKPTRLNTDVTSSS
SITSPTKVVSPGIKHWQQVRAHVLAPTPIEERQQTTRSGKKPGLVSKAAGRFGFRHAADN
VIGYTDRRRSMNGLLAELGDLTEEEKETIARERRKFARDVKACLDACALEESRRRLCRID
SDQNTNHPDDTRPSAASIHSAAIHAHPHAAQRFTFDPSFSAFAPLLTELHKYLPDARSKK
AWSRTCPHHSEILAELGVAFLKDSTSTDGEKQQALEVFGTIVKNWAADTAEEVMARWQWL
CRALLTDDRQIRSRGLALLDDFVHFHPSLPRGHEDPHTALSFLALASDLLILLHAVQTTR
YPQASHLSKVQSFIDELSDGRIIQVEMTSIVELVADVEMSTTMGGVEKEIMWMAVGAVIQ
THPHLARWLLESSIHGEQLVLSQFAPPPFLHATPPHLLPLRSHSTVLLLTSLTSLVRTLT
DFELIPAIWKVAQVYVLPEIETLPSGDALAQALGKLVFELEILFYRVQPLHPGTTGDPFR
IYTESHPANAAPAFLKHRDLIMRYTADGTLWKGPFVDAAKQVIKRASLVSACDMVEGFVR
RKDMAALGRECAATLFSQHATSTHSAQPAFPLLSYLSQFHPQILYKPLFALSASTQPNSL
LPSLRQVTTFTHILSPSKFWLTDPQMVTIVLMGDARPKVSKGKGKEGENAVRDVRLGRWA
VGVEFILALKEISEIEGKNIDDKKWKTFGNELEGRLAAFLEAEERDGSLPTGYRALICQV
LWTLRLKAQSVKRAPWTKQLISWFIDTSRYLIPSEEAEATKYLRATYRALSPETLSNDQS
IGQPIDLPFSNPHTSANFNHEARIKILTRSMEEVLPSLLVLAHDSLSTQDWETILPFLWA
WYGTKAAATREIGFMLEKCAEVIPAQLRSIIISDLTSLNAEVRCQALHNISTLFAWRNQI
LSQPIFTSRRGPLFHFPTKTLEFVPTEIGSSEWVSPQDVQDTQLQKFGQTLPLELRQRLN
ELGWSDEDGLNANSDREQTPVSSLPGLAFQSDGHLISGGKSARSPIPMRSLNRRGSSVSA
GSSSNKRRKAIFAPLFVNMVYDQMTILAGEVDGPVSATSLEVVRVLQRDDVVSFLRPVTE
RMKDQFLNAMERLDRITKFLAPGFAYSAVNAIVGHLKSSLKTNADFDYWDIALASVVRLV
PSVSEISLRDIRKNKAEHVLLPASIHEEDGGFKIHAPWRTGQRGVQTAQLLILNEILKAN
PREVYLVKKMLHNLQIQSSINHLPFSRAWLVLILTLFSFVNRNYNDRAELRHFLSNVGAI
LSLHGRSDLVIVAHAMRIFMLCSARFRRVFSYMGFPTIMRSVYETYAAGNAAIKDCIEYA
AKSFYRIHEEVFVYQTCVVIASGSYDAKAVYALLSSLSRERTVSSGLASGIRGRNDKEEI
DALVQMVSGPEITLAELGKEAAERHSTKLASITLEDKLFPRENIVRLFITAIASNPATTC
SANLLRLLSFLVPKLNDSVSKDLLSEGVEALGPVIIKGKTGDEAAKSAFHPGANDDETDW
TRARREYVFLVESFAKAGGHLGTSATRRTLDMVSELLRKQPESVGPSASSIVGELAKTRL
TSGRPTPFLREIAPIFRGFISVVDFSGMLDSISTLIRLSNYNLDEEITHIIINDYVEPAV
KLLASASEDSVAFIVPLRSSAVKLLSVAVFLRGDALGVLERHHASASLLASVVMPLCLLL
EPPREVDRQDIYSSLWIRLLQYVLNGSIERSGRSPKSLSASVYHPRSIAASTVLLVQIVK
IVLVRAPGSISRVKGLWTYVAQRMLQIVDGGNARFMDSQRSLSPRVVDWLMWSVFELVAL
HPSALHIEFQARIHQALAMIDKPGTYSSLSSPAPGPTLLTSTSQQYYPVRSRLSSNRSSS
FIGHARSSCNVGLDQTPLASPDHSTTATLAVTPSRTKTDSNNSSPSHSPSLLPSPLVRPH
GVGSEIEVIHSRTLSQGKLTGLSPAGAARPSFVALSARRASRPVFEAFSSAYPNKSRFLS
SANTHDLGSSPQEAGGAIIHVLGAPNQVLSATGSGFPTLPLTNSSAINPTGPKISTQVGE
TALRDVYIKSEELKQMASEAVRTVMLVYGWRSSNEEEGVVRNWSVLDALHIVSKQTKMFV
EEEFRDVFSPAADLYESDDGQIGSEKQEGVRSFRDRVRASGRLEKISIEETRRMMDEKER
DVPIVSVSSPYD
>CGB_C2050C-t26_1-p1_transcript=CGB_C2050C-t26_1_gene=CGB_C2050C_organism=Cryptococcus_gattii_WM276_gene_product=hypothetical protein_transcript_product=hypothetical protein_location=CP000288_405273-409898_-__protein_length=1453_sequence_SO=chromosome_SO=protein_coding_gene_is_pseudo=false
MLWTLRLKTQSAKRAPWTKQLISWFIDTSRHLIPSEEVEATKYLRTMYRALSPETLSNDQ
SIGQPIILPSSSPHTSANFNHEARIKILTRSIEEVLPSLLVLAHDSLSTQDWETILPFLW
AWYGTKAAATREIGFMLEKCAEVIPAQLRSIIISDLTSLNAEVRCQVLHNISTLFAWRNQ
ILSQPIFTSRRGPLFHFPTKTLEFVPTEIGSSEWVSPQDVQDTQLQKFGQTLPLELRQRL
NELGWSDEDELKASSDWEQTPVSSLPGLAFQADGNLISGGNSARPSIPVRSLNRRGSSAS
AGSSSSKRRKAIFAPLFVNMVYDQMTILAGEVDGPISATSREVVRVLQRDDVVSFLRPIT
EGMKDQFLNAMERLDRITKFSAPGFAYSAVNAIVGHLKSSLKTNADFDYWDIALASVVRL
VPSVSEISLRDIRKNKAEHVLLPASIHEGDGGFKIHAPWRTGQRGVQTAQLLILNEILKA
NPREVYLVKKMLHNLQIQSSINHLPFSRAWLVLILTLFSFVNRNYNDRAELRHFLSNVGA
ILSLHGRSDLVIVAHAMRIFMLCSARFRRVFSFMGFPTIMRSVYETYAAGNAAIKDCIEY
AAKSFYRIHEEVFVYQTCMVIASGSYDAKAVYALLSSLSRERTVSSGLTSGIRGHNDKEE
IDALVQMVSGPEITLAELGKEAAERHSTKLASITLEDKLFPRENIVRLFITAIASNPATT
CSANLLRLLSILVPKLNDSVSKDLLSEGVEALGSVIIKGKTGDEAARSAFHPGANDDETD
WTRARREYVFLVESFAKAGGHLGTSATRRTLDMVSELLRKQPESVGPSASSIVGELAKTR
LTSDRPTPFLREIAPIFRGFISVVDFSGMLDSISTLIRLSNYNLDEEITQIIIHDYVEPA
VKLLASASEDSLAFIVPLRSSAVKLLSVAIFLQGDALGVLERHHASASLLASVVMPLCLL
LEPPREVDRQDIYSSLWIRLLQYVLKGSIERCGRSPKSLSVSVYHPRSIAASNVLLVQIV
KIVLIRAPGSISRVKGLWTYVAQRMLQIVDGGNARFMDSQRSLSPRVVDWLMWSVFELVA
LHPSALYIEFQARVHQALAMIDKQGTYSSLSSPASGPTLLTSTSQQYYPVRSRLSSNRPS
SFIGHARSSSNIGLDQTPLASPDHSTTATLAVTPSCTKTDSNNLSPSHSPSLLPSPLVRP
HGVGSEIEVIHSRTPSQGKMAGQSPAGAARPSFVALSARRASRPVFEAFSSAYPTKSRFL
SSANTHDLDSSSQEAGGAIMHLLGAPNQVLSATSSGFPTLPLANSSAINPTGPKISTQVG
ETALRDVYIKSEELKQMASEAVRTVMLVYGWRSNNEEEGVVRNWSVLDALHIISKQTKVF
VEEEFRDVFSPAADLYKSDDGHIGSEKQEGVRSFRDRVRASGSLDKISIEETRRIMDEKE
SDVPIVSVSSPYD
>CGB_C2060C-t26_1-p1_transcript=CGB_C2060C-t26_1_gene=CGB_C2060C_organism=Cryptococcus_gattii_WM276_gene_product=hypothetical protein CNBC6000_transcript_product=hypothetical protein CNBC6000_location=CP000288_410507-412696_-__protein_length=697_sequence_SO=chromosome_SO=protein_coding_gene_is_pseudo=false
MPLHQDTLTPSGNRQPSGPRPRPLRSSAASTASFPKSTSDAPIPTTLSTTSLSKLEYGTE
SPLDALLSLESQYTVSPETSPKLSEAAGPSRNVSEYEPIPPSTFRIHPPKRGRTQIIQDA
PSSREASKTRSKSGPDIRDASPMPTFSITSRPSTLASLATRTSKPKPKPTRLNTDVTSSS
SITSPTKAVSPGIKHWQQVRAHVLASTPIEERQQTTRSGKKTGLVSKAAGRFGFRHAADN
VIGYTDRRRSMNGLLAELGDLTEEEKETIARERRKFARDVKACLDACALEESRRRLYRID
SNQNINHPDDARPSAASIHSAAIYAHTHAAQRFNFDPSFSAFAPLLTELHKYLPDARSKK
PWSRTCPHHSEILAELGVAFLKDSTSTDGEKQQALEVFGTIVKNWAADTAEEVMARWQWL
CRALLTDDRQIRSRGLALLDDFVHFDPSLPPSDLLILLHAVQTARYPEASHLSKVQSFID
ELSDGRIIQVGVTSIVELVADVELSTTMGGVEKEIMWMAVGAVIQTHPHLARWLIESSVH
GEQIVLSQFAPPPLLHATPPHLLPLRSHSTVLLLTSLTCLVRTLTDFELIPAIWKVVQVY
VLPEIETLPSGDALAQALGKLVFELEILFYRVQPLHPGTAGDPFRVYTESHPANAAPAFL
KHRDLIMRYTADGTLWKGPFVDAAKQVVSLFLLLLQF
>CNBC6000-t26_1-p1_transcript=CNBC6000-t26_1_gene=CNBC6000_organism=Cryptococcus_neoformans_var._neoformans_B-3501A_gene_product=unspecified product_transcript_product=unspecified product_location=CM000042_1722271-1724475|_protein_length=702_sequence_SO=chromosome_SO=protein_coding_gene_is_pseudo=false
MPLQSSTFAPAKNRQPSGPRPPPLRSSIASTASSPKSTSDVPISVRPSTTSLAKLEYRTE
SPLDALLSLESQYTVSPETSPKLREAAGPSRQVSEYEPLPPSTFHTRPPTGGHTKIAQDA
PSSREASKAHSKSGPDRPDALPMPTFSIASRPSTPTSSATSKSKPRPKPTRLNTNVISSS
SLTSPAKIVSPGIKHWQQVRAHVLAPTPIEERQQHTARLGKKPGLVSKAAGRFGFRHAAD
NVIGYTDRRRSMNGLLAELGDLTEEEKEAVARERRRFARDIKACLDACALEESRRRLSRI
DSNQNPSYPDDARPSAASIHSAAIHAHPHTAQRFTFDPSFSAFAPLLTELHKYLPDARSK
KPWSRTCPHHSEILAELGVAFLEDSTSTDGEKQQALEVFGTIVKNWAADTAEEVIARWQW
LCRALLTDDRQIRSRGLALLDNFVHFDTSLPPSDLLILLHAVQTARNPEPSHQSKVQRFL
DELSDGRIIQVEVASIVELVGDVEMSTTMGGIEKEIMWMAVGVVIQTHPHLARWLLEINV
HGKQLVLDQFAPLPFLHATPPHLPPLRSHTTVVLLTSLASLVRTLTDFALIPAIWKTVRI
HVLPEIETLPSGDVLAQALGKLVFELEVLFYRVQPLHPGTAEDSFRAYAESHPANAGLAF
FEHRDLILRYTVNETPWKGPFVEAAKQVVSLFLLQITLLTIN
>CNBC6010-t26_1-p1_transcript=CNBC6010-t26_1_gene=CNBC6010_organism=Cryptococcus_neoformans_var._neoformans_B-3501A_gene_product=unspecified product_transcript_product=unspecified product_location=CM000042_1725171-1729704|_protein_length=1457_sequence_SO=chromosome_SO=protein_coding_gene_is_pseudo=false
MCQVLWTLRFKTQSAKQAPWTKQLISWFIDTSRYLIPSEEEQSTKYLRAMYRTFSPETLP
IDQSIGQPIVLPFSAPHASVNFNHEARIKILTRGIEDVLPPLLVLTHDSLSTQDWETILP
FLWAWYGTKASATREIGFLLEKCAEMAPAQLRSIVISDLTSTNAEVRCQALHNISILFAW
RNQILSQPIFTSRRGPLFHFPAKTLEFVPTEIGSSKWVSPQDVQDTQLQRFGQTLPLELR
QRLNELGWSDEDELKGNSDWEQTPVSSLPGLAFQSDGNLINGSSSGRPSSPVESLVRKGS
NASAGSSSNKRRKAIFAPLFVNMTYDQMTILAGEVDGPISATSLEVVRLLQRDDVVSFLR
PFTERMKDQFLNAMERLDRVTNVLTPGFAYSAINAIVGYLKSSLKANADVEYWDIALASV
VRLVPSVSEISLRDIRKNKAEHVLLPASIHEEDGGFRIHAPWRRGQRGVQTAQLLILNEI
LKVNPREVYLVKKMLHNLHIQSSINHLPFARAWLVLVLTLFSFVNRNYNDRAELRHFLSN
VGDILLLHGQSDLVIVAHAMRIFTLCSARFRRVFSSMGFPTIMRPVYETYAASNAAIKDC
IEYAAKSFYRIHEEVFVYQTCVVIADGGYDAEAVYAFLSSLSHESTVLSGVTSGIRGSND
KEETDALVQMVSGPEITLAEIGKEAAERQAIKLASITLEDKLFPRENIVRLFVTAIASNP
ATTCAANFLRLLSALVPKMNDSVSKDLLSEGVEALGSVIIKGKTGDDAAKSVFHPGANDS
EADWTRARREYVFLVQSFAKAGGHLGTSATRRTLDMVLDLLRKQPESVGPSASSIVGELA
KTRLASGRPTPFLREIAPIFRAFISVVDFSGMLDSISALIRLSNYNLDEEITRIIVHDYV
EPAVKLLASASKDSLAFIVPLRSSAVKLLSVAVFLQGDALGALERHHASASLLASVVMPL
CLLLEPPREVDRQDIYSSLWIRLLHYVLKGSIEEGGDSRKSSNASLYHPRSIAASTVLVV
QIVKIVLIRAPGSINRVKGLWTYVARRILQIVDCGNARFMDSQRSLSPRVVDWLMWSVFE
LIALHPSALHIEFQARVHQALAMIDKQETYSSRPSSPALGPTLSASTYPQYYPGRARLSS
NRSSSFIGHARSPSNVGHDHTQFGSPDRSTTANLAVTPSRNRISSNNSSPNHSPSLLPSS
LAQPHGVGPGVEVVHSRSPSQRKTAGLSPAGAARPSFVALSARRASQPVFEAFSSAYPTK
NRFASSANIRDLGNSSEKPGGAIIHLLGAPNQVLSATSSGFPTLSLTNSSVISPTGPKIS
TQSVEKALRDVYIKSEELTQMASKAVRTVMLVYGWRFDKEEEDVVRNWTVLDALHIVSKQ
TKVFVEEEFRDVFSPAADLYESDDAYIDSEKQEGVYDFPDRMRASESLEETSIEKERQLM
DEKENDVPIVSVSSPYD
>CNAG_01613-t26_2-p1_transcript=CNAG_01613-t26_2_gene=CNAG_01613_organism=Cryptococcus_neoformans_var._grubii_H99_gene_product=hypothetical protein_transcript_product=hypothetical protein_location=CP003830.1_420507-427929_-__protein_length=2353_sequence_SO=chromosome_SO=protein_coding_gene_is_pseudo=false
MPLQSSTLSPTKNRRPSGPRQPPLRSSTASIASSPKSTSDAPISIVPSITPIEKLEYGTE
SSLDALLSLESQYTVSPETSPKLPEAAAPSRQVSEYELLPPSTFHTRPPTRGHTQVDQYA
PSSRETFETHSKSGPDTRDALPMPTFSIASRPSTPTSSATRMSKPRPKPSRLNTNVISSS
SLTSPTKMVSPGIKHWQQVRAHVMAPTPIEEWQHTTRLGKKPGLVSKAAGRFGFRHAADN
IIGYTDRRRSMNGLLAELGDLTEEEKEAIVRERRKFARDIKACLDACALEESRRRLYRLD
SNQNPNYLKDARPNAASIHSAAIHAHPHAAQRFTFDPSFSAFAPLLTELHKYLPDARSKK
PWSRTCPHHSEILAELGVAFLEDSTSTDGEKQQALEVFGTIVKNWAADTSEEVMARWQWL
CRALLTDDRQVRSRGLALLDSFVHFDSSLPRGHEDPHTALSFLALASNLLILLHAVQTAR
YPQPSHQSKVQSFLDELSDGRIIQVEAASIVELVGVIELSTTAGGIEKEIMWMAIGTVIQ
THPHLALWLLETSDHGEQLVLDQFAPPPLLHATPPYLPPLRSHTTAVLLTSLTSLVRTLI
DFALIPAIWKIVRIHVLPEIETLPSGDVLAQALGKLVFELEVLFYRVQPLHPGTAGDSSR
TYAESHPANAGPAFFEHRDLILRYTVDESPWKGPFVEAAKHVIRGASFGSACDMVEGFVR
RKDMAALGRECVATLFSQHLTSTYSTQLAFPLLSYLSQFHPQILYKPLFALSASTQENSL
LPSLLQVTAFTHILSPSRFWLTDPQMVTIVLMGDARPKVSKGKGKEGEKSVRDVRLGRWA
VAMEFILAFKEISEVEGKNSDEKKWKAFGDELEGRLAAFLEAEEKDGALPAGYRALICQV
LWTLRFKTQSAKRAPWTKQLVSWFIDTSRYIIPSEEEQATKYLRAMYSTFFPEIIPNDQS
IGQPIVLPFSTPHTSAYFNHEARIEILTRGIEEVLPSLLVLAHDSLSTQDWETILPFLWA
WYGTKASATREIGFLLEKCAEMIPAQLRSIIISDLTSTNAEVRCQALHNIFALFAWRNQI
LSQPILTSRRGPLFHFPNKTLEFVPTEIGSSEWVSPQDVQDTQLQKFGQTLPLELRQRLN
ELGWSDEDELKGSSDWEQTPVSSLPGLAFQSDGNLINGDTSGRPSSPMRSLVRKGSSASA
GSSSNKKRKAIFAPLFVNMTYDQMTILAGEVDGPISATSLEVVRLLQRDDVISFLRPFTE
RMKNQFLNAMERLDRVTNFLTPGFAYSAINAIVGYLKTSLKTNADVEYWDIALASVVRLV
SSVSEISLRDIRKNKAEHVLLPASIHEEDGGFKIHAPWRRGQRGVQTAQLLILNEILKAN
PREVYLVKKMLHSLPIQSSINHLPFARAWLVLVLTLFSFVNRNYNDRAELRQFLSNVGAI
LLLHGQSDLVIVAHAMRIFTLCSARFRRVFSSMGFPTIMRPVYETYAAGNAAIKDSIEYA
AKSFYRIHEEVFVYQTCVVIADGSYDAKAVYALLSSLSHENTVSSGMTSGIRGSNDKEET
DALVQMVSGPEITFAEIGKEAAERQAIKLASITLEDKLFPRENIVRLFVTAIASNPATAC
AANFLRLFSALVPKMNDPVSKDLLSEGVEALGSVIIKGKTGDEAAKSAFHPGADDSEADW
TRARREYVFLVESFAKAGGHLGTSTTRRTLDMVLDLLKKQPESVGPSASSIVGELAKTRL
ASGRPTPFLREIAPIFRAFISVVDFSGVLDSISVLIRQSNYNLDEEITHIIVHDYVEPAV
KLLASASKDSLVFIVPLRSSAVKLLSVTVFLQGDALGALERHHASASLLASVVMPLCLLL
EPPREIDRQDIYSSLWIRLLQYVLKGPIEEGGHNPKSSSASVYHPRSIAASTVLVVQIVK
IVLIRAPGSISGVKGLWAYVAQRILQIVDGGNARFMDSQRSLSPRVVDWLMWSVFELVAL
HPSALHIEFQARIHQALAMIDKQATYTSHPSSPALGPTLSPSTSQQYYPVRTRLSSNRSS
SFIGHARSSSNVGLDHTPFASPDRLTTANLAVTPSRNRINSNISSPSHSPSPLSSPLVRS
HGVGPEVEVIHSRSPSQGKIAGFSPAGAARPSFVALSARRVSRPVFEAFSSAYPTKNRFP
SSASITDLGNSSEKAGGAVMHLLGAPNQVLSATSSGFPTLSLTNSSVVSPTRLKISTQNG
ERALRDVYVKSEELTQMASNAVRTVMLVYGWRFNNEEEDAVRNWSVLDALHIVSKQTKIF
VEDEFRDIFSPAAGLYESGDDHIGSEKQEGVGDLRNRMRASENPEKTSIEKTRRLMDEKE
NDVPIVSVSSPYD
>CNC01270-t26_1-p1_transcript=CNC01270-t26_1_gene=CNC01270_organism=Cryptococcus_neoformans_var._neoformans_JEC21_gene_product=expressed protein_transcript_product=expressed protein_location=AE017343.1_351509-358942_-__protein_length=2354_sequence_SO=chromosome_SO=protein_coding_gene_is_pseudo=false
MPLQPSTFAPAKNRQPSGPRPPPLRSSIASTASSPKSTSDVPISVRPSTTSLAKLEYRTE
SPLDALLSLESQYTVSPETSPKLREAAGPSRQVSEYEPLPPSTFHTRPPTGGHTKIAQDA
PSSREASKAHSKSGPDRPDALPMPTFSIASRPSTPTSSATSKSKPRPKPTRLNTNVISSS
SLTSPAKIVSPGIKHWQQVRAHVLAPTPIEERQQHTARLGKKPGLVSKAAGRFGFRHAAD
NVIGYTDRRRSMNGLLAELGDLTEEEKEAVARERRRFARDIKACLDACALEESRRRLSRI
DSNQNPSYPDDARPSAASIHSAAIHAHPHTAQRFTFDPSFSAFAPLLTELHKYLPDARSK
KPWSRTCPHHSEILAELGVAFLEDSTSTDGEKQQALEVFGTIVKNWAADTAEEVIARWQW
LCRALLTDDRQIRSRGLALLDNFVHFDTSLPRGHEVPHTALSFLALASDLLILLHAVQTA
RNPEPSHQSKVQRFLDELSDGRIIQVEVASIVELVGDVEMSTTMGGIEKEIMWMAVGVVI
QTHPHLARWLLEINVHGKQLVLDQFAPLPFLHATPPHLPPLRSHTTVVLLTSLASLVRTL
TDFALIPAIWKTVRIHVLPEIETLPSGDVLAQALGKLVFELEVLFYRVQPLHPGTAEDSF
RAYAESHPANAGLAFFEHRDLILRYTVNETLWKGPFVEAAKQVIKSASLGSACDMVEGFV
RRKDMAALGRECVATLFSQHLTSTHSTQLAFPLLSYLSQFHPQILYKPLFALSASTQANS
LLPSLLQVITFTHILSPSKFWLTDPQMVTIVLMGDARPKVSKGKGKEGEKAVRDVRLGRW
AAAVEFILVLKEISEVEGMNKDGKKRKTFGDEVEGRLAAFLEAEEKDGALPTGYRALMCQ
VLWTLRFKTQSAKQAPWTKQLISWFIDTSRYLIPSEEEQATKYLRAMYRTFSPETLPIDQ
SIGQPIVLPFSAPHASVNFNHEARIKILTRGIEDVLPPLLVLTHDSLSTQDWETILPFLW
AWYGTKASATREIGFLLEKCAEMAPAQLRSIVISDLTSTNAEVRCQALHNISILFAWRNQ
ILSQPIFTSRRGPLFHFPAKTLEFVPTEIGSSKWVSPQDVQDTQLQKFGQTLPLELRQRL
NELRWSDEDELKGNSDWEQTPVSSLPGLAFQSDGNLINGSSSGRPSSPVESLVRKGSNAS
AGSSSNKRRKAIFAPLFVNMTYDQMTILAGEVDGPISATSLEVVRLLQRDDVVSFLRPFT
ERMKDQFLNAMERLDRVTNVLTPGFAYSAINAIVGYLKSSLKANADVEYWDIALASVVRL
VPSVSEISLRDIRKNKAEHVLLPASIHEEDGGFRIHAPWRRGQRGVQTAQLLILNEILKV
NPREVYLVKKMLHNLHIQSSINHLPFARAWLVLVLTLFSFVNRNYNDRAELRHFLSNVGD
ILLLHGQSDLVIVAHAMRIFTLCSARFRRVFSSMGFPTIMRPVYETYAASNAAIKDCIEY
AAKSFYRIHEEVFVYQTCVVIADGGYDAEAVYAFLSSLSHESTVLSGVTSGIRGSNDKEE
TDALVQMVSGPEITLAEIGKEAAERQAIKLASITLEDKLFPRENIVRLFVTAIASNPATT
CAANFLRLLSALVPKMNDSVSKDLLSEGVEALGSVIIKGKTGDDAAKSVFHPGANDSEAD
WTRARREYVFLVQSFAKAGGHLGTSATRRTLDMVLDLLRKQPESVGPSASSIVGELAKTR
LASGRPTPFLREIAPIFRAFISVVDFSGMLDSISALIRLSNYNLDEEITRIIVHDYVEPA
VKLLASASKDSLAFIVPLRSSAVKLLSVAVFLQGDALGALERHHASASLLASVVMPLCLL
LEPPREVDRQDIYSSLWIRLLHYVLKGSIEEGGDSRKSSNASLYHPRSIAASTVLVVQIV
KIVLIRAPGSINRVKGLWTYVARRILQIVDCGNARFMDSQRSLSPRVVDWLMWSVFELIA
LHPSALHIEFQARVHQALAMIDKQETYSSRPSSPALGPTLSASTYPQYYPGRARLSSNRP
SSFIGHARSPSNVGHDHTQFGSPDRSTTANLAVTPSRNRISSNNSSPNHSPSLLPSSLAQ
PHGVGPGVEVVHSRSPSQRKTTGLSPAGAARPSFVALSARRASQPVFEAFSSAYPTKNRF
ASSANIRDLGNSSEKPGGAIIHLLGAPNQVLSATSSGFPTLSLTNSSVISPTGPKISTQS
VEKALRDVYIKSEELTQMASKAVRTVMLVYGWRFDKEEEDVVRNWTVLDALHIVSKQTKV
FVEEEFRDVFSPAADLYESDDAYIDSEKQEGVYDFPDRMRASESLEETSIEKERQLMDEK
ENDVPIVSVSSPYD
>CKF44_01613-t42_2-p1_transcript=CKF44_01613-t42_2_gene=CKF44_01613_organism=Cryptococcus_neoformans_var._grubii_KN99_gene_product=hypothetical protein_transcript_product=hypothetical protein_location=CP022331.1_420598-428025_-__protein_length=2353_sequence_SO=chromosome_SO=protein_coding_gene_is_pseudo=false
MPLQSSTLSPTKNRRPSGPRQPPLRSSTASIASSPKSTSDAPISIVSSITPITKLEYGTE
SSLDALLSLESQYTVSPEISPKLPEAAGPSRQVSEYEPLPPSTFHTRPPTRGHTQVDQSA
PSCRETSERHSKSGPDTRDALPMPTFSIASRPSTPTSSATRMSKPRPKPSRLNTNVVSSS
SLTSPTKMVSPGIKHWQQVRAHVMAPTPIEEWQHTTRLGKKPGLVSKAAGRFRFRHAADN
IIGYTDRRKSMNGLLAELGDLTEEEKEAIVRERRKFARDIKACLDACALEESRRRLYRLD
SNQNPNYLKDARPNAASIHSAAIHAHPHAVQRFTFDPSFSAFAPLLTELHKYLPDARSKK
PWSRTCPHHSEILAELGVAFLEDSTSTDGEKQQALEVFGTIVKNWAADTSEEVMARWQWL
CRALLTDDRQVRSRGLALLDSFVHFDSSLPRGHEDPHTALSFLALASNLLILLHAVQTAR
YPQPSHQSKVQSFLDELSDGRIIQVEAASIVELVGVIELSTTAGGIEKEIMWMAIGTVIQ
THPHLARWLLETSDHGEQLVLDQFAPPPLLHATPPYLPPLRSHTTAVLLTSLTSLVRTLT
DFALIPAIWKIVRIHVLPEIETLPSGDVLAQAFGKLVFELEVLFYRVQPLHPGTAGDSSR
TYAEPHSANAGPAFFEHRDLILRYTVDETPWKGPFVEAARHVIRGASFGPACDMVEGFVR
RKDMATLGRECVATLFSQRLTSTYSTQLAFPLLSYLSQFHPQILYKPLFALSASTQENTL
LPSLLQVTAFTDILSPSRFWLTDPQMVTIVLMGDARPKVSKGKGKEGEKSVRDIRLGRWA
VAVEFILAFKEISEVEGKNSDEKKWKAFGDELEGRLAAFLEAEEKDGALPAGYRALICQV
LWTLRFKTQSAKRAPWTKQLVSWFIDTSRYIIPSEEEQATKYLRAMYSTFFPEIIPSDQS
IGQPIVLPFSTPHTSANFNHEARIEILTRGIEEVLPSLLVLAHDSLSTQDWETILPFLWA
WYGTKASATREIGFLLEKCAEMIPAQLRSIIISDLTSTNAEVRCQALHNIFALFAWRNQI
LSQPILTSRRGPLFHFPNKTLEFVPTEIGSSEWVSPQDVQDTQLQKFGQTLPLELRQRLN
ELGWSDEDELKGNSDWEQTPVSSLPGLAFQSDGNLINGDTSGRPSSPMRSLVRKGSSASA
GSSSNKKRKAIFAPLFVNMTYDQMTILAGEVDGPISATSLEVVRLLQRDDVISFLRPFTE
RMKNQFLNAMERLDRVTNFLTPGFAYSAINAIVGYLKTSLKTNADVEYWDIALASVVRLV
SSVSEISLRDIRKNKAEHVLLPASIHEEDGGFKIHAPWRRGQRGVQTAQLLILNEILKAN
PREVYLVKKMLHSLPIQSSINHLPFARAWLVLVLTLFSFVNRNYNDRAELRQFLSNVGAI
LLLHGQSDLVIVAHAMRIFSLCSARFRRVFSSMGFPTIMRPVYETYAAGNAAIKDSIEYA
AKSFYRIHEEVFVYQTCVVIADGGYDAKAVYALLSSLSHENTVSSGMTSGIRGSNDKEET
DALVQMVSGPEITFAEIGKEAAERQAIKLASITLEDKLFPKENIVRLFVTAIASNPATTC
AANFLRLLSALVPKMNDPVSKDLLSEGVEALGSVIIKGKTGDEAAKSAFHPGADDSEADW
TRARREYVFLVESFAKAGGHLGTSTTRRTLDMVLDLLKKQPESVGPSASSIVGELAKTRL
ASGRPTPFLREIAPIFRAFISVVDFSGVLDSISVLIRQSNYNLDEEITHIIVHDYVEPAV
KLLASASKDSLAFIVPLRSSAVKLLSVTVFLQGDALGALERHHASANLLASVVMPLCLLL
EPPREIDRQDIYSSLWIRLLQYVLKGPIEEGDHNPKSSSASVYHPRSIAASTVLVVQIVK
IVLIRAPGSISRVKGLWAYVAQRILQIVDGGNARFMDSQRSLSPRVVDWLMWSVFELVAL
HPSALHIEFQARIHQALAMINKQATYTSHPSSPALDPTLSPSTSPQYYPVRTRLSSNRSS
SFIGHARSSSNVGLDHTPFASPDRLTTANLAVTPSRNRINSNISSPSHSPSPLSSPLVRP
HGVGPEVEVIHSRSPSQGKIAGLSPAGAARPSFVALSARRASRPVFEAFSSAYPTKNRFP
SSASITDLDNSSEKAGGAVMHLLGAPNQVLSATSSGFPTLSLTNSSAVSPTRLKISTQNG
ERALRDVYVKSEELTQMASNAVRTVMLVYGWRFNNEEEDAVRNWSVLDALHIVSKQTKVF
VEDEFRDIFSPAAGLYESGDDHIGSEKQEGVGDLRNRMRASENPEKTSVEKTRRLMDEKE
NDVPIVSVSSPYD
>UOH80382.1_transcript=LQV05_003034_t1_gene=LQV05_003034_organism=Cryptococcus_neoformans_strain_VNII_gene_product=unspecified product_transcript_product=unspecified product_location=CP091248_1614967-1622394|_protein_length=2284_sequence_SO=chromosome_SO=protein_coding_gene_is_pseudo=false
MPLQSSTLSPTKNRRPSGPRQPPLRSSTASIASSPKSTSDAPISIVSSITPITKLEYGTE
SSLDALLSLESQYTVSPEISPKLPEAAGPSRQVSEYEPLPPSTFHTRPPTRGHTQSGPDT
RDALPMPTFSIASRPSTPTSSATRMSKPRPKPSRLNTNVISSSSLTSPTKMVSPGIKHWQ
QVRAHVMAPTPIEEWQHTTRLGKKPGLVSKAAGRFGFRHAADNIIGYTDRRKSMNGLLAE
LGDLTEEEKEAIVRERRKFARDIKACLDACALEESRRRLYRLDSNQNPNYLKDARPNAAS
IHSAAIHAHPHAAQRFTFDPSFSAFAPLLTELHKYLPDARSKKPWSRTCPHHSEILAELG
VAFLEDSTSTDGEKQQALEVFGTIVKNWAADTSEEVMARWQWLCRALLTDDRQVRSRGLA
LLDSFVHFDSSLPRGHEDPHTALSFLALASNLLILLHAVQTARYPQPSHQSKVQSFLDEL
SDGRIIQVEAASIVELVGVIELSTTAGGIEKEIMWMAIGTVIQTHPHLARWLLETSDHGE
QLVLDQFAPPPLLHATPPYLPPLRSHTTAVLLTSLTSLVRTLTDFALIPAIWKIVRIHVL
PEIETLPSGDVLAQAFGKLVFELEVLFYRVQPLHPGTAGDSSRTYAEPHPANAGPAFFEH
RDLILRYTVDETPWKGPFVEAARHVIRGASFGPACDMVEGFVRRKDMATLGRECVATLFS
FHPQILYKPLFALSASTQENTLLPSLLQVTAFTDILSPSRFWLTDPQMVTIVLMGDARPK
VSKGKGKEGEKSVRDIRLGRWAVAVEFILAFKEISEVEGKNSDEKKWKAFGDELEGRLAA
FLEAEEKDGALPAGYRALICQVLWTLRFKTQSAKRAPWTKQLVSWFIDTSRYIIPSEEEQ
ATNDQSIGQPIVLPFSTPHTSANFNHEARIEILTRGIEEVLPSLLVLAHDSLSTQDWETI
LPFLWAWYGTKASATREIGFLLEKCAEMIPAQLRSIIISDLTSRASTNAEILSQPILTSR
RGPLFHFPNKTLEFVPTEIGSSEWVSPQDVQDTQLQKFGQTLPLELRQRLNELGWSDEDE
LKGNSDWEQTPVSSLPGLAFQSDGNLINGDTSGRPSSPMRSLVRKGSSASAGSSSNKKRK
AIFAPLFVNMTYDQMTILAGEVDGPISATSLEVVRLLQRDDVISFLRPFTERMKNQFLNA
MERLDRVTNFLTPGFAYSAINAIVGYLKTSLKTNADVEYWDIALASVVRLVSSVSEISLR
DIRKNKAEHVLLPASIHEEDGGFKIHAPWRRGQRGVQTAQLLILNEILKANPREVYLVKK
MLHSLPIQSSINHLPFARAWLVLVLTLFSFVNRNYNDRAELRQFLSNVGAILLLHGQSDL
VIVAHAMRIFSLCSARFRRVFSSMGFPTIMRPVYETYAAGNAAIKDSIEYAAKSFYRIHE
EVFVYQTCVVIADGGYDAKAVYALLSSLSHENTVSSGMTSGIRGSNDKEETDALVQMVSG
PEITFAEIGKEAAERQAIKLASITLEDKLFPKENIVRLFVTAIASNPATTCAANFLRLLS
ALVPKMNDPVSKDLLSEGVEALGSVIIKGKTGDEAAKSAFHPGADDSEADWTRARREYVF
LVESFAKAGGHLGTSTTRRTLDMVLDLLKKQPESVGPSASSIVGELAKTRLASGRPTPFL
REIAPIFRAFISVVDFSGVLDSISVLIRQSNYNLDEEITHIIVHDYVEPAVKLLASASKD
SLAFIVPLRSSAVKLLSVTVFLQGDALGALERHHASANLLASVVMPLCLLLEPPREIDRQ
DIYSSLWIRLLQYVLKGPIEEGDHNPKSSSASVYHPRSIAASTVLVVQIVKIVLIRAPGS
ISRVKGLWAYVAQRILQIVDGGNARFMDSQRSLSPRVVDWLMWSVFELVALHPSALHIEF
QARIHQALAMINKQATYTSHPSSPALGPTLSPSTSPQYYPVRTRLSSNRSSSFIGHARSS
SNVGLDHTPFASPDRLTTANLAVTPSRNRINPNISSPSHSPSPLSSPLVRPHGVGPEVEV
IHSRSPSQGKIAGLSPAGAARPSFVALSARRASRPVFEAFSSAYPTKNRFPSSASITDLD
NSSEKAGGAVMHLLGAPNQVLSATSSGFPTLSLTNSSAVSPTRLKISTQNGERALRDVYV
KSEELTQMASNAVRTVMLVYGWRFNNEEEDAVRNWSVLDALHIVSKQTKVFVEDEFRDIF
SPAAGLYESGDDHIGSEKQEGVGDLRNRMRASENPEKTSVEKTRRLMDEKENDVPIVSVS
SPYD
>I302_00696-t42_1-p1_transcript=I302_00696-t42_1_gene=I302_00696_organism=Kwoniella_bestiolae_CBS_10118_gene_product=hypothetical protein_transcript_product=hypothetical protein_location=KI894018_1857374-1865145_-__protein_length=2455_sequence_SO=supercontig_SO=protein_coding_gene_is_pseudo=false
MGENTQPTSPPSLRQGKRVPSGPRPPPLPLRGSPTSSRISTASTKPSIREQTSFGSLSKL
ISTPIESPLDSIIDAEHDYTVSPESSPDLSPIATTSKNALPILSPPPVKHAVQNPPLSQS
RPHAQTITALPMSRETSKNRAQTMPDGERPITPTSASFVVTRPITPTGIKSPPKSKSKPK
PSRLNTSNLMTSTTSSPTKLVSPGMQHWQQVRTHVIAPTPAEEKSSHHHYGRTPAKKMTG
LVSKAAGRFGFKHAADNVIGYNDRRQSMMGILSDMNDLSKEEKESITRERRKFARDVKVC
LDACCLEESKRRLTRIGYDNNGKSTTTYNAETKSSGMSMHHNGSVHTSSHMQKFTFDPEF
SAFAPLLMELHKHLPSARSKKPWSRTCPHHSAILAELGSAFLQDSTSTDGERQQALEVFG
VIVKNWASDNADEELERWLWLSRALLGNDRQVRNRGLALLNRFLHPDASLPKGLDRPRSA
LAFLSLACALIQLLHAIEMSGYGNEDHLQMVNGFLADLSEGDIIDLEETSLVELLGSLEL
GGSLGGVDKELVWMAVGMIIGTQPSMAPWLLIEKGQVLQRFYPPPLLHATPPIILNLRSR
SFSLFFTSFTSLISASLDVPLATRLWRSARDMLIPEVEHLPDEDGSLAVSLAAFLFELEL
QGHKLQPSKVEEADPFRISMEPKKDVKAGVTEHRDLFAEYSSQKEWKAHFEVAAKQVIYS
APLEAVCRMIQSFLQNKTFLALGKDCVNALFSRLTSSSSPLDEARPFLTWLSRSHPQLFY
KPLFSCSASTSSSSLLPHLKLVRNLSQSLGPARLWTQADPQMVVIVLVGDAAPKQLKGKG
KEGEKVTVNVKLGRYAVLMGLIEALDKVDEPAGSGTRLRTFIENVEARLAAFLEAEERDG
SLPEGYRGLICQLLFKMRDTTMSIKRSAWLKSVLAWFMDLASADPYRNAEAKADDEQLST
LKTLYQGMASSTDSQDKSTPMISSPPSKWTGDSARRDSLPLLSERKKAIFDNNLAKIAPF
LLVTVHAALTMEEWEALLPRLWHYYDSSRPSRKGLTFLLEKCAERIPNQLNAIVISDLTS
DYNFVRSHALSKIAMLFGWRFQVLAQRILTDRRGPVFQFTSKTLEFVATEIGSPDWVPSH
DVQDAALKKFGRTLPLELRQRLMELGWSEDESLQAKSDWEQVPVSALPALQYQQEGMNVE
RSPSPMRSLTRKGSSGSGSSYSGKRRKAIFSPTLLAMVNEQARTLAGEIDGPISTTSLEI
VKLLQRDDPTGLLRPIAEGFADDFPGSLARLNCIFATLTPGFAYAALNTLVGHLKTMLRN
SPHFDHHALALATISRLVPSTSEFSLRDIRKNKAEHVLLPASIHEDEGGFKVHAPWRDGQ
LDVQTSQLLILTESLRANPREVYLFKKMLSNLQIRDSIPHLPFARAWLLLISTLFSAVNR
NYNDRAELRHFLTNVGNILQIHGQKDLLVAAHAMRVFMLCSARFRRLFATMGFSTIMRSV
YDTYSGGSSALKDCIEYASRSFYRIHQDSFVYQTCVVISEGDYDASEVYSLLSNLSRGNS
ESSGVSSGIKDLNNQEEIDALVQMLSGPEIALSDLGQAFSEKQSLKQVSAITLEETIFPK
ENIIKLFVTVIAANPATIRASNFLKLLSGLVPHISTHRPSHELLREGVEVLGSVIQKGKT
GDEAAISAFHPGSNESTSDWTAARREYVFLVESFARSGGQLGASATKRTLDMVLDLLRRQ
PESVGPAASSIVSCLAKTHLSSSKPTPFLRDIAPLFRMFIAVVEFSGVLDSITDLIKRSS
FDLDGEITSIIVEDYVEPAIRMLASAAEESMAFIVPLRSSAVKLLAAAVFLRGDALGALE
RHPPSASLLASLVLPLCLLLEPPEEVDREAVYGSLWIRLLHYVLKARDRQKTKTVKTVTT
NQVIAATVLLTVQIVKVIFIRASESISSVKGLWTYVSSYLLRVIEDGNASFAESAIVHTS
PRMVDWIMWSLFEVVCLHKNPIMIDIRFKLQLVLNNIHKEAERSAPPSPSLGGGGGQFSN
PPVTSQSMSGRARRISSARAPSGNFESGGRSRLPSATYPDMSGFGLGLGQGLGQSRTPST
KLTPEYMKSGSHSRMPSQSQQFLTPFIATPPTTNRIGSHGRMPSQSSLTAGAGLNTIGSS
GSGSGSGGIRPSFSALSARRVSRPAFDVFQNGVGMNYRFPSSGSGDFRNLSLSNEKTNPN
AGGGAIVHLLSTPNQILSATSSGFPTISPTHSPISPTGKNPFHGHGQGVGGDGKRGESAL
RDVRVKNERLCEMSRKSIRLVRLINGYENNEDDGLLGEDAEDEDEMMRSWNVLDALNVIS
EQTRLFVEEEFRDLFSPISSSSSNPRGLGDISAMLDQSLTDKEREKEKEKRESGYSLAPE
GYSLDLTHNHHEGIPEEEEESMRSFRFGLGFNEKRRQSSLTKQNNNVPLLSVSEN
>I303_02770-t42_1-p1_transcript=I303_02770-t42_1_gene=I303_02770_organism=Kwoniella_dejecticola_CBS_10117_gene_product=hypothetical protein_transcript_product=hypothetical protein_location=KI894029_994645-1002755|_protein_length=2548_sequence_SO=supercontig_SO=protein_coding_gene_is_pseudo=false
MGDHASPPSLRPGKRVPSGPRPPPLPLRGSPTSSKISPSLNPSLRKQTSFGSLGKLISTP
VESPLDSIIDAEHDFTISPDSPPVLTPAAGPSQDVSSVSVPPSLKEAQNQEEKEKEKQDK
GQGRPHAKTITALPMSRETSKNRSQTLPDPGRPSTPTSASFFVTRPVTPTGITSPPKSKS
KPKPSRLNTSNLMTSTATSPTKMVSPGMKHWQQVRSHVMAPTPAEERAAHHHGRPHPAKK
MTGLVSKAAGRFGFRHAADNVIGYNDRRNSMMGILSNLNDLSQEEKENITRERRKFARDV
KVCLDACCPEESKRRLARIGYGSDKGPSKSIFQQETKSSGMSMHTSSHHAFGSQGNNVNA
KFTFDPEFSAFAPLLMELHKHLPSARAKKPWSRTCPHHSALLAELGSAFLQDSTSTDGER
QQALEVFGVIVKNWASDNADEELERWLWLSRALLTDDKQLRNRGLALLNGFLHPDSSLPK
AIDRPRTALAFLSLACALIQLLHAIEMSGYGNEDHLQMVNGFLADLSEGDIIDLEETSLV
ELLGSLELGGSLGGVDKELVWMAVGMIMGTQPSLVPWLLIEKGQVLQRFYPPPLLHATPP
IILNLRSRSICLFFTSYTTLTSSSTDVTLAMRLWRSARDFLIPEIEHLPDEDGSLALSVS
TFLLQLELQGHKLDSGPVNEQIDSFRISMEPKQGIKPRVTEHRDLLIECSGKTEWKAHLE
SAVKQVVVDGPLGAVCNMTQSFLQNKAFAALGKDCVNALFMHITSVSGSLEDTRRFLTWL
SKAQPQLFYKPLFSCSASTTPSSLLTNLKVVKTISDVLGPARFWTQADPQMVVIVLMGDV
APKQPKGKGKEGDKITVNVKLGRYAVLIHLIEALDRLDEPAGSGSKLRAFIESVEARLAA
FLIAEERDGSLPEGYRGLICQLLFKMRVTTMSIKRSAWLPPMLAWFSELAGADPYRNTDT
KADDEQLNTLRTLYQGMAVSADIMDKPTPMVNSPPSKWTGGTARRDSLPLLGERQRAIFE
NTLAKTLPFLLVTVHAALSLEDWERLLPRLWHYYDSSRPSRKALTFLIEKCAEKIPSQLK
AIIISDLTSTCNFVRSHALSKIAMLFGWRYQVLAQRILTDRRGPVFQFTSKTLEFVATEI
GSPDWVPSHDVQDAALKRFGRTLPLELRQRLMELGWSEDESLQAKSDWEQVPVSKLPALQ
YQQEGMNVEKSPSPMRSLTRRGSSGSGSSFTSKRRKAVFAPVLLAMIDDQARLLAVEIDG
PISSTSLELVRLFQRDDPTGLLRPIAEGFADDFAASLARLNCILSTLTPGFAYAALNALV
GYIKTILRTEHQFRYHALALVTISRLVSGTSEISLRDIRKNKAEHVLLPASIHEDEGGFK
VHAPWRDAQLDVQTAQLLFLAEALRANPREVYLYKKMLSNLQIRDSISHLPFARVWLVLI
ATLFGAVNRNYNDRAELRHFLSNVGNILAIHGQKDLLVTAHAMRVFMLCSARFRRLFATM
GLSTIMRPIYDTYNGGNAATRDCIEYASRSFYRIHQDSFVYQACVVISEGEYCAPTVYTL
LASLSRGNSESSGVSSGIKDTNTQEETDALVQMLSGPEIALSDLGQAFSEKQSLKQVSAI
TLEDTVFPKENIIKLFITVIAANPATTRATNFLKLLAGLVPHIKDHPISQDLLREGVEVL
GSVIQKGKTGDEAAISAFHPGSTESSLDWLGARREYVFLVEAFARSGGQLGASATKRTLD
MVLDLLRRQPESVGPAASSIVSCLAKTHLASSKRTAFLRDIAPLFRMFIAVVDFSGVLDS
ITALIKRSYFDLEPELTGIIVENYVEPSIRMLASAAEESMAFIVPLRSSAVHLLAAAVFL
QGDALDALERHPPSASLLASLVLPLCLLLEAPQEVDREAVYGSLWIRLLHYVLKNRDQQK
TKTVKTVSTNQVIAATILLTVQTVKVIFIRASDSISSVKGLWTYISSWLLKVIDGGDASF
AESSISVRDTHPRMVDWIIWSLFELLCLHHTPIMIDLRWKMQSTLLDIHKDGERERSNPP
SPGFGGPKTSNPPLAFASQSFSGRARRVSSMRHPSASGNMTGGFQTHSRFPSTNYDMLGF
GHPASQPMNASGSGSHSHSRTSSTNLAPTPEQTTKTGHHSRMPSQQQFLTPQINTGKVGQ
HGRMPSQSSLSGFGYSFGAGAGGSASNEMRSSSHGFVRPSFSALSARRASKPVFEVFQNN
VSAGTHHRSVSTSGDIRKPSIVSGHGDRHFSQAQVHAQGDGAGAVVHLLTTPNQILSATS
GHFPTFSPSPTTSPISPTGRFKFPPGGASDHRHGLEKKVDSPLKEVRVTNERLGQMARRS
LRVVKLINGFELDEVEQEALGRGQGEEEEDDEDILKSWNVLEALHVISDQTRLFVEEEFR
DIFSPSTVSSDLSFPQEKELAEGDRSMTAPVENEKETGYRKGNGPEDDTNKRESGYSLVP
EGYRLGSGMGTGMGMGTRSESMDLSNSFNISIQEYDDEYTHEHQTVGENKGSQDGHANPF
FSFNDYDSKRRSSDFKNHNIPLLSVSED
>I317_07148-t43_1-p1_transcript=I317_07148-t43_1_gene=I317_07148_organism=Kwoniella_heveanensis_CBS_569_gene_product=hypothetical protein_transcript_product=hypothetical protein_location=KV700274_51888-59525|_protein_length=2411_sequence_SO=supercontig_SO=protein_coding_gene_is_pseudo=false
MADLPTTPPHAGLRAGKRVPSGPRPPPLPLRGSPTSTKLTSASNAPKSTGISLRTQTSRS
SFGRLYSDNTETALDALLDAEAGFVASPESSPVLRPEASSSRDVPSTPPSNPLPQQAQAA
SPPTHPRGQTQGLMTGIPMSRESSQVRSQTIDDSKRPSTPTSFVVSRPITPTGIKSPPKQ
KSKPKPSRLNTSNLISPNSASPTKLISPGMKHWQQVRAHVIAPTPQEEKSSQHPGRHPAK
KMTGLVSKAAGRFGFKHAADHVIGYHDRRTSMMGIMADLGDLSPEEKENIARERRKFARD
VKTCLDACSLEESRRRLYRVGYGKDPGSSHMADTKSSGTSVHASSHTAQRFTFDPEFSAF
APLLMELHKHLPAARAKKPWSRTCPHHSAILAELGVAFLQDSTSTDGERQQALEVFGAVV
KNWASDNADEELERWLWLCRALLCDDRQLRNRGLALLGRFLHTDPALPKGPERPRNALAF
LSLACDLLRLSNAVEMSGYGNEDQLQIVNELLSDLSEGDVIEIEEASLVELLGTLELNGS
LGGIDKELMWMAVGTVVGTHPSLVPWLLIDKAHVLQRFYPPPILHATPPIILSLRAKATS
LFLSSYATLVGSSTDVPLALRLWRCARDLLIPDVDHLPDEDGSLVASLATFLLELELQGF
RLHPAAIEADNDPFRISMAPKKEVQAGTSEHKGLLSSCVAADARWYKQFEEAAKQIVMTG
PLQSACRMLQAFLQNKAFLPLGRAACNALFERLTTSSSSSEDARPFLTWLSKAQPQLFYK
PLFSCSASTQSTSLLPHLKLLISLSQLLGPFKFWTQADPQMIIIVLMGEAIPKQPKGKGK
EGEIGTVNIKLGRYAVLAEFVQAFEKVDEPAGSGSRLRTFIEAIEARLGVFLEAEEKEGS
LPDAYRGLVCQLLLRLRSATTSLKRATWHRLITSWFSDLAAPERKRTESNQADEDPIATL
KAMYQTMAVSDAPDKTLLMTSPPIKQYTNVSTRRNSLPLLSAKKRTVCEQSVYKVLPTLL
VTIHACLATEEWEALLPRLWHYYDNTRPSRKSLAFMLQKCAEKLPLQLRAIIASDLSSTR
DYIRSEALKKIAMLFGWRYQVLAQRILTDRRGPVFQFTAKTLEFVSTEIGSPEWAAPHDV
QDAALQKFGRTLPLELRQKLMELGWSEDQSLQGKSDWEAIPVTALPALQYQQEGTDVERS
PSPMRALTRTGSNGSGNSVTAKRRKAVFAPTFLGIVSEQADLLAGEVDGPIVTTSRELIR
LLQRDDPTGLLRPIAEGLSTDLLGSLARLNGIIHTITPGFAYAVVNSLVGHLKVVMRNDP
SFPHHATAITTIARLVPGISEISLRDIRKNKAEHILLPASIHEDEGGFKVHGPWRDNQFD
IQTAQLVLVNEGLRANPREVYLVKKMLSNLQIRDSIPYLPFARAWLILITTLFATVNRNY
NDRAELRHFLSNVAAILTLHGQKDILITSHVMRVFMLCSARFRRLFTSMGFSTIMRSVYE
TFAGGSAAHRDCIEYAARSFYRIHQDSFVYQACVAIAEGEYDASAVYTLLSSLSRGNTDS
SGISSGVKDLNNQEELEALVQMLSGPEIALSDLGTAAAERQATRLASITLEDNIFPKENI
VKLFITVIAANPATARAASFLRLLSALIPHIKDSASQDLLRESIEVLGSVIQKGRTGDEA
AMLAFHPGSDETTIDWTGARREYVFLVESFARSGGHLGASPTKRTLNMVLDLLKQHPESV
GPAASSIVSSLANTHLSSTRPTPFLREIAPLFRMFIAVVDFSGMLDSITALIKRSGYNLD
PELTAIIVENYVEPSIRMLASASEDSMVFIVPLRSSAVKLLSAAVFLRGDALGALERHPP
GPSLLASLVMPLCLLLDSPAEVDREALYSSLWMRLLNYVLRPSRIARASNTKGATGPQVT
AARIVVTVQIIKIIAVRAPDSVSSVKGLWTYIARHLLGITQDGDAVFAELAISAPSPRVV
DWIMWSIFEFICLHKSPLIIDLRARMQIAISAIQAEEEKSNPPSPGLVGGKMSNPPFSQS
MSGRARRISSMRTPSGGHHSRMPSAAFPDFLAQHSRNSSTHLTPETGGHSRMPSQHLTPF
LSAGNTPGQGHGGPGHARMPSQISLSAGGGSRGPHRPSFADLSARRASRPAFDAFPAGVG
MNYRFPSSAGVRNLRPTSEKAGGAIIHLLAAPNQVLSATSSNFPTLSPTSPTGGFLADGT
RIGDNKGTSGEGALRDHRIKDERLSEMARRAVRVVRMINGWEVDYDQNEEAIRTWSVHDA
LHVIAEQTKLFVESEFKDVFSPSSSNDWTDVDPTFDEKGKETEKEKEKDDRKRESGYSSL
MAREPEGFNIPVYINEADDEHGEGGEEEAMMSPAVHFNFNERRRSSDMGSRLNGGVPLVS
VSSPGNGGNGP
>OCF68204.1_transcript=I203_02867_t1_gene=I203_02867_organism=Kwoniella_mangroviensis_CBS_8507_gene_product=unspecified product_transcript_product=unspecified product_location=KI669475_1046268-1054010_-__protein_length=2474_sequence_SO=supercontig_SO=protein_coding_gene_is_pseudo=false
MADHSSPTSPPSLRQGKRVPSGPRPPPMPLRGSPTSSRVTSAGTNPSLRKQTSFGSLSKF
ISTPRESPLDSIIDAEHVYTVSPESSPLLKPAGSSSKDLLPIASPETMVSEQRSPPVKGR
PHAQTITALPMSRETSKNRAQTMPDGDRPITPTSASFAVSRPVTPTGIKSPPKSKSKPKP
SRLNTSNLMTSTTSSPTKLVSPGMKHWQQVRSHVMAPTPAEERSSQHHHVRHPAKKMTGL
VSKAAGRFGFKHAADNVIGYNDRRQSIMGILSDLNDLSKEEKEAITRERRKFARDVKVCL
DACCLEESKRRLARIGYDNNSKSILATYNAETKSSGITMHNNGSIHTSSHMQKFTFDPEF
SAFAPLLMELHKHLPSARSKKPWSRTCPHHSAILAELGTAFLQDSTSTDGERQQALEVFG
VIVKNWASDNADEELERWLWLCRALLGNDRQLRNRGLALLNRFLHPDSSLPKGLDRPQSA
LAFLSLACALIQLLHAVEMSGYGNEDHLQMVNGFLADLSEGDIITLEETSLVDLLGSLEL
GGSLGGVDKELVWIAVGMIIGTQPSIAPWLLVEKCQVLQRFYPPPLLHATPPVILNLRSR
SFSLFFTSYTSLISASLDVPLATRLWRSARDMLIPEVEHLPDEDGSLAVSLATFLFELEL
QGHKLQPSKVEQSDPFRIAMEPVKDVKIGVTEHRDMIAEYSTKQEWKSHFELAAKQVISD
GPVEAVCRMVQSFLQNKRFLALGKECVVALFARISSSSGPLREARPFLIWLSKSHPQLFY
KPLFSCSASTSLSTLLPHLRLVRALSDLLGPARYWTQADPQMVVIVLIGDVGPKQPKGKG
KEGEKVTVNVKLGRYAVLVGLIEALGQVDEPAGSGSRLRAFIENVEARLAAFLKAEEKDG
SLPEGYKGLICQLLFRMRDTTMSIKKSTWLKSVLAWFTDLAASEPYRNAETKTDDEQLLT
LKTLYQGMISNADSQGKSTPIINSLPSKWTGGSARRDSLPILSEKTRAIFDTNLAKIVPF
LLVTVHAALSTEDWEALLPKLWHYYDSSRPSRKGLTFLLEKCAERIPGQLRAIMISDLTS
DYTFVRSHALSKVAMLFGWRFQVLAQRILTDRRGPVFQFTSKTLDFVATEIGSPNWVPPH
DVQDAALKKFGRTLPLELRQRLMELGWSEDESLQAKSDWEQVPVSALPALQYQQEGVNVE
RSPSPMRSLTRKGSSGSGNSVTGKRRKAVFSPTLLAIINEQARALAGEIDGPISTTSLEI
VRLLQRDDPTGLLRPIAEGFGDVFLDSLARLNCIFATLTPGFAYAALNSLVGHLKTVLRN
SPHFDHHALALATISRLVPSTSEFSLRDIRKNKAEHVLLPASIHEDEGGFKVHAPWRDGQ
IDVQTGQLLILTESLRANPREVYLFKKMLSNLQIRDSIPHLPFARAWLVLISTLFSAVNR
NYNDRAELRHFLSNVGNILQIHGQKDLLVASHAMRVFMLCSARFRRLFASMGFSTIMRSV
YDTYSGGSSALKDCIEYASRSFYRIHQDSFVYQTCVVISEGEHDPSEVYMLLSSLSRGNS
ESSGVSSGIKDLNNQEEIDALVQMLSGPEIALSDLGQAFSEKHSLKQVSAITLEETIFSK
ENIIKLFVTVIAANPATRRAANFLRLLSGLVPHISEHPPSQELLREGVEVLGSVIQKGKT
GDEAAITAFHPGSNESTSDWTAARREYVFLVESFARSGGQLGASATKRTLDMVLDLLKRQ
PESVGPAASSIVSFLAKTHLSSSKPTPFLRDIAPLFRMFIAVVDFSGVLDSITALIKRSS
FNLDGEITSIIVENYVEPAVRMLASAAEESMAFIVPLRSSAVKLLAAAVFLRGDALGALE
RQPPSASLLASLVLPLCLLLEPPEEVDREAVYGSLWIRLLAYVLKSRDRHKTKTVKTVTT
NQVIAATVLLTVQIVKIIFIRASESISSIKGLWTYISSYLLRVIEDGDASFADSSLINPS
PRIVDWIMWSLFELICLHKNPIMIDLRYKLQLVLLNVHEEVERSAPPSPSLGAGGKLSNP
PMTSQSMSGRARRISSARTPSASFGHSRLPSATYPDMSGFGLGLDSTPGQGHGHSRTSST
KLTPEYIKNGQHSRMPSQTQQFLTPFSGSTPPTSNRIGSHGRMPSQSSLSGGNHHSQSGG
SGNGGMVRPSFSALSARRVSRPAFEVFQNTSGGDTGAGGMHRRFPSSAGDIRNLTNEKIA
NASSKANGGAIVHLLSTPNQILSATSSNFPTFSPSHSPISPQGKNPLRGNTLSGGGVNGR
RGESALREIRVKNDKLCEMTRKSMKMVRLINGYENGNNDGENLFGDDNNEDDDMMRSWNV
SDALNVISEQTRIFVEEEFRDLFSPISSTTSHEIGLGDLSTVLDHSLNLTDARKSQEKEK
EKRESGYSLAPEGYHLDPNEHYHHHSGPGDIAEEEEEEENLKMFNFGGAFGFNEKRRNSS
LTRNNIPLLSVSEN
>CDH57492.1_transcript=LCOR_08422.1_t1_gene=LCOR_08422.1_organism=Lichtheimia_corymbifera_JMRC_FSU_9682_gene_product=hypothetical protein RO3G_00105_transcript_product=hypothetical protein RO3G_00105_location=CBTN010000046_221763-229816_-__protein_length=2554_sequence_SO=supercontig_SO=protein_coding_gene_is_pseudo=false
MSSDGNGESIPPPSVSQSTTATPQPHDNTPSRQNGIAPILNGHDFRRQQQQQTPPPSMAA
AATAGAVAIRLGRGHNLFYMARNNQGTGNHSTSNGHHVGGGGGGNIHKKAAHGRHVTTRG
GIYAATTTVQQDIVRLERDLEKILLRPHARSRRISSSNARHSMHDTQRPSNGITDDTTAT
QGNSKRNLFMRYSRMDLSMATTDDDNRATAGEHGSRISAIMTSIMDTLEKHKVATQLPFT
SDILGVLSVPFSQTPLSTDDCNQALDIFDYIRERFKQVDAIDNLEQITFCCRLLKCGHLK
LKMRLVDTMKLMLASTMGNPAYLPSSPTAFHALVYTLADALSYASAATTERPQSRHPEEY
DYIRSTLVDYLDKLSSGNMIPLMGKDWDRYFIPADSNSDPPAPLSVARFCVLEALCRSLM
VSSDTSHSGGVFATALAKRTYIVQELLPRYWEEPDVPVRRSYATVLFVLSEAATDWFLNA
TPDDLRQTTSPVSLLKAFIEDKITVTTLQVYLPNWQDDPNVRAVYTNVISMILSLLSITS
LHDPQHLHSNSPLSTPSHSPRPSAYDIPSPDGSAMWSPDELSTEHLSLYSNTDRSSEKPT
SWRHTIALIRSYFEAFWSSSTLQTLVMEVVTATVEDASWDKLVRIYENLAFNMDGTIGDK
VVTATLPRLLSRLANTLPSPTTPGLCNLMSRISQTYRPVFYRHVITCAASNDEQKVSKQL
VLMSCLRKYMTSVQYWMHDAEMINVLLLSDLGAKKDTASNGEEVVVGDDIRWGNTTLGQC
VVATEFLWAIKELRDKQSSGTLANMEESEIAKKFLIDLERRIAVFMTAKEKMTLIPLPLR
VILCNIFLEIRFFCNTTHRPGWLLRAIDWAIQQRVISASSDPFDITNSPMSEKKPHVSVT
IHPDHIENVMLMFQRIRIVYAMTADELETESADPVEYFDRPIRQPSDQSLLDTPVISYHE
QDPVQLPDQTRRRECISSIYPITQTAAASKDVRPPTSTHNADKSMQLASTLAKKRLDEMS
SINQDPFGAVFSLLVAVYTSLTTQEFATLVNPLWQGFIDDRNPQSFVPAAFLLMQCSEKI
PKQTIEVFMHDFYSGDPFRRLAAIEKQASMSGYRFNILAQEYIPVSNRKRPFRGDGGAFS
TPFVPTDLGSNRFTMDEPRWMAKLKHASNFPIELKRQIQELGWDDDDQGEEHEALKKVLT
PLALLPSLFLEDEDEPSNDGGGPDNTGMPATGNTGAAAGGAGGGTRNEGETTRHINVSKI
IARRKRAATVHAMTVANLSLVDLLGDDFSGVANGLRDLLETYLRDDPALFLRPFLGELGK
TQMARHRELLTRLRYLTDLRAKLPPGFTYILFNYLAGMLKWLTRENKEEGLVLMMLIHPL
LVELAMSTNELSIRDLRKNKIEHLLASTGRFWFINEQPASMFPRRITQQGTPFAFLDIPW
EVFSVAILRTSHIQFLTNFLARYPREVYAIKKTLQEYEPIPMPNKKSNERLSGTAQYFPD
ITLRKRQDTSFVFEEEDVSPSNDEIKAIPRHTQEEEDTGLLSSLRARVWLRFIDALLNGL
NKNYNDRNELERILKGVNMIIMEHHSDYGIIGQALILYTRVVTRFKRLFVNNRGHGTFLH
ALFKVFCEVERFPHVRSAITFAWCRFYAVHEESFVFQMLGTLVPIILDAYDKSTSLGAWM
ADNLYYLMQAMHNPPRLGATSDVLGLQLQVELDDHERSVQERIDAVSNPMAMPLSATILK
PLSKSATAPIVPLAVSDYDNRPFPMQDFVKLFLTIIAYDPGSLRAEQFVKMFRHMLPRFC
KLGNLGALVNDGIVALIDVFLKFSKNAKPAAAAGGDGQGGAASGSTAPHINFNVSNLFSS
EENAGPTQGESSTQHAYGKQWQQNDRLTIKREFVGLVEQFFKCGGALNETNHEKMSQIIR
IIMRDYASVRGAICKTGWIRNYLVYAMETMVDMRNYTKPLKTILTAIHGQLRTQWKTVDA
TELYEGLATMMENGQGKALNMHDVAGLLRERFVSFGLMIATRAPGDWSELGPEIRTRFRK
ALVRLIVGILEHSTQDVLQEIEQLPPSISLIGSIVVPICLKYDTKYDSGASVPSLMRPRY
RPSDPTATWMRLLAYVSKSCSQASLFKSKSTGFSLTALASNMGGGGQQQHSYGHHQNEEM
DGGDVMPEPRDGKSTPTSVAHLFSLSIVAMKIILIRGSKSFDKIRGAWVQVAYFIKGALI
FGQTLKTLKQRPTSGRSTPRGSHVPQPSPGLSPPNNPHSLWPGTPTTPESAPATAGIGAA
TTSSTSSAPPISVLYDYATWCFLEYAVCYKAPLSLLLRDFVQDKLRDMGSTARPTSGRSP
SFATPTVGNRQSRKWKSWANTDSQPPQQQQQQQAMANTYASDPLVPPHQQVETLAPPPPS
PQQADTSAASGLGLHIPNSRSSGAGVPPPMSSSQSISIDEAPPISPTTQPIHSRRGSRAN
NTNTNSMPVGVGSTELHIIHAETINALMNIQSCLGFNTALPWGTDTTSPQHARPWTYRMA
VSKATYEWQMILQLYTQLFENPSITNTSPAPLNP
>RPD69417.1_transcript=L226DRAFT_471808_t1_gene=L226DRAFT_471808_organism=Lentinus_tigrinus_ALCF2SS1-7_gene_product=unspecified product_transcript_product=unspecified product_location=ML122089_37338-44431|_protein_length=2168_sequence_SO=supercontig_SO=protein_coding_gene_is_pseudo=false
MVRFGDVTTRSHKAEPVMQNTIGSTLHLPFLASSSSLVTGGSGKSSHARQMTGDGLRRPQ
SVASLGMGPSAAPTVTHIARALTSSTSINRPKVLPCETQVLAALLVPFLGPYSNDQVAVE
QQTAVETFEYAVRTWKAASNEAELDRCIWCCKAASVFSRSRMRILGQLSSLLFSRDKTFE
VETPAILQTLLQTLFSLLATLRGSADSVAEAQSVASYIKAVKNGQSGTPTQQALEKEYGV
RYSKGDSDEMVREIIVAESVIGCLEVGSEPSRRWTLHRLVEEYWSSSDSTTMLSPLLTTM
TWRKLKTFVNSTVSLLLSWTGDPRRAVEDADVIIHLLRTRILPEVEAMRDDAFAVVSEIQ
SSIIRLVLELLCVRGSSEREYVMLYFCHWVQEGGKWRQSVENSLKEFISQGEWSIILRLM
PTLEELPEDIRSSLIPQLLPAINDRLATDPPNLPCAPLSDFLESAAISCPKAFFKSIFTC
AASMKDLTIANHLCVLYSVARFYPALWTHDPEMMSVALMTDPTASRAGSQLMSSVPALAK
GKARYGQMVIMVELIQHLRKVRQSKDSAVLAATARFMATLETRLGMLIGAKEQHTLIPAS
QRLLFCALFRESRLLTRSLRTATWLPPVVNWTSSYLFHAETDPDEGLNEDEVEVTLKKLM
ALYEQAKTGIGGGGKRRTTVVATSTTDSPRSKAVTRGGTLDSVQDTFDDRVTLLQSLIDK
KISTALELLVTVSGLLQSNDYMHLAPILWYQHLDNVASHVIAPTCFLVMQCAEKIPDEFG
ALIQKDLSDPEATMRRKAIQRVATMASWRFQLLSQEVILDRNYRRPFKLTRPPILFVPTD
IGTSLFELEEDPNDFKDSKGHVLPQELRRRLSEVGWAEERGEMDPKTEWIKTPMTRLPTQ
QLDSLSSSSDADPAPLDSPSASPSPEPSPTRSSPRESPLARRDSTAGGQSKAKRRPVFVA
TMVALFPRLAAMVKDSDFVVANTAKTLILDLMRDDPPMISRSAFHQLSGEAGELMSAITT
LRDFLHCEPILPPGVAHHILNHAAGYLKSAMRQTDAMNPLHGYGYSMPIIAKLIPQVSKM
SMRDIRRAKVDMLLLPSGSLWWNEAPQPGPMFPTSLETNYDPFDTLPAPVVWVTMVRTAQ
NLLFLNMLRRNAQDVKVFRKNLSTLVLPVNFDDMQQVAIPLTAYIPYQEQARAPPNSALT
ALSLTLARSHLLVLHQVFRSMTRHLNDREELALLLDGINRILLAHGDDAGIVAQAMLNYL
VASTRFRRLFTSGGGYTMFMPAVIKVYCEAESHPSIRAIVEFAVNRFFALHQESFVFQTC
DVMSNVVALPDADGAALCHSVFTLFSTLKGPASLTHPEVAAISVLTKIEEQEAIMVTIAE
KVPQAFLASVHRNTQVKNQVTVDVPDEFDSKRLGLDDLVRLFLTVIAHNPTILRAQQFLR
FLMFLAPDLYNASASARHVLKDGISALGSILLNKGVTKAKAAESASQVEELGSNAVSQAG
LNQANLSQASVPSDLLAMRLDYLSLVVGYTKAGGSLSSLASQRVLELVKVIFKDSRSSVP
RVAKFLADYVRAVLIRPTHPDLKEVVTLLTDVAPIISSYMTTVDFSGVFDVLATLASDTV
YANQPAFARLLVTQYCSAGLEACEVAASENLLWALAVRGSLLNLLDKALLAVGADVVAEL
EKREPTYEFLSGVILPFVLRMKTSVDIANDSQWAEKWRRDVYSRAWMRLLVYVLSVIQRA
DYIRNESKTSLPGVERRKSTDSRSISSTPDPKPAMALVVALQTLKVITTRAEQDLSAAIP
GVWGHIGGVLRQALADGDAGFALPSRPGYSEPPSPTHSPKASAFNLDDNPFLTPSMVPST
SRMRSQRRPRIVDYMTWSLIEWLCLRRNPLALQMRVFMQEKVATLHQELTSSSGGGGVGP
ISPMLPMSASFPGTPSRSRNRPVSNIFSKPRRSFLAGEPGSTVSTPRSSALFTNSVSLPN
FDEFGMQSSTPRKSEDRQAGYMLMPSPLTPSRRAERESGPKIVHLGPVRPVSPSGESSGR
RSFSPGGRRSSLGGRSALALAREMVVESPVLVRMTVRRIRVAQAMLGYPLLPLASVSSMD
STGTGEMGMGEFPEAEGLVRAWSRAEALEALVQETKDLIDEWREDDDLEIGEDSGILVDM
EEPLSGQP
>HMPREF1544_00463-t46_1-p1_transcript=HMPREF1544_00463-t46_1_gene=HMPREF1544_00463_organism=Mucor_circinelloides_1006PhL_gene_product=hypothetical protein_transcript_product=hypothetical protein_location=KE123898_279154-287327|_protein_length=2620_sequence_SO=supercontig_SO=protein_coding_gene_is_pseudo=false
MSNEEHNNEQSTSKQPADLRHAILEKSLNDKKKKSPLSAWDRLRENVSEFHSSDNSGVFV
ASPTSSNNSSPSSSRSSTPKPYQPSAIPPPKNKSLNPFMRSSTFDNYMHGNNSSSDSRPN
ITLANTTLVAAQAAGMTNFTRNFRPARHHNGVIYATSTAVQQDIYRLERDLDKILIQLHA
RSQHASFAESASTLVSTTVTDGSQTSTPATFGKKSVFQRQSVADMFSGSSTPHSDTMTPI
KEPFRQEVTRLSFVMTSILDSIKKHKSATRLPLTGEILAVLAAPFDKIPLIVADCNQALD
IFEYIRGRFTQLDSTKRVLNVLHQQLLPCKENPSFLPSTPPAYHSLVYTLTNALAQLSIQ
ATANYTQSDLRESNVNESSMDITDFDQDQVRSGILHIMDTLANGTLIPPIGPAWSQYHTK
DSIPVSIAQLCVVEGLLKCIMVGICSQSDPYQGTHETSRADLIERARDILVLQDLLQRYW
IEPELDAQPAYFKIIFLISELACETFLMASVEDLKIKTSTVSLLLPLVVDKLSPAKLQNY
LANRHTDQTQKMVTSNVIVMLLALLSICSLEEQPIPPQHSSNISSPNLSPRPSVADFNSE
NINLSIIDFQHDAQSINSFNVNNSNDASMRKTLITLKGYIEEFWKSGYKDFILTGTESMH
QDATGERVARAYQNLVFHIDPAMGEEIAKKTLPSLFKRLVDTYPPALPAICNMLYELSKR
FRSFFFKPVVSCVASDDEDKVSELLTLITVLRRYLSGVQFWMQDAEMINVLLLSDVGISK
KQQREAASSAAAASTQSGTPQLKVNDAPHVTQWGSTTLGQCTIATEFMWAVKELRMKQRD
PHRNMEEDEIAKKFLIDLERRLAVFLTAKEKMTAVPMPLRVILCNIFIDIRFFCNTTHRP
GWLTRVIDWATQPVVSTPEHVYHHILPTINPDESPSPNNPHIESNMPLLHTGHLSDISYM
FQRLHNVYLNVVEHLQFETNDTHDYGGTLLKPNTVLQQQQQVDEDADTRSVEVPRHKRQQ
VIQSMYPISRSAAISLDLDPPSASASAASNINGQDTLPMEGPALKLAKYKFENMEEINQH
PFGSVFSLLAAVFTTLSSNEFGRLVRPLWERHMDDRKPQSFIPAVFLLMECGEKIPKTMI
EVCTHDFYSGDPLRRLAVIQKHSSLSAFRFNVLSQEYIPISNRRRPFRGDGGAFSTPFVP
TDLGSNQFTLDEPRWMAKLKNASNFPIELKRQIQELGWDDDDNGEEHEALKKVLTPLALL
PSLFLEEEEERMNEDENSGLVAARQNGKAIDISKIITRRKRATTIQSLTISFLSMVDLLN
DDYGGASNALRELLEYFLRDDPALFLRAFLSDLGKFKLERHKDMLTRVRYLVSMQHKLPP
GFTHILFNYLAGMLKWLMREHKKKDGLILMTLIHPILAELTLSTNDLSIRDLRKNKIEHL
LVSTGRFWFTHEQPAELFPRYLSNTKTPFTVLDIPPEIFSVAMLRISHIQFLTNYLARYP
REVYAVKKTLQDYEPTPIPGAKKEPKWTTEETYYPDIFRRKRRETNSYIYNGDEEVFGGG
GGGATVADRGDDYTKEAIRQPSQQKIDTETLSALRARIWLRFVDNLLNGLNKNYNDRDEL
ERILQGINVIITEHDRDFGIIGQALILYTRVVTRFKRLFISNRGYTTFLPALFKVFCEVD
CFPQVRSAVIFAWCRFYAVHEESFVFQMLGTLVPTILGAYGKSNELGSWMIDNLFVLMQA
MHDPPHLGATSDVLGLQLQVELDDHERSIQERIDAASNPMAMPLSTAILKPLARSVTTPI
APLDINNYNNRSFELGNFVKLFLTIIAYDAGSLRAEQFVKLFRHMISRFHKLPLLKDLID
EGIAALVDVFAKFSKHAKVALGTANSTASNLGYHGVSSGIDNDTRVPGSGSRTESAQHAY
GKQWQQNDKLTVRMEFVLLVHEYLKHDGVLSEVCHEKMAFIIRTVMRDYGNIKGISFKTD
WLKDYLIDCLHSMADTRNYTKSFKKLLNQINSQYRSQWKTMDASDLYDGLAILLEQGQGK
PVNMHDIAGIMSEKFVPFGLTVATRFNWENDTQGFNRFCNSLVRLIIAVMENSTQDVLGE
IEQLAPTPGLVAHIIIPICLQYNLQWDYANTSMSGKFRPDPTGNWTRLLNYISRACSQAS
LMKSKSSGFSLSHLTQSMGQTAGQDGGIDAADFPDIKDGKQTPQSVALLFSLSFVAMKII
LVRGSNSFNKLKGSWVQVAFFIKTALVFGQTLKFLKPKSGRSTPNMPTTPATGSLSPGGP
LSGALSPGIANWTNPSPDGKTAFSFTAPLSTGTIYDFTTWRFLEFVTCYRCPLRVFLKDF
IHEKLLDMGGSSSNNRSSIYAPSPSPRVSMNFGNSSSGYSPPAFVRETNSSRWKSWGGGS
SPSQPQKGNTNQTSSIGIIPQLNVQDTDALSIQSPDASPTCGLGLHIPGKPSFSGFSNAS
QHIPPVPGSPSLSTHLASEFSDMDSSFSPAAANTNSSLHSPKQQSKSRPSSSISVPGQVL
FNSMQRDNSTSTVLHVLHAESITSIVHVQIAMGFKPALPWMAANKREQLKPWSQRESVAK
LASEWQLLLQLYAETDLSLAKTNSHNNNASNTNIANTPLV
>OAD01579.1_transcript=MUCCIDRAFT_134151_t1_gene=MUCCIDRAFT_134151_organism=Mucor_lusitanicus_CBS_277.49_gene_product=Uncharacterized protein _Fragment_ _Source_UniProtKB_TrEMBL_Acc_A0A162QRC4__transcript_product=Uncharacterized protein _Fragment_ _Source_UniProtKB_TrEMBL_Acc_A0A162QRC4__location=AMYB01000006_2952105-2952311_-__protein_length=69_sequence_SO=supercontig_SO=protein_coding_gene_is_pseudo=false
LNKNYNDRDELERMLQGTNAIITEHDRDFGIIGQALILYTRVVTRFKRLFISNRGYTTFL
PALFKVFCE
>OAD79814.1_transcript=PHYBLDRAFT_75680_t1_gene=PHYBLDRAFT_75680_organism=Phycomyces_blakesleeanus_NRRL_1555_-__gene_product=Protein UNC80 C-terminal domain-containing protein _Source_UniProtKB_TrEMBL_Acc_A0A167QJX1__transcript_product=Protein UNC80 C-terminal domain-containing protein _Source_UniProtKB_TrEMBL_Acc_A0A167QJX1__location=KV440972_2343272-2351370_-__protein_length=2535_sequence_SO=supercontig_SO=protein_coding_gene_is_pseudo=false
MSNDHTGDSSGSSTPQNQPRLLPPRRNVSLHRQEFEKSKRAMTLGWDKVRDNLQPAISED
TIAALPPSTSISSASTSITLPSSTSRSPLVNQRIGQRGPIFNPFSRGQTTSDPIMNLQND
HRQYNMASTTLAAAQAAGMTNFGRNFRTSRFMHNNGIYATTTAVQQDIYRLERALDKMLM
QFNTRGQHASFTNSSSEPLDSNISVPSEPTSHKLHLFPRHPRVETSAQTSSTGDLADKLS
KESRSDITRVSAIMTSLVEILRKHKQATRLPLTGEILAILAVPFDQFLFNSDKLDDCRQA
LDIFDYIRGRFTQLTPDENFEQIIFCCRLMETNQLQLKIRIISTLKEIMSPLIGNTLLLP
STPGAFNSLVYTLVNALVSISPIPITGQEPLCFDEESDTARDNIIEMLDILASGDMIPIA
GDQWDSYYTASLTSTAPVSIARFCVVESLCKSLMTGKYAYENPYKGNVSFHGTTSQENPR
DKLIISNLLPRYWSEPTLDVLPAYLKVVFVLSEAGKFSITKLPVSILEVNLRDKDKDYKQ
KNVALNLVTMLLSLLSVSSLEEAIINNSRFSPNHSPQPSVQSSTYDHGFSYPTDEHNSGL
PVDTPHEINIPQNILSDIKTYFEEFWHGGYSESIVFGTEAMLEDSLSERSVRVYHNLAFN
VDHNISNEIVKRTIPTIFTTITSTYPENIPSLSDLLSKIAKSYRPIFYKPVVSCVASNDQ
EKVVSLLTLMSCLRRYLSGVQYWMQDAEMINVLLLSDVGNKRTRRSEREYNPTQLLSAGN
SDNASDTKWGSTTLGQCVVAAEFSEAIKELRDKQRDRDRNMEEDEIAKKFLIDLERRISV
FMTAKEKLVLIPIPLRVIICNIFLDIRFFCNTTHRPGWLTRSIEWATQPVATAELYLDSE
KMTSPWEAASSDGENGPRMPRTSVMLHNTFLDDVTLMFEKIRIVHALTVDELAKEAASTG
SYNDRPVSRVPPRSESAESGHSTVSNDYGTSDEQPNPLIQRNRRLKSIITEYSINLETEI
SLSTHPPLRISYNESLQDGPATTLAKRRLERLPKINQDPFGSVFSLLVAVFTTLSTQEFS
RLVTPLWERFTDDRNPQVFIPAAFLLMQCGEKVPKTVIEVTTRDFYSTNPTCRISAIRKH
AAINAYRFNVLAQEYIPISSRRRPFRGDGGAFSTPFVPTDLGSNQYTMDEPRWMSKLKNA
SNFPIELKRQIQELGWDDDDQGEEHEALKKVLTPLALLPSLFLEEEDERMNESVEGGRVH
KSDTKQVNISQMITRRKRASTVHAFTVSFLSMVDLLKDEDSGVASSLRELLETLTRDDPS
LFLRAFLSDLGKYKADRHHDILSRLRYLVSIQAKLPPGFAYILFNYLSGMLKWLTRENKK
DGLVLMALIHPILAELTLSTNGLSTRDLRKNKIEHLLASTGRFWFTTEQPVAMFPRGLTD
MKSPFSVLDIPWDVFSVAMLRISHIQFLTNFLTRYPREVYAVKKTLQDYEPITLSEVDIS
WAGVETEDMYFPDAKLRKRLDTDVVFESVENAIHQSHEIEPDRRSSQQHDDISTLSALRA
RVWLRFIDVLLNGLNKNYNDRMELERILKGVNVIILEHKNDFGIIGQTLVLYTRVVTRFK
RLFVSNRGYTTFTPSLFKVFCDVERFPHIRSAITFAWCRFYAVHEEAFVFQMLGALVPLI
LKAYIKSASLGSWMTDNLFTLMQAMHNPPRLGATSDVLGLQLQVELDDHERSIQERIDSV
SNPMAIPLSTTILKPLGRSVTAPILPLIDNDFSERKFKLDNFIRLFLTVIAYDPGSLRAE
QFVKMFRHLLPRFWRLTNLKELVAEGVSALVEVFVKFSKNAKPLAGLGTTNTSQSGGGTS
KVPFAEEQNKGQGPSRSESAQHAYGKQWQQNDRLTIKKEFVLLVREYLKNGGKLSEMNHE
KMATVIKIVMRDYGTIRDSTCSTDWIRDYLVDALNALNANDLTKNYTKPFKKILIQIHAQ
YRTQWKNTDAADLYEGLAIVLERGQGQPVNMMDIAGVIKERFVPFGITVAMRSEWEKDDI
GHTRFCNSLVRLIIAILETTTQDVLYEIEQLPPSAVLIGKILIPICLQYDLRWDGNIASE
IGRYRPNPSANWMRLLAYTTKSCSQASLLKAKTSGFSLTSLTSGIGHPGAQDTADAAETP
ETKETLHSISSVALLFSLSFVALKIILIRGAKSFDGIKGAWVQVAYFLKEALAFGQALKT
LRPKSGSGRSTPSQVQSPGTSPNYWSVMPGSPDFRISLQSGPVSMSVVYDFAIWRFLEFV
VCYKSPLILFLRDFIHERLRDVGSSHNRSTIHGPVTPRTTNSGMTTDSSGRRSRWKSWSG
GLSPKEKDPIPTVNINTPSVHIEHDTSPVNLSPDTSTCGLGLHIPGMSRPISSLNSPSFS
ARASYDWSDTEQDTHAHPGLSPRSSTTPRSSPGSPGRPSILAQSSEYHSTSTLLHAIHAE
SLTALVAVQVFMGYKPALPWMTDRPDTQLRPWSYHEAVKKMVSEWQLMLQLRSETAESMN
KQLPLSAHITGSPLQ
>AGR57_7395T0-p1_transcript=AGR57_7395T0_gene=AGR57_7395_organism=Phanerochaete_chrysosporium_RP-78_gene_product=expressed protein_transcript_product=expressed protein_location=PchrRP-78_SC007_765348-772600_-__protein_length=2226_sequence_SO=supercontig_SO=protein_coding_gene_is_pseudo=false
MPPVSSPPPDVTSTPERPSTPKLPRFANKKAFQKVVETAQTQSHFESKRFSDALWKACWA
AHVPDVSHRPRPEREGTLGAFGNLGNVNLGSMGSSLHLPFMASTTSLQTPATAASSLMNF
PNSFKSNLMRRPQSMVSLSTVSGGVTTVSKIHQVLASLNSNSRPRQLPHESFVLSALLTP
FFAKVAHPNVEEEQGIAVETFEFVHRSFAAPTVQAELERCIWCCKAASVPSISRMRILGT
LSAVLFSRGRSFIADSPLILQTLLQALFSLQYNLIASGSATAEVQSIAGYISAVQAGSCG
QLTPASVEKEFGVRFSDQDNEVAVREAVITESVVSCIETGPLEARRWALLAVINYWPAPE
PNVSFTPLLACIHWRKLKRFLSASLSLLSEPAPEMGRCAEVIVTLLRTRTLQEIDGLREE
DADDIRGKTIQLLLELVCMGEDESKDYLLMRLSDWYNKDKKWKEGIEAALGEIARHAQIS
QSEWPVLLRVIPAFISLLPKELQASVLSFVLPVLHKRLVSDPPEAPNSALSHFLDSVSRL
FPKVFYKPLFACAAASKDATVVNQLCIINALSKFVPDILTRDPDMIAVALVSDAATMSQS
VSTDGTRPWGVPRIGQAALLIELIERLRRVHFMKDMGQTAAHVKFSSALEVRLGVAIEAK
EKNINIPLSHRLLYCALFREIRLLTRTLKSATWLSSVIEWTLYFEGLSEQDTTYREVMDT
MRRLELVYSQAEDNSQRSHKRRPTAFSPLTPEVKPPESQEQRSTTLDHLKAKMRLASSMS
KSVKQAPLDLLVTVSGMLEADNYLRLGPMLWSECLLDTKGVLPAASCFLFMQYAEKRPTD
CAQLIESELSGPDLITRRAALEKFMVLSTWRYQILSQDVILDRNHRRPFKLQRPPVLFVA
TDIGSSLFIYEDDSEEYKDIHGHVIPSELRRRLSEIGWAQEDRLVDPRIQRIKTPMTLLP
SQQIERLDATMQEGISASESQPHDVSPEPSPKSSPTSSPLVRKDSSGSTRQSVRRRPVFV
PTLIALFPRISMLLADEDFVVANLARDIIMDFMRDDPTLVARQVFQILSGDDQDVSAAIS
TLRAFLHVRDVLPPAMSHHIFNHLAGFLKTSVKQIGTADPLRAFAYAMPVLAKLVTQVSK
MSIREVRRAKVDPFLIPSGSLWFPSSAPAAPMFPRFLQASDVHPFSEVPSGLIWITMIRT
SQNVLFLSMLRRNPQDIKVIRKNMSNFELPALNPEGVAPTLTLQDMFPRRRHPQRGPRSK
VQTTLTGLSLMLSKSYLLLVEQIFQCMSRHLSDREELAQLIDGLIRILLAHGDDIGIVAH
VMIALMTAATRFKRLFISGGGYTLFMPAVIKTFIEAEEHPNIRRAILYAINRFYALHQES
FIFQSFDTFAPILASPEVDGEWAAPSVYALFSSLKSGIAPGSPDAAGIHDMNRAQEKEAL
IMTMAEEVPQTFIASIKRSAAKDEKALALTVPEEYEGKRLKLDDLVKLFLTVIAHNPASP
RAEHFLRCLRLLTPHLHDTSRSVQTVLRGGILALGSILSNKVLTKQPKETAKEKDKDRDK
DKEKFADEIKYEALADAMPAKINDGQAAGQSDFLTMRLEYLLLVTAFTKAGGHIGNPQSL
TSRVLEVIKIVLRDSKTSGERVSVFLADFIRSVLMRKNAPTLKEATAIVEAFTPLASSYM
AASVDFSKLYRVLSELMDNPVLGCDPGFSKLIVSQYCRLGLDACEAAASEDFLFTFPLRE
ALVKLMVSSIANCGPDVLSELEKQPLSHNFLAGIILPMTLMLKTSTDIMEQGQWRDNWQR
DAYSKIWLRLLALILGVLKGDQIIADPAITAADRRKSTSDQASKSQSFASVKAFSIALQI
LKIIVVRAQEDISEAFPGVWIHVAGVLKSVLEDGDAMFAFNLRDVSEPPSPAFSPLPSAS
FDQQQLFPAFPSSASMHSRRRLSPPRMVDYLTWSFIQWLWLRRSPLMLQMRIFIQERVAT
LSNELRQQGSQSIGAVSGASRRSQRYSTVFSKPRKSMLGGYSPTNSAPSTPRGSTILQGS
VSLPVFSDFSSPKLMASQSLGPPRQAGYARMPSPISPSGRTSQDSTAPKIVHLGPVNPYA
ASAAPRASLDMRPDTSGRSLRALAKEMTVRSPGLVMMTYRRIRLVQRLMGYSELLPMAGS
QFYASDEEAEGDLDAEIRVWSQRDAIDAVVEETRELLDEFRESFGDVGDESMVMVDSQLT
LIQDQM
>KDQ32084.1_transcript=PLEOSDRAFT_1035031_t1_gene=PLEOSDRAFT_1035031_organism=Pleurotus_ostreatus_PC15_gene_product=unspecified product_transcript_product=unspecified product_location=KL198005_1284527-1291910|_protein_length=2263_sequence_SO=supercontig_SO=protein_coding_gene_is_pseudo=false
MSKGERSGKRSIPRRLLSFDSARTLDTNPAGPPVDSVPPTWTNVGLTESPQDEDAPQLNK
PETKAASKARIRKLPSLPLRPGTPESANLPASPSVARWETLRRHVVQTTPTEGRPQSPQP
SVISSTSTVVPPRSATPKPSRFARLGFRQVVDQAREVAVDDTRRLAQDIQKACLVAHYGD
QATSKREPFSAASSTLHLPFMMNYSHSLPSSSNPSVVNLNLTKGKELRRPMSIQSLSTAG
RAVPSVKPLHQLLVHVSPVNPLPRENMVISALLTPFLAQEASSRTLEERKVAIDVFELIL
KGWDPPDQSAALERCLWCCKAASQPSVSRRQIISLLRRMLPHEPSYVPKTAQAFVCIIEA
IFSLLPTYHASPFADPAAEDTLLLQEIVFGLSNNLQLDLKSVEEEYKALASSKEKIGQAL
VVEALARCLERSSSSDQRWILVHLFKEYWEPSKEDVQFQPLTGSIRARAIRSFCHATLAL
LKKTAEHAIRVSDSRLVVQILRTRVLTEVQALDGPGSHYAKEAVCHLILEVMMLEDSSET
SQWSVGVVSRWYRGSSDMVGSFENLLRRVSVEQEWKDVLRWLSRLLEVLPHDVCQKFLLS
MIPSFNEHLADNTPPSPNLVLTTLLQQLASVFPRIFYKPFFSCAASNKDVVVLNHLRVLT
AISKFLPDLWMRDAEMVAVALLSDPGAKANNGTTATPAWGVPRLGQSVILMEIISSLQTV
RHRKEGAPSADHALVDAVKFALSLEARLAAGLDVKEQTLLVPAFHRSLYCVLFREIRLLT
KSLKPAPWLSRTITWFVDAHGDEDNTGRDCFNDEIHDCVDQVSVVYELAQESSQSGNQRR
STLLLSPTTKDTFGGVATTAEGGIASLLEKKKPLLESLAKGFTPKVLKLLVAVSALLSGD
DLRRISRILWVGHLEDDQRTIAPACFLIMQCAEKEPLEISATVEVDLRRLLGAIRKLSIL
SHWRFQLLSQRINTDRAHRPFKLARGPLPFIGTDMGSSQFEVQEDPNELKDKLPLELRKQ
LAEIGWASEDDEVDQRMQLIKTPLSILPSHYIDRLDVMQEQLPASPSSPSLSPGSSPGLS
PVDKPDEGGLLRRNSSTGGPLYGVKRKAVFVPALASLIPRLALVVHDPDLNVASAARGLL
MDFMRNDPGLLIRPILDMLSGDQKDTSAAVSCMQALLHLRNILPPPATHHLFNHLVGFLK
FVSRQAADAPDALHDYAYVVSVISTLAPQVHSLAIRDFRRAKVETLLVPTGHLWFPPSAP
SATLFPRSIRETRNPFEDKLSSAVGGLVYITMVRVSQNLLYLEMLKKNPQDVQHIRKNIT
RIALPSMDEYPDVFPLELKDYFPSKERPPGRKVPPATKALLKNLSLMLSRSYLLLIAQVF
RSLPRTLSDRSDLSVLVDGLNRVLLKHGDDIGIVGHAMIALMVASTRFRRLFVSGGYILF
MPAVIKVYVQAEGHQGIRSAIEYATNRFHALHQEAFVFQSLEAAAHLMKSPTIDGEWFAQ
GIFTLFSSLKQASSAAFSDAAGIHDANKVQEREALLMKTAEEQPQAIFKFLRPDASKGRT
SMDDALPEEYEAKPMSVDNFVRLLLTVIAHDPATMRAELFLHLFRFLVGHFYHASSSARN
VLSEGVLALPMLLLRAQSKSKNVDPANVDHSADNVTLHSLSSESFFRNELFDKSKSPSDV
FAMRQDYLQLIVSYCRSGGDPGRSMAFVFGMVDQMLKDTSLASRSYVATFLSDFTRAALL
RDPPVPIHHATAFLQSLQPVIALHGGSVDLASVVEVIIELMADGTYGSDINFVRCILTQV
CAPALAVCETEKKSKSAFTEKLTRLIAHCVPIRGADVMALFEKKINPSYEFLVSIVLPFA
LTVETSSDVGPEGRWSETDHRQTLKNVWVRLVAYAMGACRGPPNATKGSESLLSRLRGKP
TASETQLTTLVVGLQIIKVALVRAQDELHSSLPSIWMRLGTLLRSLVNDGSARFALAGGD
TSVNASPMHSPRSSGQFDNVNLSIVTDLHMKSPSLYSRAFQRPRMVDYVTWSLLEFICLY
RTPLVLQMRMSLREKMVGLERDLQAQQATMPSSPGNKRISSTMFSKPRRRLSGLPSPGSS
PKLSPVPSSPHLMRSPQIITPPPASPSPATLAPHIIHLGPAEVNARRPFSSPGEVSETGR
LSLKSVRVKSLPLIQQTYRRIRAVQTFMGYGHTLLPMPRTSKWGEDIEPDESEVRVWSTR
DALHAITQEMRDLMEEFEDSNDILVEAISDPTLPQPSSPFILT
>XP_036629661.1_transcript=PC9H_008725_t1_gene=PC9H_008725_organism=Pleurotus_ostreatus_PC9_gene_product=Protein UNC80 C-terminal domain-containing protein _Source_UniProtKB_TrEMBL_Acc_A0A8H6ZSA7__transcript_product=XM_036778233.1_location=JACETU010000006_1410414-1417799_-__protein_length=2263_sequence_SO=supercontig_SO=protein_coding_gene_is_pseudo=false
MSKGERSGKRSIPRRLLSFDSARTLDTNPAGPPVDSVPPTWTNVGLTESPQDEDTPQLNK
PETKAASKARIRKLPSLPLRPGTPESANLPASPSVARWETLRRHVVQTTPTEGRPQSPQP
SVISSTSTVVPPRSATPKPSRFARLGFRQVVDQAREVAVDDTRRLAQDIQKACLVAHYGD
QATSKREPFSAASSTLHLPFMMNYSHSLPSSSNPSVVNLNLTKGKELRRPMSIQSLSTAG
RAVPSVKPLHQLLVHVNPVNPLPRENMVISALLTPFLAQEASSRTLEERKVAIDVFELIL
KGWDPSDQSAALERCLWCCKAALQPSVSRRQIISLLRRMLPHEPSYVPKTAQAFVCIIEA
IFSLLPTYHASPFADPAAEDTLLLQEIVFGLSSNLQLDLKSVEEEYKALSSSKEKIGQAL
VVEALARCLERSSSSNQRWILVHLFKEYWEPSKEDVQFQPLTGSIRARAIRSFCHATLAL
LKKTAEHAIRVSDSRLVVQILRTRVLTEVQALDGPGSHYAKEAVCHLILEVMMLEDSSET
SQWSVGVVSRWYRGSSDMVGSFENLLRRVSVEQEWRDVLRWLSRLLEVLPHDVCQKFLLS
MIPSFNEHLADNTPPSPNLVLTTLLQQLASVFPRIFYKPFFSCAASNKDVVVLNHLRVLT
AISKFLPDLWMRDAEMVAVALLSDPGAKANNGTTATPAWGVPRLGQSVILMEIISSLQTV
RHRKEGAPSADHALVDAVKFALSLEARLAAGLDVKEQTLLVPAFHRSLYCVLFREIRLLT
KSLKPAPWLSRTITWFVDAHGDEDNAGRDRFNDEIHVCVDQVSVVYELAQESSQSGNQRR
STLLLSPTTKDTFGGVSTTAEGGIASLLEKKKPLLESLAKGFTPKVLKLLVAVSALLSGD
DLRCISRILWVGHLEDDQRTIAPACFLIMQCAEKEPLEISATVEVDLRRLLGAIRKLSIL
SHWRFQLLSQRINTDRAHRPFKLARGPLPFIGTDMGSSQFEVQEDPNELKDKLPLELRKQ
LAEIGWASEDDEVDQRMQLIKTPLSILPSHYIDRLDVMQEQLPASPSSPSLSPGSSPGLS
PVDKSDEGGLLRRNSSTGGPLYGVKRKAVFVPALASLIPRLALVVHDPDLNVVSAARGLL
MDFMRNDPGLLIRPILDMLSGDQKDTSAAVSCMQALLHLRNILPPPATHHLFNHLVGFLK
FVSRQAADAPDALHDYAYVVSVISTLAPQVHSLAIRDFRRAKVETLLVPTGHLWFPPSAP
SATLFPRSIRETRNPFEDKLSSAVGGLVYITMVRVSQNLLYLEMLKKNPQDVQHIRKNIT
RIALPSMDEYPDVFPLELKDYFPSKERPPGRKVPPATKTLLTNLSLMLSRSYLLLIAQVF
RSLPRTLSDRSDLSVLVDGLNRVLLKHGDDIGIVGHAMIALMVASTRFRRLFVSGGYILF
MPAVIKVYVQAEGHQGIRSAIEYATNRFHALHQEAFVFQSLEAAAHLMKSPTIDCEWFAQ
GIFTLFSSLKRASSAAFNDAAGIHDANKVQEREALLMKTAEEQPQAIFKFLRPDASKGRT
SIDDALPEEYEAKPMSVDNFVRLLLTVIAHDPATMRAELFLHLFRFLVGHFYHASSSARN
VLSEGVLALPMLLLRAQSKSKNVDPANVDHSADNVTLHSLSSESFFRNELFDKSKSPSDV
FAMRQDYLQLIVSYCRSGGDPGRSMAFVFGMVDQMLKDTSLASRSYVATFLSDFTRAALL
RDPPVPIHHATAFLQSLQPVIALHAGSVDLASVVEVIIELMADGTYGSDINFVRCILTQV
CAPALAVCETEKKSKSAFTEKLSRLIAHCVPIRGADVMALFEKKINPSYEFLVSIVLPFA
LTVETSSDVGPEGRWSETDHRQTLKNVWVRLVAYAMGACRGPPNATKGSESLLSRLRGKP
TASETQLTTLVVGLQIIKVALVRAQDELHSSLPSIWMRLGTLLRSLVNDGSARFALAGGD
TSVNASPMHSPRSSGQFDNVNLSIVTDLHMKSPSLYSRAFQRPRMVDYVTWSLLEFICLY
RTPLVLQMRMSLREKMVGLERDLQAQQATMPSSPGNKRISSTMFSKPRRRLSGLPSPGSS
PKLSPVSSSPHLMRSPQIITPPPASPSPATLAPHIIHLGPAEVNARRPFSSPGEVSETGR
LSLKSVRVKSLPLIQQTYRRIRAVQTFMGYGHTLLPMPRTSKWGEDIEPDESEVRVWSTR
DALHAITQEMRDLMEEFEDSNDILVEAISDPTLPQPSSPFILT
>RO3G_00105-t26_1-p1_transcript=RO3G_00105-t26_1_gene=RO3G_00105_organism=Rhizopus_delemar_RA_99-880_gene_product=hypothetical protein_transcript_product=hypothetical protein_location=CH476732_266650-274174_-__protein_length=2379_sequence_SO=supercontig_SO=protein_coding_gene_is_pseudo=false
MSSPMHKKQMYNPFLRNQHTTTAENPLHDKINLTNTTLVAAQAAGMSSFVRNFKSKVGAG
RHNGAIYATSTAVQQDIYRLERDLEKLLSHMNNRSQNASFTESESSNHNTVYSSDSLALN
NFSVKSASKKTIFHRHSQAVLDPSTQHNEKHLDVTRISANITSIMDIVNKHKSATRLPFT
SEILAVLSIPFDRKPQKTEDCTQALDAFDHIRSRFTLLESSEKILDILKKLVEPCFTYPN
YLPSTPTAFHALAYALATSFAKQTQNIELQEKKTTYDLVRSGMLSLLDNLANGKLISVQG
DQWITYFHTTQAASASLAKICMVESLCKCLMVSICRQTSFHERNAELFLNNLIQKDQDIP
TLLELLQRYWTEPDTEILPAYFKSLGLLTELASEISLALSIEKLKSSAIPLLFNFILEKS
APSNVYNYLNQAISGKIQKSVIFNIITMLLCFLSVDLLTAPSRSAPSSNTPRTPPNLTPQ
SSLNDMFISSPVLDDSGSEAPHIVVSPEEAFLSQLLETAKAYLIEMWNYGYKSHICKCIE
IMLQDTSENQLAHTYQNLLFHIDIAIGEEIAKVTIPILFKRILDTSPAPTPDFCSMLYQL
SQRFRPLFYKPVVSCVASNDNDKVASLLKLMTSLRQYLSGVQFWMQDAEMINVLLLSDVG
PKKLQRETSSLQQNHTSSTNLLTWGSTTLGQCIIATELVWVLKELREKQKDPDRNMEEDE
VAKKFLIDLERRLALFLTAKEKKVLVPLPLRIILCNLFADARFFCYTTHRPGWLTCTINW
ATQPRTNDIGSQAISETFLDENLSETGFCSNDMSLPVLNANHIEEALIMFQRMQNTYLDV
VEYFRDESSTSHGDSHGTRQAASSLLFSNTQMTENLKYGRRHLAETMYPINQSSSVALNL
NPPEFDHLENNEGESNSIMLDLAKHKFDGIEEINQDPFGSVFSLLAAVYSTLSSHELGRL
LKPLWKTYMDDKKAASFTPAAFLLMECGEKIPKLTTEMFSQALQSYIQISSRNKPFRGDG
GAFATPFLPTDLGSNEFSLDEPRWMSKLKNTSNLPIELKRQIQELGWNEDDNAEEQEAFK
KALTPLGLLPSLFLKDDNEDTNDADNPNIVVIRERGKIVDISKIITRRKRTATVHSFTAM
FLTTVDLLMDDFAGVNNVLRELIEQFLKDDPALFLRAFLNNLGKHKADSLKDTLTRIRYI
ISMQRKLPPGLTHILFNYLAGMLKWIVRENQPDGLKFMTLVHPILAELTLSTNDLSVRDL
RKNKIEHLLVSTGKFWFTHEQPADMFPRYLSSERHSFAVLNIPQQIFFVACLRISHIQFL
INYLARFPREVYAVKKTLQDYEPMPVPGSKWETRQLMEKAYYPDLSRRKNRQSNHKQEPL
DTEDSQQHFDKEMLSLMRARIWLRFIDVLLNGLNKNYNDHNELERILQGVNTIMIEHSHD
FGIIGQILILYTRMVTKFKRLFKSNRGYIIFLPALFKVFCESEDNPQITSAITFAWCRFY
AVHEEAFVFQMLGALVPNILMIYGQSDEVGHWMIENLFKLMQAMDNPPHLGSAPDTLGLQ
LQVELDDHERSIQDRIDTASSQVSSALSVSIFKPLARGVTAPISQMEISTYNNRPFKLED
FIKLFLTVIAYDPGSLRAEQFVKVFTFLIPFFLEQSHLKSMMHEGVSALVNVFVKFSKSV
KSVVTTNSHTTSGEYQGISSSDSRLPGSNNAANTGPKAESAQNAYGKQWQQNDRFTIKQE
FITLVHKYMKHGGTLSEVSHEKMAQIIRIVLRDYRNIKGLTVKTDWIKDYLVVSMYSMVD
TRNYTKSLKKVLSEIYAQYRVQWKTVDASDLYEGLAIMLEQGQGKAIMMNDLAGLVKEKF
VSFGLTMATLTDWQNNTKGQVKFCNSLVRLIIAILENSSQDVFAEIERQVPSVGLIGRVV
IPLCLQYNLQWEYSTVGISSTSELNSANNWTRLLNFIAGVCSHTSLLKSKSSGFSLSQFT
TAMGQTNIEDEVDMSDFPEAKDGKQTPQSVAVLFSLSLIAIKIILIRSHNTFNDLKGSWS
QIAFFIRNTLVFGQTLKLLKAKVGRSDSYNLASPSDVLSPGMPSPSFFSPLGLSSPGASP
YLSSNNPSLSPDLRANFSSNAPLGTGTIYDFTTWRFLEFVVCFRTPLFVLLKDFIHEKLG
QMGPNVGSYRNSLYSPRTSFNFPQNENTRWKSWGAEHSSVNTSGDGQSNANASAHSIVIP
KLNIEDTGGVDAETLPTFGLGLHKSNSSASPGHVSHSPTGYSETDSSSPRSPTTNPFYKQ
QQHMSPGADVSKENNLHLLQAETITSVVNVQVAVGFKPALPWITMDSRDRSKPWNKKEAV
ARIANEWQLLLQLSTETDPLVNKANNNGSSANISASPLV
>RhiirA1_413379-t46_1-p1_transcript=RhiirA1_413379-t46_1_gene=RhiirA1_413379_organism=Rhizophagus_irregularis_A1__DAOM-664342__gene_product=hypothetical protein_transcript_product=hypothetical protein_location=LLXH01000176_36524-44073_-__protein_length=2239_sequence_SO=contig_SO=protein_coding_gene_is_pseudo=false
MEKDLERLITRTYGGNMFTSIGGSGNSAGSLGPLPVNDKGNKQQVDILREDSVRSAGGHF
NFLSELYKLLKRWKHVVKLPDSHQILSELAKPFYNYPGNADDCNQSLDIFEYIRATYRPA
DPDENFARIQWCCKLLETHHSIIRNRLCDITEKLLNATAMNSYFPTSVAAIHSLIYTFIH
TLVVTASSNLKSEESNKLFKMVDGFLSRLAAGTLISIDPDEMTIGNARVQINKYDSLARC
IFVEGLVKCLLVKDVQLCKYIMENLIGKYWITPDLSMQSLYEHIIQLFAQSAIEILADPN
MSFIDSSNPYISLPYLILHTLNQNLPPKNLRSMPSHIVRSLVSVVVSIFALPWPDNNSQS
SKKQYNLPTRSSSNNQKMSGNETDNETSAGDIDSKYKNTRPSLNKINDGLLTPGSIRQSS
EIDILRLAKTYIEYLWNEGWKNEVVELVKEAFEQDDLDRIITIFNQLVFGISDSIGDDIV
KETIPDLFAKIVKIRPEKSANLKKILLSLSTKYRAHFYKPILACVASDNESKVSEYLHLI
STLLNYMNGVELFMQDVELMNVIILSDVGPSSVKNEEDKHNSKLTVSSTTSQVNTWGSTT
VGQCAIIMEFIWIIRELRLQQSSDRAKDSKHDTIAKKFLNELEKRLSIFMVAKEKSKLIP
MPLRVLLCNLFFEIRLYCKTTYRPGWLSRIIDWTVHSSPVIHRDSMSFGLNQNPFTAQSE
LEADNNQLNEVEFIFQRIRVVYATLDDWNSSDTDRDEFLDVPVPAIPRVPVTPSTPNTPK
TPITPYNDLRRSSTVVPSSGPAVNTPRRISSKLPKQRLHRFNTFSDDPAFSFLSLLVAVF
NTIAEEEFTRLAPHLWNRFLNDKKHKPFASASFLFILCGEKSPETVKDFIMKDLYSTNAL
VRAITIYKISSLFGHRNQLLSQSYVSDSTRKRPFRVQAPAIPYIPTELGTQDVMMYESSK
ESKSKNSHHDVDQRIQELGWEVVDESETESDRSKRIVTPISLLSTFHLDEEVLKQRDEAT
PIQTARDKIRRNIRSEVISNTQGNTNKRRIISVHILSFFSLRLVDLLDDIHCGVYNLAKE
IIIYFLRDDPLLFLRIFFSDLGTLNFETQKKLLTRIRFLISMQHVFPPGFTYMLFNHLAG
ILKWYSRDNKENGLGLMTYIIPTMAEMVPTVSNILVRDFKKNKIEHILCNNGQFWFTDGT
PPSMFPRELTNDEVTFNILDVPLIMFQVAMLRVGHIHFMTNYVVAWPQEVYSVKKMIHAF
APTHLTDNLVNVNEEEKYFPDIEKAQRRYNGFNDILSRREKDIKLISALRARSWLNFLLS
MLKRLNSNYNDRSELKIFLSGVNDILLEHANDFGIVGQTLVLYLTVITRFRRLFDTNRGY
SIFIPALFKVFCESEKIPPIRSAITFAWYKFFQVHGESFIFQTLGSLTPIILKGSAKSTE
VGEWLCSSLYELFKALSSPVKHSDSLGIGEAVDKLNITDPLLFDPPPLLNNTFRRRANSV
ASKSMGGLLGTQDEKIFSLEDLVRLFLTIIAYDPSSLRAEQFVQVLQYLIPHLLQESSSV
RSLVDEGMAALTEVFLKLSKSFKHLIYSTINAENINETTENAGTSNNKPFLSETKAQAFG
KQWKQNDKMTIKRQFLILIQAYKKYGGILSDNSHCKIANIIRLMLKDYAALKIKVSTNFI
KDYIRDALLFNTTLEDGKKPILSFLRQMSASFRQNYKSIDFSGLIEGLVLITSDRCRFAV
NDQAISFALKDKFVSFGLSVALKPDWEDEIIQLKLCNSIVKLFVGLMTHSDQDMLSELDK
YQPSHQLMAYIVIPICHQYSPEEIYFTPMVSNIDSGESKAISCWIHLLAYITKACSRDSM
MRSKTTFTLLGNNSRQNLDDDSDNEEEYVANKFVPSTTEAAATFIISFTALKIVLVRAEK
YITQTKGMWIHINQFIRQVLGAAGTSQAKSGLYSLSGSPTASNTSIHINTETNDVNVDRT
SFLRNNHYSSSSGNEGLNNTRSSFSSSSLDFVLWTFLELLLFYKLPLNLYLRTFIHQKLQ
NASTGVNSLNYQLSIDNFPRSPSLNSNTSNLNNTNNKEPYKRTRWKSWGGPPASFQRASL
EKENENIRSSILRQRSTLSRASSYGLINSNNEPREYQNITSPSGQPSRINSLINETLNAY
SNVHTLMGYGNILYNRPNGSRLHKNDQFQELRAWSYKQVIDKLKEEKRIVIEAYKEAFNV
LGKGPYFSNDSYNEMINNL
>FUN_004680-T1-p1_transcript=FUN_004680-T1_gene=FUN_004680_organism=Rhizophagus_irregularis_C2_gene_product=unspecified product_transcript_product=unspecified product_location=CP080900_1611704-1619787|_protein_length=2392_sequence_SO=chromosome_SO=protein_coding_gene_is_pseudo=false
MEYSKDTTYIRDSQILEPEIDHVIDITNNESQNYIDPLEIATVSTEENDLDTISIKATVA
PVNDLHNTPSHWNKLRNLVVVDENIPQTPIPSDLFSNKNNSNNNNNNNNNNSDDAERTSV
LSKSSSKRDIYQGNALKMLRFKSTVQQRSDVNKMEKDLERLITRTYGGNMFTSIGGSGNS
AGSLGPLPVNDKGNKQQVDILREDSVRSAGGHFNFLSELYKLLKRWKHVVKLPDSHQILS
ELAKPFYNYPGNADDCNQSLDIFEYIRATYRPADPDENFARIQWCCKLLETHHSIIRNRL
CDITEKLLNATAMNSYFPTSVAAIHSLIYTFIHTLVVTASSNLKSEESNKLFKMVDGFLS
RLAAGTLISIDPDEMTIGNARVQINKYDSLARCIFVEGLVKCLLVKDVQLCKYIMENLIG
KYWITPDLSMQSLYEHIIQLFAQSSIEILADPNMSFIDSSNPYISLPYLILHTLNQNLPP
KNLRSMPSHIVRSLVSVVVSIFALPWPDNNSQSSKKQYNLPTRSSSNNQKMSGNETDNET
SAGDIDSKYKNTRPSLNKINDGLLTPRSIRQSSEIDILRLAKTYIEYLWNEGWKNEVVEL
VKEAFEQDDLDRIITIFNQLVFGISDSIGDDIVKETIPDLFAKIVKIRPEKSANLKKILL
SLSTKYRAHFYKPILACVASDNESKVSEYLHLISTLLNYMSGVELFMQDVELMNVIILSD
VVPSSVKNEEDKHNSKLTVSSTTFQVNTWGSTTVGQCAIIMEFIWIIRELRLQQSSDRAK
DSKHDTIAKKFLNELEKRLSIFMVAKEKSKLIPMPLRVLLCNLFFEIRLYCKTTYRPGWL
SRIIDWTVHSSPVIHRDSMSFGLNQNPFTAQSELEADNNQLNEVEFIFQRIRVVYATLDD
WNSSDTDRDEFLDVPVPAIPRVPVTPSTPNTPKTPITPYNDLRRSSTVVPSSGPAVNTPR
RISSKLPKQRLHRFNTFSDDPAFSFLSLLVAVFNTIAEEEFTRLAPHLWNRFLNDKKHKP
FASASFLFILCGEKSPETVKDFIMKDLYSTNALVRAITIYKISSLFGHRNQLLSQPYVSD
STRKRPFRVQAPAIPYIPTELGTQDVMMYESSKESKSKNSHHDVDQRIQELGWEVVDESE
TESDRSKRIVTPISLLSTFHLDEEVLKQRDEATPIQTARDKIRRNIRSEVISNTQGNTNK
RRIISVHILSFFSLRLVDLLDDIHCGVYNLAKEIIIYFLRDDPLLFLRIFFSDLGTLNFE
TQKKLLTRIRFLISMQHVFPPGFTYMLFNHLAGILKWYSRDNKENGLGLMTYIIPTMAEM
VPTVSNILVRDFKKNKIEHILCNNGQFWFTDGTPPSMFPRELTNDEVTFNILDVPLIMFQ
VAMLRVGHIHFMTNYVVAWPQEVYSVKKMIHAFAPTHLTDNLVNVNEEEKYFPDIEKAQR
RYSGFNDILSRREKDIKLISALRARSWLNFLLSMLKRLNSNYNDRSELKIFLSGVNDILL
EHANDFGIVGQTLVLYLTVITRFRRLFDTNRGYSIFIPALFKVFCESEKIPPIRSAITFA
WYKFFQVHGESFIFQTLGSLTPIILKGSAKSTEVGEWLCSSLYELFKALSSPVKHSDSLG
IGEAVDKLNITDPLLFDPPPLLNNTFRRRANSVASKSMGGLLGTQDEKIFSLEDLVRLFL
TIIAYDPSSLRAEQFVQVLQYLIPHLLQESSSVRSLVDEGMAALTEVFLKLSKSFKHLIY
STINAENINETTENAGTSNNKPFLSETKAQAFGKQWKQNDKMTIKRQFLILIQAYKKYGG
ILSDNSHYKIANIIRLMLKDYAALKIKVSTNFIKDYIRDALLFNTTSEDGKKPILSFLRQ
MSASFRQNYKSIDFSGLIEGLVLITSDRCRFAVNDQAISFALKDKFVSFGLSVALKPDWE
DEIIQLKLCNSIVKLFVGLMTHSDQDMLSELDKYQPSHQLMAYIVIPICHQYSPEEIYFT
PMVSNIDSGESKAISCWIHLLAYITKACSRDSMMRSKTTFTLLGNNSRQNLDDDSDNEEE
YVANKFVPSTTEAAATFIISFTALKIVLVRAEKYITQTKGMWIHINQFIRQVLGAAGTSQ
AKSGLYSLSGSPTASNTSIHINTETNDVNVDRTSFLRNNHYSSSSGNEGLNNTRSSFSSS
SLDFVLWTFLELLLFYKLPLNLYLRTFIHQKLQNASTGVNSLNYQLSIDNFPRSPSLNSN
TSNLNNTNNKEPYKRTRWKSWGGPPASFQRASLEKENGNIRSSILRQRSTLSRASSYGLI
NSNNEPREYQNITSPSGQPSRINSLINETLNAYSNVHTLMGYGNILYNRPNGSRLHKNDQ
FQELRAWSYKQVIDKLKEEKRIVIEAYKEAFNVLGKGPYFSNDSYNEMINNL
>RhiirFUN_006837-T1-p1_transcript=RhiirFUN_006837-T1_gene=RhiirFUN_006837_organism=Rhizophagus_irregularis_DAOM_181602=DAOM_197198_gene_product=unspecified product_transcript_product=unspecified product_location=CP080803.1_1361234-1369193|_protein_length=2329_sequence_SO=chromosome_SO=protein_coding_gene_is_pseudo=false
MEYSKDTTYIRDSQILEPEIDHVIDITNNESQNYIDPLEIATVSTEENDLDTISTKATVA
PVNDLHNTPSHWNKLRNLVVVDENIPQTPIPSDLFSNQNNSNNNNNNNNNNSDDAERTSV
LSKSSSKRDIYQGNALKMLRFKSTVQQRSDVNKMEKDLERLITRTYGGNMFTSIGGSGNS
AGSLGPLPVNDKGNKQQVDILREDSVRSAGGHFNFLSELYKLLKRWKHVVKLPDSHQILS
ELAKPFYNYPGNADDCNQSLDIFEYIRATYRPADPDENFARIQWCCKLLETHHSIIRNRL
CDITEKLLNATAMNSYFPTSVAAIHSLIYTFIHTLVVTASSNLKSEESNKLFKMVDGFLS
RLAAGTLISIDPDEMTIGNARVQINKYDSLARCIFVEGLVKCLLVKDVQLCKYIMENLIG
KYWITPDLSMQSLYEHIIQLFAQSAIEILADPNMSFIDSSNPYISLPYLILHTLNQNLPP
KNLRSMPSHIVRSLVSVVVSIFALPWPDNNSQSSKKQYNLPIRSSSNNQKMSGNETDNET
SAGDIDSKYKNTRPSLNKINDGLLTPGSIRQSSEIDILRLAKTYIEYLWNEGWKNEVVEL
VKEAFEQDDLDRIITIFNQLVFGISDSIGDDIVKETIPDLFAKIVKIRPEKSANLKKILL
SLSTKYRAHFYKPILACVASDNESKVSEYLHLISTLLNYMNGVELFMQDVELMNVIILSD
VGPSSVKNEEDKHNSKLTVSSTTSQVNTWGSTTVGQCAIIMEFIWIIRELRLQQSSDRAK
DSKHDTIAKKFLNELEKRLSIFMVAKEKSKLIPMPLRVLLCNLFFEIRLYCKTTYRPGWL
SRIIDWTVHSSPVIHRDSMSFGLNQNPFTAQSELEADNNQLNEVEFIFQRIRVVYATLDD
WNSSDTDRDEFLDVPVPAIPRVPVTPSTPNTPKTPITPYNDLRRSSTVVPSSGPAVNTPR
RISSKLPKQRLHRFNTFSDDPAFSFLSLLVAVFNTIAEEEFTRLAPHLWNRFLNDKKHKP
FASASFLFILCGEKSPETVKDFIMKDLYSTNALVRAITIYKISSLFGHRNQLLSQSYVSD
STRKRPFRVQAPAIPYIPTELGTQDVMMYESSKESKSKNSHHDVDQRIQELGWEVVDESE
TESDRSKRIVTPISLLSTFHLDEEVLKQRDEATPIQTARDKIRRNIRSEVISNMQGNTNK
RRIISVHILSFFSLRLVDLLDDIHCGVYNLAKEIIIYFLRDDPLLFLRIFFSDLGTLNFE
TQKKLLTRIRFLISMQHVFPPGFTYMLFNHLAGILKWYSRDNKENGLGLMTYIIPTMAEM
VPTVSNILVRDFKKNKIEHILCNNGQFWFTDGTPPSMFPRELTNDEVTFNILDVPLIMFQ
VAMLRVGHIHFMTNYVVAWPQEVYSVKKMIHAFAPTHLTDNLVNVNEEEKYFPDIEKAQR
RYNGFNDILSRREKDIKLISALRARSWLNFLLSMLKRLNSNYNDRSELKIFLSGVNDILL
EHANDFGIVGQTLVLYLTVITRFRRLFDTNRGYSIFIPALFKVFCESEKIPPIRSAITFA
WYKFFQVHGESFIFQTLGSLTPIILKGSAKSTEVGEWLCSSLYELFKALSSPVKHSDSLG
IGEAVDKLNITDPLLFDPPPLLNNTFRRRANSVASKSMGGLLGTQDEKIFSLEDLVRLFL
TIIAYDPSSLRAEQFVQVLQYLIPHLLQESSSVRSLVDEGMAALTEVFLKLSKSFKHLIY
STINAENINETTENAGTSNNKPFLSETKAQAFGKQWKQNDKMTIKRQFLILIQAYKKYGG
ILSDNSHYKIANIIRLMLKDYAALKIKVSTNFIKDYIRDALLFNTTSEDGKKPILSFLRQ
MSASFRQNYKSIDFSGLIEGLVLITSDRCRFAVNDQAISFALKDKFVSFGLSVALKPDWE
DEIIQLKLCNSIVKLFVGLMTHSDQDMLSELDKYQPSHQLMAYIVIPICHQYSPEEIYFT
PMVSNIDSGESKAISCWIHLLAYITKACSRDSMMRSKTTFTLLGNNSRQNLDDDSDNEEE
YVANKFVPSTTEAAATFIISFTALKIVLVRAEKYITQTKGMWIHINQFIRQVLGAAGTSQ
AKSGLYSLSGSPTASNTSIHINTETNDVNVDRTSFLRNNHYSSSSGNEGLNNTRSSFSSS
SLDFVLWTFLELLLFYKLPLNLYLRTFIHQKLQNASTGVNSLNYQLSIDNFPRSPSLNSN
TSNLNNTNNKEPYKRTRWKSWGGPPASFQRASLEKENGNIRSSILRQRSTLSRASSYGLI
NSNNEPREYQNITSPSGQPSRINSLINETLNAYSNVHTLMGYELGVTNK
>TDL25147.1_transcript=BD410DRAFT_784972_t1_gene=BD410DRAFT_784972_organism=Rickenella_mellea_Ricmel1_gene_product=Protein UNC80 C-terminal domain-containing protein _Source_UniProtKB_TrEMBL_Acc_A0A4Y7QBT6__transcript_product=Protein UNC80 C-terminal domain-containing protein _Source_UniProtKB_TrEMBL_Acc_A0A4Y7QBT6__location=ML170164_156390-163981|_protein_length=2334_sequence_SO=supercontig_SO=protein_coding_gene_is_pseudo=false
MSGRPEEYGSRATPKKPSGARPLARRLLSKDSATSHFTRESSGESRHRLESSDEGIQPNR
NEGSSRIASGKTEEFRKPWIDVDLTRSPSPSTESPDATSSASEDKRSAKFFYQSARPSSP
FKGTNYSRSTLSLEPPPPVQSDAPPPSPSKARWDMLRERVLNPPLQPVPSPPAMSSPSSS
FTSFSQLNLPRAAPAASKQSRLARLGFRQVVDNAREAEGSSRKFAEEIRKACWVVRFSDV
RPKHEREPAHGTAGSNILPFLAAGSSTTSLSSQSPSSSNLNLPSGKSAIRRPQSVHSLAL
TTKPHALAALHSLITRHASNHRMLGLTNASLPHEGDVLSVILSAFLTNSADPSLEEGRRL
ALDIFETIIRTWNAPSSEEALERCLWCCKAASVQISSIRSQLISILGTLLRSSKTMLTTP
VAFRTMLPALFMLLYRCSETPTIDTHAIKDIIMQVLDGECGHLDLEDLQQKYNAVSQRGD
SEDDLRRTICADAIVRCQEFGSPPFRRWTLRNVEEYWSHDIRGSFTPLRTKVYAGKIKVF
LRSSTMLLQESAKQPSGSVEDEAAVFRILQTRIVPELNSMRHEDVIECKCLAVKNLVWLT
CFEFPERAEVVDLLAEWIRARGSWQTSVEQEVKQFIESGDWGDIVRICGNLISVLPEDSH
KWIAGITIPQIHERLTTDPPTCPFQPLTNLLLKQSQLYPQLFFKPLFACAASVKDVLVMH
QLAILVALTRFMPDFWTRDAEMMSVALMSDPGAGIGKGKGKEGEAPIMGKARLGQSILLL
ELTCRLRDLRLAKKGTVSLPEQTHSALIKFVTSLESRLAILLDAKEQKSLLPLSQRLLFA
VLFLEIRLTTRSLKIAPWLNRILSWMLSMHAERGSDSQSPFNSELVEEYGHMLDKYRALY
TACREDCLTANKRRTTVVFSPKPDGKFNGATFGDSKDSLATAFANREVFLASFPMEPMSL
MLELVVTICGMLKPDSYVRLGPLLWDGCLDSGNAKIVAPACFLVMQYAEKAPTEFMSILN
RQLSRPSASVRRQAVLRLSTLSSWRFQLLSQSFITDRSYRRPFKLARPPISFVPTDVGSS
FYVPQDDRSDKDFHGLPQDLRRKLSEMGWSDESKPADQELEWARTPISLLPSGRLDRLAY
GDMSRSPAGDVSSGASPASSPSRSPSPSATPNLTRSASSGGLYHGVKRRPVFVQPLAVVF
LSLTSLAMDEDFTVANLARDVIVDFMRDDPSTLGRPIVDILSGNPEELEKAMSAIRIFLH
SRHILPPGLAHLVFNHLAGFLKHHARVSESSQTLHDYAYTVPILAKLVNQVSEMSVRDLR
RAKIETFFFPSGSLWFSDPAPSGHMFPRGPEAVTNPFESLSNRLVSVTMIRTSQNMFFVA
MLKRNPDDVHVIRKSLSRLILPTGSDESGERSLDVTDLLPCTPGLRPSRVKWDPTLDRLS
MTLARSHLLLVAQIFRSMTRHLNDRNELANLLDGVNRILLAHGDDTGIVGHALIVYMIAS
TRFRRLMTSGTCFTIFMPVLVKIYCESEGNTTVRAAIEYAVSRFYAVHEETFAFQALDVL
AILLKQQNIDAEWVAKNIYCLMSTLRESQTSAPDAAGIHGVNKAQEQETMLAITAEQRPQ
AFLASLRKDGRSPPDKAQAPLPETFDDRKFKMDDLVRMMLTVIAHDPNIQRAENFLRLFR
HLVPHLYNASSSARIVLRDGIDALGLIILNKISGKAKVPDFAQIRPEKEKAGVEVFSADS
NFGTHSFGKPNSPSDVNAMRQDYLLSLVVFASAGGQSAPPVVQRGFEIAKAFLKDASRST
ADTVRVFIDAMAETTIKRGDLKYTRSIMKDIIPVIASHGMTVDLSGLYNTVEELCRNSNS
ASDRQFFKPVIVNLCEAGLDVCEVGAVTNMLFSLPSRTSFISLLSRTVCLYGPDGLPGIV
NRRPTPGFLAGVVLPFALALPTSSKLPEVVQWTDASHRDAHGRVWVRLLGYIVSVVQGRK
DIKRSNSASTQDRSKNEEKRRSTQLDDSVSSLVLSLQIIKIIIIRAEDDLSALVPGIWCT
MATILRSSLDDGDATFALTHESNFASSPTTSSFGGTSPVSFKPGHRPSSSISSDVSITSD
QSSQKAPRVIDYLLWSMMEFMCLRRSPLVPQLRMFLREKVYTLDQELHTRLPGRPSMFQN
RRLSGSPFAKPRGRNSAASSPGGSPRLHPSDSLNISHLTLDTTYQGYNRFPSPISPLEDD
QRPATNRKIVHLGPNYRPPTGRLLSQAQGIDMNSAVKSTNIRSPALINRTYERIRTVQSF
MGYSVLLPMQEEGEIDCKSWTKGQALERILSETKQLTDEFLRTDVDFEFVEASP
>ORE08129.1_transcript=BCV72DRAFT_249010_t1_gene=BCV72DRAFT_249010_organism=Rhizopus_microsporus_var._microsporus_ATCC_52814_gene_product=UNC80 domain-containing protein _Source_UniProtKB_TrEMBL_Acc_A0A1X0R7W6__transcript_product=UNC80 domain-containing protein _Source_UniProtKB_TrEMBL_Acc_A0A1X0R7W6__location=KV921893_96299-103770|_protein_length=2357_sequence_SO=supercontig_SO=protein_coding_gene_is_pseudo=false
MHKKQTYNPFLRNQNGFDHNKMSLANTTLVAAQAAGMSNFVRGFKPKMGAGRHNGAIYAT
STAVQQDIYRLERDLEKILSHINTRSQDASFIDNNAAVKKELNNFSVKASKKTKFLRYST
TLSDELLEQSEQASNVTRISANMTSIMDIMKKHKSATRLPFSSDILAVLFVPFDRKPQKT
EDCKQALDTFDYIRNRFKLLDSSERVIGILNNLVEPCVEFPNYLPSSPAAFQSLVYAFTY
IINRHTPKLDTQEAANNSSFVRSSVLDLLDKLSEGKLVSVADDHWTSNYQVIGAAPRSLA
RICVLESLCKCLMANVCRQTNSVKEPDQVYDDHSIGSLLELVQRYWIEPDTSILPAYWKV
LFLLTELASDVSLSMEQVNISTVSQLLMFILENLAPSKLRSHIGDQPTDSKQKSVIFNLV
TMLLCFLSIDCDTISPKPVTPLMSPSVSPNISPQPSINDMSPLISSPVITEEQEVLSIKD
ESIVQLLDTAKAYLIELWNLGYKGYILKCTEALIQDIDADKLANVYNALLFHVDSAIGQE
IAKSTVQTLFKRIVDTTPPPTPSFCNMLHEIAKTFRPIFYKPVVSCVASDDNEKVASLLK
LITHLRHYLTGVQFWMQDAEMINVLLLSDVGTNKTQREANSSQANDGIPAPQTFWGNTTL
GQCIIATELVWVLKELREKQKDPLRNMEEDEIAKKFLIDLERRLALFLTAKEKKVIVPLP
LRVILCNIFLNIRFFCNTTHRPGWLNCVISWATQPLTKDIFTQNSPASPLSTLLSEFDSS
MGHMPLLDASQISKVSVMFLRMQNAFLDVMEQFRNSALQDNIRRRTQQQQQETTPGLLNP
EISQVPRHQRYRQVQSIYSMNSSAAAFLYLDPPEFVQDGNSHEEGETTNSLGFKLAKYRF
DHICELNQDAFGSVLSLLAAVYATISSQEYERFVKILWEVHMNDKRPASYVPAVFLLMQC
GEKIPKVTVDVIVKCLHRFNVLNQEFIQVSSHNKPFRGDGGTFSTPFVPTDLGSNEFTLD
EPRWMSKLRNTSNLPIELKRQIQELGWNEDDNGEEYEALKKVLTPLCLLPSLFLEEDDER
TNEEDELGIAVIRERGKIVNISKAIARKKRMASVYSFTAIFLKVVNLLTDNSASVSNALR
ELIEQCLRDDPAYFLKAFLNSLGKNKADMPTDIIAQIHHIVSLQRKLPPGLTNVLFNYLA
GMLKWIVRENKKNGLVLMTLIHPILAELTLSTNDLAIRDLRKNKIEHLLVSTGKFWFTHE
QPMDIFPRYLSSSHHSFTVLKIPQQIFSVASLRISHIQFLTNYLLRFPREVYAVKKTLQD
YEPMPIPGSKREPRYFLEKTYYPDISCSKKHRLHHTHKETQEDQIDKEMLASMRVRAWLR
FIDVLLNGLNKNYNDRDELERILQGVNSIITEFNHDFGIISQALVLYTRVVTRFKRLFKS
NRGYVIFLPALFKVFCESESCVQVTSAIALAWCRFYAVHQEAFVFQMLGSLVPSVLAAYE
KSNELGSWMTENLFTLIQVMDRPPQLGSFPDTLGLQLQLELDDRERDIQDRIDSISNPTS
LPLPAAIFKPLARSATAPMGQIETTSYSSRSFKLEDFIKLFLTVIAYDPSSLRAEQFVKL
LTHLIPSFNKLSRLKKILQEGVSALVDVFVKFSKTAKPVIVTNAKTASGEYQGVPSSDRK
QGLSNIARTGAKTDSAQNAYGKQWQQNDRFTIKQEFITLVHTYMKHGGRLSETSHEKMAQ
IIRTVLRDYRSIKGLTIKTDWIKDYLVDSLHSMVDTRNYTKSLKKVLNEIYVQYRTQWKA
VDASDLYEGLAIMLEQGQGKAIMMHDMAGVIKDRFIPFGLTVATLTSWDNESDHAKFCNS
LVRLIIAILENSNQDVFTEIERQTPSVELIGRIIIPLCFQYNLQWGYSSVGMSSAFKPNP
ANNWTRLLNFLSNICSHASLLKSKSSGFSLSQLATMGQSNTEDGVDAADIPETKDGKQTP
QSLAVLFSLCLVAIKIVLVRGRATFNDLKGSWSQIAFFIRNTLVFGQTLKLLRSKSSRSD
QHNVSTPTDAHSPFMPSPSVLSPLGLSTPGLSPYATSNPLSSSDPRANFSFNATVGVGTI
YDFTTWRFLEFIVSFRSPLFILLKDFIYQKLDQIGNTSSNYQPSFYSPRASFNFPHDNTR
WKSWGADLSSVSSSTGGNQSNNNTSPQNITIPKLNIEEVEDTSVDMNVEGSPTFGLGLHL
TNKPSNTSPSISPALSVHSPTGFSETEGNMPHSPKQAPGPKQQEPSSNLPKENVLHMLHA
ETITSIVNTQISVGVKPSLPWIATSSQQRVKLWSNKDVIAKMANEWQLLLQLCAESDIFA
LKGANISSSNIPASPLV
>KAI5888365.1_transcript=SCHCODRAFT_02052700_t1_gene=SCHCODRAFT_02052700_organism=Schizophyllum_commune_H4-8_gene_product=unspecified product_transcript_product=unspecified product_location=MU410301_661008-662627|_protein_length=539_sequence_SO=supercontig_SO=protein_coding_gene_is_pseudo=false
MSESKGRKTPRRLFSFDSIKTARTNASDTASLPDDESPSRWKHKQAPSASMYSLEETAES
PKDLTTPTNSYFLPRRPQSPKRPRADSPHRAGSPLRGERKPPTLPQVSQLRSSSPDSAQY
PRSPSSARWDHIRQHVLPTPRSASPTRPSRPASPRRPSSPHIRRPSSPLQASRSQQPAAK
PSRLARLGFRQVVESAKEAAVDDSRRFAADIHTALAASLVPEKSAGGSRLETHSAPGSTL
YLPFMSTTSLASSAQQHSTEQSSDAGFARQTVKPILQALTAHAMPGTDGYPRTVAVPLEG
QILSALLKPFLSTERGQDQEQWFALEAFLLITATWPPRDEATAVERLCWCCKAALLPSAY
RDRVVGALWQLAGQGRGQQEDVDAMGSAPLGSYALETPHAVQTFVQALFGVLPNLHAAQS
GKVIDTEESRLAKDIIKDVLAGACGEVDTNAVEEAYGALYVKQDSVAEVHRAVCLEALAK
CVENSSEATRRWLLRYGIEVSVSSERSCLEANNAGRRTGNRRTRRRLIAHCRPSSMRAS
>KAI5888367.1_transcript=SCHCODRAFT_02512179_t1_gene=SCHCODRAFT_02512179_organism=Schizophyllum_commune_H4-8_gene_product=Protein UNC80 C-terminal domain-containing protein _Source_UniProtKB_TrEMBL_Acc_D8QEB5__transcript_product=Protein UNC80 C-terminal domain-containing protein _Source_UniProtKB_TrEMBL_Acc_D8QEB5__location=MU410301_663603-668388|_protein_length=1512_sequence_SO=supercontig_SO=protein_coding_gene_is_pseudo=false
MDSSKFVIGLETRLTVLIEAKEQKALLPPIQRVLLSVLLRECRLYTRSLKPASWLSKCVS
WFVKYETDESVRQRTDEEVKDYVEQIRALYMASEAGAKLGHSRRSTMVLHTRSGSMDTTI
DGASGLLKEKEQLLRSVAKGFAARILKLLVTMAVLLSRDHVEKIGTYLWANYLDEREAPT
LGPACFLVMQCAEKAPRDLIATIEVDMQSSDESTRVLAARRFGLLVNYRFQILSQQVIMD
RAHRPFKLARGPLPFVAADIGSNKFVLETNASDVKDALPAELKKRLAEIGWAQDDSPVDQ
RLEWAQTPLSILPSYQADRFDLTVDRDATPMPSPNNSPAASPQRPGQERGRSASDSSSIS
PMLLRRNSSTGGPIQGAKRRPVFVPSLTGVFPDLVMLVFDPSFAVASAARAVVLDLMRND
PALLLRPLLDFFVAESRDMPRATTTLRALLHVHQHTPPSLAFQLFNNIIGYLKHNTRHLQ
TQDPLSDFAAVLGVAAKLVTQVSRLSIREMRRAKIEPFMIPSGSLWFPPSAPAGYMFPRA
PSHYNPFTYDPDLVHITTIRIAQNSLLLSMLKRTPQDVQLVRRTMTRLVLPIDSTPTIEP
PPLEMKDFVPRKRAKGQHSKSADEVTMAALSSMLSRSYVLLVAQIFRCLPRHLNDREELS
VLIDGLNRVLLAHGDDIGILAHTLIAFMVASTRFRRLFTSGGGYTMFMPALLKVYAENEV
NSGIRSAIDYAADRFWALHREVFIFQTLDVMSHVLMVPKVNATWICENIFQFFWTLHQVT
PPSRSTDAAGIHDQNKEQEREALLVSTAEETPQAFLAALRNDNQLTKVDIPEEFEAKKPH
IENFIRLFLTVIAHDPTIRRAEQFLRAFRHMASSLYARSHPGAGAVLRDGIDALSMVLLK
LTSKAKATEAAQPSTTTSRTGDDSDSIASADALLDSAPVLDNTKGSSDVLSMRLDYLHLV
VAYAEAGGDLPSSTMQHVVDVFRIVIQDTSGDIRDSVARIFCSYTKAMLWRDQQRTVKEV
IAFLKVNTPIISAFAGTLDFSGVFDTLAHLASNPLYASDKHFAHMVTNQVCAAGLAACEQ
AASQNLLVTLTFRTSLINLISKVVHMQHADVLWEIERCTPSHDFLAHIVLPLVMTLPAGQ
GHLGEAHLGHAGSNAIPSAWMRLLAYAMTAKQVTSGRSKVEQKRRSQSSSTPHVPTFVFI
LQVIKVIVVRAESILSSSLPGVWNRVAAFLMSTLDDGDAAFATSYLRSPTHSPLHSPRAS
LEVYNPMFQSNNPFMQVPERPRTFKSPRAVDYALWSFLELLAVYRSPLLLQMRLFMQEKV
LTLNHDLRAQHGPGGARGSRRVSSTAFSKPRRRLSGMPSPENSPKIGAYSYRGSRAGPGF
MEDRQAGFHGLNDGGGGNPRIVHLGPVSRPPSPYARPASPSAEASRVTRIGSMVLVRATY
ERIRVVQSVLGYDEVLPMPGDAEEAPEVQVTTWTRAQALEAIAKETRLLIEEFDETFGDE
TVLVDGDVSMGA
>EJT46966.1_transcript=A1Q1_04209_t1_gene=A1Q1_04209_organism=Trichosporon_asahii_var._asahii_CBS_2479_gene_product=unspecified product_transcript_product=unspecified product_location=JH977602_1056814-1064306|_protein_length=2469_sequence_SO=supercontig_SO=protein_coding_gene_is_pseudo=false
MAPAASSNGAAPIRRSQDDPPSLNGSRPPSKTRGRLSEASEELRSALDAVLESEDGFTVS
PVASVDHHGDPGAPVSFQPLKPPGALASSKAPPDALSTTTRGGRANGQSPSTSSTDADLL
QHVDAALNGINGSARLTTHPNGSQNSFRAMGEVLPPSTGAPLNTLLEDDSANGSPAPVYH
SLQGSELSLSRYDSDGASFATAPSTLKLGTFADSVETLSQTPRTATPASMRPSASTSASD
STVNVNNYSTEELYTASAMSSKASVDTFGKASATEKPQLPRLSVITNLANAPAVQEVSPG
KAHWEQVKQHVLTAPTPLNERMAPQPKPQPKGKLAFVTKAAGKAAGMAASRLGLRSAVES
VMGLNHTPAEQMSWDTLGVALNDQEREEASRQRRRFARDICICLDQCAYEESCRRLRRMA
GKNQTPGPTPNGTMRAHSTHHFRIGYSAQSTHRTDIDDGVSAFAPFLMELHRHLPDARAK
RVWSRTCPHHSAILAELGVTFIPDASSTDGERAQALEVFGTVVRNWATDSTDEELARWLW
LCRALVIEDRVLRGRGLPLLVDLLHANPALPKASYAPSTAFDFESITIALLALLHALEST
PARAEDQVQMAAGLLTDLAAGEVIRISVESLMDLLPGLEIEKVNSGIEHEMLWLAVGRAI
NTELELGDWLLRDRGAVLESLRALAAVEFFNSFSVVVKGHEDEDLIPSVAFWGDLLYEQV
RGVEYKSDTVAACYLSLLLDIEIKSHQRQTEDPFSPTSQAFSDNHARLVHLLESAPKGVV
DEAAARVIATTPLAVVQFALRKFLGGDLVKAGRAAVPHVLKRLKAADASDPALVTFLNWL
ASWHPQLFYKPLFSTAAATHKASLAGPLQVVINLQRIVGPDRFWTQADPQMVMVVLVGNV
SLQPAKGKGKAESEDLPTVNVKLGRYAVLVELILALSARKLPSSSGMKDFLTQLETKLAA
VLEMEEVGGPHPQGYLALLCQLFERLRFSSAWVKRTIATRLLVKWFTGGKDVLHPTIGSA
AEGTQLRILHSLYTTEFAAFGPERQDVLNRTVERALSSALVTVQASMSKDDWLKLLPVLW
ARYGVMGQPTEQLTFLLMKCAEQLPEAVRSIVTRDLENPSSAKHLEALLKLATLYGYRYQ
VFTQQTVTDAKRGPLFRFNARILDFVMAEMGSSVWVTPREAQDAQLQKYGRSLPLELRQR
LWDLGWNEDSQLTIHDYERVPVTLLPAESYAESTKLERSSSGSQEAPKRSKSLRAVKSRG
GTVHRAVLPPIIGRLVNDQARMFINFDDSLVVVSSEELVRMFEREDPGHFARAFTENLQS
EFDKALRRVNSVIQDPTPSYAYTALNAIAGYLKLNVKDNAEFAHWPVLLGTLSRIVPHVS
ELSLRDVRKTKSEAALLPASIYDDDQGAFRIHQPWRNAYLDVQTGQLVLLESILRSNPRD
VYLIKKMLFNLQVQASFRHFPFARAWLLLVVQMFRCLNSNYNDRAELRHFVRNITQVVAL
HGASDIIMMGQAMVALSLCSARFRRAFGSIGFVDLMRQLYVLYVYGTPGIRDCIEYACRS
FYRIHQDTFIYQTFLAICESPFDPEAAYQLLSCLSVPNGPASGVASGIRGLNDAYELEAL
VQMISAGPEITLAEIRTSVAERQAQKAANINLEPILFPQANIVRFLVTVIAFNAASPRAI
KFLKLFTLLVPSMMKDDDERTRELLREGIDALGRFINTKCATSDESILLRFEPGEDAGEA
DWTAAYQEYVALVDAYATAGGVLPGTATRRLLAIINSLLSASPRGTPAVSSILGSLARAS
LKSKDPYAFMKHIAPLYRQHIGTVDFSSVLDALAAHIRSVSEGSGPELSAEMTALVAYEY
VEPALRMLALASEASLAFIVPMRHSAIELLSAAVFLRGCDALSVLERVSMSPGLLAGVVL
PFALALEPPSTASDEGRKRYEAIWLRLLRLVIHPVLGRRKARTRSQPQLHVAALHVLALQ
VIKAIVIRAPDAISSVTGLWAHVSASVAECIAEGSGAFHGKIGRKPRVVDWMMWSTFELL
CLFRTPLNVPLRQKVQATLAGMHGADGSRPGSASSHGSDNWSPRSPRLRYASPARSLSGL
ARRPSARVPSMSLASSRSPSSTGTPTPAPHLLRPRLSRIQSISSPSQLSPFSPLTPPSPT
GHSPPGSPTRPSFAAISEQRSAAAGPGRPLFDAFASAPTPGIGLPTSQQGKGYKRFTSDQ
PLRGSEKGAIVHLLGPASQVAGAAGTGWALSRPTRGNNEALLMPLSSSEIVDAVNRAVAT
CQAVYGYAEGEVRPWSVSDALLVISEQTRVLVENEFGRVFRPTQPSNAAAEGELGRIASA
MDADREKEKELESEDDKGFFVPSPRHSYESARSERGLNGGGVPGGSGVGGSYGGGSRGHR
QQPSVTLSVGDEAHSVPSLLLVPREPNPSPRSTQTQFTIPSPIDSPVGASGCFPPSPTQP
NHPYQELSH
>TREMEDRAFT_13254-t26_1-p1_transcript=TREMEDRAFT_13254-t26_1_gene=TREMEDRAFT_13254_organism=Tremella_mesenterica_DSM_1558_gene_product=hypothetical protein_transcript_product=hypothetical protein_location=JH711540_684565-686464_-__protein_length=618_sequence_SO=supercontig_SO=protein_coding_gene_is_pseudo=false
RIPSGPRPKPESINASSSRVDSSSSLSTVFGKTSETLPQSQPSLASLTSLERWAESPLDA
LIDTEHDYTASPEESPRLSASANLPIQPDAPTTRQPSLQKTTQEESTNRSPSRRAFFHRT
QAPQPGRPTTPSSSFVISRPSTPTITSPISTKSRPKPSRLNTSNLLAATSTSPTKPVSPG
LKHWQQVRSHVLTTPVDERSPSKAGKKTGIVHKAVGKFGFRHVAESVMGYDDRRLSTVSG
ISLQNGLSAEEREEIARERRRFARDIRVCIEACSREETRRRLAATAPAEISDGPVRSGAA
SIHASAHHAMRLDSTHQFSSFVPLLTELHRHLPDARAKKPWARTCPHHATILSELGVSFL
PGSTSSDGERQQALEVFGVLVKNWAPDTADEELDRWLWLCRALMTPDRQLQARGFTLLTA
LLYRDPTLPRSSEPPHTVQAFVSLAVTLIQLYRFTSASVNASEHLDTVDHFLTDLADGAI
ILVDSAPVSDFLGSVELADYQGLGRELIWLSVGILLGVDRETALWLLQTDQKNLQVSRFR
PPPFIHAAPPLVLQFRAQSSAAFLASFEILAEAGNDWSIRGLVWSQAEAIVLGDLDVLPS
THALLASLSSFLITLEQL
>TREMEDRAFT_70063-t26_1-p1_transcript=TREMEDRAFT_70063-t26_1_gene=TREMEDRAFT_70063_organism=Tremella_mesenterica_DSM_1558_gene_product=hypothetical protein_transcript_product=hypothetical protein_location=JH711540_679343-683543_-__protein_length=1341_sequence_SO=supercontig_SO=protein_coding_gene_is_pseudo=false
MCPVPLDARHRVLRDKLNVSLCKLLVTVQVCLSKDDWQSILPYIWRHYGIDLACHAPMSF
LLMKCGENTSTQIRVIILSDLCSPDVKIRRQALNKLFRLYGWRYSVLSQQVISDRRGPIF
HFSNRNVEFVATEIGSSQWSQPAEHDAALQKYGNNLPLELRQRLLDLGWSEDTAMMTGKN
DTDRMPITLLPSLRQQNETYAGNRSPSPSRPMLGRSTSTGSAGSMHTKRRKAVFAPIFAS
LVSEQATMLARDSDGIVVQQSRELIQWIQRDDAQILTRTFTNNIDDFRLALAQLNAMFTT
LTPSFAHSAFNSIVGYLKSTLRSNPHFPHYAQALITLARLAPHVSELSLRDIRRNRAELV
LLPASIHEEGTGGGFNLHPPWQAPVLDVQTAQLLLLRQILRVSPREVYLFKKMLSNLMIQ
ASLPSVHFSRSWFLLIIELFQTVNRNYTDRAELRHFLTNVGAILKHHPTDLPIISQAMRV
FMLCSARFRRVFASVGFNTIMRPLYEVYAVGSSTIRDCIEYAMRSFYRIHQDTLVYQTCV
TLSEGEYNASAVYSLLACLSITNNPFSGVASGTKGLNDQEELSALVQMISGPEIALTEIG
TTESERLAIKVAGVTLETSPFPQINIIRLLVTVIAANPATPRSANFLRLFSAIIPHISDS
PSKELTREAVEALGTVIAKNRIGDETAIQAFHPGEDNANLDWMKAKLEYVMLIESFAKAG
GSLEAKATKRTLDMVLDLLSKSPQSVGPAAASILRELAKTHLTSNRPITFLRDIAPMFRM
FVAVVDFSGLLDSITDLIERSKYNLDRDLANTIIDNYVYPSIRLLASASEDRMIFVVPLR
RSAVSLFISSIFLRGDAIGAIERHSPNANFLAAVILPLCLRLEKPDDLERESVYCGIWIR
ILRFIIPHPSSKPSLSPTTEDIRETSAKVILSFQILKIALLRAPEAISQIKGLWLYISDY
ILRNVKEAKAEFIESTSLQTSLRVVDYLAWTIFEILTISYSPLLIHLRNRIQDALVSIHD
TEVHSRVSSPGEGLHSRLPSFSHSTYRARLHSRTSSAIHHLRMPSSSISHTKEQETPSPI
LDNIGTDTLRIPSHTRVPSQHLTPILGSHSRQVSSSRPSFTELSTRRVSRPPLEPFNRFT
NQSLGTTENGVGLNLMYRFPSSTPTPVRPEGGKGGAIIHLLSQPITSESDTDEKMRKDPT
KEASRMTLNHEVLMREARKAVRRVMLLFGWPVELADEEEGMRNILKQDTLLGISEQSRIF
IDQEFRDVFYPSQSSNIETKIKREKEMEKSTPNGKIYQPRKSGMSVSTISDDKDMNGKVY
DYDEKHSSPLLPVLSVSPATG
