# Supplementary material for: NALCN/Cch1 channelosome subunits originated in early eukaryotes
Source: J Gen Physiol. 2025 Sep 5;157(6):e202413636. doi: 10.1085/jgp.202413636 (PMC12412391; doi:10.1085/jgp.202413636)
Supplement: Data S14 — provides sequences of identified UNC79 homologues from the set of eukaryotic proteomes. [file jgp_202413636_datas14.txt]

>FungiEP00149Cryptococcusneoformans_P007166_XP_012053306.1_hypothetical_protein_CNAG_06362_
MLSVPEGNTNDDARKALGIRPGGQPPPQLKLDHTNFEDIPRSPALDYPPSPRSPTSSKLPSSPIPPSPTSPEPSRTFRRA
TRVGRHVLSTKKIQKISSSRGLYETQKLLLYLLDTLEQRETAPDILDRAAISAREISGRLKGKGKGKVLRLGHAIAAAAS
SSSSIGSSRTHHAMTSTTGVGSEDYEDHIVLDEGDWDTEASYNLVEQTRGLFVLAEKQQLDLFADTGDNDVPILDATPVK
SKRRAGRFSSVSPSVAFTKGSSQAAPSSPDISFASTLSPSRTSTSTIPSIPGPYLLERTLNVLQSLLSVDCLHRTRTFRP
LCPPNALQAACLDIAAYLYQKGEVGTKVRVVGMVIDGFYGMGEGMEERICEWLEGRMGDLLGRLARERGDFKKPKSDDVE
WIDPFSKQDSNTSRNAALPTFAISSESSDSVLRKVSGTQGWMRFSPTSPSFSMFHHGILGLLSIQSLRDASSTAVEIAAL
VPRILMAITSTIDLTQSKLTTIYRVHRLLSLVLNAKPDSSLDLLTIIAHAPPLSRRTAAEILATFYPNAAGHNTVARRLP
SSSYVAQRTKWETGQFGVLGEDETEEHHFVPWRVSSHDDPTAEVVRCEVCESEIHGFGIKCTMCKGQRHLRCYDGSGKTR
KGVYQYDVVTLSPTSTSSQLSHAKFCPSLPRLEEVLLSPPHGSECTHRKAGQHRLDLIHLFTLTLCDECHFPLWGVSKQG
YTCQNGCQRFFHSHCLEKMEETGVGECRYGREVVVDEISEAGNNPFVITRDKLQSSFHQHYNGFLPSKDELKGKTFDEIG
VIFGTIWIQYQLIQNGLSSGSLRVSNEDKKATSDPLGLKPILKTYEELLQSHEQAISTAAADFTHAATLEKPLGTGYLFS
EKFLGYCTALIRAPTTSSSTLSREGEHLGDGFLTPQGLSPSLEEGDKVDRCYETLPLGIIVQSLATDLSLSNKVAATAFL
NHLSLVGFISIFDTASLTSQYLAKRREIKVSFTLPLLMDSSPNTELLVLAIEALLDDLDLTMNEQGLRLLVTRAWPSLLC
APYALERLGKACVSWVISEEDCLRDIIKKYASKHRRIPGVRPAAGAQKGSVDMYKQDRQRLRRMFVEPWLKALHDQDPAL
YVHIVYEQCKLVAANVAMEDLSGASEEQVASRMAGVAVSKMTSMGEAGMLFSTVMELLTAWLEDLGPLADHDVAYRALPR
LLNHQPADSADIFGLSLSTAQAGPADLARVCRWMRVLSYSGVEIPWELLLSLVDLQAGSPAFTFDGSVGGASAEAKLDLV
IAINSNRAVIEPQTFASACSRLAVGVFCDMGKHEKMEPLELELVKRTMLLILQAYGVPVDEVAETTLGVGMPSTGQPPTI
TKKRQSPIVNVRFPLNADMVVGAATLLERTSCPDEMVLDFLWLLSTKAGMVDDPVGFLHHTCSKLYEMIWPLIGLPIDRR
SRARVLLKLLSVNSAPLERIIHAQLEFSPEARAQARERLLIFILELADTSVNYELSNWRAAMVGLVLLFFDVLLDPRDVT
PDNIIILKTLQPTQLNAMSMCFEEHLVKSSDERRLVLLSRLSRLRMNVPQWAIISWTTIDELLAEEVASLTQFKRADQSQ
TDSGRVDSQNVAYSLIFLGLEMLAAGVPITWIAAQRFQQRVAAACALPWFNPPVFTAVVLPGLRSVLDSPIRIMISGETF
ESKVKKTVLVGSLFVPVVIDFAQELKKYDVAVQRILLDILMVTFFKQDVTRVELSTYSAVQKVADFVLTGECSENRLLAL
QILQIAVTKVERDKIIRAVPPAFNTVAKVLVKELEAEYGDPAVVEQSQLFLRNIVKGFGRSGLYLQLFRNESESYDLSSP
HETSLAKALQILHNEQEREALPQASLFDNVFHDLLDVTKRPRQQVIHIIEAFARFATSFEGHLSEEAAQDFGTFVNRLSK
LIAEWSFDFDPNPILQSCAKILDRTPSASLVPLLSQVSTILNHCMGHFAVKRATAIRLLESGETASRKAQTENQIRIVLF
EMAGAAINGLPVTPEGLYTLLKYLTSDAFSRPAPDSRVSSEQIRVLSDASPGCVHILLNGHPALESNLMSAEVLVAVLNE
AGTVLCQTEMVVPGAISRNVTQLTLDAASSQVNFFLYLLLSSLDLTMGPARSRLLSLYPLLSRATSLCLRAASDYMSLQD
VEGHGTFLISLAFMVMRLALLAVRDGPVSNEDREKGAGDEDAVDILWTRIWPEWIRLFRLSFDPNCVNGALRTVTHSVFL
DLLTFLGGIYSPILLRHTESLSVNLAMLVQYQETLGVAPSGKLQKATQIMEKVGTHSVGGVADRMGMMESLKADLLAMER
MKILNK
>FungiEP00151Rhizophagusirregularis_P024661_XP_025188705.1_hypothetical_protein_GLOIN_2v1502982_
MFTPLLYSIIQFISVEDSPLDTLYQMHRTIGIMILCKPDLYNDVIEIMAHGDTMSRNRAVNILFYFWRNSTGHPSVGEAL
PNVGYMHDLSVKEKQNDTSIKNSKRASMSVIKDVHLHQFLPHIFLDTRNGKENKHASLTVTKHASIVDMHGQFIPTEHPN
ACVQCFKPISGFGLRCGGCKLNVHFTCYNLADGEFLTEYSVESGEHKLYKLSTPRYCDITYGQREVICNDSLKNIDYKTA
IISKTVSGHSFRLVNLFTLVLCMVCRMPLWGVMHQGYRCGSCNKFIHSRCMKSNESEVQFACHSPSMSEGDALIEHEMLR
LSFKTYYENILVPEESISSYSFEELSIMMTTLQMQENILNNGIIAGCLIIKQKYHNPLFPRSKQFDKFELQEYSELYQSY
LEGRKLPLSVITNEYWEGISKEPPLWIISCEDYLAHLASIIKTSYDSEPGFIDSHLSVYTAATLTIPSPDDSNNPAGILT
IKEMMKWLQKNLGFHNSYTSKILLQQMANYGFLERIDGHPILFCDESVGEILDHDCTFPLPFAIECSPTVESLITAITAC
LSDINISINECGLLLMTKRCWPDSFLSRYILERLIYAVIEWVCSEDDKLLIIAREYTPSQLKLPGVRDEMENKRNGANQR
QPSAMPSVAGGGAYIVCRKMLKEKYIINWMSAIHDMNQGLFCDIVFDQIEMLYENKSEQDVITETEFQSHDRILKCMIRL
WHAGLLFSAFKDMIARWLDDVYHIMKHQSNIFVELKTLYKIFNASKSSTYRYSTTDQILLSTENNNSDVTDPISLVTQLF
KEGDAVELTRALQWMEVMVRTGIGLPGSIFSDFLPLLANLSPSIEQYTTFMEVMWYQVMIGLGHLLVRSNIQSIISDVNE
AAFEMIKKINEGGYGAEIASARSFVKVTIVLALYSYNCPLEMIYNVGIFDSLPEKPINLSHPKRLSNFKDSTQGSNLTAD
DPLIQCLLMYAKFDKLEVRGDIVKGFWKFITSAGLIFNKNEFVNSCIPELLPSVWKELSPLHDTSSDITLQLLMKIVWAD
SRFFLASVSKVFEHSDWEVRFDGLDNLYGLFSKLDEKHDIQVSGVFAYLGPIFSYLVGCLWDEEEFVRTKAITYIRSMQP
QHVRLAFKCWEGYFKTANVREKTLLCKLMIKLNAKFPDWEVIEWNTLLDALTQNDENEQVSTSDILESYMRPDSILVIGL
KQIQDGGNSTPGQRVAESQNLRVIVLTLALQMLANGIEVTQDQIIKLKHLVLIHLGFKNSKLEMVNGKSNVSIGDFEYIP
DDFAQNMIITSCLGNLKRVLDTPIYLKSSNNILEDTRLAAEQEEELAGGVFVDVVLALFNSSVDMSTLSHLMLKNWIELL
LMIVYKHKIEDKRNRQLEENLVNAMRKASELLSKDVTEENKQLIIEVSTTLLKRAPMLTVNILGKYIITLGKLLTKLRND
SSSSLVMSAKIFLRTAFISFARNGLFVLIFKNQTVADETNTELDMFRVLRDIIRDEVIPTHDENIEPTYLCVEPIRDVIN
QLFKFTNRKIVSTVLHNLNKYVELVYSKPYSEQLMIDLGSFLIKLSKYTTEWKSVDWDVNPILNMISIILKNNPLHAKHL
IHPVRNFLKHVINKCGPTIESFVKLLAAYSAISEVVSPSDQSNAFGEVILEEIKIFYRGARNRLNRDTLIILLQLVLWDM
QPSTYPWFRSIEQRIKVNSSSQQRRPFFSNVSEYLFEDCTNFLENPPITKQYSKKDFKIGVCASQLAVAMCSEKYDLLTK
IFLWQKSTDSRRTIRLLNWILLGILKADSSTGLVTTIFDFQDNITDLLSLALKQPFNEVIAGDVNYLYTHSGELAYQSFV
LVKIWTVLCLQTSKLQENKISEAPKLHQRLANNLTMAERRFWNSIWPSIRKQLISVTEDKDVLPNGVPYWEMFMDLITFL
HLIGSDIVMLYSQEWCTLLDSLINKNEEVTEFHHKIRQARSMFDDPPLKMQQDMLITQLFVEMREAMRLYFEINSSNVGG
RLFPYY
>FungiEP00152Rhizopusdelemar_P015932_EIE91229.1_hypothetical_protein_RO3G_15940_
MRLINVNAGYFRSYVQNIFENDCWENRYQGLDNLYGLFSKMDAEFQTEWLKLLCHLGPAFSYLVQSLWDKEEYVRSKAFA
IMRAFTTLHLRSAFRCWEAYFLTANEEQRVPLLRQMIQLNALFPDWQVLQWESLLEALEPGLYMDLIDKHAQPPVTYDLL
NDDDETLQTVESQNIKLLMITLAMQMLSNHLSISQNQVYRLKFILIQQMGFQNCHYFNDGGDIIIDFGPLRYNSESIAQI
ASMTSCVRGLKKVMDSFAPLPAETVAVMASQSVEHSKLHLSENTSPGVYFIDVVFKMINSGIDLTQLGHMVLKGWLETFL
IVIYKHNILDSECERDIVNSMKVIIGLLTTNISEENKLLILEILKCLLRRSDHLTAMVLSKQIMALGKLLTKHGLRHSDP
VLLKAKQFLKSAFLRFAVAGLFVLLFKNQSTSDSNNKEMDLFFVLRTVIDPEDTIPDEDIYGEPVYLYDQPVRDVLDKLM
KQQMDRKAFSNVLSNTSRYVETVHSHPYSLSVLNELPSFLNALTKHTADWRRSDWDINPVLIMSARLLKEHPYQYSSLIS
PIQTVFKHGLQHCVVQPKTAAKLLASYSSVALIPGVSSENPFADVILEETKNCLSSVNRPSKETMQMLLQVIFWDLKPNG
QKWYMEIEKTTTDETRERTRYFQNKIETLLPHLVNFLKLSSTSQQFTKKDFKIYNIASHLVAYQCSKDASQLEETPECLR
FLNWFGLVLLSENLNVLLLKMLDYESIIVDLLVQTLYNVKIDFHTPDISFSYNRSNEVLLLCFVLLRTWALLKIRCRSIG
DLQDMNQTSFWFTVWPALRRLLEMVELSTLLSSSGGFTRKDNLCHHFKLDEIGNSIFMQEEQEAERVVFIANFKRRITKT
KSMFDTPPFEVPENTLINQLLLELRDVMRLEAESVIMQGNSRILTQNGASI
>FungiEP00152Rhizopusdelemar_P015933_EIE91230.1_hypothetical_protein_RO3G_15941_
MPNSNVNLQSNATIINIHSPGGSPEMNQPSIQPHQAPLKQSPKVEEYRKMIQHIMGKIFKRKRPPTSLLYLPSQSADQFE
NEDTIDLLIKLRSALMLIHLFLHHVWEALPGLQKTWPQYFPQQIQPKNDKRSEFEKILSALSDLISNDSRYKSANPKPSV
PPFTMQSVLIDIGLILIQIQEDTIGLYSIGLTFLPAFEAFSSGPMLGKLLSLYLDSLLPKLIHQKDAHNSITENDTKKPS
QKTLHTVHNKQNTPTISIQSPDQDTATGSALKMSHLTIDTRLQATNTDGFTAPSSPYSTNHHQPESHYTYALFTPLLLFM
MEYLDPYLMSNEKENESLDYTLTKQANSIRSFHRALGYMMHYKPDIYLDILDIISHSTNSVRYRACQTLFYYYSNSVGHA
LITSPVSLMSTEEEIEALDKRRKEQITDQDNQAEPRVSDTYRRLQKQQATTQPEPMDMAEDHTWYPHLFEQTKEIESKHP
AGGGFEVHDDFEEAFCKECFKPIKGFGLRCYQCRASLHYHCSHATLKEEQGLMFYLKAGGIQKVVTPHFCSIRPEARFRQ
MVNLGVTHWDVKSNATRVGLMGHLFDLVNLFTLTTCASCHLPIWGITHQCYHCSLCNHFIHPRCLSRAEENGEGFEKCLP
GRFLVESDLRVAAADLSKSLREFYDDALPLKAKDLKGRSFEEVGTIYNALLLQNNIIHCGVAAGCILISDDGEDPLIVQK
ENADPFENRVPYDTGSCSLLSSSIDICWDYLTSSQCKRSAFFTDFYKQSSQVKECVLSQESYLSHLSVMMKSLTTLFGES
YAPSSPTGYYRSSPPALDKRRSAGDSRGFLQVNSMPTWEQDEDSLDQDQILHEQLDRFLLLSWMMTNLSFKSRKVAEMLL
QHMRNLGLFERSDGSPVVFRADEVSSANQEESNPVACLFPIPSAIPNSFKVDTTINAIEACLHNVDLSINECGLLLLVRR
CWPDPSMSKYTHERLIYAILQWTFDEDERLLALHAELTSGNSNVNKQQTKWAQTAFARKIKGEMSNRHRQSALYHTAGVS
SGASTIYVATRTALKDRYIAYWMAAIHDMDKQVYADMLYNAIQSILDSKNEACLVPDWNEDFDRKKYVVQKYEQFDKEPV
EIKHLAKLCSTKLKASQTSRVEKIGSAIDILVTQFRNGSKDSIERGMRWLELVVHAGAGVPSKILIQITALIISAHAPLD
IITKFVKIVWFQIVNMLNAPVARDDIIEIMGHLHEATFDSLTTHNQSSNEYLFNAQVYIRYSVAITAYAFGCSLSQISTL
DIVPSISNTVSHLP
>FungiEP00154Conidioboluscoronatus_P004929_KXN69469.1_hypothetical_protein_18296_
MDLQNSEVLSINQEVPHNLSPIARSNRSASPNPQANNSTQVEFLNHIIDNLYKDLGPSYLFQNFFPNLDDSQRKATRRIP
KDIVQDLDSLKRTLETNDMTNLLNPTPLSGTSIQLYKLIEIFNIMISDEAKECFNLDEFENSQFLYPQIIDIIQTILVNT
KGLTLVSIVPLLSTLLPGINYFEDDYLLTMIQLILTYSFPSDIGKELKIKQNLATLFVPLVTGLLNRYGSFRYLGSTQPK
FMEWLESIFKLWPESFVSQLIAVAAQPSHTDMRRAIFDLLIYICPNVFGRAKVSSSLTAFNIQSILGSNIDPHLRVPFNF
LPCDSPHPFNKFNSECRCLGCNLAIGDKDIFQCMLTDQLIHRDCLPQALKLIENFNPEEVTVETLKYSSAQTFNQKFTKT
SIEWHSLIRGNFFQTELCTACNDPIWGICNQGYICLDCDSKFHNGCVHANDGKCHKTKIDSSSLTISNDRTRQTFENFLK
ELGIDFSIESKLNQMSTNQVKLIYHILHIQNIINLHSKHDALKKFWTELIPLLNSLKAHLDSSEDTGNSLLFNRTEQSNL
IVKFITLNSEKLNSPSSVDNYYESLTSYLFLKLGLNSSRLSEILIDNMASMGVLNLAYTNTITCLSGTERVQVYFPLHFT
NTENFNTRQILYLIEGCLFEVNLSMNEHALIMLTKRCQPYYTTRAVQSHLMKLAITWFHRQDIVMSIIHKEFTSKKTMPP
GILTQSQITESSYKEGGTLYLNKRIQLTDLYLVKWFSELQLNDPQMDKLAYDIYTIVKELCDNFVKLSDVDRVEKKKLNF
QICENILKFFIKLQKSNLIGLRLFDKMLDLWRLDYYSSLKDEIVTPAQSSQLCKFILATLNKNVDGGDQSGSMNLPELRT
NSHLTTLIKQTIKGENDYSLSSALSWLDILATAGLTIDSLNDYFETIVNHPKFDLECIGILLSIILHNTVISEVPIYSQG
QLCSLVHFLNIHIGAFDLREEDIVNQYHIYALELIIGLIGLIYSCNLEDIKFFELTNMNRILGNKTGAIVFKPEPEQTSL
NITYIDSGIQLLTRLVKFENLVINELALTGLHLLIKHSYFGLNNILSLIGTEEDFLKKLWTYTNPNYGNPSFTTSLIIME
LANKYPQHVLKSIKFDEKADEKWNWLDSMLGLINQIDAETLRKYPNLYKLMGPLLNEFIGTLKSNEEKLRTKFQIYSKSI
TDKTAQHLFKLWGFYFDSSNLEFRIITLKLMIYANNIFPKWPVIGWKSIFGVLSLFPEVKIGEKIGAFDIDELPKKTNTN
MTNCSVTASTVKGAQMDEFSYTPSNIDENLKILVLTLAFQLIGHGVPITKQEINFLKLLVANFIGISGAKMVVNKDKEYE
IVFDKYQFDPENINNLVSLQAFIGGIKKVLDNVELTPYEETTDDDNSELDVKDQQTQASKSIGSHFLVLILKIFNSNLIT
QELSHFMLKDLLEALAIIVYKYDIETPALSPLIIQAVKKISKMLTAAVSEENQHTILNICMIVLKRSSKLASSMLSSQIE
TMTCIVARLVKNPEDLISHKARRFLALAFSSYATNGLFILIFKNHNFSDSNGELFTAFKIVLESADSMIENERGIMVPLR
DQPIQDVINRLLSLNDSSSDKKAFENILANTAHYVRLVHSKGYGEKVLNDFFAFLDKLSSRVHDWNYQDLNMTYVIEIIA
IVLKNHIFASDIILPKVRVFLKNVVSKFFISCHSLTALLEAVQKCNSNKLEIDIVNFANIILMELNTGLIRRKPMLPANG
LIDLIKTIYHTPNLLAESEDAGAKGDETEDWNDLMVRLSQKSEFYPIFQEFPDTIITNIIGYIEDPESAVKNSNGGFVAC
LWSSYFWATMYFQNRFTLIDTKQWLCNLEIKRSILSANWFFLSLCHHKETNHLETITLYQDYIIEIFQDGFNQPSSLIRD
TSITSNSQPLYMFPGQLQQFMFILLRTWIALYSLNANAEFAKQESTASKDCVTNEPYFVSSMERNFWMFIWPLILKKLGI
DMLIEDDTLDPATCSMYSTLFVELVIFLVQCRSDIFILYSREWKHALESIASRDRVLASDSKFLLAMSLFDKHLPPLPPA
KMVDQLFKELNAAISP
>HolozoaMetazoaBilatLingulaunguis_tr_A0A1S3H1C4_A0A1S3H1C4_LINUN_Protein_unc-79_homolog_OS_Lingula_unguis_OX_7574_GN_LOC106150826_PE_4_SV_1
MGTRAASFTAKIRILKDYQYRVVNNLPPVPTGTDVANTLKYFSQALLGVLKEVPSMPTEI
FGARQRDSIRLSVFPNLNYSGLYYAVMTVIDIVPMVQIGQLALAEATLHVLCCLVPFLEY
DLLDSLPYTVASTLACFPASLQKETILLLCTHLLPLTLGHVGMRDMCTYATDSVPAIIML
VFQYTDKEDYHTQLLECLMSLKKDISKDLLNVIAYGPPASRAPAANLLFRYWPQMSPNTR
EKKGIVTKVPATNPFTCQRELCPNARAGPAPAIKLCIHPAVSVQSGRPPPLYICQDCMDI
LAREHSGDIQDMLLPMEQVSSVCENKNCASNENLAVCTCFHLACASYNGNRPIRFCASCH
VNRHYNKDGQHHVVQSTLPNIWGTSDQELQHYMVEAIVSLLKEAQPPEEKKVLEASGTHV
HASWGDIRENGAENNNDDRKILSRYGIWLLVEFCKPKEELPIELLARLLGMLFQWFKDTT
NQGMGGIDGVGSALEKLKAEYIYNWLQLVNKSHFEIMLSCLLPHPVEYARVGGPWDTLAN
RTTLINNLAKLMERKLTKSMSEPPEPEYELKEEELPPHLQLLHALLKELYTQTDADVLFY
VLKALRYLCLHAECLNLALKDNEEYVKYCLKKFLIIELWKILQAEHSQLASICVPILLHC
LTLPTGSDIMWRIVEQDFQNEDWRARFSAVEKVSVLLRYVRCETVKENQVLLTTLAHAFC
HLIESLNDINCMVAQKTKFYLETQKKSSIKCLCMCLEFQFDSVINDRTMILQRMQILSNV
LPDLGILSWEFFLHRFDALSLEAQIDLESSGDISHPTDLVSSDRESEHFLQKLNRARFAL
ARTDSVRSVSASLYGNKPPFRKASSMPLYGTPRPGVSPSNRGTSVSMSASPKVLPKWKVL
MYMQRWWLSHHQPAESTPPSQTESHPDQSAGKMLLCRGSLVTLIIYKRIFVLACSCGGDR
LTPWLLIAVMVWVLPLRLCFLYPVFTSFKNELQLKTQQVVISFNRFWNVCDKLELSLIFK
FSIQITFSFEKISNRCIYDSPFNVITYSVSADITGSVQIVQFKILLSNCHHFIPPFIHLQ
NYFQLLSLFLRTIQSSHLSINVEKPCIRQQSAPQFGRRGTRSGLSIFGSYMLSGVGGYLR
EFTDQQSNFSALLQKAMDLEGVDRETVHKVTALLMKFMMNSDQDIVSSDKEESKYQDIVL
RHLNVLLGYNQSEKAFSVPPYKLRCSATVNAFLAGLPHVLDRNFELGNTILPVAVILLQY
VPSPQRYASDYQPPNYTLWYLEPHTRQAWLTALLVILYKYSYNKSSPNAEIIEFLVQLAI
NTVYAQQHRCKTGEEGGAMMSPLLTRNASNVSTVELENIEETDTPPQSPTSPEATVSLES
SLGMASISFGHRRRGAINTPLEESPSEVESPDTPPKSDSDGPVTGKKLPDYSFTTDETQE
KKDTEKFPAPKASSLLKSPKSGNKGVGGRRFELHVADATDAGYAAGDDNDDDDNEDEMTL
EQSFEMHIMQKVKEDEMKRRLAAQQDEDGAEGSDVEEKTLHYGTESHVERKMAQQIKEFE
GEKSPEIHPAEPDVPPAGAGVKEEAVVDKPEGKPLAKPVRHKPPIPVELLGLATRSKSED
KPAVSVEIDKKDNIKGAGPDGRPSSLIKPDKPVIPTLEITHEEITKPVVPAFESAQAVPL
KPTLPAFKAKAEETVEPAHPVFEVTAVTIEESVILPLPKFEVTVEDSFQATVPNIEVGQE
ETPKEQADKDEEKEQDDAAGGSDNVAPQLKEEVEEGKKVEEQAKVTVEPEVTKTESVEVK
VPDISTDAVVTPSQTPHYRQRRGRKTGLATIELQKIMPELAEKHEPEKLRRRRKADIISK
SQQLKQKSQQSRFGSGEQPIIDRCPECKAVLEQYDEDTISLCIVCMEAFVHREPSMSAPY
LLDMLQAVTRIAANSPYPWQNDWKVVIPGSSVSVARQFLRCVLHQLAPNGIFPQLFQSKI
EEPDFMKTLASALMDFNELNCYAALQHLLEGMNNKKTLPQDTLMQVLNNLSSYMECIPLE
TTSPTWPGILGQFEGYFRKLLPELPVGCDIAPVMKIMASVLKIPGVASNKGILEPFSKVL
SFAIQNCELLLQHLIDICSLANRVFIKERDKVFLARTIVFELVQALKFRASVPDSNLLLL
VQFVCIDAGGTITPGTVTEEYCTYSFNPMTHPVVSTSASECMKQHLNECVDFIADLHTLT
KVKNNMKGSSFNLNEDTLGNQLKSGIAQYIALEFTRGNGRDNRAINRYLPWLYHPPSAMQ
QGPKEFIDCITHIRLLSWLLLGSLTHTAITQCSGPIICQPIPLEASQYIADHILVIMTGF
AEQSKASVLHMSSLFHAFILCQLWTMYCESLAWHHTFGSDTHEMASETVMDFWGRVTPGI
LQLLSHSRMMAEMVNLHFLSMMEALQECNSSVLSKLFALWTPIFHSYHGQLPGHIQVRLQ
TCQNWAPPKKTKDEAAQKSSMLLTWLKRLQFKLGQTEIQSSSATQFYAV
>HolozoaMetazoaBilatLingulaunguis_tr_A0A1S3HC14_A0A1S3HC14_LINUN_LOW_QUALITY_PROTEIN_protein_unc-79_homolog_OS_Lingula_unguis_OX_7574_GN_LOC106153350_PE_4_SV_1
MGTRAASFTAKIRILKDYQYRVVNNLPPVPTGTDVANTLKYFSQALLGVLKEVPSMPTEI
FGARQRDSIRLSVFPNLNYSGLYYAVMTVIDIVPMVQIGQLALAEATLHVLCCLVPFLEY
DLLDSLPYTVASTLACFPASLQKETILLLCTHLLPLTLGHVGMRDMCTYATDSVPAIIML
VFQYTDKEDYHTQLLECLMSLKKDISKDLLNVIAYGPPASRAPAANLLFRYWPQMSPNTR
EKKGIVTKVPATNPFTCQRELCPNARAGPAPAIKLCIHPAVSVQSGRPPPLYICQDCMDI
LAREHSGDIQDMLLPMEQVSSVCENKNCASNENLAVCTCFHLACASYNGNRPIRFCASCH
VNRHYNKDGQHHVVQSTLPNIWGTSDQELQHYMVEAIVSLLKEAQPPEEKKVLEASGTHV
HASWGDIRENGAENNNDDRKILSRYGIWLLVEFCKPKEELPIELLARLLGMLFQWFKDTT
NQGMGGIDGVGSALEKLKAEYIYNWLQLVNKSHFEIMLSCLLPHPVEYARVGGPWDTLAN
RTTLIXEGLNKLFCLVPYDLVTYEVWDYIMPYWLESIRTEVPRDELQELKILLNKMFDIL
MGPLPLLVDKMYHFVWERFEDPDPSVQEQALQWLQILSSLEIVVPISLVISMLKTATSSI
SMTPIFHHPPSRCGSRQGSPTLSHKGVAYVAPEDFNETRVISVSCYILMLDVMLKQIELN
RTHPHVGVNENTNKDMMTQLVVMLKSPWGGTHTCSEEEPCSGCESCELYTVWYQLACNVL
KHISAKNEIQLPKKELPRIEEIQKRGGSHHRQEENLKIYQSRGINTKHRKSAGKEDNLAK
LMERKLTKSMSEPPEPEYELKEEELPPHLQLLHALLKELYTQTDADVLFYVLKALRYLCL
HAECLNLALKDNEEYVKYCLKKFLIIELWKILQAEHSQLASICVPILLHCLTLPTGSDIM
WRIVEQDFQNEDWRARFSAVEKVSVLLRYVRCETVKENQVLLTTLAHAFCHLIESLNDIN
CMVAQKTKFYLETQKKSSIKCLCMCLEFQFDSVINDRTMILQRMQILSNVLPDLGILSWE
FFLHRFDALSLEAQIDLESSGDISHPTDLVSSDRESEHFLQKLNRARFALARTDSVRSVS
ASLYGNKPPFRKASSMPLYGTPRPGVSPSNRGTSVSMSASPKVLPKWKVLMYMQRWWLSH
HQPAESTPPSHTESHPDQSAGKMLLCRGSLITLIIYKRIFVLACSCGGDGLTPWLLIAVM
VWVLPLRLCFLYPVFTSFKNELQCKTQQVVISFNSDCAVLKVLKCMQSSHLSINVEKPCI
RQQSAPQFGRRGTRSGLSIFGSYMLSGVGGYLREFTDQQSNFSALLQKAMDLEGVDRETV
HKVTALLMKFMMNSDQEIVSSDKEESKYQDIVLRHLNVLLGYNQSEKAFSVPPYKLRCSA
TVNAFLAGLPHVLDRNFELGNTILPVAVILLQYVPSPQRYASDYQPPNYTLWYLEPHTRQ
AWLTALLVILYKYSYNKSSPNAEIIEFLVQLAINTVYAQQHRCKTGEEGGAMMSPLLTRN
ASNVSTVELENIEETDTPPQSPTSPEATVSLESSLGMASISFGHRRRGAINTPLEESPSE
VESPDTPPKSDSDGPVTGKKLPDYSFTTDETQEKKDTEKFPAPKASSLLKSPKSGNKGVG
GRRFELHVADATDAGYAAGDDNDDDDNEDEMTLEQSFEMHIMQKVKEDEMKRRLAAQQDE
DGAEGSDVEEKTLHYGTESHVERKMAQQIKEFEGEKSPEIHPAEPDVPPAGAGVKEEAVV
DKPEGKPLAKPVRHKPPIPVELLGLATRSKSEDKPAVSVEIDKKDNIKGAGPDGRPSSLI
KPDKPVIPTLEITHEEITKPVVPAFESAQAVPLKPTLPAFKAKAEETVEPAHPVFEVTAV
TIEESVILPLPKFEVTVEDSFQATVPNIEVGQEETPKEQADKDEEKEQDDAAGGGDNVAP
QLKEEVEEGKKVEEQAKVTVEPEVTKTESVEVKVPDISTDAMVTPSQTPHYRQRRGRKTG
LATIELQKIMPELAEKHEPEKLRRRRKADIISKSQQLKQKSQQSRFGSGEQPIIDRCPEC
KAVLEQYDEDTISLCIVCMEAFVHREPSMSAPYLLDMLQAVTRIAANSPYPWQNDWKVVI
PGSSVSVARQFLRCVLHQLAPNGIFPQLFQSKIEEPDFMKTLASALMDFNELNCYAALQH
LLEGMNNKKTLPQDTLMQVLNNLSSYMECIPLETTSPTWPGILGQFEGYFRKLLPELPVG
CDIAPVMKIMASVLKIPGVASNKGILEPFSKVLSFAIQNCELLLQHLIDICSLANRVFIK
ERDKVFLARTIVFELVQALKFRASVPDSNLLLLVQFVCIDAGGTITPGTVTEEYCTYSFN
PMTHPVVSTSASECMKQHLNECVDFIADLHTLTKVKNNMKGSSFNLNEDTLGNQLKSGIA
QYIALEFTRGNGRDNRAINRYLPWLYHPPSAMQQGPKEFIDCITHIRLLSWLLLGSLTHT
AITQCSGPIICQPIPLEASQYIADHILVIMTGFAEQSKASVLHMSSLFHAFILCQLWTMY
CESLAWHHTFGSDTHEMASETVMDFWGRVTPGILQLLSHSRMMAEMVNLHFLSMMEALQE
CNSSVLSKLFALWTPIFHSYHGQLPGHIQVRLQTCQNWAPPKKTKDEAAQKSSMLLTWLK
RLQFKLGQTEIQSSSATQFYAV
>ApusomonadidaEP00031Thecamonastrahens_P001399_XP_013753969.1_hypothetical_protein_AMSG_09927_
MAEQRVTSLSESLLSSDGMSMAPAAAAADLVEAVVDLLPHLFSALPHLELSRRNFLLDQIALALLAALDTLSWASSSAAT
PAPHDPQQSPQTDAAGDADRRHGRDSDAKLARSRRATVSPLDRIVAAFADGILTSVAVASTTARTAPHTSGTTPLLSSRV
KRSPRPSPRDGSDASPDDMQLFPQPATPPMRKWRRGVEQFATSPALESLKEHQRAERERRSTASSPSSPPSPSIFADSPA
NSRKVALKRRRRRKRKASRPSTARPGTPSVTETSASGSYTYTYDSSLASPSSSLSSSRDGVDSCSGSDSPAVEVTAVAGA
AVFGMYTPDAAAYRFGSDLGFASALLVFVLEARAALGPSGGSAQRLSSLVHMVEARQPALHLHLLHIIASLPPDSELLNM
AANLIFHFYPPEFGAADARPLTSARGVTLPPPFEASLESAVLRAGVAALLGAASFEANEAGMVLLTRWCVPNELAASAPW
TLRELVDGMLAWFDNGNSAAAAASDEAQHARRQLESSYILPWIEHVAELATTAGTRVGLRILVEALQPGEWAAAGADAPN
PTLIAGALARMAALVNLASPVVMHVLLEEALPGWLDVLAARPLHPAWSGALVAVFKAFHRIVALRAGGTSPMFAADHESS
SMVVLVSSTLVDNPPRALSWLALLSSAGVLLSVRVFLSGLEHLACERARKRRSLAELVECADLLLAQVDLGAQFTYRELE
PALELAMDLSLTGTELASRVGVRFVTVFSTLVRYTLGAKIRSQRRAGFVARAPLEMVRLEAGAPLIHWLYMLLQTSGSCG
LAGAGVETMHAILIEPNYVSNKDELVGLLQATLLPALWRLLDVKYDSVSAYTYALLQTLIAFEPLRFDELLESAFSAPQW
FMRYDAVEKAFGLFSKLKLGTEALAAFGAAFSRLLDAELDPFVQVRTKAYLELSSLDHDQRVRALSCLTALYNESNVWIQ
TRLLGQLVRFRRDFGSYQILPWVTVLQGLSTPLINLEGPERAAVLAHKSLLIEAAFEMAAAQVPMDDGTRLKLYALVASP
LASRDTETGSEYLVVMVERLMHLLDVNLEVGRQFCGLVYAVADRVFAPGRARVSSVVTAGVVKLLLVTLFKYASADDGAG
YGDLVLALRLVFRGVEHAGAAVMELAALVALTVLRTMPAVSVQLLYEQFAFMAGMIAQGVVCSGPRLVAYAYFYLEQALV
TFADAGYYVILFSSQASRSGPDALSREVMFYTLATVLREGARRGLPVSLEQPVIDVARRLFSVPVDIELYGKILATATAY
ALHVLGRSYPVSLDLLAAILKFCKEWPGWEDSSGLVGNDAARSGLRVALEHVVALVAWALAAPSDSADEGSSRAAKRAKR
LAELSKIAVSLVEDRLDLLSIGAVVRLGLAAGRGSEWRLRVASASLPRIQARARAALADSDDASCAWREVRAVVKVLAAA
NGRGLLEAAVWLGNWGWADLVRAFGVAHVAALASAVAQAADAGSSARSRPWLHAVGRTKIDSSLARGLSFVALGAIAVQD
PALAARLSLHLSELVGDAVDAVADAAAALATEEPGLAADTAFDADVVVAAVTDLAAVAGSAIAVGACSRPVDRVALRARV
DAAAAACATGGLAAFGRYAWLEVSDSLGIRLGSAWGHDAGTSALDSVCAKLSARLSLASRPPTQHALSVEGLLKRLIRLD
KYAAKHIAWLTS
>DiscobaEP01028Stygiellaincarcerata_P011142
MSELLPKPFVRKYRKAWTTLADRRRKNMKFIKIVPLLDEIALMVEQSLHYAPDTSVFQTE
ELFDLMRYLFSLPLNTPEYADGVRCTVALIQSSAQVFATISDSLVEDLAISLLEALHSFP
AASIDHVLSIYLSIMQTVAKRLMPELINPVLLSALPFFLENPAAIEQLLLSLIEMKDDLY
SNLLQIISNGPVELRLATSSALLFLHSPENEFRCEKNSFLLPSPWASSEVLKAIVAMLMD
DGPEVKENGLRMLVGLCEPRGDTNEKDLGIVLCAALTCLDSSEIFDEASFSEWRERWKTT
YLTEWLKKIYVFNFNVFCQSLLPHPPSHMRILPYYSMEGEEKVRLDEIRSRRRYMLLCRL
LHVMESKEFRRAVDLVLPYWLEDLGVFGMQDQPKVEKFQVFEEMETSSKVLKFVTVSDNK
KHQKTIFDALRSVFEANQKFHAEFSDKRTEFDVLRCQFERSLAEECRSVIERTSETNVLT
VLEKTPKLLNEYAGYISSVHRGLYWIRLLHKCGVEVPYSVLRHTLSRYNPLLYTNTAIEI
LLDAPCGQSGGIDWGEVLEFLASYHREWSGHMELSAKKAETFKEFVKLYCAVVRKRFDVD
GIEEEQPFGSSYGTGDSMMTPAPATEVAGTPGGPSGSGGEGMEAGAHSESRASVRLSRSQ
MSPLVVGHVEDARIHVKHTDPFFLRLLHFVDDPLPTVSIEGIKMMHFLLCKSTKLNDANL
LLQKSLPILTKPLWSRLGPSHIEVAKEISSLLVKGASIDRQFLEACIVQSFESDDPEERM
SMISRGMELLEAVNENDPPVEHITRVFMYLIQMTNDSREFVRTNARISIQMLSTRNLGNV
FRAVEKTLLFLYYPEGGDPEQERRNLFLERTQFLKNLILFHQIRGPDASLSWDTVLELFH
LVDFDQYLRLGTFAFLKYNLKGMLLLLSLEMLTCGCPCDDATLSALLEVFRESTILDTED
SMLHFHGHIKAFLDGITELLKKNPEMGQRFVDFLLEFGNHWMSVRKSGTDRFPLSFEFFR
SFERLLHIFVRQEHEVLSTGYDQQHFSGIDTLIEHHLDWIIANSTPFSKTHANELVMCAS
VLNAIVELSPNIMIRHFFRYLAHIVESYEFFHHLKETEVKSELKRMLFTGFRVFSHSGVF
VTLFMLTLKESKKTLVFDLIQEVFPNDEEKFCAVDDVLDNIYIMEHSEEESAQILQNLLT
MLADMKLLKLPFDRIGKISSFCKAGLQRPAWKSGVYANQVLLFGAQVMESNAEYYRSNAV
LQKDSQATIKTSSDSMFLLSISPTHIARFCAVHLRVFPNEKGTVSKNLAMQFKNTLQTMS
KKHGSSASASTGDSSILVPFFELCMQDLESIEKDIAGGAEYNMRSYITDFAAVFLPLVPP
VFMQESSNQHLCLSCANYVVKQCLMVPKHWSLFIPTEDAASKLVLLKRIETLHALTWILL
ATKVSCSASEALSISAIVAGAARFLSDEATSSSKWTPNHDVLVNLVFLAGKAILLYSSRI
HDSSMPDQTLLLWSMVWPSLHSLILPEISSLPSQRRVWTLLLDLLNFTGYLHLPTKFFYS
SEWTHSLLSLKDVLDPIADQRMLESINSVLLLLTDVRSSSERDYMASHDNLVQCAIAFRT
FDQGVLV
>HolozoaMetazoaBilaAcanthasterplanci_gbr.183.8.t1
MRDVLRRVVSAKIRNLTDYQNRILHNIAPLPTGTDIANTLRYFIHTLRSILKEAPADLGD
VKHSARRRLNPRLPHYPSLDYLCLYETLDSLIEIVPSVQYGQSDLGQAIQQLFGCILWFL
EPEIVDTIPHTVASTLAIFPAALQKETVDLLCTTLLPICLSEVQSIEGDTYASMSVSAVI
MLVLQHCKNKAHHAQLMECIMTYKKDVYKDILCTIAFGPSSARGAAANLLFHYWPSLVPA
NVEDRDFSYTCWKPIMCQRSNCLSPVNNAAVKMCMDPVIAGKYSKHPPPLYLCQVCSDYV
NREISDCKPFLNVLQPQEIVSKICENKNCSSMDKTALFTCYSSECTGYHGNRPIRYCTSC
NSYIHADRKDHIIQDFPADPLSCDKETQSYLCEAIISLLKEAHVIEKDPLMAAAEAETNT
DALSQPSENEVLDLEGGEGDSRLLSRFGLWLLIEKCNPTERTPDEVVGRLLSMAFQWFGF
TATLTQDSVALESLKADYVTKWLMKILKSHFNVFVSCLLPQPPDYARVGGDYDSLCSRIT
ELLGGLRKVFSLTPYNAVTFEVWDYIMPHWMECICCDIPDEELSQLQDVLCRLFDVDMSP
LPFSTEKLFNFVACRFRGMAANDQEKALLWLQILTETDIVIPLKLLLSIFSDGLTSMSKI
QLAKQKQRDQQRAASQTAETPAAPEQQQQQQQQQAPDEVAVETPGAPATEPTVAAAPPSV
TPPAGAGPGTEGGVVVGGVPVEPPHVKIDPSPDDGPIQEQDEEQILRCFVLMLDMLNIQV
DLQYLPFHQGMENSQSKDFVSLLTQTLSMTWLDPHRCTNPRGLGRFQQAPSGQPPTRALG
PCPTCELWGIYFQLALKLLEHISPVSETKVCDMPEVSEYQFEKFLEDGLAKAKALNNDVK
GKKNRMAERGSSKQKRFTKTKDPGKGFLSATEMKPVEVFTAETVKLPSAKDLKAEKEKAV
KKATAGDKSAKGKKDGDNGSTKEARFKLEELPKSIQLLYVLLKEVPRQTDPDVLLNLFNC
IKILVLNAECLRQAAKDHDAFLKYAQNNLLIPSFWNLLEGELSHVNEILVPLFLHSLALP
HGSDAMWNLLQRDVESDDWKARFRAVERVTALLRFVEKKSLGNNSVIMCSLACAFSTLVA
ATDDICPAVSSRAMIMLETIPKKVIKVLVGCLEFQWDCVIEDRVMILNALYKLQHFLSDM
IILSWEFFMNRLDTLALEAHVEMEQNKEFPFPIDLSRSQAGAGDRMDTFLNKQTRARVAR
SQSETNSSLKPRCLSSFNLKSDFKRRSMSSPATTNGFSRIQFAPTIRSTYSRLSESSEQS
VGPLGDALFDDGHLQTVQEEQPADIPPMDLSSLDKETVHKLISLLMKFMTRDSSADEEQT
SGRAMSTVLRHLSVLMGYNQVEKCFILAPQQLRESAVFYAFMAGAPKMLDHNVKVGNILL
PMIMELFAYSPSPQKSPQDMQPHDYTLWFLEPHCRHSWLMSVLIILYKYNFDQLELKAEV
KSLMRITINTLEAQRHQCKPKRPEPPSPEDIWGATTPLEKKRSESSLIQAVGEGEEQDNG
EEVSSNASAGPSSPLIPVAPREIPAGLHQQVECEPDMLFVPEEEVTALPIKKSNLSFVAS
TIVEVEEENEESVEALEPLNKVEAIPAKALMVSKEEPVSVQAVPRVVTEMAKVERQALEP
SLMSAKVESFFSPFEKSKLQPRFRSKKQRKMGVATISSNALSQRIDNKLGGGGKQGELSL
DLSAAGAGGGINAGITKGGLTRKSKEKGKKRSQKLKEQAKTPEKKSSVYSAAKRYHEDKN
FMALTKALFPLSEFGDPGHAYKPYGSDFGVPGRCTDCGVLLEEYDDDTVSLAIVVLSALV
HRDPELAAPLLLEMLQVVARLPLASLVELGCPELDWVGLDSDGISLASQGCALLSLDLIG
LELDWIVLDSTGLLCPGL
>HolozoaMetazoaBilaAcanthasterplanci_gbr.183.6.t1
MPSASPWRAVMDMEGGDMDSRPLSRFGLWLLIEKCNPTERTPDEVEGHLLSMAFQWFEFT
ATPAQAQSVSHRRSGGTMGSKGYSLCSRIAELLEGFRKVFSLAPYSAVIFEVLVGCLEFQ
WDCVIEDRVMILNALYKLQHFLSDMIILSWEFFMNRLDTLALEAHVEMEQKTSTCDCMDI
FLKKQTRVPVARSQSETKSSIKLHCLSFNLKADFKHHSMSSLQLQTDLAASSLHR
>HolozoaMetazoaBilaAnneissiajaponica_XP_033097176.1_protein_unc-79_homolog_
MSTKSEQFSNKIRNLTDYQNRVINNAVPKPNGTDIANTLKYFSHTLGNILQNAAEECSSVKHIPPRRRVNARLSNYPSLD
YNQFYETLVGLIDIVEKIEFGQYVLGNAIISLFGTIMWFVDPETVDTIPHTVASTLAIFPQDLQKTTVNLLTSQLIPVAL
TEVQNIGEENYANMSMVTVIMLVLEHCKHPALQAKTIECIMTYKKDVFKDMMCTIAHGPSKARAHAANLLFYYWPSLAPS
RVDPRELPNTAAWEPIVCQRKDCLIPTNNAALKMCMDFGVAGKYSNNPAPPVYLCSDCCELVTRETHKPLVPVLGPREVI
SKECENKNCQSTDRAVTFVCFSPACTSLHSHRPMSYCKACFSYNHKEAVNHIFQEFPEDPWAREKEMQSYFTEAIVSLLK
EAQPVEEELKASGNSENAHEEKYTHTHDNDVHESKLNLDDPRMLSRFGIWLLVEKCQPSEKADGEVIGRLLNMLFQWYFY
TSKVPDDDVGNCVEKLKQDYVSGWLSNVRSNCFNVFVSCLLPQPPQYARVGGHWDTLCSKTTEIEQGLQVIFSLTLYNCV
TFEVWDSIMPLWMEAIHKNISYDDLSQLQEILCKLFSTDIPLPFSNDKVFHFISVNFKGPSTAQMFQSLQWLQILCELDI
SLPFDLLVSMFNDGITWMKGPHTKQQQETKKRYPSQPSSGSVQSPQPDTPEVTVDSPTILSMQDSVFLDPEEDVNLQCFV
VMLDLILRKYDSQSYQSHLGLEHKESKETLSVIMSMLQAPWGGAHCCTVGDESKECSLCDLSALWFQLALLIIETIAGEN
ETKVTDMPEVSEYEFDTKIKRLIQFQKDCPQKDKNQVKGETPDKPKPKKLGQQVKAQSFDLGQVQSITRSGKADARGVPG
RGNIPRLQKVSEDSFTYDQNGEDAVFVHLQEQSTWDTSYGEVHFKISELPLPLQIFTALVKELPKHDDSVVLHYLINCIR
IVCLNEECLRGSVKDNIAFLAYAQEHLLIPNLWRLMQGELSHLVSLMVPIMNHCLALPCGADALWRIVDSDVGSEDWQTR
FTGVESLGVFLRFADQRAIGTNSVIMSTLAHLFSSLIGCVEDICPAVATRTVVMLETIPANALKVLIHCLEFQWDSVLED
RALILSRLHQLKHFLPGPSFFTWEFFMNRLDTLSVEAQVDLDQNREFPFPVAEKRDTLSGKQPSTDLARSRTVSGEKTEK
HQTKLHRAMIIRTQSDTPQSKLRHQLTPSTSGSTKRHYPRSESAPTNLWAFRKGHFRSSERSTYSNQSSPENLLSLGSLA
EEVFEDGHLGPLEEGHASTTTDAQSNILDLAFIDKETVHQLITLLMRFMAKAECSDDDQNGSSKAMMTVIRHLYALVGFS
KLDKLFTIAPHQLRESSVFNAFIAGIAKVMDYNIKLGKKILPLVVELLKYCPSPQKTPHHRQHQDYTLFFLEPHCRQSWL
MTILVILYKYDLDSMDLKSTLEVLIRICINTIEGHVHQCKPKLPEPPQPEDIWGATSDVADPPKTEPAPRNLGFDSDSGK
GFTPGGVPLYSSTPNKELVGNSGQSQTVCKMLYLSDDTSSRVVPGNIVSTIVEEEENAETIEMLEPIKEASLETATARVM
FVEKEEEVVVTSKPCVIEEEPVIEKQITDPSSEEKQKIPITVRNRRKRKKAIVNIATTPDRKVPNQRMRGKRIHKRSETL
RGSERRSSVHSAVRRYNEDKNIMALNRCSDCNAILEEYDEDTISLAIVVLATYIHKDLDFAAPFLLEVLQVVGRVASATF
YPWQNDIVGSPPGHVCSVAKQFLRCICHQLAPNGIFVTLFLSRIEDQTFLKTLALALDDFGELSAMDAVHRLLEGINRKT
NLPPMRIQRAILNLADYMEELPLEGVGAWANLTVHFDIFFKKIIAVLPENCDVSPLFRIMLVLLKCPAVKNLTALLDSFS
KIISFTIQKARFKIQQLMELCSLAYRTFSKDRERLSLSRCVVVELNNALKFKISIPDANLIELVQFVCIDAGGRISESFF
DEMKMKQLQSSWCSTGVLECMRSYINEYIEFIGDLHALSKVKVSNIYPLSSIIYFYINRQLWTMYCEQFAMMSYPHSEQH
NTAILAIMDFWGRVTPGVLQLLSHSKVDARMELAERVNMHFLSLMEALLECHSSALPKLLPMWSPILFSYHSKVTVSSSK
HFFYILNSYIYIYTSFIRLLRGNNFVYDFTSTSFKFSLSNMTFALRCCTQVRLQTILNNPPPSLTKGEVNNFNCNIRICW
LKGLQFKMGQIEVQWSNASQYLPV
>HolozoaMetazoaBilaAnneissiajaponica_XP_033117686.1_protein_unc-79_homolog_partial_
NNMRGGSENLNEDTLGSQLKAGVAQIIALEFTRTNHRDNRTVNRYLPWLYHPPSTMQQGPKEFVDSIAHVRLLSWLLLGS
LTHSAMCPGFPYSNSITSLPISLDASSHIAEHVQVILACFAEQSSTSILHMSSLTHAFILCQ
>HolozoaMetazoaBilatBranchiostomabelcheri_XP_019625781.1_PREDICTED_protein_unc-79_homolog_isoform_X1_
MSQQSLLVILTNLALYMDSIPQDPSAQWAPVIAQFQLFFSELPKLFPPGEDSAATLQVMLLLLKIPAPAAIRGLLEPFSK
FLVFCMRSCQVQLQQVVDICVQSNLIFPRDREKVHLSRALVMELVQAVNIGPRCLITTCCCWCSLFVLYSGTRIYMPCPQ
GQQQAHPICHGQTGAVECLHQHMFDCVEFLTSMHTISKLRAVLKLQNLSEDTLGSQVKTGIAQLLAVEFTLNNQRAMTRF
LPWLAYPGINPQPGPAGDV
>HolozoaMetazoaBilatBranchiostomabelcheri_XP_019625782.1_PREDICTED_protein_unc-79_homolog_isoform_X2_
MFECVAHLRLLSWIILGSLNHMAMCPSSDVPCHPLPLDTSLQIADLALVVLESYPEHTKASVYQMSSLAQVFILCQLWTI
YCEQVAVFNTSHGDMYRTTCLAVMEFWMKVAPTFIQIASYSKSHGEMVNLHLLSLLEGLQEVNSSLLVQLYPMLVTILYI
HEGSLSAGLQHRIQEIQNCPPPDPITPEARELNKALLKCLQRLQYKMGQLEVQSSAATQFFTV
>HolozoaMetazoaBilatBranchiostomabelcheri_XP_019625791.1_PREDICTED_LOW_QUALITY_PROTEIN_protein_unc-79_homolog_
MFVAVSAKVRLLNDYKTRVLTGSAPSSLTDVSNTLKYFSQTLLSLLRDAPVKVSFQESEGWDNTSFPNLDYQGLFGELTS
LLDIVPRIQQGQQGLGHSLLHTLTCLLPFLDLAVLDTLPYAMASAFTTFPATLHDGIMTLLCTKLLPLTLGPMHPSTCPS
YTELSLPAIIMFVCLYSHKRVHYTQLIECMMSLKTDLWKDLLTVIAYAPLPVRAVSARLLFHYWPHLKPTNSEEIYTFSY
TGWTPIQCQHKDCPNKDHSPAQQVVFSCSFSATAAEQGPPVYVCGLCSRTMSREARKTAFPVLSPQEFVTMKCMNKNCMS
HPPTATNTCFSPECTVYHGNQPVRYCSPCFSGQGCAERGHVVQRSIPNLWACDREEQCCLVDSIISLLKEAQPITDKRSY
EMGDPYTPRPCQQEQDQAGADQERTGDPMLLSCHGCWLLVGLCPPSQEAQVELLGSLISFVFSWYDATAYLPEGTVGLVI
EKLKSEYMNKWVEAVVNSFQDMVISCLLPHPPAYARVGGVWETLSSKTTQMKEGLNRLLCLTPYNVVTFQVWDSVMPYWF
EAILTEVEQDDLKELNVMLCKLFDIYMGTLPFSIEKMFAFIGRMFVNATLEVIEQGLLWLQLLSKFDIVIPVRLLIGEFL
DGACCIVSSPRTSKSVXQQYMHAMLHYPRMSQTRHPPNILTKSHRKQPHHSPRKELGKGPRLGPSRSQRMQMLHILNSKS
LPEVNQALTEHQRSIRCLNVMLDLLLKQMGIQEVHFLHKPDHPSSCDILHLIMTMMVAMEPCHHDNQEGECLTCESMALW
FLLAEDVLTAINPRQEIKLEHCDDPEKCLTTAVKMSSSTSWTMGSVDRDADALTQSSEYARGGPPRPTSIEEETEKQDEE
KAEDVQVQEQLPPNLEDVDIWTVTLPEHVVHVKRFPPDVQLMYRLLHELGKHDEPCIVQYILCCLHRLCLNNDCLARVAN
LSLPFFQHLQNELLMPRLWELLQSRDGQMSRACVKLLQYCITLPEGADIVWKLVQSWFQSTEWTLRFRAVEKVAVLASFL
DIKQCSGNLLLKSVLSHAFIHLVSHLEDVCPAVYERTRTSLEDMDQKVVKFLCSCMETQFDLVVNDRPIILHYLYVLHQL
IPRVGVLYWEFFVNRFDILSIESQTDMSSQDFFFPMSLSCAQHNMFNMSDAFTLRLKKAHFARTRHHNIRSLQMSFSVNQ
SPQPSCMTKRRNRTPSGFVETFSRQELERGSTVRLDLGYLAEQLLFDFQSFSKSAEDGEDYSDLDKETVFSIVSVMMRFM
TNLKYDSDKDDMASGKALNTFVRYLHLLVGYHQQEKRFVLTPAQMRSSPIFRSLLIHMPECLDRNVKLGKQVVLLMSRVL
WYYPAVTAQGPGNHPSHLQPVDPGHAGQRNWLMAVFIIIYKYPLQDETLCSLVKHLVQITLNTLQAQHHRCQPGDLKASA
AHSCSEQHNLERDLAYMAITEEEDIDDIASPDDILLDSDTKSSLFHAVSSVTSDLYKVT
>HolozoaMetazoaBilatEP00057Strongylocentrotuspurpuratus_P014184_XP_011668658.1_PREDICTED_protein_unc-79_homolog_
MSTKVEQFAAKIRNVKDYQNRILYNIAPLPTGIDISNTLKYFIHTLRNILKEGPGDVDILLVDEPKFGTARKRVNLRIPH
YPSLDYLGLYETLVGLVDIVPLVQYGQFAFGQAILQLFGCILWFLEPETIDTIPHTVASTLAVFQSSLQKETVDLLCTTL
LPICLTEVMGWEGETYASMSMSAVIMLVLQHCKNKAHHALLVESIMTYKPGVFKDILCTIAFGPSTARGAAANLLFHYWP
ALVPASLDSREFTYACWKPILCQRSTCLTPVNNAAVKMCMDPSIAGKHSKQPPPLYLCSVCSEYVSRELTKPLQNVLTPL
ENVSRTCENKNCASNDKTALYTCFASECTGQHGNKPSVLLKEAHVTEKDPLMAAAEDDEPESADEFSQAPRENDMAELES
NEEDSRLLSRYGLWLLIEKCTPNDRTPCEIVGRLLSMLFQWYGFTATLTQGSIMLEGLKREYVTNWLLKLLNTNFSVFVS
CLMPTPADYAKVGGHWDTLCSRITELHDGLKNVFALTPYNTISFEVWDHIMPAWMESISQEIQEEDLAQLQDILCSLFDI
DMCPLPFSSDKMFHFIAIKFKSTQAKEQEKALLWLQVLSEMDIVIPIKLLLSIFNEGLSSIMDIQRAKVAMFTNKQTLSP
DSAATVVVGANMDLRSSKDSGKAKEKEEVGRPTQVIKFFSDTLMPASPISLNKGNGVMKITEPFKPPDALKPTEIPKPTE
TPKKVEPLKPSVLSTPKTLPLELPTNGVGGTLPAEPPHVTIDPSPLSPDKDEKAKMEQTEEEVLRCFVLMLDLLIMQSDL
QYLPFHQGLEHSQSKDFVALLTTMLQTPWVTENMFETNSAEGKDKKDEKQNPEKAAEAKQDSSDNTSNAGKYRKKSIGHK
CTANYEAMGTNGVKMMSCSLCELWALWFQLSLKLLERIAPGGETKVCDMPDVSEYQFEKSLEEALTICKTNDVKSKKNKG
IMDRGMSKHKRITKGLTVPENKTDSTAQGLLAATEVRTEVLTAETVQAFSAVTNLKAEKERAAKKPGGGLKPQKGDKGKP
GKKDHDKATWHTGHGDFTIKLEELPRSLQLLFMLLQEVSKHPDPNVLLNLLNCVKVLCLNAECLRQAAKDQVGFLVYAQE
NLLIPSFWNLLEGELSHVVELLVPLILHCFALPCGADVMWSLVDNEVESESWQTRFRAAERVTVMLRCVEKKSLGNNSVI
MGSLAHAFSSLVVATEDICPAVSARAILMLESIPMKVIKVLVGCLEFQWDSVLEDRVLILSKLRLLHHFMPKAPVLSWEF
FMNRLDTLALEAQVDMEQNKEFPFPMDTSRSSAGLGDRTDIFMNKLHRARLARSQSELSGTLKPRRLSAAFSKQDSKARS
KSMPTGIGFARFNFPPSDRSTYSRPANCRGDNFLIGDGLLMNSLFHDGHLKGIKEEIREEIPTFTIDLTNADKQTVHKLI
TLLMIFMTGPSSMDDDQVSGRAMSTVLRHLTVLLGYNQVSKTFNLPPHQLRESAVFYAFMAGLPKMLDHNVKVGNMVLPM
VLSLLQYCPSPQKCSQDSHPPDYSLWFLEPHCRHSWFMSLLIVLYKYSIDQAELKTTLKALVRITMNVLEAQRHICKPKR
PEPPQPEDIWGATLPNKNKSESSLPREDDISEELGSISSVGPNTPLLTATTTTTTKTTDPGSPPGDTPSSPTPRVEFITP
GQVITTISSGGGGGRGMGGGGGVAVTKEDPRVPQHQELELEPEMLFVSEDEVINLPINSSSRNFVASTILEVEEEEEPEP
ELELLEGFDMIEPLQTLDSVAEPMKATATFMAEESMKATPTFVAEQPETFTHTAAQLVTELESATVQSLTVEPQVMQAAT
LQSATVAEAKPKTIQPKFRTKKRRKMGVATIMSSANQGSGENSPSVGGGDGVQFDLPGDSPDGRGRGGDKNKKRSQKLKE
QAQKSPEKRSSVYSAIRRYHEDKNFMALTKCTDCGALLEEYDDDTISLAIVVLSTFVHRDPELAAPLLLEMLQVVGRVAS
ATFYPWQSESIGCPPGHCCTVAKQFLRCTLHQLAPNGVFPQLFLSKIEDHTFLPTMASALQDFTELNPTDAIIHLLEGLN
DKRNLPPLRTMLVLMNMANYMDSLPIEGSTAWGNLVPLFDTFFRKLVTSMPENCDVNDLFRIFEVLLRSPATKSLQTLLD
PMGKLMSFAIVRARFKLTHLLEICTLCNRIFAKEREKQSFARVVTLELVQALKFKTNLPDINLIQLVQFVVMDAGGKMSD
FGHMEADIEVDMAMNSTGATDCMRQYVSDATEYIGDLHTLTKVKNNLRGGSQNLNEDTLGSQLKAGVAQIVALEFTKANG
REGPKAIQRHLPWLYHPPSSVQQGPKEFIDCIAHVRLLSWLLLGSLTHAALCPPSFTNSGLISQPIPLDAGNHIADHIQV
ILAGFAEQSKASVLHMSSLFHAFILCQLWTMYCEQMACMNAPNSDAHSSATFSIMDFWSRVTPGVLQLLSHSKVLADMVN
LHFLSLMEALQECNSSVLAKLFPMWSPILFSYPSKLPGSLQVRLQNCENFPPPSLMKGEVTSYHSTTLLKWLKRLQFKMG
QIEIQSSAATQFYTV
>HolozoaMetazoaBilatEP00058Branchiostomafloridae_P024655_XP_002610145.1_hypothetical_protein_216947_partial_
MSVSVSAKVRLLNDYKTRVLTGSAPSSLTDVSNTLKYFSQTLLSLLRDAPVKESFQETVGWDNASFPNLDYQGLFGELTS
LLDIVPRLQHGQQGLGHSLLHTLTCLLPFLDPEVLDTLPYAMASAFITFPATLHDGIMTLLCTKLLPLTLGPMHPVACPS
YTELSLSAIIMFVCLYSHKKVHYTQLIECMMSLKTDLWKDLLNVIAYAPLPVRAVSARLLFHYWPHLKPTNSEEIYTFSY
TEQPSLCCPHKNCMSHPPMAANTCFSPECTVYHGNQPVRYCGPCFTGQGCVERGHVVQRSIPNLWACDREEQCCLVDSII
SLLKEAQPITDKRSYEMGDPYTPRPCQQEQEEAGADQERTGDPMLLSCHGCWLLVGLCPPSQEAQVELLGSLISFVFSWY
DATAYLPEGTVGLVIEKLKSEYMNKWVEAVVNSFQDMVISCLLPHPPAYARVGGVWETLSSNTTQMKEGLNRLLCLTPYN
VVTFQVWDSVMPYWFEAILTEVEDDDLKELNVMLCKLFDIYMGTLPFSIEKMFAFVGRMFVNATLEVIEQGLIWLQLLSK
FDIVIPVRLLIGKFLDGACCLVNSPRTSKFVGHQHMYVMSQPKYPPNNLRKSHLKQLHHSPRKRLGKDPLLGPNKSQRKQ
MGNAEAGPEVNQALTEHQRSIRCLNVMLDLLLKQMGIQEVHFLHKPDHPSSCDILHLFMTMLVTMEPCHHGNQAGECLTC
ESMALWFLLAEDVLTAINPKQEMRLEVRRIYWSRLLSIFVFAEKQDEEKREDVQEQLSPDCDHKEADIWTVVLPDQVVHV
KRFPPDVQLMYALLHELGKHEEPCIVQYILCCLHRLCLNNDCLAMVVNLSLPFFQHLQNDLLMPRLWELLQSRDGQMSQA
CVKLLQFCITLPEGADIFWKLVQSWFQSTEWTLRFRAVEKVAVLASFLDIKQCSGNLLLKAVLSHAFIHLVSHLEDVCPA
VYER
>HolozoaMetazoaBilatEP00059Cionaintestinalis_P002279_XP_002122721.2_protein_unc-79_homolog_isoform_X1_
MSTREEYFSKKLVYLQDCYSRLQWSSGNAPTVSDISAAIKYFNKALLSIMKEVTENQKDLISVTNTTYSISSYICFNKVN
YTYPCLDYFTFFNTVVSMMGKLPYLHSGHEDMSVMLMEGICLVTMFLEEKARATVPLTVAGLITELCWSTTYILIQEYIV
KTLCNSILPCCLGLMTDNKNLKSCFDTLPAVISVVLDGVQNVSLHFRVIETIMLFKQDVWLDLMSVISYGGGKGKAYAVQ
LLFHYWPFLHSAPTEHTTPSQYSCSMVSCTNLQCKSPPNNNAATLLILDQSLSTKFANSPPPLYLCYACSQTIGHKSEVL
PSLEVMLPTENISFNCENKHCLSNDPTATVILCSSQKKYLNAHNEKAVKHFSYTWNRLENRATRYCDECFCNLRNVLQHL
NLITQVSPICVWETDSTTMQTVINAIESLLIETSGQTSAKYLDDDSASSIKLSKISFRDSNATTTQLPFIEANYVYPCVA
CCENIGGQNDLLGQFGVWLLVLLCPPKENICEKLAMQLISTILCWYGTTSCLKAGEFGSRLESLKPKYLHPWLEKMCELY
SDVVVAILSPNPSQNSRVRGYWDSIQPLWKHYEDTLTLIVCLSSYSIIRLDMWKRLMPLWLAALNDNIPSADLIQLKPVL
TTLLDPQLSPLSFDAKDMFGFIFNRFNQHTLLAYEDSLEWLQVLTETEVFLPLEILSSVFCDVKLVYDVNQFSESAHSLH
ALNVDCSFKEMKEDMTNICKLESIFESMNIVCNNSCSGRDLKDMFSSSATNDGKRSGMWISFPTAKIVKSPSFVKSRRSS
SRCQRFTRLDLDIKTQEANSVLSSTNDKMLNFTHTLICYVDMLDVVYQQIQLQEYASHETFKTNNPSLYESLLLLLSKLV
FHTLEGKVSLKPPYSQTLIDAMSELFQLFFLLLSYILPEEESDWPSKPIEDQLKPTKISELGVDSFDRFSISVKLLYGMI
KVLNEPTDPNTTYHLIRCISVLCLKANLLVNISEIEDDVMREFEYRLFFPSIWKYVDLGHTDTTKLLVPVLLRASVHLKL
GLLSLLELLDVSYVQTEAAQHVDGLPWVPQFTTINRIQAILMCIDDVIINLRSSITYIVTYSIILLFSAFDETNTAVSVK
AKMVFETLSVASLQVIYKCMEHEFDESVKDRQILLTTFLRLHLVRPNTKAISFSFFSKRMDILSAEAAYYKKLGQNFPFP
VGACSQKTLLNNDRLSTKVKQVHRNLHSSLPIINRLASRNGTQKSDDTSANELTLFEEQLNYNTVHQLIYAMCRYMIDCK
KEEITSSKFFRVFLHQFQSIFSYSEHMSYFTCTPAVLRSCIGLSTFLLNLPLILDHNMNLGNVILPMVLSLLEHVTSSGS
STKDMELEPRSLNFLLDSCKSSWLLCIQIILYKYEVSESVQRNQLQRLMRVCLNTLESEFHGCTTDCLKIEAYSNEGDAK
IRINTVSPQTTNTRKTVRDLADNEDQTFYSSSPPAYKDLDSYDSFNVNHSLSSAHQTNISDTVMKSFANLNHWNEALASG
LHCNFDSNKTKQSKTNSRFDQGEATNRKVDELSQEKRRRENLSHISVRCIHCKENITESNKDTISICIVNLCQFVRFDAS
LAVPSIPRILAQLVKVAEPLWDENPISTTGSSAFESSAHMAKQSIRCILHQLAENHIFSRLFLVSFQSGDHFIPVLMTCL
RGYSGLHHVDVLRYVLEGLPDDLSELNSTVLSRLLTNLATYLQYLPHDAPNNQWQPVVNSFALFFLKMQSYLQKFEMKSF
DNLLNIMIALLNAHAYLTLKQSLLEPFSKVLTMLIPSSHFSVVTFHELCTTTNKIFNKDRDKLFITRLAIAKLIASLKLS
CSISECNLLLLLQFVLLDSGSSVNPRTMFHFLSMKVLSKSKGPSYAMECMKGHLSDCLDILSDEQFLTKIADKLNNHTNC
CTLDMSCTDSGRSHIKLAIAQIVAGMLCQKTLNSSFPWLFQPPSTMQYGLKEYNDCVTHIKRLSWILLGTLSHLGLQQFP
ERTLWQPVPFETGPNLSNILQVIFAGYLEHNKARYSSNEQEIKISMGALFYSFLFCQLWTVYCEQLSFYLPSQASSGVTG
SVSIGNSYNPINEHATPAILLLEFWSRVTPSILVLLEQDGPISKNGHRHIASLIECLRKYDSSILFKLQPMWTPLLNLQP
LVKKWSADELRAYHNFNSACSSSDDKQKNNSKLNSENILSIVEDIKGRLIHIESDNGLYIV
>HolozoaMetazoaBilatEP00059Cionaintestinalis_P018254_XP_026693908.1_protein_unc-79_homolog_isoform_X3_
MSTREEYFSKKLVYLQDCYSRLQWSSGNAPTVSDISAAIKYFNKALLSIMKEVTENQKDLISVTNTTYSISSYICFNKVN
YTYPCLDYFTFFNTVVSMMGKLPYLHSGHEDMSVMLMEGICLVTMFLEEKARATVPLTVAGLITELCWSTTYILIQEYIV
KTLCNSILPCCLGLMTDNKNLKSCFDTLPAVISVVLDGVQNVSLHFRVIETIMLFKQDVWLDLMSVISYGGGKGKAYAVQ
LLFHYWPFLHSAPTEHTTPSQYSCSMVSCTNLQCKSPPNNNAATLLILDQSLSTKFANSPPPLYLCYACSQTIGHKSEVL
PSLEVMLPTENISFNCENKHCLSNDPTATVILCSSQKKYLNAHNEKAVKHFSYTWNRLENRATRYCDECFCNLRNVLQHL
NLITQVSPICVWETDSTTMQTVINAIESLLIETSGQTSAKYLDDDSASSIKLSKISFRDSNATTTQLPFIEANYVYPCVA
CCENIGGQNDLLGQFGVWLLVLLCPPKENICEKLAMQLISTILCWYGTTSCLKAGEFGSRLESLKPKYLHPWLEKMCELY
SDVVVAILSPNPSQNSRVRGYWDSIQPLWKHYEDTLTLIVCLSSYSIIRLDMWKRLMPLWLAALNDNIPSADLIQLKPVL
TTLLDPQLSPLSFDAKDMFGFIFNRFNQHTLLAYEDSLEWLQVLTETEVFLPLEILSSVFCDVKLVYDVNQFSESAHSLH
ALNVDCSFKEMKEDMTNICKLESIFESMNIVCNNSCSGRDLKDMFSSSATNDGKRSGMWISFPTAKIVKSPSFVKSRRSS
SRCQRFTRLDLDIKTQEANSVLSSTNDKMLNFTHTLICYVDMLDVVYQQIQLQEYASHETFKTNNPSLYESLLLLLSKLV
FHTLEGKVSLKPPYSQTLIDAMSELFQLFFLLLSYILPEEESDWPSKPIEDQLKPTKISELGVDSFDRFSISVKLLYGMI
KVLNEPTDPNTTYHLIRCISVLCLKANLLVNISEIEDDVMREFEYRLFFPSIWKYVDLGHTDTTKLLVPVLLRASVHLKL
GLLSLLELLDVSYVQTEAAQHVDGLPWVPQFTTINRIQAILMCIDDVIINLRSSITYIVTYSIILLFSAFDETNTAVSVK
AKMVFETLSVASLQVIYKCMEHEFDESVKDRQILLTTFLRLHLVRPNTKAISFSFFSKRMDILSAEAAYYKKLGQNFPFP
VGACSQKTLLNNDRLSTKVKQVHRNLHSSLPIINRLASRNGTQKSDDTSANELTLFEEQLNYNTVHQLIYAMCRYMIDCK
KEEITSSKFFRVFLHQFQSIFSYSEHMSYFTCTPAVLRSCIGLSTFLLNLPLILDHNMNLGNVILPMVLSLLEHVTSSGS
STKDMELEPRSLNFLLDSCKSSWLLCIQIILYKYEVSESVQRNQLQRLMRVCLNTLESEFHGCTTDCLKIEAYSNEGDAK
IRINTVSPQTTNTRKTVRDLADNEDQTFYSSSPPAYKDLDSYDSFNVNHSLSSAHQTNISDTVMKSFANLNHWNEALASG
LHCNFDSNKTKQSKTNSRFDQGEATNRKVDELSQEKRRRENLSHISVRCIHCKENITESNKDTISICIVNLCQFVRFDAS
LAVPSIPRILAQLVKVAEPLWDENPISTTGSSAFESSAHMAKQSIRCILHQLAENHIFSRLFLVSFQSGDHFIPVLMTCL
RGYSGLHHVDVLRYVLEGLPDDLSELNSTVLSRLLTNLATYLQYLPHDAPNNQWQPVVNSFALFFLKMQSYLQKFEMKSF
DNLLNIMIALLNAHAYLTLKQSLLEPFSKVLTMLIPSSHFSVVTFHELCTTTNKIFNKDRDKLFITRLAIAKLIASLKLS
CSISECNLLLLLQFVLLDSGSSVNPRTMFHFLSMKVLSKSKGPSYAMECMKGHLSDCLDILSDEQFLTKIADKLNNHTNC
CTLDMSCTDSGRSHIKLAIAQIVAGMLCQKTLNSSFPWLFQPPSTMQYGLKEYNDCVTHIKRLSWILLGTLSHLGLQQFP
ERTLWQPVPFETGPNLSNILQVIFAGYLEHNKARYSSNEQEIKISMGALFYSFLFCQISKNGHRHIASLIECLRKYDSSI
LFKLQPMWTPLLNLQPLVKKWSADELRAYHNFNSACSSSDDKQKNNSKLNSENILSIVEDIKGRLIHIESDNGLYIV
>HolozoaMetazoaBilatEP00059Cionaintestinalis_P018256_XP_026693910.1_protein_unc-79_homolog_isoform_X5_
MSTREEYFSKKLVYLQDCYSRLQWSSGNAPTVSDISAAIKYFNKALLSIMKEVTENQKDLISVTNTTYSISSYICFNKVN
YTYPCLDYFTFFNTVVSMMGKLPYLHSGHEDMSVMLMEGICLVTMFLEEKARATVPLTVAGLITELCWSTTYILIQEYIV
KTLCNSILPCCLGLMTDNKNLKSCFDTLPAVISVVLDGVQNVSLHFRVIETIMLFKQDVWLDLMSVISYGGGKGKAYAVQ
LLFHYWPFLHSAPTEHTTPSQYSCSMVSCTNLQCKSPPNNNAATLLILDQSLSTKFANSPPPLYLCYACSQTIGHKSEVL
PSLEVMLPTENISFNCENKHCLSNDPTATVILCSSQKKYLNAHNEKAVKHFSYTWNRLENRATRYCDECFCNLRNVLQHL
NLITQVSPICVWETDSTTMQTVINAIESLLIETSGQTSAKYLDDDSASSIKLSKISFRDSNATTTQLPFIEANYVYPCVA
CCENIGGQNDLLGQFGVWLLVLLCPPKENICEKLAMQLISTILCWYGTTSCLKAGEFGSRLESLKPKYLHPWLEKMCELY
SDVVVAILSPNPSQNSRVRGYWDSIQPLWKHYEDTLTLIVCLSSYSIIRLDMWKRLMPLWLAALNDNIPSADLIQLKPVL
TTLLDPQLSPLSFDAKDMFGFIFNRFNQHTLLAYEDSLEWLQVLTETEVFLPLEILSSVFCDVKLVYDVNQFSESAHSLH
ALNVDCSFKEMKEDMTNICKLESIFESMNIVCNNSCSGRDLKDMFSSSATNDGKRSGMWISFPTAKIVKSPSFVKSRRSF
NRIQAILMCIDDVIINLRSSITYIVTYSIILLFSAFDETNTAVSVKAKMVFETLSVASLQVIYKCMEHEFDESVKDRQIL
LTTFLRLHLVRPNTKAISFSFFSKRMDILSAEAAYYKKLGQNFPFPVGACSQKTLLNNDRLSTKVKQVHRNLHSSLPIIN
RLASRNGTQKSDDTSANELTLFEEQLNYNTVHQLIYAMCRYMIDCKKEEITSSKFFRVFLHQFQSIFSYSEHMSYFTCTP
AVLRSCIGLSTFLLNLPLILDHNMNLGNVILPMVLSLLEHVTSSGSSTKDMELEPRSLNFLLDSCKSSWLLCIQIILYKY
EVSESVQRNQLQRLMRVCLNTLESEFHGCTTDCLKIEAYSNEGDAKIRINTVSPQTTNTRKTVRDLADNEDQTFYSSSPP
AYKDLDSYDSFNVNHSLSSAHQTNISDTVMKSFANLNHWNEALASGLHCNFDSNKTKQSKTNSRFDQGEATNRKVDELSQ
EKRRRENLSHISVRCIHCKENITESNKDTISICIVNLCQFVRFDASLAVPSIPRILAQLVKVAEPLWDENPISTTGSSAF
ESSAHMAKQSIRCILHQLAENHIFSRLFLVSFQSGDHFIPVLMTCLRGYSGLHHVDVLRYVLEGLPDDLSELNSTVLSRL
LTNLATYLQYLPHDAPNNQWQPVVNSFALFFLKMQSYLQKFEMKSFDNLLNIMIALLNAHAYLTLKQSLLEPFSKVLTML
IPSSHFSVVTFHELCTTTNKIFNKDRDKLFITRLAIAKLIASLKLSCSISECNLLLLLQFVLLDSGSSVNPRTMFHFLSM
KVLSKSKGPSYAMECMKGHLSDCLDILSDEQFLTKIADKLNNHTNCCTLDMSCTDSGRSHIKLAIAQIVAGMLCQKTLNS
SFPWLFQPPSTMQYGLKEYNDCVTHIKRLSWILLGTLSHLGLQQFPERTLWQPVPFETGPNLSNILQVIFAGYLEHNKAR
YSSNEQEIKISMGALFYSFLFCQLWTVYCEQLSFYLPSQASSGVTGSVSIGNSYNPINEHATPAILLLEFWSRVTPSILV
LLEQDGPISKNGHRHIASLIECLRKYDSSILFKLQPMWTPLLNLQPLVKKWSADELRAYHNFNSACSSSDDKQKNNSKLN
SENILSIVEDIKGRLIHIESDNGLYIV
>HolozoaMetazoaBilatEP00067Daniorerio_P025107_XP_005173649.2_protein_unc-79_homolog_
MVEMVCLHVISLMEALQECNSTIFVKLIPMWLPMIQSNLNHLSAGLQLRLQAIQNRVNHQCLQNPGSSSFPLTLRKWLQC
TQFKMAQVEIQSSEAASQFYPM
>HolozoaMetazoaBilatEP00067Daniorerio_P029340_XP_009299247.2_protein_unc-79_homolog_partial_
MSTKAEQFGSKIRYLQEYHNRVLHNIYPVPSGTDIANTLKYFSQTLLSILSRTGRKESQEASNLAVPMTMCLFPVPFPLT
PSLRPQVSSINPTVTRSLLYSVLRDAPADRGGATQQSREVQLSEYPSLDYQGLYATLVTLLDLVPLLQHGQHDLGQAIFY
TTTCLLPFLSDDILSTLPYTMISTLATFPPFLHKDIIEYLSTSFLPMAILGSTRREGGVPAYVNLSACSMLMIAMQYTSN
PVYHCQLLECLMKFKQEVWKDLLYVISYGPSQVKPPAVQMLFHYWPNLKPPGAISEYRGLQYTAWNPIHCQHIECQNSIN
KPAVKMCIDPTLSVALGDKPPPLYICEECSQRIAGDHAEWLVDVLLPQAEISAICQKKNCSSHVRRAVVTCFSAGCCGRH
GNR
>HolozoaMetazoaBilatEP00067Daniorerio_P037287_XP_021323190.1_protein_unc-79_homolog_
MHTLTKLKSHMKACCQPLHEDTFGGNLKVGLAQVAAMEISKGNHRDNKAVIRYLPWLYHPPSAMQQGPKEFIECVSHIRQ
LSWLLLGSLTHTALQQGSSCCMPIPLDAGSHIADHLIVILIGFPEQSKTSVLHMCSLFHAFMFAQLWTVYCEQASTAPSS
QNQNQNQSELCSGALLTGLEFWSRVTPSILQLMAHNRVMVEMVCLHVISLMEALQECNSTIFVKLIPMWLPMIQSNLNVS
VDHSAAPALLHSHMLKHHSTPHAHLQLL
>HolozoaMetazoaBilatEP00074Homosapiens_P025585_NP_001333147.1_protein_unc-79_homolog_isoform_1_
MSTKAEQFASKIRYLQEYHNRVLHNIYPVPSGTDIANTLKYFSQTLLSILSRTGKKENQDASNLTVPMTMCLFPVPFPLT
PSLRPQVSSINPTVTRSLLYSVLRDAPSERGPQSRDAQLSDYPSLDYQGLYVTLVTLLDLVPLLQHGQHDLGQSIFYTTT
CLLPFLNDDILSTLPYTMISTLATFPPFLHKDIIEYLSTSFLPMAILGSSRREGVPAHVNLSASSMLMIAMQYTSNPVYH
CQLLECLMKYKQEVWKDLLYVIAYGPSQVKPPAVQMLFHYWPNLKPPGAISEYRGLQYTAWNPIHCQHIECHNAINKPAV
KMCIDPSLSVALGDKPPPLYLCEECSERIAGDHSEWLIDVLLPQAEISAICQKKNCSSHVRRAVVTCFSAGCCGRHGNRP
VRYCKRCHSNHHSNEVGAAAETHLYQTSPPPINTRECGAEELVCAVEAVISLLKEAEFHAEQREHELNRRRQLGLSSSHH
SLDNADFDNKDDDKHDQRLLSQFGIWFLVSLCTPSENTPTESLARLVAMVFQWFHSTAYMMDDEVGSLVEKLKPQFVTKW
LKTVCDVRFDVMVMCLLPKPMEFARVGGYWDKSCSTVTQLKEGLNRILCLIPYNVINQSVWECIMPEWLEAIRTEVPDNQ
LKEFREVLSKMFDIELCPLPFSMEEMFGFISCRFTGYPSSVQEQALLWLHVLSELDIMVPLQLLISMFSDGVNSVKELAN
QRKSRVSELAGNLASRRVSVASDPGRRVQHNMLSPFHSPFQSPFRSPLRSPFRSPFKNFGHPGGRTIDFDCEDDEMNLNC
FILMFDLLLKQMELQDDGITMGLEHSLSKDIISIINNVFQAPWGGSHTCQKDEKAIECNLCQSSILCYQLACELLERLAP
KEESRLVEPTDSLEDSLLSSRPEFIIGPEGEEEENPASKHGENPGNCTEPVEHAAVKNDTERKFCYQQLPVTLRLIYTIF
QEMAKFEEPDILFNMLNCLKILCLHGECLYIARKDHPQFLAYIQDHMLIASLWRVVKSEFSQLSSLAVPLLLHALSLPHG
ADIFWTIINGNFNSKDWKMRFEAVEKVAVICRFLDIHSVTKNHLLKYSLAHAFCCFLTAVEDVNPAVATRAGLLLDTIKR
PALQGLCLCLDFQFDTVVKDRPTILSKLLLLHFLKQDIPALSWEFFVNRFETLSLEAQLHLDCNKEFPFPTTITAVRTNV
ANLSDAALWKIKRARFARNRQKSVRSLRDSVKGPVESKRALSLPETLTSKIRQQSPENDNTIKDLLPEDAGIDHQTVHQL
ITVLMKFMAKDESSAESDISSAKAFNTVKRHLYVLLGYDQQEGCFMIAPQKMRLSTCFNAFIAGIAQVMDYNINLGKHLL
PLVVQVLKYCSCPQLRHYFQQPPRCSLWSLKPHIRQMWLKALLVILYKYPYRDCDISKILLHLIHITVNTLNAQYHSCKP
HATAGPLYSDNSNISRYSEKEKEEDSVFDESDIHDTPTGPCNKESQTFFARLKRIGGSKMVKYQPVEMNVQRSEIELAEY
RETGALQDSLLHCVREESIPKKKLRSFKQKSLDIGNADSLLFTLDEHRRKSCIDRCDIEKPPTQAAYIAQRPNDPGRSRQ
NSATRPDNSEIPENPAMEGFPDARRPVIPEVRLNCMETFEVKVDSPVKPAPKEDLDLIDLSSDSTSGPEKHSILSTSDSD
SLVFEPLPPLRIVESDEEEETMNQGDDGPSGKNAASSPSVPSHPSVLSLSTAPLVQVSVEDCSKDFSSKDSGNNQSAGNT
DSALITLEDPMDAEGSSKPEELPEFSCGSPLTLKQKRDLLQKSFALPEMSLDDHPDPGTEGEKPGELMPSSGAKTVLLKV
PEDAENPTESEKPDTSAESDTEQNPERKVEEDGAEESEFKIQIVPRQRKQRKIAVSAIQREYLDISFNILDKLGEQKDPD
PSTKGLSTLEMPRESSSAPTLDAGVPETSSHSSISTQYRQMKRGSLGVLTMSQLMKRQLEHQSSAPHNISNWDTEQIQPG
KRQCNVPTCLNPDLEGQPLRMRGATKSSLLSAPSIVSMFVPAPEEFTDEQPTVMTDKCHDCGAILEEYDEETLGLAIVVL
STFIHLSPDLAAPLLLDIMQSVGRLASSTTFSNQAESMMVPGNAAGVAKQFLRCIFHQLAPNGIFPQLFQSTIKDGTFLR
TLASSLMDFNELSSIAALSQLLEGLNNKKNLPAGGAMIRCLENIATFMEALPMDSPSSLWTTISNQFQTFFAKLPCVLPL
KCSLDSSLRIMICLLKIPSTNATRSLLEPFSKLLSFVIQNAVFTLAYLVELCGLCYRAFTKERDKFYLSRSVVLELLQAL
KLKSPLPDTNLLLLVQFICADAGTKLAESTILSKQMIASVPGCGTAAMECVRQYINEVLDFMADMHTLTKLKSHMKTCSQ
PLHEDTFGGHLKVGLAQIAAMDISRGNHRDNKAVIRYLPWLYHPPSAMQQGPKEFIECVSHIRLLSWLLLGSLTHNAVCP
NASSPCLPIPLDAGSHVADHLIVILIGFPEQSKTSVLHMCSLFHAFIFAQLWTVYCEQSAVATNLQNQNEFSFTAILTAL
EFWSRVTPSILQLMAHNKVMVEMVCLHVISLMEALQECNSTIFVKLIPMWLPMIQSNIKHLSAGLQLRLQAIQNHVNHHS
LRTLPGSGQSSAGLAALRKWLQCTQFKMAQVEIQSSEAASQFYPL
>HolozoaMetazoaBilatEP00074Homosapiens_P076644_XP_011535320.1_protein_unc-79_homolog_isoform_X1_
MDSVENSVEEETRETLIIMAPWDLQRGMTRTGSFTTARSKVRSGMWTMLVTPVASKIRYLQEYHNRVLHNIYPVPSGTDI
ANTLKYFSQTLLSILSRTGKKENQDASNLTVPMTMCLFPVPFPLTPSLRPQVSSINPTVTRSLLYSVLRDAPSERGPQSR
DAQLSDYPSLDYQGLYVTLVTLLDLVPLLQHGQHDLGQSIFYTTTCLLPFLNDDILSTLPYTMISTLATFPPFLHKDIIE
YLSTSFLPMAILGSSRREGVPAHVNLSASSMLMIAMQYTSNPVYHCQLLECLMKYKQEVWKDLLYVIAYGPSQVKPPAVQ
MLFHYWPNLKPPGAISEYRGLQYTAWNPIHCQHIECHNAINKPAVKMCIDPSLSVALGDKPPPLYLCEECSERIAGDHSE
WLIDVLLPQAEISAICQKKNCSSHVRRAVVTCFSAGCCGRHGNRPVRYCKRCHSNHHSNEVGAAAETHLYQTSPPPINTR
ECGAEELVCAVEAVISLLKEAEFHAEQREHELNRRRQLGLSSSHHSLDNADFDNKDDDKHDQRLLSQFGIWFLVSLCTPS
ENTPTESLARLVAMVFQWFHSTAYMMDDEVGSLVEKLKPQFVTKWLKTVCDVRFDVMVMCLLPKPMEFARVGGYWDKSCS
TVTQLKEGLNRILCLIPYNVINQSVWECIMPEWLEAIRTEVPDNQLKEFREVLSKMFDIELCPLPFSMEEMFGFISCRFT
GYPSSVQEQALLWLHVLSELDIMVPLQLLISMFSDGVNSVKELANQRKSRVSELAGNLASRRVSVASDPGRRVQHNMLSP
FHSPFQSPFRSPLRSPFRSPFKNFGHPGGRTIDFDCEDDEMNLNCFILMFDLLLKQMELQDDGITMGLEHSLSKDIISII
NNVFQAPWGGSHTCQKDEKAIECNLCQSSILCYQLACELLERLAPKEESRLVEPTDSLEDSLLSSRPEFIIGPEGEEEEN
PASKHGENPGNCTEPVEHAAVKNDTERKFCYQQLPVTLRLIYTIFQEMAKFEEPDILFNMLNCLKILCLHGECLYIARKD
HPQFLAYIQDHMLIASLWRVVKSEFSQLSSLAVPLLLHALSLPHGADIFWTIINGNFNSKDWKMRFEAVEKVAVICRFLD
IHSVTKNHLLKYSLAHAFCCFLTAVEDVNPAVATRAGLLLDTIKRPALQGLCLCLDFQFDTVVKDRPTILSKLLLLHFLK
QDIPALSWEFFVNRFETLSLEAQLHLDCNKEFPFPTTITAVRTNVANLSDAALWKIKRARFARNRQKSVRSLRDSVKGPV
ESKRALSLPETLTSKIPMRLTRHEQSAPALGGTPEQTPGQQSPENDNTIKDLLPEDAGIDHQTVHQLITVLMKFMAKDES
SAESDISSAKAFNTVKRHLYVLLGYDQQEGCFMIAPQKMRLSTCFNAFIAGIAQVMDYNINLGKHLLPLVVQVLKYCSCP
QLRHYFQQPPRCSLWSLKPHIRQMWLKALLVILYKYPYRDCDISKILLHLIHITVNTLNAQYHSCKPHATAGPLYSDNSN
ISRYSEKEKEEDSVFDESDIHDTPTGPCNKESQTFFARLKRIGGSKMVKYQPVEMNVQRSEIELAEYRETGALQDSLLHC
VREESIPKKKLRSFKQKSLDIGNADSLLFTLDEHRRKSCIDRCDIEKPPTQAAYIAQRPNDPGRSRQNSATRPDNSEIPE
NPAMEGFPDARRPVIPEVRLNCMETFEVKVDSPVKPAPKEDLDLIDLSSDSTSGPEKHSILSTSDSDSLVFEPLPPLRIV
ESDEEEETMNQGDDGPSGKNAASSPSVPSHPSVLSLSTAPLVQVSVEDCSKDFSSKDSGNNQSAGNTDSALITLEDPMDA
EGSSKPEELPEFSCGSPLTLKQKRDLLQKSFALPEMSLDDHPDPGTEGEKPGELMPSSGAKTVLLKVPEDAENPTESEKP
DTSAESDTEQNPERKVEEDGAEESEFKIQIVPRQRKQRKIAVSAIQREYLDISFNILDKLGEQKDPDPSTKGLSTLEMPR
ESSSAPTLDAGVPETSSHSSISTQYRQMKRGSLGVLTMSQLMKRQLEHQSSAPHNISNWDTEQIQPGKRQCNVPTCLNPD
LEGQPLRMRGATKSSLLSAPSIVSMFVPAPEEFTDEQPTVMTDKCHDCGAILEEYDEETLGLAIVVLSTFIHLSPDLAAP
LLLDIMQSVGRLASSTTFSNQAESMMVPGNAAGVAKQFLRCIFHQLAPNGIFPQLFQSTIKDGTFLRTLASSLMDFNELS
SIAALSQLLEGLNNKKNLPAGGAMIRCLENIATFMEALPMDSPSSLWTTISNQFQTFFAKLPCVLPLKCSLDSSLRIMIC
LLKIPSTNATRSLLEPFSKLLSFVIQNAVFTLAYLVELCGLCYRAFTKERDKFYLSRSVVLELLQALKLKSPLPDTNLLL
LVQFICADAGTKLAESTILSKQMIASVPGCGTAAMECVRQYINEVLDFMADMHTLTKLKSHMKTCSQPLHEDTFGGHLKV
GLAQIAAMDISRGNHRDNKAVIRYLPWLYHPPSAMQQGPKEFIECVSHIRLLSWLLLGSLTHNAVCPNASSPCLPIPLDA
GSHVADHLIVILIGFPEQSKTSVLHMCSLFHAFIFAQLWTVYCEQSAVATNLQNQNEFSFTAILTALEFWSRVTPSILQL
MAHNKVMVEMVCLHVISLMEALQECNSTIFVKLIPMWLPMIQSNIKHLSAGLQLRLQAIQNHVNHHSLRTLPGSGQSSAG
LAALRKWLQCTQFKMAQVEIQSSEAASQFYPL
>HolozoaMetazoaBilatEP00074Homosapiens_P076645_XP_011535322.1_protein_unc-79_homolog_isoform_X2_
MDSVENSVEEETRETLIIMAPWDLQRGMTRTGSFTTARSKVRSGMWTMLVTPVASKIRYLQEYHNRVLHNIYPVPSGTDI
ANTLKYFSQTLLSILSRTGKKENQDASNLTVPMTMCLFPVPFPLTPSLRPQVSSINPTVTRSLLYSVLRDAPSERGPQSR
DAQLSDYPSLDYQGLYVTLVTLLDLVPLLQHGQHDLGQSIFYTTTCLLPFLNDDILSTLPYTMISTLATFPPFLHKDIIE
YLSTSFLPMAILGSSRREGVPAHVNLSASSMLMIAMQYTSNPVYHCQLLECLMKYKQEVWKDLLYVIAYGPSQVKPPAVQ
MLFHYWPNLKPPGAISEYRGLQYTAWNPIHCQHIECHNAINKPAVKMCIDPSLSVALGDKPPPLYLCEECSERIAGDHSE
WLIDVLLPQAEISAICQKKNCSSHVRRAVVTCFSAGCCGRHGNRPVRYCKRCHSNHHSNEVGAAAETHLYQTSPPPINTR
ECGAEELVCAVEAVISLLKEAEFHAEQREHELNRRRQLGLSSSHHSLDNADFDNKDDDKHDQRLLSQFGIWFLVSLCTPS
ENTPTESLARLVAMVFQWFHSTAYMMDDEVGSLVEKLKPQFVTKWLKTVCDVRFDVMVMCLLPKPMEFARVGGYWDKSCS
TVTQLKEGLNRILCLIPYNVINQSVWECIMPEWLEAIRTEVPDNQLKEFREVLSKMFDIELCPLPFSMEEMFGFISCRFT
GYPSSVQEQALLWLHVLSELDIMVPLQLLISMFSDGVNSVKELANQRKSRVSELAGNLASRRVSVASDPGRRVQHNMLSP
FHSPFQSPFRSPLRSPFRSPFKNFGHPGGRTIDFDCEDDEMNLNCFILMFDLLLKQMELQDDGITMGLEHSLSKDIISII
NNVFQAPWGGSHTCQKDEKAIECNLCQSSILCYQLACELLERLAPKEESRLVEPTDSLEDSLLSSRPEFIIGPEGEEEEN
PASKHGENPGNCTEPVEHAAVKNDTERKFCYQQLPVTLRLIYTIFQEMAKFEEPDILFNMLNCLKILCLHGECLYIARKD
HPQFLAYIQDHMLIASLWRVVKSEFSQLSSLAVPLLLHALSLPHGADIFWTIINGNFNSKDWKMRFEAVEKVAVICRFLD
IHSVTKNHLLKYSLAHAFCCFLTAVEDVNPAVATRAGLLLDTIKRPALQGLCLCLDFQFDTVVKDRPTILSKLLLLHFLK
QDIPALSWEFFVNRFETLSLEAQLHLDCNKEFPFPTTITAVRTNVANLSDAALWKIKRARFARNRQKSVRSLRDSVKGPV
ESKRALSLPETLTSKIRQQSPENDNTIKDLLPEDAGIDHQTVHQLITVLMKFMAKDESSAESDISSAKAFNTVKRHLYVL
LGYDQQEGCFMIAPQKMRLSTCFNAFIAGIAQVMDYNINLGKHLLPLVVQVLKYCSCPQLRHYFQQPPRCSLWSLKPHIR
QMWLKALLVILYKYPYRDCDISKILLHLIHITVNTLNAQYHSCKPHATAGPLYSDNSNISRYSEKEKEEDSVFDESDIHD
TPTGPCNKESQTFFARLKRIGGSKMVKYQPVEMNVQRSEIELAEYRETGALQDSLLHCVREESIPKKKLRSFKQKSLDIG
NADSLLFTLDEHRRKSCIDRCDIEKPPTQAAYIAQRPNDPGRSRQNSATRPDNSEIPENPAMEGFPDARRPVIPEVRLNC
METFEVKVDSPVKPAPKEDLDLIDLSSDSTSGPEKHSILSTSDSDSLVFEPLPPLRIVESDEEEETMNQGDDGPSGKNAA
SSPSVPSHPSVLSLSTAPLVQVSVEDCSKDFSSKDSGNNQSAGNTDSALITLEDPMDAEGSSKPEELPEFSCGSPLTLKQ
KRDLLQKSFALPEMSLDDHPDPGTEGEKPGELMPSSGAKTVLLKVPEDAENPTESEKPDTSAESDTEQNPERKVEEDGAE
ESEFKIQIVPRQRKQRKIAVSAIQREYLDISFNILDKLGEQKDPDPSTKGLSTLEMPRESSSAPTLDAGVPETSSHSSIS
TQYRQMKRGSLGVLTMSQLMKRQLEHQSSAPHNISNWDTEQIQPGKRQCNVPTCLNPDLEGQPLRMRGATKSSLLSAPSI
VSMFVPAPEEFTDEQPTVMTDKCHDCGAILEEYDEETLGLAIVVLSTFIHLSPDLAAPLLLDIMQSVGRLASSTTFSNQA
ESMMVPGNAAGVAKQFLRCIFHQLAPNGIFPQLFQSTIKDGTFLRTLASSLMDFNELSSIAALSQLLEGLNNKKNLPAGG
AMIRCLENIATFMEALPMDSPSSLWTTISNQFQTFFAKLPCVLPLKCSLDSSLRIMICLLKIPSTNATRSLLEPFSKLLS
FVIQNAVFTLAYLVELCGLCYRAFTKERDKFYLSRSVVLELLQALKLKSPLPDTNLLLLVQFICADAGTKLAESTILSKQ
MIASVPGCGTAAMECVRQYINEVLDFMADMHTLTKLKSHMKTCSQPLHEDTFGGHLKVGLAQIAAMDISRGNHRDNKAVI
RYLPWLYHPPSAMQQGPKEFIECVSHIRLLSWLLLGSLTHNAVCPNASSPCLPIPLDAGSHVADHLIVILIGFPEQSKTS
VLHMCSLFHAFIFAQLWTVYCEQSAVATNLQNQNEFSFTAILTALEFWSRVTPSILQLMAHNKVMVEMVCLHVISLMEAL
QECNSTIFVKLIPMWLPMIQSNIKHLSAGLQLRLQAIQNHVNHHSLRTLPGSGQSSAGLAALRKWLQCTQFKMAQVEIQS
SEAASQFYPL
>HolozoaMetazoaBilatEP00074Homosapiens_P076646_XP_011535323.1_protein_unc-79_homolog_isoform_X5_
MSTKAEQFASKIRYLQEYHNRVLHNIYPVPSGTDIANTLKYFSQTLLSILSRTGKKENQDASNLTVPMTMCLFPVPFPLT
PSLRPQVSSINPTVTRSLLYSVLRDAPSERGPQSRDAQLSDYPSLDYQGLYVTLVTLLDLVPLLQHGQHDLGQSIFYTTT
CLLPFLNDDILSTLPYTMISTLATFPPFLHKDIIEYLSTSFLPMAILGSSRREGVPAHVNLSASSMLMIAMQYTSNPVYH
CQLLECLMKYKQEVWKDLLYVIAYGPSQVKPPAVQMLFHYWPNLKPPGAISEYRGLQYTAWNPIHCQHIECHNAINKPAV
KMCIDPSLSVALGDKPPPLYLCEECSERIAGDHSEWLIDVLLPQAEISAICQKKNCSSHVRRAVVTCFSAGCCGRHGNRP
VRYCKRCHSNHHSNEVGAAAETHLYQTSPPPINTRECGAEELVCAVEAVISLLKEAEFHAEQREHELNRRRQLGLSSSHH
SLDNADFDNKDDDKHDQRLLSQFGIWFLVSLCTPSENTPTESLARLVAMVFQWFHSTAYMMDDEVGSLVEKLKPQFVTKW
LKTVCDVRFDVMVMCLLPKPMEFARVGGYWDKSCSTVTQLKEGLNRILCLIPYNVINQSVWECIMPEWLEAIRTEVPDNQ
LKEFREVLSKMFDIELCPLPFSMEEMFGFISCRFTGYPSSVQEQALLWLHVLSELDIMVPLQLLISMFSDGVNSVKELAN
QRKSRVSELAGNLASRRVSVASDPGRRVQHNMLSPFHSPFQSPFRSPLRSPFRSPFKNFGHPGGRTIDFDCEDDEMNLNC
FILMFDLLLKQMELQDDGITMGLEHSLSKDIISIINNVFQAPWGGSHTCQKDEKAIECNLCQSSILCYQLACELLERLAP
KEESRLVEPTDSLEDSLLSSRPEFIIGPEGEEEENPASKHGENPGNCTEPVEHAAVKNDTERKFCYQQLPVTLRLIYTIF
QEMAKFEEPDILFNMLNCLKILCLHGECLYIARKDHPQFLAYIQDHMLIASLWRVVKSEFSQLSSLAVPLLLHALSLPHG
ADIFWTIINGNFNSKDWKMRFEAVEKVAVICRFLDIHSVTKNHLLKYSLAHAFCCFLTAVEDVNPAVATRAGLLLDTIKR
PALQGLCLCLDFQFDTVVKDRPTILSKLLLLHFLKQDIPALSWEFFVNRFETLSLEAQLHLDCNKEFPFPTTITAVRTNV
ANLSDAALWKIKRARFARNRQKSVRSLRDSVKGPVESKRALSLPETLTSKIPMRLTRHEQSAPALGGTPEQTPGQQSPEN
DNTIKDLLPEDAGIDHQTVHQLITVLMKFMAKDESSAESDISSAKAFNTVKRHLYVLLGYDQQEGCFMIAPQKMRLSTCF
NAFIAGIAQVMDYNINLGKHLLPLVVQVLKYCSCPQLRHYFQQPPRCSLWSLKPHIRQMWLKALLVILYKYPYRDCDISK
ILLHLIHITVNTLNAQYHSCKPHATAGPLYSDNSNISRYSEKEKEEDSVFDESDIHDTPTGPCNKESQTFFARLKRIGGS
KMVKYQPVEMNVQRSEIELAEYRETGALQDSLLHCVREESIPKKKLRSFKQKSLDIGNADSLLFTLDEHRRKSCIDRCDI
EKPPTQAAYIAQRPNDPGRSRQNSATRPDNSEIPENPAMEGFPDARRPVIPEVRLNCMETFEVKVDSPVKPAPKEDLDLI
DLSSDSTSGPEKHSILSTSDSDSLVFEPLPPLRIVESDEEEETMNQGDDGPSGKNAASSPSVPSHPSVLSLSTAPLVQVS
VEDCSKDFSSKDSGNNQSAGNTDSALITLEDPMDAEGSSKPEELPEFSCGSPLTLKQKRDLLQKSFALPEMSLDDHPDPG
TEGEKPGELMPSSGAKTVLLKVPEDAENPTESEKPDTSAESDTEQNPERKVEEDGAEESEFKIQIVPRQRKQRKIAVSAI
QREYLDISFNILDKLGEQKDPDPSTKGLSTLEMPRESSSAPTLDAGVPETSSHSSISTQYRQMKRGSLGVLTMSQLMKRQ
LEHQSSAPHNISNWDTEQIQPGKRQCNVPTCLNPDLEGQPLRMRGATKSSLLSAPSIVSMFVPAPEEFTDEQPTVMTDKC
HDCGAILEEYDEETLGLAIVVLSTFIHLSPDLAAPLLLDIMQSVGRLASSTTFSNQAESMMVPGNAAGVAKQFLRCIFHQ
LAPNGIFPQLFQSTIKDGTFLRTLASSLMDFNELSSIAALSQLLEGLNNKKNLPAGGAMIRCLENIATFMEALPMDSPSS
LWTTISNQFQTFFAKLPCVLPLKCSLDSSLRIMICLLKIPSTNATRSLLEPFSKLLSFVIQNAVFTLAYLVELCGLCYRA
FTKERDKFYLSRSVVLELLQALKLKSPLPDTNLLLLVQFICADAGTKLAESTILSKQMIASVPGCGTAAMECVRQYINEV
LDFMADMHTLTKLKSHMKTCSQPLHEDTFGGHLKVGLAQIAAMDISRGNHRDNKAVIRYLPWLYHPPSAMQQGPKEFIEC
VSHIRLLSWLLLGSLTHNAVCPNASSPCLPIPLDAGSHVADHLIVILIGFPEQSKTSVLHMCSLFHAFIFAQLWTVYCEQ
SAVATNLQNQNEFSFTAILTALEFWSRVTPSILQLMAHNKVMVEMVCLHVISLMEALQECNSTIFVKLIPMWLPMIQSNI
KHLSAGLQLRLQAIQNHVNHHSLRTLPGSGQSSAGLAALRKWLQCTQFKMAQVEIQSSEAASQFYPL
>HolozoaMetazoaBilatEP00074Homosapiens_P076647_XP_011535324.1_protein_unc-79_homolog_isoform_X7_
MDSVENSVEEETRETLIIMAPWDLQRGMTRTGSFTTARSKVRSGMWTMLVTPVASKIRYLQEYHNRVLHNIYPVPSGTDI
ANTLKYFSQTLLSILSRTGKKENQDASNLTVPMTMCLFPVPFPLTPSLRPQVSSINPTVTRSLLYSVLRDAPSERGPQSR
DAQLSDYPSLDYQGLYVTLVTLLDLVPLLQHGQHDLGQSIFYTTTCLLPFLNDDILSTLPYTMISTLATFPPFLHKDIIE
YLSTSFLPMAILGSSRREGVPAHVNLSASSMLMIAMQYTSNPVYHCQLLECLMKYKQEVWKDLLYVIAYGPSQVKPPAVQ
MLFHYWPNLKPPGAISEYRGLQYTAWNPIHCQHIECHNAINKPAVKMCIDPSLSVALGDKPPPLYLCEECSERIAGDHSE
WLIDVLLPQAEISAICQKKNCSSHVRRAVVTCFSAGCCGRHGNRPVRYCKRCHSNHHSNEVGAAAETHLYQTSPPPINTR
ECGAEELVCAVEAVISLLKEAEFHAEQREHELNRRRQLGLSSSHHSLDNADFDNKDDDKHDQRLLSQFGIWFLVSLCTPS
ENTPTESLARLVAMVFQWFHSTAYMMDDEVGSLVEKLKPQFVTKWLKTVCDVRFDVMVMCLLPKPMEFARVGGYWDKSCS
TVTQLKEGLNRILCLIPYNVINQSVWECIMPEWLEAIRTEVPDNQLKEFREVLSKMFDIELCPLPFSMEEMFGFISCRFT
GYPSSVQEQALLWLHVLSELDIMVPLQLLISMFSDGVNSVKELANQRKSRVSELAGNLASRRVSVASDPGRRVQHNMLSP
FHSPFQSPFRSPLRSPFRSPFKNFGHPGGRTIDFDCEDDEMNLNCFILMFDLLLKQMELQDDGITMGLEHSLSKDIISII
NNVFQAPWGGSHTCQKDEKAIECNLCQSSILCYQLACELLERLAPKEESRLVEPTDSLEDSLLSSRPEFIIGPEGEEEEN
PASKHGENPGNCTEPVEHAAVKNDTERKFCYQQLPVTLRLIYTIFQEMAKFEEPDILFNMLNCLKILCLHGECLYIARKD
HPQFLAYIQDHMLIASLWRVVKSEFSQLSSLAVPLLLHALSLPHGADIFWTIINGNFNSKDWKMRFEAVEKVAVICRFLD
IHSVTKNHLLKYSLAHAFCCFLTAVEDVNPAVATRAGLLLDTIKRPALQGLCLCLDFQFDTVVKDRPTILSKLLLLHFLK
QDIPALSWEFFVNRFETLSLEAQLHLDCNKEFPFPTTITAVRTNVANLSDAALWKIKRARFARNRQKSVRSLRDSVKGPV
ESKRALSLPETLTSKIPMRLTRHEQSAPALGGTPEQTPGQQSPENDNTIKDLLPEDAGIDHQTVHQLITVLMKFMAKDES
SAESDISSAKAFNTVKRHLYVLLGYDQQEGCFMIAPQKMRLSTCFNAFIAGIAQVMDYNINLGKHLLPLVVQVLKYCSCP
QLRHYFQQPPRCSLWSLKPHIRQMWLKALLVILYKYPYRDCDISKILLHLIHITVNTLNAQYHSCKPHATAGPLYSDNSN
ISRYSEKEKEEDSVFDESDIHDTPTGPCNKESQTFFARLKRIGGSKMVKYQPVEMNVQRNEHRRKSCIDRCDIEKPPTQA
AYIAQRPNDPGRSRQNSATRPDNSEIPENPAMEGFPDARRPVIPEVRLNCMETFEVKVDSPVKPAPKEDLDLIDLSSDST
SGPEKHSILSTSDSDSLVFEPLPPLRIVESDEEEETMNQGDDGPSGKNAASSPSVPSHPSVLSLSTAPLVQVSVEDCSKD
FSSKDSGNNQSAGNTDSALITLEDPMDAEGSSKPEELPEFSCGSPLTLKQKRDLLQKSFALPEMSLDDHPDPGTEGEKPG
ELMPSSGAKTVLLKVPEDAENPTESEKPDTSAESDTEQNPERKVEEDGAEESEFKIQIVPRQRKQRKIAVSAIQREYLDI
SFNILDKLGEQKDPDPSTKGLSTLEMPRESSSAPTLDAGVPETSSHSSISTQYRQMKRGSLGVLTMSQLMKRQLEHQSSA
PHNISNWDTEQIQPGKRQCNVPTCLNPDLEGQPLRMRGATKSSLLSAPSIVSMFVPAPEEFTDEQPTVMTDKCHDCGAIL
EEYDEETLGLAIVVLSTFIHLSPDLAAPLLLDIMQSVGRLASSTTFSNQAESMMVPGNAAGVAKQFLRCIFHQLAPNGIF
PQLFQSTIKDGTFLRTLASSLMDFNELSSIAALSQLLEGLNNKKNLPAGGAMIRCLENIATFMEALPMDSPSSLWTTISN
QFQTFFAKLPCVLPLKCSLDSSLRIMICLLKIPSTNATRSLLEPFSKLLSFVIQNAVFTLAYLVELCGLCYRAFTKERDK
FYLSRSVVLELLQALKLKSPLPDTNLLLLVQFICADAGTKLAESTILSKQMIASVPGCGTAAMECVRQYINEVLDFMADM
HTLTKLKSHMKTCSQPLHEDTFGGHLKVGLAQIAAMDISRGNHRDNKAVIRYLPWLYHPPSAMQQGPKEFIECVSHIRLL
SWLLLGSLTHNAVCPNASSPCLPIPLDAGSHVADHLIVILIGFPEQSKTSVLHMCSLFHAFIFAQLWTVYCEQSAVATNL
QNQNEFSFTAILTALEFWSRVTPSILQLMAHNKVMVEMVCLHVISLMEALQECNSTIFVKLIPMWLPMIQSNIKHLSAGL
QLRLQAIQNHVNHHSLRTLPGSGQSSAGLAALRKWLQCTQFKMAQVEIQSSEAASQFYPL
>HolozoaMetazoaBilatEP00074Homosapiens_P076648_XP_011535325.1_protein_unc-79_homolog_isoform_X8_
MDSVENSVEEETRETLIIMAPWDLQRGMTRTGSFTTARSKVRSGMWTMLVTPVASKIRYLQEYHNRVLHNIYPVPSGTDI
ANTLKYFSQTLLSVLRDAPSERGPQSRDAQLSDYPSLDYQGLYVTLVTLLDLVPLLQHGQHDLGQSIFYTTTCLLPFLND
DILSTLPYTMISTLATFPPFLHKDIIEYLSTSFLPMAILGSSRREGVPAHVNLSASSMLMIAMQYTSNPVYHCQLLECLM
KYKQEVWKDLLYVIAYGPSQVKPPAVQMLFHYWPNLKPPGAISEYRGLQYTAWNPIHCQHIECHNAINKPAVKMCIDPSL
SVALGDKPPPLYLCEECSERIAGDHSEWLIDVLLPQAEISAICQKKNCSSHVRRAVVTCFSAGCCGRHGNRPVRYCKRCH
SNHHSNEVGAAAETHLYQTSPPPINTRECGAEELVCAVEAVISLLKEAEFHAEQREHELNRRRQLGLSSSHHSLDNADFD
NKDDDKHDQRLLSQFGIWFLVSLCTPSENTPTESLARLVAMVFQWFHSTAYMMDDEVGSLVEKLKPQFVTKWLKTVCDVR
FDVMVMCLLPKPMEFARVGGYWDKSCSTVTQLKEGLNRILCLIPYNVINQSVWECIMPEWLEAIRTEVPDNQLKEFREVL
SKMFDIELCPLPFSMEEMFGFISCRFTGYPSSVQEQALLWLHVLSELDIMVPLQLLISMFSDGVNSVKELANQRKSRVSE
LAGNLASRRVSVASDPGRRVQHNMLSPFHSPFQSPFRSPLRSPFRSPFKNFGHPGGRTIDFDCEDDEMNLNCFILMFDLL
LKQMELQDDGITMGLEHSLSKDIISIINNVFQAPWGGSHTCQKDEKAIECNLCQSSILCYQLACELLERLAPKEESRLVE
PTDSLEDSLLSSRPEFIIGPEGEEEENPASKHGENPGNCTEPVEHAAVKNDTERKFCYQQLPVTLRLIYTIFQEMAKFEE
PDILFNMLNCLKILCLHGECLYIARKDHPQFLAYIQDHMLIASLWRVVKSEFSQLSSLAVPLLLHALSLPHGADIFWTII
NGNFNSKDWKMRFEAVEKVAVICRFLDIHSVTKNHLLKYSLAHAFCCFLTAVEDVNPAVATRAGLLLDTIKRPALQGLCL
CLDFQFDTVVKDRPTILSKLLLLHFLKQDIPALSWEFFVNRFETLSLEAQLHLDCNKEFPFPTTITAVRTNVANLSDAAL
WKIKRARFARNRQKSVRSLRDSVKGPVESKRALSLPETLTSKIPMRLTRHEQSAPALGGTPEQTPGQQSPENDNTIKDLL
PEDAGIDHQTVHQLITVLMKFMAKDESSAESDISSAKAFNTVKRHLYVLLGYDQQEGCFMIAPQKMRLSTCFNAFIAGIA
QVMDYNINLGKHLLPLVVQVLKYCSCPQLRHYFQQPPRCSLWSLKPHIRQMWLKALLVILYKYPYRDCDISKILLHLIHI
TVNTLNAQYHSCKPHATAGPLYSDNSNISRYSEKEKEEDSVFDESDIHDTPTGPCNKESQTFFARLKRIGGSKMVKYQPV
EMNVQRSEIELAEYRETGALQDSLLHCVREESIPKKKLRSFKQKSLDIGNADSLLFTLDEHRRKSCIDRCDIEKPPTQAA
YIAQRPNDPGRSRQNSATRPDNSEIPENPAMEGFPDARRPVIPEVRLNCMETFEVKVDSPVKPAPKEDLDLIDLSSDSTS
GPEKHSILSTSDSDSLVFEPLPPLRIVESDEEEETMNQGDDGPSGKNAASSPSVPSHPSVLSLSTAPLVQVSVEDCSKDF
SSKDSGNNQSAGNTDSALITLEDPMDAEGSSKPEELPEFSCGSPLTLKQKRDLLQKSFALPEMSLDDHPDPGTEGEKPGE
LMPSSGAKTVLLKVPEDAENPTESEKPDTSAESDTEQNPERKVEEDGAEESEFKIQIVPRQRKQRKIAVSAIQREYLDIS
FNILDKLGEQKDPDPSTKGLSTLEMPRESSSAPTLDAGVPETSSHSSISTQYRQMKRGSLGVLTMSQLMKRQLEHQSSAP
HNISNWDTEQIQPGKRQCNVPTCLNPDLEGQPLRMRGATKSSLLSAPSIVSMFVPAPEEFTDEQPTVMTDKCHDCGAILE
EYDEETLGLAIVVLSTFIHLSPDLAAPLLLDIMQSVGRLASSTTFSNQAESMMVPGNAAGVAKQFLRCIFHQLAPNGIFP
QLFQSTIKDGTFLRTLASSLMDFNELSSIAALSQLLEGLNNKKNLPAGGAMIRCLENIATFMEALPMDSPSSLWTTISNQ
FQTFFAKLPCVLPLKCSLDSSLRIMICLLKIPSTNATRSLLEPFSKLLSFVIQNAVFTLAYLVELCGLCYRAFTKERDKF
YLSRSVVLELLQALKLKSPLPDTNLLLLVQFICADAGTKLAESTILSKQMIASVPGCGTAAMECVRQYINEVLDFMADMH
TLTKLKSHMKTCSQPLHEDTFGGHLKVGLAQIAAMDISRGNHRDNKAVIRYLPWLYHPPSAMQQGPKEFIECVSHIRLLS
WLLLGSLTHNAVCPNASSPCLPIPLDAGSHVADHLIVILIGFPEQSKTSVLHMCSLFHAFIFAQLWTVYCEQSAVATNLQ
NQNEFSFTAILTALEFWSRVTPSILQLMAHNKVMVEMVCLHVISLMEALQECNSTIFVKLIPMWLPMIQSNIKHLSAGLQ
LRLQAIQNHVNHHSLRTLPGSGQSSAGLAALRKWLQCTQFKMAQVEIQSSEAASQFYPL
>HolozoaMetazoaBilatEP00074Homosapiens_P076649_XP_011535326.1_protein_unc-79_homolog_isoform_X13_
MDSVENSVEEETRETLIIMAPWDLQRGMTRTGSFTTARSKVRSGMWTMLVTPVASKIRYLQEYHNRVLHNIYPVPSGTDI
ANTLKYFSQTLLSILSRTGKKENQDASNLTVPMTMCLFPVPFPLTPSLRPQVSSINPTVTRSLLYSVLRDAPSERGPQSR
DAQLSDYPSLDYQGLYVTLVTLLDLVPLLQHGQHDLGQSIFYTTTCLLPFLNDDILSTLPYTMISTLATFPPFLHKDIIE
YLSTSFLPMAILGSSRREGVPAHVNLSASSMLMIAMQYTSNPVYHCQLLECLMKYKQEVWKDLLYVIAYGPSQVKPPAVQ
MLFHYWPNLKPPGAISEYRGLQYTAWNPIHCQHIECHNAINKPAVKMCIDPSLSVALGDKPPPLYLCEECSERIAGDHSE
WLIDVLLPQAEISAICQKKNCSSHVRRAVVTCFSAGCCGRHGNRPVRYCKRCHSNHHSNEVGAAAETHLYQTSPPPINTR
ECGAEELVCAVEAVISLLKEAEFHAEQREHELNRRRQLGLSSSHHSLDNADFDNKDDDKHDQRLLSQFGIWFLVSLCTPS
ENTPTESLARLVAMVFQWFHSTAYMMDDEVGSLVEKLKPQFVTKWLKTVCDVRFDVMVMCLLPKPMEFARVGGYWDKSCS
TVTQLKEGLNRILCLIPYNVINQSVWECIMPEWLEAIRTEVPDNQLKEFREVLSKMFDIELCPLPFSMEEMFGFISCRFT
GYPSSVQEQALLWLHVLSELDIMVPLQLLISMFSDGVNSVKELANQRKSRVSELAGNLASRRMELQDDGITMGLEHSLSK
DIISIINNVFQAPWGGSHTCQKDEKAIECNLCQSSILCYQLACELLERLAPKEESRLVEPTDSLEDSLLSSRPEFIIGPE
GEEEENPASKHGENPGNCTEPVEHAAVKNDTERKFCYQQLPVTLRLIYTIFQEMAKFEEPDILFNMLNCLKILCLHGECL
YIARKDHPQFLAYIQDHMLIASLWRVVKSEFSQLSSLAVPLLLHALSLPHGADIFWTIINGNFNSKDWKMRFEAVEKVAV
ICRFLDIHSVTKNHLLKYSLAHAFCCFLTAVEDVNPAVATRAGLLLDTIKRPALQGLCLCLDFQFDTVVKDRPTILSKLL
LLHFLKQDIPALSWEFFVNRFETLSLEAQLHLDCNKEFPFPTTITAVRTNVANLSDAALWKIKRARFARNRQKSVRSLRD
SVKGPVESKRALSLPETLTSKIPMRLTRHEQSAPALGGTPEQTPGQQSPENDNTIKDLLPEDAGIDHQTVHQLITVLMKF
MAKDESSAESDISSAKAFNTVKRHLYVLLGYDQQEGCFMIAPQKMRLSTCFNAFIAGIAQVMDYNINLGKHLLPLVVQVL
KYCSCPQLRHYFQQPPRCSLWSLKPHIRQMWLKALLVILYKYPYRDCDISKILLHLIHITVNTLNAQYHSCKPHATAGPL
YSDNSNISRYSEKEKEEDSVFDESDIHDTPTGPCNKESQTFFARLKRIGGSKMVKYQPVEMNVQRSEIELAEYRETGALQ
DSLLHCVREESIPKKKLRSFKQKSLDIGNADSLLFTLDEHRRKSCIDRCDIEKPPTQAAYIAQRPNDPGRSRQNSATRPD
NSEIPENPAMEGFPDARRPVIPEVRLNCMETFEVKVDSPVKPAPKEDLDLIDLSSDSTSGPEKHSILSTSDSDSLVFEPL
PPLRIVESDEEEETMNQGDDGPSGKNAASSPSVPSHPSVLSLSTAPLVQVSVEDCSKDFSSKDSGNNQSAGNTDSALITL
EDPMDAEGSSKPEELPEFSCGSPLTLKQKRDLLQKSFALPEMSLDDHPDPGTEGEKPGELMPSSGAKTVLLKVPEDAENP
TESEKPDTSAESDTEQNPERKVEEDGAEESEFKIQIVPRQRKQRKIAVSAIQREYLDISFNILDKLGEQKDPDPSTKGLS
TLEMPRESSSAPTLDAGVPETSSHSSISTQYRQMKRGSLGVLTMSQLMKRQLEHQSSAPHNISNWDTEQIQPGKRQCNVP
TCLNPDLEGQPLRMRGATKSSLLSAPSIVSMFVPAPEEFTDEQPTVMTDKCHDCGAILEEYDEETLGLAIVVLSTFIHLS
PDLAAPLLLDIMQSVGRLASSTTFSNQAESMMVPGNAAGVAKQFLRCIFHQLAPNGIFPQLFQSTIKDGTFLRTLASSLM
DFNELSSIAALSQLLEGLNNKKNLPAGGAMIRCLENIATFMEALPMDSPSSLWTTISNQFQTFFAKLPCVLPLKCSLDSS
LRIMICLLKIPSTNATRSLLEPFSKLLSFVIQNAVFTLAYLVELCGLCYRAFTKERDKFYLSRSVVLELLQALKLKSPLP
DTNLLLLVQFICADAGTKLAESTILSKQMIASVPGCGTAAMECVRQYINEVLDFMADMHTLTKLKSHMKTCSQPLHEDTF
GGHLKVGLAQIAAMDISRGNHRDNKAVIRYLPWLYHPPSAMQQGPKEFIECVSHIRLLSWLLLGSLTHNAVCPNASSPCL
PIPLDAGSHVADHLIVILIGFPEQSKTSVLHMCSLFHAFIFAQLWTVYCEQSAVATNLQNQNEFSFTAILTALEFWSRVT
PSILQLMAHNKVMVEMVCLHVISLMEALQECNSTIFVKLIPMWLPMIQSNIKHLSAGLQLRLQAIQNHVNHHSLRTLPGS
GQSSAGLAALRKWLQCTQFKMAQVEIQSSEAASQFYPL
>HolozoaMetazoaBilatEP00074Homosapiens_P076650_XP_011535327.1_protein_unc-79_homolog_isoform_X14_
MDSVENSVEEETRETLIIMAPWDLQRGMTRTGSFTTARSKVRSGMWTMLVTPVASKIRYLQEYHNRVLHNIYPVPSGTDI
ANTLKYFSQTLLSILSRTGKKENQDASNLTVPMTMCLFPVPFPLTPSLRPQVSSINPTVTRSLLYSVLRDAPSERGPQSR
DAQLSDYPSLDYQGLYVTLVTLLDLVPLLQHGQHDLGQSIFYTTTCLLPFLNDDILSTLPYTMISTLATFPPFLHKDIIE
YLSTSFLPMAILGSSRREGVPAHVNLSASSMLMIAMQYTSNPVYHCQLLECLMKYKQEVWKDLLYVIAYGPSQVKPPAVQ
MLFHYWPNLKPPGAISEYRGLQYTAWNPIHCQHIECHNAINKPAVKMCIDPSLSVALGDKPPPLYLCEECSERIAGDHSE
WLIDVLLPQAEISAICQKKNCSSHVRRAVVTCFSAGCCGRHGNRPVRYCKRCHSNHHSNEVGAAAETHLYQTSPPPINTR
ECGAEELVCAVEAVISLLKEAEFHAEQREHELNRRRQLGLSSSHHSLDNADFDNKDDDKHDQRLLSQFGIWFLVSLCTPS
ENTPTESLARLVAMVFQWFHSTAYMMDDEVGSLVEKLKPQFVTKWLKTVCDVRFDVMVMCLLPKPMEFARVGGYWDKSCS
TVTQLKEGLNRILCLIPYNVINQSVWECIMPEWLEAIRTEVPDNQLKEFREVLSKMFDIELCPLPFSMEEMFGFISCRFT
GYPSSVQEQALLWLHVLSELDIMVPLQLLISMFSDGVNSVKELANQRKSRVSELAGNLASRRVSVASDPGRRVQHNMLSP
FHSPFQSPFRSPLRSPFRSPFKNFGHPGGRTIDFDCEDDEMNLNCFILMFDLLLKQMELQDDGITMGLEHSLSKDIISII
NNVFQAPWGGSHTCQKDEKAIECNLCQSSILCYQLACELLERLAPKEESRLVEPTDSLEDSLLSSRPEFIIGPEGEEEEN
PASKHGENPGNCTEPVEHAAVKNDTERKFCYQQLPVTLRLIYTIFQEMAKFEEPDILFNMLNCLKILCLHGECLYIARKD
HPQFLAYIQDHMLIASLWRVVKSEFSQLSSLAVPLLLHALSLPHGADIFWTIINGNFNSKDWKMRFEAVEKVAVICRFLD
IHSVTKNHLLKYSLAHAFCCFLTAVEDVNPAVATRAGLLLDTIKRPALQGLCLCLDFQFDTVVKDRPTILSKLLLLHFLK
QDIPALSWEFFVNRFETLSLEAQLHLDCNKEFPFPTTITAVRTNVANLSDAALWKIKRARFARNRQKSVRSLRDSVKGPV
ESKRALSLPETLTSKIPMRLTRHEQSAPALGGTPEQTPGQQSPENDNTIKDLLPEDAGIDHQTVHQLITVLMKFMAKDES
SAESDISSAKAFNTVKRHLYVLLGYDQQEGCFMIAPQKMRLSTCFNAFIAGIAQVMDYNINLGKHLLPLVVQVLKYCSCP
QLRHYFQQPPRCSLWSLKPHIRQMWLKALLVILYKYPYRDCDISKILLHLIHITVNTLNAQYHSCKPHATAGPLYSDNSN
ISRYSEKEKEEDSVFDESDIHDTPTGPCNKESQTFFARLKRIGGSKMVKYQPVEMNVQRSEIELAEYRETGALQDSLLHC
VREESIPKKKLRSFKQKSLDIGNADSLLFTLDEHRRKSCIDRCDIEKPPTQAAYIAQRPNDPGRSRQNSATRPDNSEIPE
NPAMEGFPDARRPVIPEVRLNCMETFEVKVDSPVKPAPKEDLDLIDLSSDSTSGPEKHSILSTSDSDSLVFEPLPPLRIV
ESDEEEETMNQGDDGPSGKNAASSPSVPSHPSVLSLSTAPLVQVSVEDCSKDFSSKDSGNNQSAGNTDSALITLEDPMDA
EGSSKPEELPEFSCGSPLTLKQKRDLLQKSFALPEMSLDDHPDPGTEGEKPGELMPSSGAKTVLLKVPEDAENPTESEKP
DTSAESDTEQNPERKVEEDGAEESEFKIQIVPRQRKQRKIAVSAIQREYLDISFNILDKLGEQKDPDPSTKGLSTLEMPR
ESSSAPTLDAGVPETSSHSSISTQYRQMKRGSLGVLTMSQLMKRQLEHQSSAPHNISNWDTEQIQPGKRQCNVPTCLNPD
LEGQPLRMRGATKSSLLSAPSIVSMFVPAPEEFTDEQPTVMTDKCHDCGAILEEYDEETLGLAIVVLSTFIHLSPDLAAP
LLLDIMQSVGRLASSTTFSNQAESMMVPGNAAGVAKQFLRCIFHQLAPNGIFPQLFQSTIKDGTFLRTLASSLMDFNELS
SIAALSQLLEGLNNKKNLPAGGAMIRCLENIATFMEALPMDSPSSLWTTISNQFQTFFAKLPCVLPLKCSLDSSLRIMIC
LLKIPSTNATRSLLEPFSKLLSFVIQNAVFTLAYLVELCGLCYRAFTKERDKFYLSRSVVLELLQALKLKSPLPDTNLLL
LVQFICADAGTKLAESTILSKQMIASVPGCGTAAMECVRQYINEVLDFMADMHTLTKLKSHMKTCSQPLHEDTFGGHLKV
GLAQIAAMDISRGNHRDNKAVIRYLPWLYHPPSAMQQGPKEFIECVSHIRLLSWLLLGSLTHNAVCPNASSPCLPIPLDA
GSHVADHLIVILIGFPEQSKTSVLHMCSLFHAFIFAQLWTVYCEQSAVATNLQNQNEFSFTAILTALEFWSRVTPSILQL
MAHNKVISVVRLYKWIGDMLPYKLDVLLA
>HolozoaMetazoaBilatEP00074Homosapiens_P076654_XP_011535331.1_protein_unc-79_homolog_isoform_X24_
MFFCHKNCSSHVRRAVVTCFSAGCCGRHGNRPVRYCKRCHSNHHSNEVGAAAETHLYQTSPPPINTRECGAEELVCAVEA
VISLLKEAEFHAEQREHELNRRRQLGLSSSHHSLDNADFDNKDDDKHDQRLLSQFGIWFLVSLCTPSENTPTESLARLVA
MVFQWFHSTAYMMDDEVGSLVEKLKPQFVTKWLKTVCDVRFDVMVMCLLPKPMEFARVGGYWDKSCSTVTQLKEGLNRIL
CLIPYNVINQSVWECIMPEWLEAIRTEVPDNQLKEFREVLSKMFDIELCPLPFSMEEMFGFISCRFTGYPSSVQEQALLW
LHVLSELDIMVPLQLLISMFSDGVNSVKELANQRKSRVSELAGNLASRRVSVASDPGRRVQHNMLSPFHSPFQSPFRSPL
RSPFRSPFKNFGHPGGRTIDFDCEDDEMNLNCFILMFDLLLKQMELQDDGITMGLEHSLSKDIISIINNVFQAPWGGSHT
CQKDEKAIECNLCQSSILCYQLACELLERLAPKEESRLVEPTDSLEDSLLSSRPEFIIGPEGEEEENPASKHGENPGNCT
EPVEHAAVKNDTERKFCYQQLPVTLRLIYTIFQEMAKFEEPDILFNMLNCLKILCLHGECLYIARKDHPQFLAYIQDHML
IASLWRVVKSEFSQLSSLAVPLLLHALSLPHGADIFWTIINGNFNSKDWKMRFEAVEKVAVICRFLDIHSVTKNHLLKYS
LAHAFCCFLTAVEDVNPAVATRAGLLLDTIKRPALQGLCLCLDFQFDTVVKDRPTILSKLLLLHFLKQDIPALSWEFFVN
RFETLSLEAQLHLDCNKEFPFPTTITAVRTNVANLSDAALWKIKRARFARNRQKSVRSLRDSVKGPVESKRALSLPETLT
SKIPMRLTRHEQSAPALGGTPEQTPGQQSPENDNTIKDLLPEDAGIDHQTVHQLITVLMKFMAKDESSAESDISSAKAFN
TVKRHLYVLLGYDQQEGCFMIAPQKMRLSTCFNAFIAGIAQVMDYNINLGKHLLPLVVQVLKYCSCPQLRHYFQQPPRCS
LWSLKPHIRQMWLKALLVILYKYPYRDCDISKILLHLIHITVNTLNAQYHSCKPHATAGPLYSDNSNISRYSEKEKEEDS
VFDESDIHDTPTGPCNKESQTFFARLKRIGGSKMVKYQPVEMNVQRSEIELAEYRETGALQDSLLHCVREESIPKKKLRS
FKQKSLDIGNADSLLFTLDEHRRKSCIDRCDIEKPPTQAAYIAQRPNDPGRSRQNSATRPDNSEIPENPAMEGFPDARRP
VIPEVRLNCMETFEVKVDSPVKPAPKEDLDLIDLSSDSTSGPEKHSILSTSDSDSLVFEPLPPLRIVESDEEEETMNQGD
DGPSGKNAASSPSVPSHPSVLSLSTAPLVQVSVEDCSKDFSSKDSGNNQSAGNTDSALITLEDPMDAEGSSKPEELPEFS
CGSPLTLKQKRDLLQKSFALPEMSLDDHPDPGTEGEKPGELMPSSGAKTVLLKVPEDAENPTESEKPDTSAESDTEQNPE
RKVEEDGAEESEFKIQIVPRQRKQRKIAVSAIQREYLDISFNILDKLGEQKDPDPSTKGLSTLEMPRESSSAPTLDAGVP
ETSSHSSISTQYRQMKRGSLGVLTMSQLMKRQLEHQSSAPHNISNWDTEQIQPGKRQCNVPTCLNPDLEGQPLRMRGATK
SSLLSAPSIVSMFVPAPEEFTDEQPTVMTDKCHDCGAILEEYDEETLGLAIVVLSTFIHLSPDLAAPLLLDIMQSVGRLA
SSTTFSNQAESMMVPGNAAGVAKQFLRCIFHQLAPNGIFPQLFQSTIKDGTFLRTLASSLMDFNELSSIAALSQLLEGLN
NKKNLPAGGAMIRCLENIATFMEALPMDSPSSLWTTISNQFQTFFAKLPCVLPLKCSLDSSLRIMICLLKIPSTNATRSL
LEPFSKLLSFVIQNAVFTLAYLVELCGLCYRAFTKERDKFYLSRSVVLELLQALKLKSPLPDTNLLLLVQFICADAGTKL
AESTILSKQMIASVPGCGTAAMECVRQYINEVLDFMADMHTLTKLKSHMKTCSQPLHEDTFGGHLKVGLAQIAAMDISRG
NHRDNKAVIRYLPWLYHPPSAMQQGPKEFIECVSHIRLLSWLLLGSLTHNAVCPNASSPCLPIPLDAGSHVADHLIVILI
GFPEQSKTSVLHMCSLFHAFIFAQLWTVYCEQSAVATNLQNQNEFSFTAILTALEFWSRVTPSILQLMAHNKVMVEMVCL
HVISLMEALQECNSTIFVKLIPMWLPMIQSNIKHLSAGLQLRLQAIQNHVNHHSLRTLPGSGQSSAGLAALRKWLQCTQF
KMAQVEIQSSEAASQFYPL
>HolozoaMetazoaBilatEP00074Homosapiens_P098063_XP_016876995.1_protein_unc-79_homolog_isoform_X3_
MDSVENSVEEETRETLIIMAPWDLQRGMTRTGSFTTARSKVRSGMWTMLVTPVASKIRYLQEYHNRVLHNIYPVPSGTDI
ANTLKYFSQTLLSILSRTGKKENQDASNLTVPMTMCLFPVPFPLTPSLRPQVSSINPTVTRSLLYSVLRDAPSERGPQSR
DAQLSDYPSLDYQGLYVTLVTLLDLVPLLQHGQHDLGQSIFYTTTCLLPFLNDDILSTLPYTMISTLATFPPFLHKDIIE
YLSTSFLPMAILGSSRREGVPAHVNLSASSMLMIAMQYTSNPVYHCQLLECLMKYKQEVWKDLLYVIAYGPSQVKPPAVQ
MLFHYWPNLKPPGAISEYRGLQYTAWNPIHCQHIECHNAINKPAVKMCIDPSLSVALGDKPPPLYLCEECSERIAGDHSE
WLIDVLLPQAEISAICQKKNCSSHVRRAVVTCFSAGCCGRHGNRPVRYCKRCHSNHHSNEVGAAAETHLYQTSPPPINTR
ECGAEELVCAVEAVISLLKEAEFHAEQREHELNRRRQLGLSSSHHSLDNADFDNKDDDKHDQRLLSQFGIWFLVSLCTPS
ENTPTESLARLVAMVFQWFHSTAYMMDDEVGSLVEKLKPQFVTKWLKTVCDVRFDVMVMCLLPKPMEFARVGGYWDKSCS
TVTQLKEGLNRILCLIPYNVINQSVWECIMPEWLEAIRTEVPDNQLKEFREVLSKMFDIELCPLPFSMEEMFGFISCRFT
GYPSSVQEQALLWLHVLSELDIMVPLQLLISMFSDGVNSVKELANQRKSRVSELAGNLASRRVSVASDPGRRVQHNMLSP
FHSPFQSPFRSPLRSPFRSPFKNFGHPGGRTIDFDCEDDEMNLNCFILMFDLLLKQMELQDDGITMGLEHSLSKDIISII
NNVFQAPWGGSHTCQKDEKAIECNLCQSSILCYQLACELLERLAPKEESRLVEPTDSLEDSLLSSRPEFIIGPEGEEEEN
PASKHGENPGNCTEPVEHAAVKNDTERKFCYQQLPVTLRLIYTIFQEMAKFEEPDILFNMLNCLKILCLHGECLYIARKD
HPQFLAYIQDHMLIASLWRVVKSEFSQLSSLAVPLLLHALSLPHGADIFWTIINGNFNSKDWKMRFEAVEKVAVICRFLD
IHSVTKNHLLKYSLAHAFCCFLTAVEDVNPAVATRAGLLLDTIKRPALQGLCLCLDFQFDTVVKDRPTILSKLLLLHFLK
QDIPALSWEFFVNRFETLSLEAQLHLDCNKEFPFPTTITAVRTNVANLSDAALWKIKRARFARNRQKSVRSLRDSVKGPV
ESKRALSLPETLTSKIPMRLTRHEQSAPALGGTPEQTPGQQSPENDNTIKDLLPEDAGIDHQTVHQLITVLMKFMAKDES
SAESDISSAKAFNTVKRHLYVLLGYDQQEGCFMIAPQKMRLSTCFNAFIAGIAQPPRCSLWSLKPHIRQMWLKALLVILY
KYPYRDCDISKILLHLIHITVNTLNAQYHSCKPHATAGPLYSDNSNISRYSEKEKEEDSVFDESDIHDTPTGPCNKESQT
FFARLKRIGGSKMVKYQPVEMNVQRSEIELAEYRETGALQDSLLHCVREESIPKKKLRSFKQKSLDIGNADSLLFTLDEH
RRKSCIDRCDIEKPPTQAAYIAQRPNDPGRSRQNSATRPDNSEIPENPAMEGFPDARRPVIPEVRLNCMETFEVKVDSPV
KPAPKEDLDLIDLSSDSTSGPEKHSILSTSDSDSLVFEPLPPLRIVESDEEEETMNQGDDGPSGKNAASSPSVPSHPSVL
SLSTAPLVQVSVEDCSKDFSSKDSGNNQSAGNTDSALITLEDPMDAEGSSKPEELPEFSCGSPLTLKQKRDLLQKSFALP
EMSLDDHPDPGTEGEKPGELMPSSGAKTVLLKVPEDAENPTESEKPDTSAESDTEQNPERKVEEDGAEESEFKIQIVPRQ
RKQRKIAVSAIQREYLDISFNILDKLGEQKDPDPSTKGLSTLEMPRESSSAPTLDAGVPETSSHSSISTQYRQMKRGSLG
VLTMSQLMKRQLEHQSSAPHNISNWDTEQIQPGKRQCNVPTCLNPDLEGQPLRMRGATKSSLLSAPSIVSMFVPAPEEFT
DEQPTVMTDKCHDCGAILEEYDEETLGLAIVVLSTFIHLSPDLAAPLLLDIMQSVGRLASSTTFSNQAESMMVPGNAAGV
AKQFLRCIFHQLAPNGIFPQLFQSTIKDGTFLRTLASSLMDFNELSSIAALSQLLEGLNNKKNLPAGGAMIRCLENIATF
MEALPMDSPSSLWTTISNQFQTFFAKLPCVLPLKCSLDSSLRIMICLLKIPSTNATRSLLEPFSKLLSFVIQNAVFTLAY
LVELCGLCYRAFTKERDKFYLSRSVVLELLQALKLKSPLPDTNLLLLVQFICADAGTKLAESTILSKQMIASVPGCGTAA
MECVRQYINEVLDFMADMHTLTKLKSHMKTCSQPLHEDTFGGHLKVGLAQIAAMDISRGNHRDNKAVIRYLPWLYHPPSA
MQQGPKEFIECVSHIRLLSWLLLGSLTHNAVCPNASSPCLPIPLDAGSHVADHLIVILIGFPEQSKTSVLHMCSLFHAFI
FAQLWTVYCEQSAVATNLQNQNEFSFTAILTALEFWSRVTPSILQLMAHNKVMVEMVCLHVISLMEALQECNSTIFVKLI
PMWLPMIQSNIKHLSAGLQLRLQAIQNHVNHHSLRTLPGSGQSSAGLAALRKWLQCTQFKMAQVEIQSSEAASQFYPL
>HolozoaMetazoaBilatEP00074Homosapiens_P098064_XP_016876996.1_protein_unc-79_homolog_isoform_X4_
MDSVENSVEEETRETLIIMAPWDLQRGMTRTGSFTTARSKVRSGMWTMLVTPVASKIRYLQEYHNRVLHNIYPVPSGTDI
ANTLKYFSQTLLSILSRTGKKENQDASNLTVPMTMCLFPVPFPLTPSLRPQVSSINPTVTRSLLYSVLRDAPSERGPQSR
DAQLSDYPSLDYQGLYVTLVTLLDLVPLLQHGQHDLGQSIFYTTTCLLPFLNDDILSTLPYTMISTLATFPPFLHKDIIE
YLSTSFLPMAILGSSRREGVPAHVNLSASSMLMIAMQYTSNPVYHCQLLECLMKYKQEVWKDLLYVIAYGPSQVKPPAVQ
MLFHYWPNLKPPGAISEYRGLQYTAWNPIHCQHIECHNAINKPAVKMCIDPSLSVALGDKPPPLYLCEECSERIAGDHSE
WLIDVLLPQAEISAICQKKNCSSHVRRAVVTCFSAGCCGRHGNRPVRYCKRCHSNHHSNEVGAAAETHLYQTSPPPINTR
ECGAEELVCAVEAVISLLKEAEFHAEQREHELNRRRQLGLSSSHHSLDNADFDNKDDDKHDQRLLSQFGIWFLVSLCTPS
ENTPTESLARLVAMVFQWFHSTAYMMDDEVGSLVEKLKPQFVTKWLKTVCDVRFDVMVMCLLPKPMEFARVGGYWDKSCS
TVTQLKEGLNRILCLIPYNVINQSVWECIMPEWLEAIRTEVPDNQLKEFREVLSKMFDIELCPLPFSMEEMFGFISCRFT
GYPSSVQEQALLWLHVLSELDIMVPLQLLISMFSDGVNSVKELANQRKSRVSELAGNLASRRVSVASDPGRRVQHNMLSP
FHSPFQSPFRSPLRSPFRSPFKNFGHPGGRTIDFDCEDDEMNLNCFILMFDLLLKQMELQDDGITMGLEHSLSKDIISII
NNVFQAPWGGSHTCQKDEKAIECNLCQSSILCYQLACELLERLAPKEESRLVEPTDSLEDSLLSSRPEFIIGPEGEEEEN
PASKHGENPGNCTEPVEHAAVKNDTERKFCYQQLPVTLRLIYTIFQEMAKFEEPDILFNMLNCLKILCLHGECLYIARKD
HPQFLAYIQDHMLIASLWRVVKSEFSQLSSLAVPLLLHALSLPHGADIFWTIINGNFNSKDWKMRFEAVEKVAVICRFLD
IHSVTKNHLLKYSLAHAFCCFLTAVEDVNPAVATRAGLLLDTIKRPALQGLCLCLDFQFDTVVKDRPTILSKLLLLHFLK
QDIPALSWEFFVNRFETLSLEAQLHLDCNKEFPFPTTITAVRTNVANLSDAALWKIKRARFARNRQKSVRSLRDSVKGPV
ESKRALSLPETLTSKIPMRLTRHEQSAPALGGTPEQTPGQQSPENDNTIKDLLPEDAGIDHQTVHQLITVLMKFMAKDES
SAESDISSAKAFNTVKRHLYVLLGYDQQEGCFMIAPQKMRLSTCFNAFIAGIAQVMDYNINLGKHLLPLVVQVLKYCSCP
QLRHYFQQPPRCSLWSLKPHIRQMWLKALLVILYKYPYRDCDISKILLHLIHITVNTLNAQYHSCKPHATAGPLYSDNSN
ISRYSEKEKEEDSVFDESDIHDTPTGPCNKESQTFFARLKRIGGSKMVKYQPVEMNVQRSEIELAEYRETGALQDSLLHC
VREESIPKKKLRSFKQKSLDIGNADSLLFTLDEHRRKSCIDRCDIEKPPTQAAYIAQRPNDPGRSRQNSATRPDNSEIPE
NPAMEGFPDARRPVIPEVRLNCMETFEVKVDSPVKPAPKEDLDLIDLSSDSTSGPEKHSILSTSDSDSLVFEPLPPLRIV
ESDEEEETMNQGDDGPSGKNAASSPSVPSHPSVLSLSTAPLVQVSVEDCSKDFSSKDSGNNQSAGNTDSALITLEDPMDA
EGSSKPEELPEFSCGSPLTLKQKRDLLQKSFALPEMSLDDHPDPGTEGEKPGELMPSSGAKTVLLKVPEDAENPTESEKP
DTSAESDTEQNPERKVEEDGAEESEFKIQIVPRQRKQRKIAVSAIQREYLDISFNILDKLGEQKDPDPSTKGLSTLEMPR
ESSSAPTLDAGVPETSSHSSISKQIQPGKRQCNVPTCLNPDLEGQPLRMRGATKSSLLSAPSIVSMFVPAPEEFTDEQPT
VMTDKCHDCGAILEEYDEETLGLAIVVLSTFIHLSPDLAAPLLLDIMQSVGRLASSTTFSNQAESMMVPGNAAGVAKQFL
RCIFHQLAPNGIFPQLFQSTIKDGTFLRTLASSLMDFNELSSIAALSQLLEGLNNKKNLPAGGAMIRCLENIATFMEALP
MDSPSSLWTTISNQFQTFFAKLPCVLPLKCSLDSSLRIMICLLKIPSTNATRSLLEPFSKLLSFVIQNAVFTLAYLVELC
GLCYRAFTKERDKFYLSRSVVLELLQALKLKSPLPDTNLLLLVQFICADAGTKLAESTILSKQMIASVPGCGTAAMECVR
QYINEVLDFMADMHTLTKLKSHMKTCSQPLHEDTFGGHLKVGLAQIAAMDISRGNHRDNKAVIRYLPWLYHPPSAMQQGP
KEFIECVSHIRLLSWLLLGSLTHNAVCPNASSPCLPIPLDAGSHVADHLIVILIGFPEQSKTSVLHMCSLFHAFIFAQLW
TVYCEQSAVATNLQNQNEFSFTAILTALEFWSRVTPSILQLMAHNKVMVEMVCLHVISLMEALQECNSTIFVKLIPMWLP
MIQSNIKHLSAGLQLRLQAIQNHVNHHSLRTLPGSGQSSAGLAALRKWLQCTQFKMAQVEIQSSEAASQFYPL
>HolozoaMetazoaBilatEP00074Homosapiens_P098065_XP_016876997.1_protein_unc-79_homolog_isoform_X6_
MDSVENSVEEETRETLIIMAPWDLQRGMTRTGSFTTARSKVRSGMWTMLVTPVASKIRYLQEYHNRVLHNIYPVPSGTDI
ANTLKYFSQTLLSILSRTGKKENQDASNLTVPMTMCLFPVPFPLTPSLRPQVSSINPTVTRSLLYSVLRDAPSERGPQSR
DAQLSDYPSLDYQGLYVTLVTLLDLVPLLQHGQHDLGQSIFYTTTCLLPFLNDDILSTLPYTMISTLATFPPFLHKDIIE
YLSTSFLPMAILGSSRREGVPAHVNLSASSMLMIAMQYTSNPVYHCQLLECLMKYKQEVWKDLLYVIAYGPSQVKPPAVQ
MLFHYWPNLKPPGAISEYRGLQYTAWNPIHCQHIECHNAINKPAVKMCIDPSLSVALGDKPPPLYLCEECSERIAGDHSE
WLIDVLLPQAEISAICQKKNCSSHVRRAVVTCFSAGCCGRHGNRPVRYCKRCHSNHHSNEVGAAAETHLYQTSPPPINTR
ECGAEELVCAVEAVISLLKEAEFHAEQREHELNRRRQLGLSSSHHSLDNADFDNKDDDKHDQRLLSQFGIWFLVSLCTPS
ENTPTESLARLVAMVFQWFHSTAYMMDDEVGSLVEKLKPQFVTKWLKTVCDVRFDVMVMCLLPKPMEFARVGGYWDKSCS
TVTQLKEGLNRILCLIPYNVINQSVWECIMPEWLEAIRTEVPDNQLKEFREVLSKMFDIELCPLPFSMEEMFGFISCRFT
GYPSSVQEQALLWLHVLSELDIMVPLQLLISMFSDGVNSVKELANQRKSRVSELAGNLASRRVSVASDPGRRVQHNMLSP
FHSPFQSPFRSPLRSPFRSPFKNFGHPGGRTIDFDCEDDEMNLNCFILMFDLLLKQMELQDDGITMGLEHSLSKDIISII
NNVFQAPWGGSHTCQKDEKAIECNLCQSSILCYQLACELLERLAPKEESRLVEPTDSLEDSLLSSRPEFIIGPEGEEEEN
PASKHGENPGNCTEPVEHAAVKNDTERKFCYQQLPVTLRLIYTIFQEMAKFEEPDILFNMLNCLKILCLHGECLYIARKD
HPQFLAYIQDHMLIASLWRVVKSEFSQLSSLAVPLLLHALSLPHGADIFWTIINGNFNSKDWKMRFEAVEKVAVICRFLD
IHSVTKNHLLKYSLAHAFCCFLTAVEDVNPAVATRAGLLLDTIKRPALQGLCLCLDFQFDTVVKDRPTILSKLLLLHFLK
QDIPALSWEFFVNRFETLSLEAQLHLDCNKEFPFPTTITAVRTNVANLSDAALWKIKRARFARNRQKSVRSLRDSVKGPV
ESKRALSLPETLTSKIPMRLTRHEQSAPALGGTPEQTPGQQSPENDNTIKDLLPEDAGIDHQTVHQLITVLMKFMAKDES
SAESDISSAKAFNTVKRHLYVLLGYDQQEGCFMIAPQKMRLSTCFNAFIAGIAQVMDYNINLGKHLLPLVVQVLKYCSCP
QLRHYFQQPPRCSLWSLKPHIRQMWLKALLVILYKYPYRDCDISKILLHLIHITVNTLNAQYHSCKPHATAGPLYSDNSN
ISRYSEKEKGEIELAEYRETGALQDSLLHCVREESIPKKKLRSFKQKSLDIGNADSLLFTLDEHRRKSCIDRCDIEKPPT
QAAYIAQRPNDPGRSRQNSATRPDNSEIPENPAMEGFPDARRPVIPEVRLNCMETFEVKVDSPVKPAPKEDLDLIDLSSD
STSGPEKHSILSTSDSDSLVFEPLPPLRIVESDEEEETMNQGDDGPSGKNAASSPSVPSHPSVLSLSTAPLVQVSVEDCS
KDFSSKDSGNNQSAGNTDSALITLEDPMDAEGSSKPEELPEFSCGSPLTLKQKRDLLQKSFALPEMSLDDHPDPGTEGEK
PGELMPSSGAKTVLLKVPEDAENPTESEKPDTSAESDTEQNPERKVEEDGAEESEFKIQIVPRQRKQRKIAVSAIQREYL
DISFNILDKLGEQKDPDPSTKGLSTLEMPRESSSAPTLDAGVPETSSHSSISTQYRQMKRGSLGVLTMSQLMKRQLEHQS
SAPHNISNWDTEQIQPGKRQCNVPTCLNPDLEGQPLRMRGATKSSLLSAPSIVSMFVPAPEEFTDEQPTVMTDKCHDCGA
ILEEYDEETLGLAIVVLSTFIHLSPDLAAPLLLDIMQSVGRLASSTTFSNQAESMMVPGNAAGVAKQFLRCIFHQLAPNG
IFPQLFQSTIKDGTFLRTLASSLMDFNELSSIAALSQLLEGLNNKKNLPAGGAMIRCLENIATFMEALPMDSPSSLWTTI
SNQFQTFFAKLPCVLPLKCSLDSSLRIMICLLKIPSTNATRSLLEPFSKLLSFVIQNAVFTLAYLVELCGLCYRAFTKER
DKFYLSRSVVLELLQALKLKSPLPDTNLLLLVQFICADAGTKLAESTILSKQMIASVPGCGTAAMECVRQYINEVLDFMA
DMHTLTKLKSHMKTCSQPLHEDTFGGHLKVGLAQIAAMDISRGNHRDNKAVIRYLPWLYHPPSAMQQGPKEFIECVSHIR
LLSWLLLGSLTHNAVCPNASSPCLPIPLDAGSHVADHLIVILIGFPEQSKTSVLHMCSLFHAFIFAQLWTVYCEQSAVAT
NLQNQNEFSFTAILTALEFWSRVTPSILQLMAHNKVMVEMVCLHVISLMEALQECNSTIFVKLIPMWLPMIQSNIKHLSA
GLQLRLQAIQNHVNHHSLRTLPGSGQSSAGLAALRKWLQCTQFKMAQVEIQSSEAASQFYPL
>HolozoaMetazoaBilatEP00074Homosapiens_P098066_XP_016876998.1_protein_unc-79_homolog_isoform_X9_
MDSVENSVEEETRETLIIMAPWDLQRGMTRTGSFTTARSKVRSGMWTMLVTPVASKIRYLQEYHNRVLHNIYPVPSGTDI
ANTLKYFSQTLLSILSRTGKKENQDASNLTVPMTMCLFPVPFPLTPSLRPQVSSINPTVTRSLLYSVLRDAPSERGPQSR
DAQLSDYPSLDYQGLYVTLVTLLDLVPLLQHGQHDLGQSIFYTTTCLLPFLNDDILSTLPYTMISTLATFPPFLHKDIIE
YLSTSFLPMAILGSSRREGVPAHVNLSASSMLMIAMQYTSNPVYHCQLLECLMKYKQEVWKDLLYVIAYGPSQVKPPAVQ
MLFHYWPNLKPPGAISEYRGLQYTAWNPIHCQHIECHNAINKPAVKNCSSHVRRAVVTCFSAGCCGRHGNRPVRYCKRCH
SNHHSNEVGAAAETHLYQTSPPPINTRECGAEELVCAVEAVISLLKEAEFHAEQREHELNRRRQLGLSSSHHSLDNADFD
NKDDDKHDQRLLSQFGIWFLVSLCTPSENTPTESLARLVAMVFQWFHSTAYMMDDEVGSLVEKLKPQFVTKWLKTVCDVR
FDVMVMCLLPKPMEFARVGGYWDKSCSTVTQLKEGLNRILCLIPYNVINQSVWECIMPEWLEAIRTEVPDNQLKEFREVL
SKMFDIELCPLPFSMEEMFGFISCRFTGYPSSVQEQALLWLHVLSELDIMVPLQLLISMFSDGVNSVKELANQRKSRVSE
LAGNLASRRVSVASDPGRRVQHNMLSPFHSPFQSPFRSPLRSPFRSPFKNFGHPGGRTIDFDCEDDEMNLNCFILMFDLL
LKQMELQDDGITMGLEHSLSKDIISIINNVFQAPWGGSHTCQKDEKAIECNLCQSSILCYQLACELLERLAPKEESRLVE
PTDSLEDSLLSSRPEFIIGPEGEEEENPASKHGENPGNCTEPVEHAAVKNDTERKFCYQQLPVTLRLIYTIFQEMAKFEE
PDILFNMLNCLKILCLHGECLYIARKDHPQFLAYIQDHMLIASLWRVVKSEFSQLSSLAVPLLLHALSLPHGADIFWTII
NGNFNSKDWKMRFEAVEKVAVICRFLDIHSVTKNHLLKYSLAHAFCCFLTAVEDVNPAVATRAGLLLDTIKRPALQGLCL
CLDFQFDTVVKDRPTILSKLLLLHFLKQDIPALSWEFFVNRFETLSLEAQLHLDCNKEFPFPTTITAVRTNVANLSDAAL
WKIKRARFARNRQKSVRSLRDSVKGPVESKRALSLPETLTSKIPMRLTRHEQSAPALGGTPEQTPGQQSPENDNTIKDLL
PEDAGIDHQTVHQLITVLMKFMAKDESSAESDISSAKAFNTVKRHLYVLLGYDQQEGCFMIAPQKMRLSTCFNAFIAGIA
QVMDYNINLGKHLLPLVVQVLKYCSCPQLRHYFQQPPRCSLWSLKPHIRQMWLKALLVILYKYPYRDCDISKILLHLIHI
TVNTLNAQYHSCKPHATAGPLYSDNSNISRYSEKEKEEDSVFDESDIHDTPTGPCNKESQTFFARLKRIGGSKMVKYQPV
EMNVQRSEIELAEYRETGALQDSLLHCVREESIPKKKLRSFKQKSLDIGNADSLLFTLDEHRRKSCIDRCDIEKPPTQAA
YIAQRPNDPGRSRQNSATRPDNSEIPENPAMEGFPDARRPVIPEVRLNCMETFEVKVDSPVKPAPKEDLDLIDLSSDSTS
GPEKHSILSTSDSDSLVFEPLPPLRIVESDEEEETMNQGDDGPSGKNAASSPSVPSHPSVLSLSTAPLVQVSVEDCSKDF
SSKDSGNNQSAGNTDSALITLEDPMDAEGSSKPEELPEFSCGSPLTLKQKRDLLQKSFALPEMSLDDHPDPGTEGEKPGE
LMPSSGAKTVLLKVPEDAENPTESEKPDTSAESDTEQNPERKVEEDGAEESEFKIQIVPRQRKQRKIAVSAIQREYLDIS
FNILDKLGEQKDPDPSTKGLSTLEMPRESSSAPTLDAGVPETSSHSSISTQYRQMKRGSLGVLTMSQLMKRQLEHQSSAP
HNISNWDTEQIQPGKRQCNVPTCLNPDLEGQPLRMRGATKSSLLSAPSIVSMFVPAPEEFTDEQPTVMTDKCHDCGAILE
EYDEETLGLAIVVLSTFIHLSPDLAAPLLLDIMQSVGRLASSTTFSNQAESMMVPGNAAGVAKQFLRCIFHQLAPNGIFP
QLFQSTIKDGTFLRTLASSLMDFNELSSIAALSQLLEGLNNKKNLPAGGAMIRCLENIATFMEALPMDSPSSLWTTISNQ
FQTFFAKLPCVLPLKCSLDSSLRIMICLLKIPSTNATRSLLEPFSKLLSFVIQNAVFTLAYLVELCGLCYRAFTKERDKF
YLSRSVVLELLQALKLKSPLPDTNLLLLVQFICADAGTKLAESTILSKQMIASVPGCGTAAMECVRQYINEVLDFMADMH
TLTKLKSHMKTCSQPLHEDTFGGHLKVGLAQIAAMDISRGNHRDNKAVIRYLPWLYHPPSAMQQGPKEFIECVSHIRLLS
WLLLGSLTHNAVCPNASSPCLPIPLDAGSHVADHLIVILIGFPEQSKTSVLHMCSLFHAFIFAQLWTVYCEQSAVATNLQ
NQNEFSFTAILTALEFWSRVTPSILQLMAHNKVMVEMVCLHVISLMEALQECNSTIFVKLIPMWLPMIQSNIKHLSAGLQ
LRLQAIQNHVNHHSLRTLPGSGQSSAGLAALRKWLQCTQFKMAQVEIQSSEAASQFYPL
>HolozoaMetazoaBilatEP00074Homosapiens_P098067_XP_016876999.1_protein_unc-79_homolog_isoform_X11_
MDSVENSVEEETRETLIIMAPWDLQRGMTRTGSFTTARSKVRSGMWTMLVTPVASKIRYLQEYHNRVLHNIYPVPSGTDI
ANTLKYFSQTLLSILSRTGKKENQDASNLTVPMTMCLFPVPFPLTPSLRPQVSSINPTVTRSLLYSVLRDAPSERGPQSR
DAQLSDYPSLDYQGLYVTLVTLLDLVPLLQHGQHDLGQSIFYTTTCLLPFLNDDILSTLPYTMISTLATFPPFLHKDIIE
YLSTSFLPMAILGSSRREGVPAHVNLSASSMLMIAMQYTSNPVYHCQLLECLMKYKQEVWKDLLYVIAYGPSQVKPPAVQ
MLFHYWPNLKPPGAISEYRGLQYTAWNPIHCQHIECHNAINKPAVKMCIDPSLSVALGDKPPPLYLCEECSERIAGDHSE
WLIDVLLPQAEISAICQKKNCSSHVRRAVVTCFSAGCCGRHGNRPVRYCKRCHSNHHSNEVGAAAETHLYQTSPPPINTR
ECGAEELVCAVEAVISLLKEAEFHAEQREHELNRRRQLGLSSSHHSLDNADFDNKDDDKHDQRLLSQFGIWFLVSLCTPS
ENTPTESLARLVAMVFQWFHSTAYMMDDEVGSLVEKLKPQFVTKWLKTVCDVRFDVMVMCLLPKPMEFARVGGYWDKSCS
TVTQLKEGLNRILCLIPYNVINQSVWECIMPEWLEAIRTEVPDNQLKEFREVLSKMFDIELCPLPFSMEEMFGFISCRFT
GYPSSVQEQALLWLHVLSELDIMVPLQLLISMFSDGVNSVKELANQRKSRVSELAGNLASRRVSVASDPGRRVQHNMLSP
FHSPFQSPFRSPLRSPFRSPFKNFGHPGGRTIDFDCEDDEMNLNCFILMFDLLLKQMELQDDGITMGLEHSLSKDIISII
NNVFQAPWGGSHTCQKDEKAIECNLCQSSILCYQLACELLERLAPKEESRLVEPTDSLEDSLLSSRPEFIIGPEGEEEEN
PASKHGENPGNCTEPVEHAAVKNDTERKFCYQQLPVTLRLIYTIFQEMAKFEEPDILFNMLNCLKILCLHGECLYIARKD
HPQFLAYIQDHMLIASLWRVVKSEFSQLSSLAVPLLLHALSLPHGADIFWTIINGNFNSKDWKMRFEAVEKVAVICRFLD
IHSVTKNHLLKYSLAHAFCCFLTAVEDVNPAVATRAGLLLDTIKRPALQGLCLCLDFQFDTVVKDRPTILSKLLLLHFLK
QDIPALSWEFFVNRFETLSLEAQLHLDCNKEFPFPTTITAVRTNVANLSDAALWKIKRARFARNRQKSVRSLRDSVKGPV
ESKRALSLPETLTSKIRQQSPENDNTIKDLLPEDAGIDHQTVHQLITVLMKFMAKDESSAESDISSAKAFNTVKRHLYVL
LGYDQQEGCFMIAPQKMRLSTCFNAFIAGIAQVMDYNINLGKHLLPLVVQVLKYCSCPQLRHYFQQPPRCSLWSLKPHIR
QMWLKALLVILYKYPYRDCDISKILLHLIHITVNTLNAQYHSCKPHATAGPLYSDNSNISRYSEKEKEEDSVFDESDIHD
TPTGPCNKESQTFFARLKRIGGSKMVKYQPVEMNVQRSEIELAEYRETGALQDSLLHCVREESIPKKKLRSFKQKSLDIG
NADSLLFTLDEHRRKSCIDRCDIEKPPTQAAYIAQRPNDPGRSRQNSATRPDNSEIPENPAMEGFPDARRPVIPEVRLNC
METFEVKVDSPVKPAPKEDLDLIDLSSDSTSGPEKHSILSTSDSDSLVFEPLPPLRIVESDEEEETMNQGDDGPSGKNAA
SSPSVPSHPSVLSLSTAPLVQVSVEDCSKDFSSKDSGNNQSAGNTDSALITLEDPMDAEGSSKPEELPEFSCGSPLTLKQ
KRDLLQKSFALPEMSLDDHPDPGTEGEKPGELMPSSGAKTVLLKVPEDAENPTESEKPDTSAESDTEQNPERKVEEDGAE
ESEFKIQIVPRQRKQRKIAVSAIQREYLDISFNILDKLGEQKDPDPSTKGLSTLEMPRESSSAPTLDAGVPETSSHSSIS
KQIQPGKRQCNVPTCLNPDLEGQPLRMRGATKSSLLSAPSIVSMFVPAPEEFTDEQPTVMTDKCHDCGAILEEYDEETLG
LAIVVLSTFIHLSPDLAAPLLLDIMQSVGRLASSTTFSNQAESMMVPGNAAGVAKQFLRCIFHQLAPNGIFPQLFQSTIK
DGTFLRTLASSLMDFNELSSIAALSQLLEGLNNKKNLPAGGAMIRCLENIATFMEALPMDSPSSLWTTISNQFQTFFAKL
PCVLPLKCSLDSSLRIMICLLKIPSTNATRSLLEPFSKLLSFVIQNAVFTLAYLVELCGLCYRAFTKERDKFYLSRSVVL
ELLQALKLKSPLPDTNLLLLVQFICADAGTKLAESTILSKQMIASVPGCGTAAMECVRQYINEVLDFMADMHTLTKLKSH
MKTCSQPLHEDTFGGHLKVGLAQIAAMDISRGNHRDNKAVIRYLPWLYHPPSAMQQGPKEFIECVSHIRLLSWLLLGSLT
HNAVCPNASSPCLPIPLDAGSHVADHLIVILIGFPEQSKTSVLHMCSLFHAFIFAQLWTVYCEQSAVATNLQNQNEFSFT
AILTALEFWSRVTPSILQLMAHNKVMVEMVCLHVISLMEALQECNSTIFVKLIPMWLPMIQSNIKHLSAGLQLRLQAIQN
HVNHHSLRTLPGSGQSSAGLAALRKWLQCTQFKMAQVEIQSSEAASQFYPL
>HolozoaMetazoaBilatEP00074Homosapiens_P098068_XP_016877002.1_protein_unc-79_homolog_isoform_X12_
MDSVENSVEEETRETLIIMAPWDLQRGMTRTGSFTTARSKVRSGMWTMLVTPVASKIRYLQEYHNRVLHNIYPVPSGTDI
ANTLKYFSQTLLSILSRTGKKENQDASNLTVPMTMCLFPVPFPLTPSLRPQVSSINPTVTRSLLYSVLRDAPSERGPQSR
DAQLSDYPSLDYQGLYVTLVTLLDLVPLLQHGQHDLGQSIFYTTTCLLPFLNDDILSTLPYTMISTLATFPPFLHKDIIE
YLSTSFLPMAILGSSRREGVPAHVNLSASSMLMIAMQYTSNPVYHCQLLECLMKYKQEVWKDLLYVIAYGPSQVKPPAVQ
MLFHYWPNLKPPGAISEYRGLQYTAWNPIHCQHIECHNAINKPAVKMCIDPSLSVALGDKPPPLYLCEECSERIAGDHSE
WLIDVLLPQAEISAICQKKNCSSHVRRAVVTCFSAGCCGRHGNRPVRYCKRCHSNHHSNEVGAAAETHLYQTSPPPINTR
ECGAEELVCAVEAVISLLKEAEFHAEQREHELNRRRQLGLSSSHHSLDNADFDNKDDDKHDQRLLSQFGIWFLVSLCTPS
ENTPTESLARLVAMVFQWFHSTAYMMDDEVGSLVEKLKPQFVTKWLKTVCDVRFDVMVMCLLPKPMEFARVGGYWDKSCS
TVTQLKEGLNRILCLIPYNVINQSVWECIMPEWLEAIRTEVPDNQLKEFREVLSKMFDIELCPLPFSMEEMFGFISCRFT
GYPSSVQEQALLWLHVLSELDIMVPLQLLISMFSDGVNSVKELANQRKSRVSELAGNLASRRVSVASDPGRRVQHNMLSP
FHSPFQSPFRSPLRSPFRSPFKNFGHPGGRTIDFDCEDDEMNLNCFILMFDLLLKQMELQDDGITMGLEHSLSKDIISII
NNVFQAPWGGSHTCQKDEKAIECNLCQSSILCYQLACELLERLAPKEESRLVEPTDSLEDSLLSSRPEFIIGPEGEEEEN
PASKHGENPGNCTEPVEHAAVKNDTERKFCYQQLPVTLRLIYTIFQEMAKFEEPDILFNMLNCLKILCLHGECLYIARKD
HPQFLAYIQDHMLIASLWRVVKSEFSQLSSLAVPLLLHALSLPHGADIFWTIINGNFNSKDWKMRFEAVEKVAVICRFLD
IHSVTKNHLLKYSLAHAFCCFLTAVEDVNPAVATRAGLLLDTIKRPALQGLCLCLDFQFDTVVKDRPTILSKLLLLHFLK
QDIPALSWEFFVNRFETLSLEAQLHLDCNKEFPFPTTITAVRTNVANLSDAALWKIKRARFARNRQKSVRSLRDSVKGPV
ESKRALSLPETLTSKIRQQSPENDNTIKDLLPEDAGIDHQTVHQLITVLMKFMAKDESSAESDISSAKAFNTVKRHLYVL
LGYDQQEGCFMIAPQKMRLSTCFNAFIAGIAQVMDYNINLGKHLLPLVVQVLKYCSCPQLRHYFQQPPRCSLWSLKPHIR
QMWLKALLVILYKYPYRDCDISKILLHLIHITVNTLNAQYHSCKPHATAGPLYSDNSNISRYSEKEKGEIELAEYRETGA
LQDSLLHCVREESIPKKKLRSFKQKSLDIGNADSLLFTLDEHRRKSCIDRCDIEKPPTQAAYIAQRPNDPGRSRQNSATR
PDNSEIPENPAMEGFPDARRPVIPEVRLNCMETFEVKVDSPVKPAPKEDLDLIDLSSDSTSGPEKHSILSTSDSDSLVFE
PLPPLRIVESDEEEETMNQGDDGPSGKNAASSPSVPSHPSVLSLSTAPLVQVSVEDCSKDFSSKDSGNNQSAGNTDSALI
TLEDPMDAEGSSKPEELPEFSCGSPLTLKQKRDLLQKSFALPEMSLDDHPDPGTEGEKPGELMPSSGAKTVLLKVPEDAE
NPTESEKPDTSAESDTEQNPERKVEEDGAEESEFKIQIVPRQRKQRKIAVSAIQREYLDISFNILDKLGEQKDPDPSTKG
LSTLEMPRESSSAPTLDAGVPETSSHSSISTQYRQMKRGSLGVLTMSQLMKRQLEHQSSAPHNISNWDTEQIQPGKRQCN
VPTCLNPDLEGQPLRMRGATKSSLLSAPSIVSMFVPAPEEFTDEQPTVMTDKCHDCGAILEEYDEETLGLAIVVLSTFIH
LSPDLAAPLLLDIMQSVGRLASSTTFSNQAESMMVPGNAAGVAKQFLRCIFHQLAPNGIFPQLFQSTIKDGTFLRTLASS
LMDFNELSSIAALSQLLEGLNNKKNLPAGGAMIRCLENIATFMEALPMDSPSSLWTTISNQFQTFFAKLPCVLPLKCSLD
SSLRIMICLLKIPSTNATRSLLEPFSKLLSFVIQNAVFTLAYLVELCGLCYRAFTKERDKFYLSRSVVLELLQALKLKSP
LPDTNLLLLVQFICADAGTKLAESTILSKQMIASVPGCGTAAMECVRQYINEVLDFMADMHTLTKLKSHMKTCSQPLHED
TFGGHLKVGLAQIAAMDISRGNHRDNKAVIRYLPWLYHPPSAMQQGPKEFIECVSHIRLLSWLLLGSLTHNAVCPNASSP
CLPIPLDAGSHVADHLIVILIGFPEQSKTSVLHMCSLFHAFIFAQLWTVYCEQSAVATNLQNQNEFSFTAILTALEFWSR
VTPSILQLMAHNKVMVEMVCLHVISLMEALQECNSTIFVKLIPMWLPMIQSNIKHLSAGLQLRLQAIQNHVNHHSLRTLP
GSGQSSAGLAALRKWLQCTQFKMAQVEIQSSEAASQFYPL
>HolozoaMetazoaBilatEP00074Homosapiens_P098069_XP_016877003.1_protein_unc-79_homolog_isoform_X15_
MDSVENSVEEETRETLIIMAPWDLQRGMTRTGSFTTARSKVRSGMWTMLVTPVASKIRYLQEYHNRVLHNIYPVPSGTDI
ANTLKYFSQTLLSILSRTGKKENQDASNLTVPMTMCLFPVPFPLTPSLRPQVSSINPTVTRSLLYSVLRDAPSERGPQSR
DAQLSDYPSLDYQGLYVTLVTLLDLVPLLQHGQHDLGQSIFYTTTCLLPFLNDDILSTLPYTMISTLATFPPFLHKDIIE
YLSTSFLPMAILGSSRREGVPAHVNLSASSMLMIAMQYTSNPVYHCQLLECLMKYKQEVWKDLLYVIAYGPSQVKPPAVQ
MLFHYWPNLKPPGAISEYRGLQYTAWNPIHCQHIECHNAINKPAVKMCIDPSLSVALGDKPPPLYLCEECSERIAGDHSE
WLIDVLLPQAEISAICQKKNCSSHVRRAVVTCFSAGCCGRHGNRPVRYCKRCHSNHHSNEVGAAAETHLYQTSPPPINTR
ECGAEELVCAVEAVISLLKEAEFHAEQREHELNRRRQLGLSSSHHSLDNADFDNKDDDKHDQRLLSQFGIWFLVSLCTPS
ENTPTESLARLVAMVFQWFHSTAYMMDDEVGSLVEKLKPQFVTKWLKTVCDVRFDVMVMCLLPKPMEFARVGGYWDKSCS
TVTQLKEGLNRILCLIPYNVINQSVWECIMPEWLEAIRTEVPDNQLKEFREVLSKMFDIELCPLPFSMEEMFGFISCRFT
GYPSSVQEQALLWLHVLSELDIMVPLQLLISMFSDGVNSVKELANQRKSRVSELAGNLASRRVSVASDPGRRVQHNMLSP
FHSPFQSPFRSPLRSPFRSPFKNFGHPGGRTIDFDCEDDEMNLNCFILMFDLLLKQMELQDDGITMGLEHSLSKDIISII
NNVFQAPWGGSHTCQKDEKAIECNLCQSSILCYQLACELLERLAPKEESRLVEPTDSLEDSLLSSRPEFIIGPEGEEEEN
PASKHGENPGNCTEPVEHAAVKNDTERKFCYQQLPVTLRLIYTIFQEMAKFEEPDILFNMLNCLKILCLHGECLYIARKD
HPQFLAYIQDHMLIASLWRVVKSEFSQLSSLAVPLLLHALSLPHGADIFWTIINGNFNSKDWKMRFEAVEKVAVICRFLD
IHSVTKNHLLKYSLAHAFCCFLTAVEDVNPAVATRAGLLLDTIKRPALQGLCLCLDFQFDTVVKDRPTILSKLLLLHFLK
QDIPALSWEFFVNRFETLSLEAQLHLDCNKEFPFPTTITAVRTNVANLSDAALWKIKRARFARNRQKSVRSLRDSVKGPV
ESKRALSLPETLTSKIPMRLTRHEQSAPALGGTPEQTPGQQSPENDNTIKDLLPEDAGIDHQTVHQLITVLMKFMAKDES
SAESDISSAKAFNTVKRHLYVLLGYDQQEGCFMIAPQKMRLSTCFNAFIAGIAQVMDYNINLGKHLLPLVVQVLKYCSCP
QLRHYFQQPPRCSLWSLKPHIRQMWLKALLVILYKYPYRDCDISKILLHLIHITVNTLNAQYHSCKPHATAGPLYSDNSN
ISRYSEKEKGEIELAEYRETGALQDSLLHCVREESIPKKKLRSFKQKSLDIGNADSLLFTLDEHRRKSCIDRCDIEKPPT
QAAYIAQRPNDPGRSRQNSATRPDNSEIPENPAMEGFPDARRPVIPEVRLNCMETFEVKVDSPVKPAPKEDLDLIDLSSD
STSGPEKHSILSTSDSDSLVFEPLPPLRIVESDEEEETMNQGDDGPSGKNAASSPSVPSHPSVLSLSTAPLVQVSVEDCS
KDFSSKDSGNNQSAGNTDSALITLEDPMDAEGSSKPEELPEFSCGSPLTLKQKRDLLQKSFALPEMSLDDHPDPGTEGEK
PGELMPSSGAKTVLLKVPEDAENPTESEKPDTSAESDTEQNPERKVEEDGAEESEFKIQIVPRQRKQRKIAVSAIQREYL
DISFNILDKLGEQKDPDPSTKGLSTLEMPRESSSAPTLDAGVPETSSHSSISKQIQPGKRQCNVPTCLNPDLEGQPLRMR
GATKSSLLSAPSIVSMFVPAPEEFTDEQPTVMTDKCHDCGAILEEYDEETLGLAIVVLSTFIHLSPDLAAPLLLDIMQSV
GRLASSTTFSNQAESMMVPGNAAGVAKQFLRCIFHQLAPNGIFPQLFQSTIKDGTFLRTLASSLMDFNELSSIAALSQLL
EGLNNKKNLPAGGAMIRCLENIATFMEALPMDSPSSLWTTISNQFQTFFAKLPCVLPLKCSLDSSLRIMICLLKIPSTNA
TRSLLEPFSKLLSFVIQNAVFTLAYLVELCGLCYRAFTKERDKFYLSRSVVLELLQALKLKSPLPDTNLLLLVQFICADA
GTKLAESTILSKQMIASVPGCGTAAMECVRQYINEVLDFMADMHTLTKLKSHMKTCSQPLHEDTFGGHLKVGLAQIAAMD
ISRGNHRDNKAVIRYLPWLYHPPSAMQQGPKEFIECVSHIRLLSWLLLGSLTHNAVCPNASSPCLPIPLDAGSHVADHLI
VILIGFPEQSKTSVLHMCSLFHAFIFAQLWTVYCEQSAVATNLQNQNEFSFTAILTALEFWSRVTPSILQLMAHNKVMVE
MVCLHVISLMEALQECNSTIFVKLIPMWLPMIQSNIKHLSAGLQLRLQAIQNHVNHHSLRTLPGSGQSSAGLAALRKWLQ
CTQFKMAQVEIQSSEAASQFYPL
>HolozoaMetazoaBilatEP00074Homosapiens_P098070_XP_016877004.1_protein_unc-79_homolog_isoform_X16_
MSTKAEQFASKIRYLQEYHNRVLHNIYPVPSGTDIANTLKYFSQTLLSVLRDAPSERGPQSRDAQLSDYPSLDYQGLYVT
LVTLLDLVPLLQHGQHDLGQSIFYTTTCLLPFLNDDILSTLPYTMISTLATFPPFLHKDIIEYLSTSFLPMAILGSSRRE
GVPAHVNLSASSMLMIAMQYTSNPVYHCQLLECLMKYKQEVWKDLLYVIAYGPSQVKPPAVQMLFHYWPNLKPPGAISEY
RGLQYTAWNPIHCQHIECHNAINKPAVKMCIDPSLSVALGDKPPPLYLCEECSERIAGDHSEWLIDVLLPQAEISAICQK
KNCSSHVRRAVVTCFSAGCCGRHGNRPVRYCKRCHSNHHSNEVGAAAETHLYQTSPPPINTRECGAEELVCAVEAVISLL
KEAEFHAEQREHELNRRRQLGLSSSHHSLDNADFDNKDDDKHDQRLLSQFGIWFLVSLCTPSENTPTESLARLVAMVFQW
FHSTAYMMDDEVGSLVEKLKPQFVTKWLKTVCDVRFDVMVMCLLPKPMEFARVGGYWDKSCSTVTQLKEGLNRILCLIPY
NVINQSVWECIMPEWLEAIRTEVPDNQLKEFREVLSKMFDIELCPLPFSMEEMFGFISCRFTGYPSSVQEQALLWLHVLS
ELDIMVPLQLLISMFSDGVNSVKELANQRKSRVSELAGNLASRRVSVASDPGRRVQHNMLSPFHSPFQSPFRSPLRSPFR
SPFKNFGHPGGRTIDFDCEDDEMNLNCFILMFDLLLKQMELQDDGITMGLEHSLSKDIISIINNVFQAPWGGSHTCQKDE
KAIECNLCQSSILCYQLACELLERLAPKEESRLVEPTDSLEDSLLSSRPEFIIGPEGEEEENPASKHGENPGNCTEPVEH
AAVKNDTERKFCYQQLPVTLRLIYTIFQEMAKFEEPDILFNMLNCLKILCLHGECLYIARKDHPQFLAYIQDHMLIASLW
RVVKSEFSQLSSLAVPLLLHALSLPHGADIFWTIINGNFNSKDWKMRFEAVEKVAVICRFLDIHSVTKNHLLKYSLAHAF
CCFLTAVEDVNPAVATRAGLLLDTIKRPALQGLCLCLDFQFDTVVKDRPTILSKLLLLHFLKQDIPALSWEFFVNRFETL
SLEAQLHLDCNKEFPFPTTITAVRTNVANLSDAALWKIKRARFARNRQKSVRSLRDSVKGPVESKRALSLPETLTSKIPM
RLTRHEQSAPALGGTPEQTPGQQSPENDNTIKDLLPEDAGIDHQTVHQLITVLMKFMAKDESSAESDISSAKAFNTVKRH
LYVLLGYDQQEGCFMIAPQKMRLSTCFNAFIAGIAQVMDYNINLGKHLLPLVVQVLKYCSCPQLRHYFQQPPRCSLWSLK
PHIRQMWLKALLVILYKYPYRDCDISKILLHLIHITVNTLNAQYHSCKPHATAGPLYSDNSNISRYSEKEKEEDSVFDES
DIHDTPTGPCNKESQTFFARLKRIGGSKMVKYQPVEMNVQRSEIELAEYRETGALQDSLLHCVREESIPKKKLRSFKQKS
LDIGNADSLLFTLDEHRRKSCIDRCDIEKPPTQAAYIAQRPNDPGRSRQNSATRPDNSEIPENPAMEGFPDARRPVIPEV
RLNCMETFEVKVDSPVKPAPKEDLDLIDLSSDSTSGPEKHSILSTSDSDSLVFEPLPPLRIVESDEEEETMNQGDDGPSG
KNAASSPSVPSHPSVLSLSTAPLVQVSVEDCSKDFSSKDSGNNQSAGNTDSALITLEDPMDAEGSSKPEELPEFSCGSPL
TLKQKRDLLQKSFALPEMSLDDHPDPGTEGEKPGELMPSSGAKTVLLKVPEDAENPTESEKPDTSAESDTEQNPERKVEE
DGAEESEFKIQIVPRQRKQRKIAVSAIQREYLDISFNILDKLGEQKDPDPSTKGLSTLEMPRESSSAPTLDAGVPETSSH
SSISTQYRQMKRGSLGVLTMSQLMKRQLEHQSSAPHNISNWDTEQIQPGKRQCNVPTCLNPDLEGQPLRMRGATKSSLLS
APSIVSMFVPAPEEFTDEQPTVMTDKCHDCGAILEEYDEETLGLAIVVLSTFIHLSPDLAAPLLLDIMQSVGRLASSTTF
SNQAESMMVPGNAAGVAKQFLRCIFHQLAPNGIFPQLFQSTIKDGTFLRTLASSLMDFNELSSIAALSQLLEGLNNKKNL
PAGGAMIRCLENIATFMEALPMDSPSSLWTTISNQFQTFFAKLPCVLPLKCSLDSSLRIMICLLKIPSTNATRSLLEPFS
KLLSFVIQNAVFTLAYLVELCGLCYRAFTKERDKFYLSRSVVLELLQALKLKSPLPDTNLLLLVQFICADAGTKLAESTI
LSKQMIASVPGCGTAAMECVRQYINEVLDFMADMHTLTKLKSHMKTCSQPLHEDTFGGHLKVGLAQIAAMDISRGNHRDN
KAVIRYLPWLYHPPSAMQQGPKEFIECVSHIRLLSWLLLGSLTHNAVCPNASSPCLPIPLDAGSHVADHLIVILIGFPEQ
SKTSVLHMCSLFHAFIFAQLWTVYCEQSAVATNLQNQNEFSFTAILTALEFWSRVTPSILQLMAHNKVMVEMVCLHVISL
MEALQECNSTIFVKLIPMWLPMIQSNIKHLSAGLQLRLQAIQNHVNHHSLRTLPGSGQSSAGLAALRKWLQCTQFKMAQV
EIQSSEAASQFYPL
>HolozoaMetazoaBilatEP00074Homosapiens_P098071_XP_016877005.1_protein_unc-79_homolog_isoform_X18_
MDSVENSVEEETRETLIIMAPWDLQRGMTRTGSFTTARSKVRSGMWTMLVTPVASKIRYLQEYHNRVLHNIYPVPSGTDI
ANTLKYFSQTLLSILSRTGKKENQDASNLTVPMTMCLFPVPFPLTPSLRPQVSSINPTVTRSLLYSVLRDAPSERGPQSR
DAQLSDYPSLDYQGLYVTLVTLLDLVPLLQHGQHDLGQSIFYTTTCLLPFLNDDILSTLPYTMISTLATFPPFLHKDIIE
YLSTSFLPMAILGSSRREGVPAHVNLSASSMLMIAMQYTSNPVYHCQLLECLMKYKQEVWKDLLYVIAYGPSQVKPPAVQ
MLFHYWPNLKPPGAISEYRGLQYTAWNPIHCQHIECHNAINKPAVKMCIDPSLSVALGDKPPPLYLCEECSERIAGDHSE
WLIDVLLPQAEISAICQKKNCSSHVRRAVVTCFSAGCCGRHGNRPVRYCKRCHSNHHSNEVGAAAETHLYQTSPPPINTR
ECGAEELVCAVEAVISLLKEAEFHAEQREHELNRRRQLGLSSSHHSLDNADFDNKDDDKHDQRLLSQFGIWFLVSLCTPS
ENTPTESLARLVAMVFQWFHSTAYMMDDEVGSLVEKLKPQFVTKWLKTVCDVRFDVMVMCLLPKPMEFARVGGYWDKSCS
TVTQLKEGLNRILCLIPYNVINQSVWECIMPEWLEAIRTEVPDNQLKEFREVLSKMFDIELCPLPFSMEEMFGFISCRFT
GYPSSVQEQALLWLHVLSELDIMVPLQLLISMFSDGVNSVKELANQRKSRVSELAGNLASRRVSVASDPGRRVQHNMLSP
FHSPFQSPFRSPLRSPFRSPFKNFGHPGGRTIDFDCEDDEMNLNCFILMFDLLLKQMELQDDGITMGLEHSLSKDIISII
NNVFQAPWGGSHTCQKDEKAIECNLCQSSILCYQLACELLERLAPKEESRLVEPTDSLEDSLLSSRPEFIIGPEGEEEEN
PASKHGENPGNCTEPVEHAAVKNDTERKFCYQQLPVTLRLIYTIFQEMAKFEEPDILFNMLNCLKILCLHGECLYIARKD
HPQFLAYIQDHMLIASLWRVVKSEFSQLSSLAVPLLLHALSLPHGADIFWTIINGNFNSKDWKMRFEAVEKVAVICRFLD
IHSVTKNHLLKYSLAHAFCCFLTAVEDVNPAVATRAGLLLDTIKRPALQGLCLCLDFQFDTVVKDRPTILSKLLLLHFLK
QDIPALSWEFFVNRFETLSLEAQLHLDCNKEFPFPTTITAVRTNVANLSDAALWKIKRARFARNRQKSVRSLRDSVKGPV
ESKRALSLPETLTSKIRQQSPENDNTIKDLLPEDAGIDHQTVHQLITVLMKFMAKDESSAESDISSAKAFNTVKRHLYVL
LGYDQQEGCFMIAPQKMRLSTCFNAFIAGIAQVMDYNINLGKHLLPLVVQVLKYCSCPQLRHYFQQPPRCSLWSLKPHIR
QMWLKALLVILYKYPYRDCDISKILLHLIHITVNTLNAQYHSCKPHATAGPLYSDNSNISRYSEKEKGEIELAEYRETGA
LQDSLLHCVREESIPKKKLRSFKQKSLDIGNADSLLFTLDEHRRKSCIDRCDIEKPPTQAAYIAQRPNDPGRSRQNSATR
PDNSEIPENPAMEGFPDARRPVIPEVRLNCMETFEVKVDSPVKPAPKEDLDLIDLSSDSTSGPEKHSILSTSDSDSLVFE
PLPPLRIVESDEEEETMNQGDDGPSGKNAASSPSVPSHPSVLSLSTAPLVQVSVEDCSKDFSSKDSGNNQSAGNTDSALI
TLEDPMDAEGSSKPEELPEFSCGSPLTLKQKRDLLQKSFALPEMSLDDHPDPGTEGEKPGELMPSSGAKTVLLKVPEDAE
NPTESEKPDTSAESDTEQNPERKVEEDGAEESEFKIQIVPRQRKQRKIAVSAIQREYLDISFNILDKLGEQKDPDPSTKG
LSTLEMPRESSSAPTLDAGVPETSSHSSISKQIQPGKRQCNVPTCLNPDLEGQPLRMRGATKSSLLSAPSIVSMFVPAPE
EFTDEQPTVMTDKCHDCGAILEEYDEETLGLAIVVLSTFIHLSPDLAAPLLLDIMQSVGRLASSTTFSNQAESMMVPGNA
AGVAKQFLRCIFHQLAPNGIFPQLFQSTIKDGTFLRTLASSLMDFNELSSIAALSQLLEGLNNKKNLPAGGAMIRCLENI
ATFMEALPMDSPSSLWTTISNQFQTFFAKLPCVLPLKCSLDSSLRIMICLLKIPSTNATRSLLEPFSKLLSFVIQNAVFT
LAYLVELCGLCYRAFTKERDKFYLSRSVVLELLQALKLKSPLPDTNLLLLVQFICADAGTKLAESTILSKQMIASVPGCG
TAAMECVRQYINEVLDFMADMHTLTKLKSHMKTCSQPLHEDTFGGHLKVGLAQIAAMDISRGNHRDNKAVIRYLPWLYHP
PSAMQQGPKEFIECVSHIRLLSWLLLGSLTHNAVCPNASSPCLPIPLDAGSHVADHLIVILIGFPEQSKTSVLHMCSLFH
AFIFAQLWTVYCEQSAVATNLQNQNEFSFTAILTALEFWSRVTPSILQLMAHNKVMVEMVCLHVISLMEALQECNSTIFV
KLIPMWLPMIQSNIKHLSAGLQLRLQAIQNHVNHHSLRTLPGSGQSSAGLAALRKWLQCTQFKMAQVEIQSSEAASQFYP
L
>HolozoaMetazoaBilatEP00074Homosapiens_P098072_XP_016877006.1_protein_unc-79_homolog_isoform_X20_
MDSVENSVEEETRETLIIMAPWDLQRGMTRTGSFTTARSKVRSGMWTMLVTPVASKIRYLQEYHNRVLHNIYPVPSGTDI
ANTLKYFSQTLLSVLRDAPSERGPQSRDAQLSDYPSLDYQGLYVTLVTLLDLVPLLQHGQHDLGQSIFYTTTCLLPFLND
DILSTLPYTMISTLATFPPFLHKDIIEYLSTSFLPMAILGSSRREGVPAHVNLSASSMLMIAMQYTSNPVYHCQLLECLM
KYKQEVWKDLLYVIAYGPSQVKPPAVQMLFHYWPNLKPPGAISEYRGLQYTAWNPIHCQHIECHNAINKPAVKMCIDPSL
SVALGDKPPPLYLCEECSERIAGDHSEWLIDVLLPQAEISAICQKKNCSSHVRRAVVTCFSAGCCGRHGNRPVRYCKRCH
SNHHSNEVGAAAETHLYQTSPPPINTRECGAEELVCAVEAVISLLKEAEFHAEQREHELNRRRQLGLSSSHHSLDNADFD
NKDDDKHDQRLLSQFGIWFLVSLCTPSENTPTESLARLVAMVFQWFHSTAYMMDDEVGSLVEKLKPQFVTKWLKTVCDVR
FDVMVMCLLPKPMEFARVGGYWDKSCSTVTQLKEGLNRILCLIPYNVINQSVWECIMPEWLEAIRTEVPDNQLKEFREVL
SKMFDIELCPLPFSMEEMFGFISCRFTGYPSSVQEQALLWLHVLSELDIMVPLQLLISMFSDGVNSVKELANQRKSRVSE
LAGNLASRRVSVASDPGRRVQHNMLSPFHSPFQSPFRSPLRSPFRSPFKNFGHPGGRTIDFDCEDDEMNLNCFILMFDLL
LKQMELQDDGITMGLEHSLSKDIISIINNVFQAPWGGSHTCQKDEKAIECNLCQSSILCYQLACELLERLAPKEESRLVE
PTDSLEDSLLSSRPEFIIGPEGEEEENPASKHGENPGNCTEPVEHAAVKNDTERKFCYQQLPVTLRLIYTIFQEMAKFEE
PDILFNMLNCLKILCLHGECLYIARKDHPQFLAYIQDHMLIASLWRVVKSEFSQLSSLAVPLLLHALSLPHGADIFWTII
NGNFNSKDWKMRFEAVEKVAVICRFLDIHSVTKNHLLKYSLAHAFCCFLTAVEDVNPAVATRAGLLLDTIKRPALQGLCL
CLDFQFDTVVKDRPTILSKLLLLHFLKQDIPALSWEFFVNRFETLSLEAQLHLDCNKEFPFPTTITAVRTNVANLSDAAL
WKIKRARFARNRQKSVRSLRDSVKGPVESKRALSLPETLTSKIRQQSPENDNTIKDLLPEDAGIDHQTVHQLITVLMKFM
AKDESSAESDISSAKAFNTVKRHLYVLLGYDQQEGCFMIAPQKMRLSTCFNAFIAGIAQVMDYNINLGKHLLPLVVQVLK
YCSCPQLRHYFQQPPRCSLWSLKPHIRQMWLKALLVILYKYPYRDCDISKILLHLIHITVNTLNAQYHSCKPHATAGPLY
SDNSNISRYSEKEKGEIELAEYRETGALQDSLLHCVREESIPKKKLRSFKQKSLDIGNADSLLFTLDEHRRKSCIDRCDI
EKPPTQAAYIAQRPNDPGRSRQNSATRPDNSEIPENPAMEGFPDARRPVIPEVRLNCMETFEVKVDSPVKPAPKEDLDLI
DLSSDSTSGPEKHSILSTSDSDSLVFEPLPPLRIVESDEEEETMNQGDDGPSGKNAASSPSVPSHPSVLSLSTAPLVQVS
VEDCSKDFSSKDSGNNQSAGNTDSALITLEDPMDAEGSSKPEELPEFSCGSPLTLKQKRDLLQKSFALPEMSLDDHPDPG
TEGEKPGELMPSSGAKTVLLKVPEDAENPTESEKPDTSAESDTEQNPERKVEEDGAEESEFKIQIVPRQRKQRKIAVSAI
QREYLDISFNILDKLGEQKDPDPSTKGLSTLEMPRESSSAPTLDAGVPETSSHSSISKQIQPGKRQCNVPTCLNPDLEGQ
PLRMRGATKSSLLSAPSIVSMFVPAPEEFTDEQPTVMTDKCHDCGAILEEYDEETLGLAIVVLSTFIHLSPDLAAPLLLD
IMQSVGRLASSTTFSNQAESMMVPGNAAGVAKQFLRCIFHQLAPNGIFPQLFQSTIKDGTFLRTLASSLMDFNELSSIAA
LSQLLEGLNNKKNLPAGGAMIRCLENIATFMEALPMDSPSSLWTTISNQFQTFFAKLPCVLPLKCSLDSSLRIMICLLKI
PSTNATRSLLEPFSKLLSFVIQNAVFTLAYLVELCGLCYRAFTKERDKFYLSRSVVLELLQALKLKSPLPDTNLLLLVQF
ICADAGTKLAESTILSKQMIASVPGCGTAAMECVRQYINEVLDFMADMHTLTKLKSHMKTCSQPLHEDTFGGHLKVGLAQ
IAAMDISRGNHRDNKAVIRYLPWLYHPPSAMQQGPKEFIECVSHIRLLSWLLLGSLTHNAVCPNASSPCLPIPLDAGSHV
ADHLIVILIGFPEQSKTSVLHMCSLFHAFIFAQLWTVYCEQSAVATNLQNQNEFSFTAILTALEFWSRVTPSILQLMAHN
KVMVEMVCLHVISLMEALQECNSTIFVKLIPMWLPMIQSNIKHLSAGLQLRLQAIQNHVNHHSLRTLPGSGQSSAGLAAL
RKWLQCTQFKMAQVEIQSSEAASQFYPL
>HolozoaMetazoaBilatEP00074Homosapiens_P098074_XP_016877008.1_protein_unc-79_homolog_isoform_X23_
MWTLHTSFKLFGMLINCSSHVRRAVVTCFSAGCCGRHGNRPVRYCKRCHSNHHSNEVGAAAETHLYQTSPPPINTRECGA
EELVCAVEAVISLLKEAEFHAEQREHELNRRRQLGLSSSHHSLDNADFDNKDDDKHDQRLLSQFGIWFLVSLCTPSENTP
TESLARLVAMVFQWFHSTAYMMDDEVGSLVEKLKPQFVTKWLKTVCDVRFDVMVMCLLPKPMEFARVGGYWDKSCSTVTQ
LKEGLNRILCLIPYNVINQSVWECIMPEWLEAIRTEVPDNQLKEFREVLSKMFDIELCPLPFSMEEMFGFISCRFTGYPS
SVQEQALLWLHVLSELDIMVPLQLLISMFSDGVNSVKELANQRKSRVSELAGNLASRRVSVASDPGRRVQHNMLSPFHSP
FQSPFRSPLRSPFRSPFKNFGHPGGRTIDFDCEDDEMNLNCFILMFDLLLKQMELQDDGITMGLEHSLSKDIISIINNVF
QAPWGGSHTCQKDEKAIECNLCQSSILCYQLACELLERLAPKEESRLVEPTDSLEDSLLSSRPEFIIGPEGEEEENPASK
HGENPGNCTEPVEHAAVKNDTERKFCYQQLPVTLRLIYTIFQEMAKFEEPDILFNMLNCLKILCLHGECLYIARKDHPQF
LAYIQDHMLIASLWRVVKSEFSQLSSLAVPLLLHALSLPHGADIFWTIINGNFNSKDWKMRFEAVEKVAVICRFLDIHSV
TKNHLLKYSLAHAFCCFLTAVEDVNPAVATRAGLLLDTIKRPALQGLCLCLDFQFDTVVKDRPTILSKLLLLHFLKQDIP
ALSWEFFVNRFETLSLEAQLHLDCNKEFPFPTTITAVRTNVANLSDAALWKIKRARFARNRQKSVRSLRDSVKGPVESKR
ALSLPETLTSKIPMRLTRHEQSAPALGGTPEQTPGQQSPENDNTIKDLLPEDAGIDHQTVHQLITVLMKFMAKDESSAES
DISSAKAFNTVKRHLYVLLGYDQQEGCFMIAPQKMRLSTCFNAFIAGIAQVMDYNINLGKHLLPLVVQVLKYCSCPQLRH
YFQQPPRCSLWSLKPHIRQMWLKALLVILYKYPYRDCDISKILLHLIHITVNTLNAQYHSCKPHATAGPLYSDNSNISRY
SEKEKEEDSVFDESDIHDTPTGPCNKESQTFFARLKRIGGSKMVKYQPVEMNVQRSEIELAEYRETGALQDSLLHCVREE
SIPKKKLRSFKQKSLDIGNADSLLFTLDEHRRKSCIDRCDIEKPPTQAAYIAQRPNDPGRSRQNSATRPDNSEIPENPAM
EGFPDARRPVIPEVRLNCMETFEVKVDSPVKPAPKEDLDLIDLSSDSTSGPEKHSILSTSDSDSLVFEPLPPLRIVESDE
EEETMNQGDDGPSGKNAASSPSVPSHPSVLSLSTAPLVQVSVEDCSKDFSSKDSGNNQSAGNTDSALITLEDPMDAEGSS
KPEELPEFSCGSPLTLKQKRDLLQKSFALPEMSLDDHPDPGTEGEKPGELMPSSGAKTVLLKVPEDAENPTESEKPDTSA
ESDTEQNPERKVEEDGAEESEFKIQIVPRQRKQRKIAVSAIQREYLDISFNILDKLGEQKDPDPSTKGLSTLEMPRESSS
APTLDAGVPETSSHSSISTQYRQMKRGSLGVLTMSQLMKRQLEHQSSAPHNISNWDTEQIQPGKRQCNVPTCLNPDLEGQ
PLRMRGATKSSLLSAPSIVSMFVPAPEEFTDEQPTVMTDKCHDCGAILEEYDEETLGLAIVVLSTFIHLSPDLAAPLLLD
IMQSVGRLASSTTFSNQAESMMVPGNAAGVAKQFLRCIFHQLAPNGIFPQLFQSTIKDGTFLRTLASSLMDFNELSSIAA
LSQLLEGLNNKKNLPAGGAMIRCLENIATFMEALPMDSPSSLWTTISNQFQTFFAKLPCVLPLKCSLDSSLRIMICLLKI
PSTNATRSLLEPFSKLLSFVIQNAVFTLAYLVELCGLCYRAFTKERDKFYLSRSVVLELLQALKLKSPLPDTNLLLLVQF
ICADAGTKLAESTILSKQMIASVPGCGTAAMECVRQYINEVLDFMADMHTLTKLKSHMKTCSQPLHEDTFGGHLKVGLAQ
IAAMDISRGNHRDNKAVIRYLPWLYHPPSAMQQGPKEFIECVSHIRLLSWLLLGSLTHNAVCPNASSPCLPIPLDAGSHV
ADHLIVILIGFPEQSKTSVLHMCSLFHAFIFAQLWTVYCEQSAVATNLQNQNEFSFTAILTALEFWSRVTPSILQLMAHN
KVMVEMVCLHVISLMEALQECNSTIFVKLIPMWLPMIQSNIKHLSAGLQLRLQAIQNHVNHHSLRTLPGSGQSSAGLAAL
RKWLQCTQFKMAQVEIQSSEAASQFYPL
>HolozoaMetazoaBilatEP00074Homosapiens_P108874_XP_024305435.1_protein_unc-79_homolog_isoform_X10_
MDSVENSVEEETRETLIIMAPWDLQRGMTRTGSFTTARSKVRSGMWTMLVTPVASKIRYLQEYHNRVLHNIYPVPSGTDI
ANTLKYFSQTLLSILSRTGKKENQDASNLTVPMTMCLFPVPFPLTPSLRPQVSSINPTVTRSLLYSVLRDAPSERGPQSR
DAQLSDYPSLDYQGLYVTLVTLLDLVPLLQHGQHDLGQSIFYTTTCLLPFLNDDILSTLPYTMISTLATFPPFLHKDIIE
YLSTSFLPMAILGSSRREGVPAHVNLSASSMLMIAMQYTSNPVYHCQLLECLMKYKQEVWKDLLYVIAYGPSQVKPPAVQ
MLFHYWPNLKPPGAISEYRGLQYTAWNPIHCQHIECHNAINKPAVKMCIDPSLSVALGDKPPPLYLCEECSERIAGDHSE
WLIDVLLPQAEISAICQKKNCSSHVRRAVVTCFSAGCCGRHGNRPVRYCKRCHSNHHSNEVGAAAETHLYQTSPPPINTR
ECGAEELVCAVEAVISLLKEAEFHAEQREHELNRRRQLGLSSSHHSLDNADFDNKDDDKHDQRLLSQFGIWFLVSLCTPS
ENTPTESLARLVAMVFQWFHSTAYMMDDEVGSLVEKLKPQFVTKWLKTVCDVRFDVMVMCLLPKPMEFARVGGYWDKSCS
TVTQLKEGLNRILCLIPYNVINQSVWECIMPEWLEAIRTEVPDNQLKEFREVLSKMFDIELCPLPFSMEEMFGFISCRFT
GYPSSVQEQALLWLHVLSELDIMVPLQLLISMFSDGVNSVKELANQRKSRVSELAGNLASRRVSVASDPGRRVQHNMLSP
FHSPFQSPFRSPLRSPFRSPFKNFGHPGGRTIDFDCEDDEMNLNCFILMFDLLLKQMELQDDGITMGLEHSLSKDIISII
NNVFQAPWGGSHTCQKDEKAIECNLCQSSILCYQLACELLERLAPKEESRLVEPTDSLEDSLLSSRPEFIIGPEGEEEEN
PASKHGENPGNCTEPVEHAAVKNDTERKFCYQQLPVTLRLIYTIFQEMAKFEEPDILFNMLNCLKILCLHGECLYIARKD
HPQFLAYIQDHMLIASLWRVVKSEFSQLSSLAVPLLLHALSLPHGADIFWTIINGNFNSKDWKMRFEAVEKVAVICRFLD
IHSVTKNHLLKYSLAHAFCCFLTAVEDVNPAVATRAGLLLDTIKRPALQGLCLCLDFQFDTVVKDRPTILSKLLLLHFLK
QDIPALSWEFFVNRFETLSLEAQLHLDCNKEFPFPTTITAVRTNVANLSDAALWKIKRARFARNRQKSVRSLRDSVKGPV
ESKRALSLPETLTSKIRQQSPENDNTIKDLLPEDAGIDHQTVHQLITVLMKFMAKDESSAESDISSAKAFNTVKRHLYVL
LGYDQQEGCFMIAPQKMRLSTCFNAFIAGIAQPPRCSLWSLKPHIRQMWLKALLVILYKYPYRDCDISKILLHLIHITVN
TLNAQYHSCKPHATAGPLYSDNSNISRYSEKEKEEDSVFDESDIHDTPTGPCNKESQTFFARLKRIGGSKMVKYQPVEMN
VQRSEIELAEYRETGALQDSLLHCVREESIPKKKLRSFKQKSLDIGNADSLLFTLDEHRRKSCIDRCDIEKPPTQAAYIA
QRPNDPGRSRQNSATRPDNSEIPENPAMEGFPDARRPVIPEVRLNCMETFEVKVDSPVKPAPKEDLDLIDLSSDSTSGPE
KHSILSTSDSDSLVFEPLPPLRIVESDEEEETMNQGDDGPSGKNAASSPSVPSHPSVLSLSTAPLVQVSVEDCSKDFSSK
DSGNNQSAGNTDSALITLEDPMDAEGSSKPEELPEFSCGSPLTLKQKRDLLQKSFALPEMSLDDHPDPGTEGEKPGELMP
SSGAKTVLLKVPEDAENPTESEKPDTSAESDTEQNPERKVEEDGAEESEFKIQIVPRQRKQRKIAVSAIQREYLDISFNI
LDKLGEQKDPDPSTKGLSTLEMPRESSSAPTLDAGVPETSSHSSISTQYRQMKRGSLGVLTMSQLMKRQLEHQSSAPHNI
SNWDTEQIQPGKRQCNVPTCLNPDLEGQPLRMRGATKSSLLSAPSIVSMFVPAPEEFTDEQPTVMTDKCHDCGAILEEYD
EETLGLAIVVLSTFIHLSPDLAAPLLLDIMQSVGRLASSTTFSNQAESMMVPGNAAGVAKQFLRCIFHQLAPNGIFPQLF
QSTIKDGTFLRTLASSLMDFNELSSIAALSQLLEGLNNKKNLPAGGAMIRCLENIATFMEALPMDSPSSLWTTISNQFQT
FFAKLPCVLPLKCSLDSSLRIMICLLKIPSTNATRSLLEPFSKLLSFVIQNAVFTLAYLVELCGLCYRAFTKERDKFYLS
RSVVLELLQALKLKSPLPDTNLLLLVQFICADAGTKLAESTILSKQMIASVPGCGTAAMECVRQYINEVLDFMADMHTLT
KLKSHMKTCSQPLHEDTFGGHLKVGLAQIAAMDISRGNHRDNKAVIRYLPWLYHPPSAMQQGPKEFIECVSHIRLLSWLL
LGSLTHNAVCPNASSPCLPIPLDAGSHVADHLIVILIGFPEQSKTSVLHMCSLFHAFIFAQLWTVYCEQSAVATNLQNQN
EFSFTAILTALEFWSRVTPSILQLMAHNKVMVEMVCLHVISLMEALQECNSTIFVKLIPMWLPMIQSNIKHLSAGLQLRL
QAIQNHVNHHSLRTLPGSGQSSAGLAALRKWLQCTQFKMAQVEIQSSEAASQFYPL
>HolozoaMetazoaBilatEP00074Homosapiens_P108875_XP_024305436.1_protein_unc-79_homolog_isoform_X17_
MSTKAEQFASKIRYLQEYHNRVLHNIYPVPSGTDIANTLKYFSQTLLSILSRTGKKENQDASNLTVPMTMCLFPVPFPLT
PSLRPQVSSINPTVTRSLLYSVLRDAPSERGPQSRDAQLSDYPSLDYQGLYVTLVTLLDLVPLLQHGQHDLGQSIFYTTT
CLLPFLNDDILSTLPYTMISTLATFPPFLHKDIIEYLSTSFLPMAILGSSRREGVPAHVNLSASSMLMIAMQYTSNPAWN
PIHCQHIECHNAINKPAVKMCIDPSLSVALGDKPPPLYLCEECSERIAGDHSEWLIDVLLPQAEISAICQKKNCSSHVRR
AVVTCFSAGCCGRHGNRPVRYCKRCHSNHHSNEVGAAAETHLYQTSPPPINTRECGAEELVCAVEAVISLLKEAEFHAEQ
REHELNRRRQLGLSSSHHSLDNADFDNKDDDKHDQRLLSQFGIWFLVSLCTPSENTPTESLARLVAMVFQWFHSTAYMMD
DEVGSLVEKLKPQFVTKWLKTVCDVRFDVMVMCLLPKPMEFARVGGYWDKSCSTVTQLKEGLNRILCLIPYNVINQSVWE
CIMPEWLEAIRTEVPDNQLKEFREVLSKMFDIELCPLPFSMEEMFGFISCRFTGYPSSVQEQALLWLHVLSELDIMVPLQ
LLISMFSDGVNSVKELANQRKSRVSELAGNLASRRVSVASDPGRRVQHNMLSPFHSPFQSPFRSPLRSPFRSPFKNFGHP
GGRTIDFDCEDDEMNLNCFILMFDLLLKQMELQDDGITMGLEHSLSKDIISIINNVFQAPWGGSHTCQKDEKAIECNLCQ
SSILCYQLACELLERLAPKEESRLVEPTDSLEDSLLSSRPEFIIGPEGEEEENPASKHGENPGNCTEPVEHAAVKNDTER
KFCYQQLPVTLRLIYTIFQEMAKFEEPDILFNMLNCLKILCLHGECLYIARKDHPQFLAYIQDHMLIASLWRVVKSEFSQ
LSSLAVPLLLHALSLPHGADIFWTIINGNFNSKDWKMRFEAVEKVAVICRFLDIHSVTKNHLLKYSLAHAFCCFLTAVED
VNPAVATRAGLLLDTIKRPALQGLCLCLDFQFDTVVKDRPTILSKLLLLHFLKQDIPALSWEFFVNRFETLSLEAQLHLD
CNKEFPFPTTITAVRTNVANLSDAALWKIKRARFARNRQKSVRSLRDSVKGPVESKRALSLPETLTSKIPMRLTRHEQSA
PALGGTPEQTPGQQSPENDNTIKDLLPEDAGIDHQTVHQLITVLMKFMAKDESSAESDISSAKAFNTVKRHLYVLLGYDQ
QEGCFMIAPQKMRLSTCFNAFIAGIAQVMDYNINLGKHLLPLVVQVLKYCSCPQLRHYFQQPPRCSLWSLKPHIRQMWLK
ALLVILYKYPYRDCDISKILLHLIHITVNTLNAQYHSCKPHATAGPLYSDNSNISRYSEKEKEEDSVFDESDIHDTPTGP
CNKESQTFFARLKRIGGSKMVKYQPVEMNVQRSEIELAEYRETGALQDSLLHCVREESIPKKKLRSFKQKSLDIGNADSL
LFTLDEHRRKSCIDRCDIEKPPTQAAYIAQRPNDPGRSRQNSATRPDNSEIPENPAMEGFPDARRPVIPEVRLNCMETFE
VKVDSPVKPAPKEDLDLIDLSSDSTSGPEKHSILSTSDSDSLVFEPLPPLRIVESDEEEETMNQGDDGPSGKNAASSPSV
PSHPSVLSLSTAPLVQVSVEDCSKDFSSKDSGNNQSAGNTDSALITLEDPMDAEGSSKPEELPEFSCGSPLTLKQKRDLL
QKSFALPEMSLDDHPDPGTEGEKPGELMPSSGAKTVLLKVPEDAENPTESEKPDTSAESDTEQNPERKVEEDGAEESEFK
IQIVPRQRKQRKIAVSAIQREYLDISFNILDKLGEQKDPDPSTKGLSTLEMPRESSSAPTLDAGVPETSSHSSISTQYRQ
MKRGSLGVLTMSQLMKRQLEHQSSAPHNISNWDTEQIQPGKRQCNVPTCLNPDLEGQPLRMRGATKSSLLSAPSIVSMFV
PAPEEFTDEQPTVMTDKCHDCGAILEEYDEETLGLAIVVLSTFIHLSPDLAAPLLLDIMQSVGRLASSTTFSNQAESMMV
PGNAAGVAKQFLRCIFHQLAPNGIFPQLFQSTIKDGTFLRTLASSLMDFNELSSIAALSQLLEGLNNKKNLPAGGAMIRC
LENIATFMEALPMDSPSSLWTTISNQFQTFFAKLPCVLPLKCSLDSSLRIMICLLKIPSTNATRSLLEPFSKLLSFVIQN
AVFTLAYLVELCGLCYRAFTKERDKFYLSRSVVLELLQALKLKSPLPDTNLLLLVQFICADAGTKLAESTILSKQMIASV
PGCGTAAMECVRQYINEVLDFMADMHTLTKLKSHMKTCSQPLHEDTFGGHLKVGLAQIAAMDISRGNHRDNKAVIRYLPW
LYHPPSAMQQGPKEFIECVSHIRLLSWLLLGSLTHNAVCPNASSPCLPIPLDAGSHVADHLIVILIGFPEQSKTSVLHMC
SLFHAFIFAQLWTVYCEQSAVATNLQNQNEFSFTAILTALEFWSRVTPSILQLMAHNKVMVEMVCLHVISLMEALQECNS
TIFVKLIPMWLPMIQSNIKHLSAGLQLRLQAIQNHVNHHSLRTLPGSGQSSAGLAALRKWLQCTQFKMAQVEIQSSEAAS
QFYPL
>HolozoaMetazoaBilatEP00076Gallusgallus_P009832_XP_004941940.1_protein_unc-79_homolog_isoform_X1_
MHGHPSALWQVAWKAVASKIRYLQEYHNRVLHNIYPVPSGTDIANTLKYFSQTLLSILSRTGKKENQDASNLTVPMTMCL
FPVPFPLTPSLRPQVSSINPTVTRSLLYSVLRDAPSERGQQSRDAQLSDYPSLDYQGLYVTLVTLLDLVPLLQHGQHDLG
QSIFYTTTCLLPFLNDDILSTLPYTMISTLATFPPFLHKDIIEYLSTSFLPMAILGSSKREGVPAHVNLSASSMLMIAMQ
YTSNPVYHCQLLECLMKYKQEVWKDLLYVIAYGPSQVKPPAVQMLFHYWPNLKPPGAISEYRGLQYTAWNPIHCQHIECH
NAINKPAVKMCIDPSLSVALGDKPPPLYLCEECSQRIAGDHSEWLIDVLLPQAEISAICQKKNCSSHVRRAVVTCFSAGC
CGRHGNRPVRYCKRCHSNHHSSEVGAAAETHLYQTSPPPINTRECGAEELVCTVEAVISLLKEAEFHAEQREHELNRRRQ
MGLSSSHHSLDNTDFDNKDDDKHDQRLLSQFGIWFLVSLCTPSENTPTESLARLVSMVFQWFHSTAYMMDDEVGSLVEKL
KPQFVTKWLKTVCDVRFDVMVMCLLPKPMEFARVGGYWDKSCSAVTQLKEGLNRILCLIPYNVINQAVWECIMPEWLEAI
RTEVPDNQLKEFREVLSKMFDIELCPLPFSMEEMFGFISCRFTGYPASVQEQALLWLHVLSELDIVVPLQLLISMFSDGV
NSVKELANQRKSRVSELAGNVASRRVSVASDPGRRVQHNMLSPFPSPFQSPFRSPIRSPFHSPFKNFGHPSGKAIDFDCE
DDEMNLNCFILMFDLILKQMELQDDGVTLGLENSISKDIISIINNVFQAPWGGSHTCQKDEKAVECGLCQSSILCYQLGF
ELLEQLAPKEEIRLVEPTDNLEDSLLYTRPEFIIGTEGEEEDKSAPKHGENPGNHTETTENTAIKNDTERKFCYQQLPVT
LKLIYTILQEMSRFEEPDILFNMLNCLKILCLHGECLYIARKDHPQFLAYIQDHMLISSLWGVVKSEFSQLSSLAVPLVL
HALSLPHGADIFWTIINSNFNSKDWKMRFEAVEKVAVLCRFLDIHSVTKNHLLKYSLAHAFCCFLTAVEDVNPAVATRAG
LLLDTIKRPALQGLCLCLDFQFDTVVKDRPTILSKLLLLHFLKADIPALSWEFFVNRFETLSLEAQLHLDCNKEFPFPTT
ITAVRTNVANLSDAAMWKIKRARFARNRQKSVRSLRDSVKGPVESKRALSLPETLTTKIPVSLTRHEQSAPALGGTPEQT
PGQPSPENDNTIKDLLPEDAGIDHQTVHQLITVLMKFMAKDESSAESDISSAKAFNTVKRHLYVLLGYDQQEGCFMIAPQ
KMRVSTCFNAFIAGIAQVMDYNINLGKHLLPLVVQVLKYCTCPQLRHYFQQPPRCSLWSLKPHIRQMWLKALLVILYKYP
YRDCEISKIVLHLIHITVNTLNAQYHSCKPHATAGPLYSDNSNISRYSEKEKAEEDSVFDESDIHDTPTGPCNKESQTFF
ARLKRIGGSKMVKYQPVEMNAQRSEIELAEYRETGALQDSILRCVREESIQKKKLRSLKQKSLDIGNADSLLFTLDEHRR
KSCIDRCDLEKPPAPAAYVIHRQSDYGRSRQNSSTKAENIEIQENPLPAESFQETRRPVIPEVRLNCMETFEVKVDSPVK
PVGPKEDLDLIDLSSDSTSGPEKHSVLSTSDSDSLVFEPLPPLRIVESDEEETTNQLNDEVSGKTTVSSPSTPINVSALS
LSTTPLVQFSIEDCSKDFSSKDTSNSTSAGIEDILSTSPKDKNNSLDLGKPEELHDVSCGSSLTLKQKRDLLQKSFALPE
TSLDDNPELNVEEIRPSGAIPSPNVKTVLIKVPEDSENQTESDKLGNNPESDTEQNTEQKQEEETEESEFKIQIVPRQRK
QRKIAVSAIQREYLDISFNILDKLGEQKEADPAAKGLSTLEMPRESSSAPTLEAGVPETSSHSSISTQFRQMKRGSLGAL
TMNQLMKRQLEHQSSAPHNISTWDTEQIQHGKRLCNVPVCLNPDLEGPPLRIRGATKSSLLSAPSIVSMFVPAPEEFADD
QPTVMTDKCHDCGAILEEYDEETLGLAIVVLSTFIHLSPDLAAPLLLDIMQSVGRLASSTSFSNQAESMMIPGNAAGVAK
QFLRCVFHQLAPNGIFPQLFQSNIKDGSFLRTLATSLMDFSELSSIAALSQLLEGLNNKKNLPAGGAMLRCLENIATFME
ALPMDSPSNLWTTISNQFQTFLTKLPCVLPLKCSLDSSLRIMICLLKIPTTSATRSLLEPFSKLLSFVIQNAVFTLAYLV
ELCGLCYRAFTKERDKFYLTRSVILELLQALKLKSPLPDMNLLLLVQFVCADAGTKLAESTILHKQMIASLPGCGTAAME
CMRQYVGEVLDFIADMHTLTKLKSHMKTCSQPLHEDTFGGHLKVGLAQITAMEITRGNHRDNKAVIRYLPWLYHPPSAMQ
QGPKEFIECVSHIRLLSWLLLGSLTHNVVCPNSPSSCMPIPLDAGSQIADHLIVILIGFPEQSKTSVLHMCSLFHAFIFA
QLWTVYCEQTAVAPTVQNQNEFSFTAILTALEFWSRVTPSILQLMAHNKVMVEMVCLHVISLMEALQECNSTIFVKLIPM
WLPMIQSNLKHLSAGLQLRLQAIQSNVNHHSLRMLQGSGQMNNSSSVLRKWLQCTQFKMAQVEIQSSEAASQFYPL
>HolozoaMetazoaBilatEP00076Gallusgallus_P009833_XP_004941942.1_protein_unc-79_homolog_isoform_X2_
MSTKAEQFASKIRYLQEYHNRVLHNIYPVPSGTDIANTLKYFSQTLLSILSRTGKKENQDASNLTVPMTMCLFPVPFPLT
PSLRPQVSSINPTVTRSLLYSVLRDAPSERGQQSRDAQLSDYPSLDYQGLYVTLVTLLDLVPLLQHGQHDLGQSIFYTTT
CLLPFLNDDILSTLPYTMISTLATFPPFLHKDIIEYLSTSFLPMAILGSSKREGVPAHVNLSASSMLMIAMQYTSNPVYH
CQLLECLMKYKQEVWKDLLYVIAYGPSQVKPPAVQMLFHYWPNLKPPGAISEYRGLQYTAWNPIHCQHIECHNAINKPAV
KMCIDPSLSVALGDKPPPLYLCEECSQRIAGDHSEWLIDVLLPQAEISAICQKKNCSSHVRRAVVTCFSAGCCGRHGNRP
VRYCKRCHSNHHSSEVGAAAETHLYQTSPPPINTRECGAEELVCTVEAVISLLKEAEFHAEQREHELNRRRQMGLSSSHH
SLDNTDFDNKDDDKHDQRLLSQFGIWFLVSLCTPSENTPTESLARLVSMVFQWFHSTAYMMDDEVGSLVEKLKPQFVTKW
LKTVCDVRFDVMVMCLLPKPMEFARVGGYWDKSCSAVTQLKEGLNRILCLIPYNVINQAVWECIMPEWLEAIRTEVPDNQ
LKEFREVLSKMFDIELCPLPFSMEEMFGFISCRFTGYPASVQEQALLWLHVLSELDIVVPLQLLISMFSDGVNSVKELAN
QRKSRVSELAGNVASRRVSVASDPGRRVQHNMLSPFPSPFQSPFRSPIRSPFHSPFKNFGHPSGKAIDFDCEDDEMNLNC
FILMFDLILKQMELQDDGVTLGLENSISKDIISIINNVFQAPWGGSHTCQKDEKAVECGLCQSSILCYQLGFELLEQLAP
KEEIRLVEPTDNLEDSLLYTRPEFIIGTEGEEEDKSAPKHGENPGNHTETTENTAIKNDTERKFCYQQLPVTLKLIYTIL
QEMSRFEEPDILFNMLNCLKILCLHGECLYIARKDHPQFLAYIQDHMLISSLWGVVKSEFSQLSSLAVPLVLHALSLPHG
ADIFWTIINSNFNSKDWKMRFEAVEKVAVLCRFLDIHSVTKNHLLKYSLAHAFCCFLTAVEDVNPAVATRAGLLLDTIKR
PALQGLCLCLDFQFDTVVKDRPTILSKLLLLHFLKADIPALSWEFFVNRFETLSLEAQLHLDCNKEFPFPTTITAVRTNV
ANLSDAAMWKIKRARFARNRQKSVRSLRDSVKGPVESKRALSLPETLTTKIPVSLTRHEQSAPALGGTPEQTPGQPSPEN
DNTIKDLLPEDAGIDHQTVHQLITVLMKFMAKDESSAESDISSAKAFNTVKRHLYVLLGYDQQEGCFMIAPQKMRVSTCF
NAFIAGIAQVMDYNINLGKHLLPLVVQVLKYCTCPQLRHYFQQPPRCSLWSLKPHIRQMWLKALLVILYKYPYRDCEISK
IVLHLIHITVNTLNAQYHSCKPHATAGPLYSDNSNISRYSEKEKAEEDSVFDESDIHDTPTGPCNKESQTFFARLKRIGG
SKMVKYQPVEMNAQRSEIELAEYRETGALQDSILRCVREESIQKKKLRSLKQKSLDIGNADSLLFTLDEHRRKSCIDRCD
LEKPPAPAAYVIHRQSDYGRSRQNSSTKAENIEIQENPLPAESFQETRRPVIPEVRLNCMETFEVKVDSPVKPVGPKEDL
DLIDLSSDSTSGPEKHSVLSTSDSDSLVFEPLPPLRIVESDEEETTNQLNDEVSGKTTVSSPSTPINVSALSLSTTPLVQ
FSIEDCSKDFSSKDTSNSTSAGIEDILSTSPKDKNNSLDLGKPEELHDVSCGSSLTLKQKRDLLQKSFALPETSLDDNPE
LNVEEIRPSGAIPSPNVKTVLIKVPEDSENQTESDKLGNNPESDTEQNTEQKQEEETEESEFKIQIVPRQRKQRKIAVSA
IQREYLDISFNILDKLGEQKEADPAAKGLSTLEMPRESSSAPTLEAGVPETSSHSSISTQFRQMKRGSLGALTMNQLMKR
QLEHQSSAPHNISTWDTEQIQHGKRLCNVPVCLNPDLEGPPLRIRGATKSSLLSAPSIVSMFVPAPEEFADDQPTVMTDK
CHDCGAILEEYDEETLGLAIVVLSTFIHLSPDLAAPLLLDIMQSVGRLASSTSFSNQAESMMIPGNAAGVAKQFLRCVFH
QLAPNGIFPQLFQSNIKDGSFLRTLATSLMDFSELSSIAALSQLLEGLNNKKNLPAGGAMLRCLENIATFMEALPMDSPS
NLWTTISNQFQTFLTKLPCVLPLKCSLDSSLRIMICLLKIPTTSATRSLLEPFSKLLSFVIQNAVFTLAYLVELCGLCYR
AFTKERDKFYLTRSVILELLQALKLKSPLPDMNLLLLVQFVCADAGTKLAESTILHKQMIASLPGCGTAAMECMRQYVGE
VLDFIADMHTLTKLKSHMKTCSQPLHEDTFGGHLKVGLAQITAMEITRGNHRDNKAVIRYLPWLYHPPSAMQQGPKEFIE
CVSHIRLLSWLLLGSLTHNVVCPNSPSSCMPIPLDAGSQIADHLIVILIGFPEQSKTSVLHMCSLFHAFIFAQLWTVYCE
QTAVAPTVQNQNEFSFTAILTALEFWSRVTPSILQLMAHNKVMVEMVCLHVISLMEALQECNSTIFVKLIPMWLPMIQSN
LKHLSAGLQLRLQAIQSNVNHHSLRMLQGSGQMNNSSSVLRKWLQCTQFKMAQVEIQSSEAASQFYPL
>HolozoaMetazoaBilatEP00076Gallusgallus_P022053_XP_015143245.1_protein_unc-79_homolog_isoform_X6_
MSTKAEQFASKIRYLQEYHNRVLHNIYPVPSGTDIANTLKYFSQTLLSILSRTGKKENQDASNLTVPMTMCLFPVPFPLT
PSLRPQVSSINPTVTRSLLYSVLRDAPSERGQQSRDAQLSDYPSLDYQGLYVTLVTLLDLVPLLQHGQHDLGQSIFYTTT
CLLPFLNDDILSTLPYTMISTLATFPPFLHKDIIEYLSTSFLPMAILGSSKREGVPAHVNLSASSMLMIAMQYTSNPVYH
CQLLECLMKYKQEVWKDLLYVIAYGPSQVKPPAVQMLFHYWPNLKPPGAISEYRGLQYTAWNPIHCQHIECHNAINKPAV
KMCIDPSLSVALGDKPPPLYLCEECSQRIAGDHSEWLIDVLLPQAEISAICQKKNCSSHVRRAVVTCFSAGCCGRHGNRP
VRYCKRCHSNHHSSEVGAAAETHLYQTSPPPINTRECGAEELVCTVEAVISLLKEAEFHAEQREHELNRRRQMGLSSSHH
SLDNTDFDNKDDDKHDQRLLSQFGIWFLVSLCTPSENTPTESLARLVSMVFQWFHSTAYMMDDEVGSLVEKLKPQFVTKW
LKTVCDVRFDVMVMCLLPKPMEFARVGGYWDKSCSAVTQLKEGLNRILCLIPYNVINQAVWECIMPEWLEAIRTEVPDNQ
LKEFREVLSKMFDIELCPLPFSMEEMFGFISCRFTGYPASVQEQALLWLHVLSELDIVVPLQLLISMFSDGVNSVKELAN
QRKSRVSELAGNVASRRVSVASDPGRRVQHNMLSPFPSPFQSPFRSPIRSPFHSPFKNFGHPSGKAIDFDCEDDEMNLNC
FILMFDLILKQMELQDDGVTLGLENSISKDIISIINNVFQAPWGGSHTCQKDEKAVECGLCQSSILCYQLGFELLEQLAP
KEEIRLVEPTDNLEDSLLYTRPEFIIGTEGEEEDKSAPKHGENPGNHTETTENTAIKNDTERKFCYQQLPVTLKLIYTIL
QEMSRFEEPDILFNMLNCLKILCLHGECLYIARKDHPQFLAYIQDHMLISSLWGVVKSEFSQLSSLAVPLVLHALSLPHG
ADIFWTIINSNFNSKDWKMRFEAVEKVAVLCRFLDIHSVTKNHLLKYSLAHAFCCFLTAVEDVNPAVATRAGLLLDTIKR
PALQGLCLCLDFQFDTVVKDRPTILSKLLLLHFLKADIPALSWEFFVNRFETLSLEAQLHLDCNKEFPFPTTITAVRTNV
ANLSDAAMWKIKRARFARNRQKSVRSLRDSVKGPVESKRALSLPETLTTKIPVSLTRHEQSAPALGGTPEQTPGQPSPEN
DNTIKDLLPEDAGIDHQTVHQLITVLMKFMAKDESSAESDISSAKAFNTVKRHLYVLLGYDQQEGCFMIAPQKMRVSTCF
NAFIAGIAQVMDYNINLGKHLLPLVVQVLKYCTCPQLRHYFQQPPRCSLWSLKPHIRQMWLKALLVILYKYPYRDCEISK
IVLHLIHITVNTLNAQYHSCKPHATAGPLYSDNSNISRYSEKEKAEEDSVFDESDIHDTPTGPCNKESQTFFARLKRIGG
SKMVKYQPVEMNAQRSEIELAEYRETGALQDSILRCVREESIQKKKLRSLKQKSLDIGNADSLLFTLDEHRRKSCIDRCD
LEKPPAPAAYVIHRQSDYGRSRQNSSTKAENIEIQENPLPAESFQETRRPVIPEVRLNCMETFEVKVDSPVKPVGPKEDL
DLIDLSSDSTSGPEKHSVLSTSDSDSLVFEPLPPLRIVESDEEETTNQLNDEVSGKTTVSSPSTPINVSALSLSTTPLVQ
FSIEDCSKDFSSKDTSNSTSAGIEDILSTSPKDKNNSLDLGKPEELHDVSCGSSLTLKQKRDLLQKSFALPETSLDDNPE
LNVEEIRPSGAIPSPNVKTVLIKVPEDSENQTESDKLGNNPESDTEQNTEQKQEEETEESEFKIQIVPRQRKQRKIAVSA
IQREYLDISFNILDKLGEQKEADPAAKGLSTLEMPRESSSAPTLEAGVPETSSHSSISKQIQHGKRLCNVPVCLNPDLEG
PPLRIRGATKSSLLSAPSIVSMFVPAPEEFADDQPTVMTDKCHDCGAILEEYDEETLGLAIVVLSTFIHLSPDLAAPLLL
DIMQSVGRLASSTSFSNQAESMMIPGNAAGVAKQFLRCVFHQLAPNGIFPQLFQSNIKDGSFLRTLATSLMDFSELSSIA
ALSQLLEGLNNKKNLPAGGAMLRCLENIATFMEALPMDSPSNLWTTISNQFQTFLTKLPCVLPLKCSLDSSLRIMICLLK
IPTTSATRSLLEPFSKLLSFVIQNAVFTLAYLVELCGLCYRAFTKERDKFYLTRSVILELLQALKLKSPLPDMNLLLLVQ
FVCADAGTKLAESTILHKQMIASLPGCGTAAMECMRQYVGEVLDFIADMHTLTKLKSHMKTCSQPLHEDTFGGHLKVGLA
QITAMEITRGNHRDNKAVIRYLPWLYHPPSAMQQGPKEFIECVSHIRLLSWLLLGSLTHNVVCPNSPSSCMPIPLDAGSQ
IADHLIVILIGFPEQSKTSVLHMCSLFHAFIFAQLWTVYCEQTAVAPTVQNQNEFSFTAILTALEFWSRVTPSILQLMAH
NKVMVEMVCLHVISLMEALQECNSTIFVKLIPMWLPMIQSNLKHLSAGLQLRLQAIQSNVNHHSLRMLQGSGQMNNSSSV
LRKWLQCTQFKMAQVEIQSSEAASQFYPL
>HolozoaMetazoaBilatEP00076Gallusgallus_P041235_XP_025006773.1_protein_unc-79_homolog_isoform_X3_
MSTKAEQFASKIRYLQEYHNRVLHNIYPVPSGTDIANTLKYFSQTLLSVLRDAPSERGQQSRDAQLSDYPSLDYQGLYVT
LVTLLDLVPLLQHGQHDLGQSIFYTTTCLLPFLNDDILSTLPYTMISTLATFPPFLHKDIIEYLSTSFLPMAILGSSKRE
GVPAHVNLSASSMLMIAMQYTSNPVYHCQLLECLMKYKQEVWKDLLYVIAYGPSQVKPPAVQMLFHYWPNLKPPGAISEY
RGLQYTAWNPIHCQHIECHNAINKPAVKMCIDPSLSVALGDKPPPLYLCEECSQRIAGDHSEWLIDVLLPQAEISAICQK
KNCSSHVRRAVVTCFSAGCCGRHGNRPVRYCKRCHSNHHSSEVGAAAETHLYQTSPPPINTRECGAEELVCTVEAVISLL
KEAEFHAEQREHELNRRRQMGLSSSHHSLDNTDFDNKDDDKHDQRLLSQFGIWFLVSLCTPSENTPTESLARLVSMVFQW
FHSTAYMMDDEVGSLVEKLKPQFVTKWLKTVCDVRFDVMVMCLLPKPMEFARVGGYWDKSCSAVTQLKEGLNRILCLIPY
NVINQAVWECIMPEWLEAIRTEVPDNQLKEFREVLSKMFDIELCPLPFSMEEMFGFISCRFTGYPASVQEQALLWLHVLS
ELDIVVPLQLLISMFSDGVNSVKELANQRKSRVSELAGNVASRRVSVASDPGRRVQHNMLSPFPSPFQSPFRSPIRSPFH
SPFKNFGHPSGKAIDFDCEDDEMNLNCFILMFDLILKQMELQDDGVTLGLENSISKDIISIINNVFQAPWGGSHTCQKDE
KAVECGLCQSSILCYQLGFELLEQLAPKEEIRLVEPTDNLEDSLLYTRPEFIIGTEGEEEDKSAPKHGENPGNHTETTEN
TAIKNDTERKFCYQQLPVTLKLIYTILQEMSRFEEPDILFNMLNCLKILCLHGECLYIARKDHPQFLAYIQDHMLISSLW
GVVKSEFSQLSSLAVPLVLHALSLPHGADIFWTIINSNFNSKDWKMRFEAVEKVAVLCRFLDIHSVTKNHLLKYSLAHAF
CCFLTAVEDVNPAVATRAGLLLDTIKRPALQGLCLCLDFQFDTVVKDRPTILSKLLLLHFLKADIPALSWEFFVNRFETL
SLEAQLHLDCNKEFPFPTTITAVRTNVANLSDAAMWKIKRARFARNRQKSVRSLRDSVKGPVESKRALSLPETLTTKIPV
SLTRHEQSAPALGGTPEQTPGQPSPENDNTIKDLLPEDAGIDHQTVHQLITVLMKFMAKDESSAESDISSAKAFNTVKRH
LYVLLGYDQQEGCFMIAPQKMRVSTCFNAFIAGIAQVMDYNINLGKHLLPLVVQVLKYCTCPQLRHYFQQPPRCSLWSLK
PHIRQMWLKALLVILYKYPYRDCEISKIVLHLIHITVNTLNAQYHSCKPHATAGPLYSDNSNISRYSEKEKAEEDSVFDE
SDIHDTPTGPCNKESQTFFARLKRIGGSKMVKYQPVEMNAQRSEIELAEYRETGALQDSILRCVREESIQKKKLRSLKQK
SLDIGNADSLLFTLDEHRRKSCIDRCDLEKPPAPAAYVIHRQSDYGRSRQNSSTKAENIEIQENPLPAESFQETRRPVIP
EVRLNCMETFEVKVDSPVKPVGPKEDLDLIDLSSDSTSGPEKHSVLSTSDSDSLVFEPLPPLRIVESDEEETTNQLNDEV
SGKTTVSSPSTPINVSALSLSTTPLVQFSIEDCSKDFSSKDTSNSTSAGIEDILSTSPKDKNNSLDLGKPEELHDVSCGS
SLTLKQKRDLLQKSFALPETSLDDNPELNVEEIRPSGAIPSPNVKTVLIKVPEDSENQTESDKLGNNPESDTEQNTEQKQ
EEETEESEFKIQIVPRQRKQRKIAVSAIQREYLDISFNILDKLGEQKEADPAAKGLSTLEMPRESSSAPTLEAGVPETSS
HSSISTQFRQMKRGSLGALTMNQLMKRQLEHQSSAPHNISTWDTEQIQHGKRLCNVPVCLNPDLEGPPLRIRGATKSSLL
SAPSIVSMFVPAPEEFADDQPTVMTDKCHDCGAILEEYDEETLGLAIVVLSTFIHLSPDLAAPLLLDIMQSVGRLASSTS
FSNQAESMMIPGNAAGVAKQFLRCVFHQLAPNGIFPQLFQSNIKDGSFLRTLATSLMDFSELSSIAALSQLLEGLNNKKN
LPAGGAMLRCLENIATFMEALPMDSPSNLWTTISNQFQTFLTKLPCVLPLKCSLDSSLRIMICLLKIPTTSATRSLLEPF
SKLLSFVIQNAVFTLAYLVELCGLCYRAFTKERDKFYLTRSVILELLQALKLKSPLPDMNLLLLVQFVCADAGTKLAEST
ILHKQMIASLPGCGTAAMECMRQYVGEVLDFIADMHTLTKLKSHMKTCSQPLHEDTFGGHLKVGLAQITAMEITRGNHRD
NKAVIRYLPWLYHPPSAMQQGPKEFIECVSHIRLLSWLLLGSLTHNVVCPNSPSSCMPIPLDAGSQIADHLIVILIGFPE
QSKTSVLHMCSLFHAFIFAQLWTVYCEQTAVAPTVQNQNEFSFTAILTALEFWSRVTPSILQLMAHNKVMVEMVCLHVIS
LMEALQECNSTIFVKLIPMWLPMIQSNLKHLSAGLQLRLQAIQSNVNHHSLRMLQGSGQMNNSSSVLRKWLQCTQFKMAQ
VEIQSSEAASQFYPL
>HolozoaMetazoaBilatEP00076Gallusgallus_P041236_XP_025006774.1_protein_unc-79_homolog_isoform_X4_
MFFYHKNCSSHVRRAVVTCFSAGCCGRHGNRPVRYCKRCHSNHHSSEVGAAAETHLYQTSPPPINTRECGAEELVCTVEA
VISLLKEAEFHAEQREHELNRRRQMGLSSSHHSLDNTDFDNKDDDKHDQRLLSQFGIWFLVSLCTPSENTPTESLARLVS
MVFQWFHSTAYMMDDEVGSLVEKLKPQFVTKWLKTVCDVRFDVMVMCLLPKPMEFARVGGYWDKSCSAVTQLKEGLNRIL
CLIPYNVINQAVWECIMPEWLEAIRTEVPDNQLKEFREVLSKMFDIELCPLPFSMEEMFGFISCRFTGYPASVQEQALLW
LHVLSELDIVVPLQLLISMFSDGVNSVKELANQRKSRVSELAGNVASRRVSVASDPGRRVQHNMLSPFPSPFQSPFRSPI
RSPFHSPFKNFGHPSGKAIDFDCEDDEMNLNCFILMFDLILKQMELQDDGVTLGLENSISKDIISIINNVFQAPWGGSHT
CQKDEKAVECGLCQSSILCYQLGFELLEQLAPKEEIRLVEPTDNLEDSLLYTRPEFIIGTEGEEEDKSAPKHGENPGNHT
ETTENTAIKNDTERKFCYQQLPVTLKLIYTILQEMSRFEEPDILFNMLNCLKILCLHGECLYIARKDHPQFLAYIQDHML
ISSLWGVVKSEFSQLSSLAVPLVLHALSLPHGADIFWTIINSNFNSKDWKMRFEAVEKVAVLCRFLDIHSVTKNHLLKYS
LAHAFCCFLTAVEDVNPAVATRAGLLLDTIKRPALQGLCLCLDFQFDTVVKDRPTILSKLLLLHFLKADIPALSWEFFVN
RFETLSLEAQLHLDCNKEFPFPTTITAVRTNVANLSDAAMWKIKRARFARNRQKSVRSLRDSVKGPVESKRALSLPETLT
TKIPVSLTRHEQSAPALGGTPEQTPGQPSPENDNTIKDLLPEDAGIDHQTVHQLITVLMKFMAKDESSAESDISSAKAFN
TVKRHLYVLLGYDQQEGCFMIAPQKMRVSTCFNAFIAGIAQVMDYNINLGKHLLPLVVQVLKYCTCPQLRHYFQQPPRCS
LWSLKPHIRQMWLKALLVILYKYPYRDCEISKIVLHLIHITVNTLNAQYHSCKPHATAGPLYSDNSNISRYSEKEKAEED
SVFDESDIHDTPTGPCNKESQTFFARLKRIGGSKMVKYQPVEMNAQRSEIELAEYRETGALQDSILRCVREESIQKKKLR
SLKQKSLDIGNADSLLFTLDEHRRKSCIDRCDLEKPPAPAAYVIHRQSDYGRSRQNSSTKAENIEIQENPLPAESFQETR
RPVIPEVRLNCMETFEVKVDSPVKPVGPKEDLDLIDLSSDSTSGPEKHSVLSTSDSDSLVFEPLPPLRIVESDEEETTNQ
LNDEVSGKTTVSSPSTPINVSALSLSTTPLVQFSIEDCSKDFSSKDTSNSTSAGIEDILSTSPKDKNNSLDLGKPEELHD
VSCGSSLTLKQKRDLLQKSFALPETSLDDNPELNVEEIRPSGAIPSPNVKTVLIKVPEDSENQTESDKLGNNPESDTEQN
TEQKQEEETEESEFKIQIVPRQRKQRKIAVSAIQREYLDISFNILDKLGEQKEADPAAKGLSTLEMPRESSSAPTLEAGV
PETSSHSSISTQFRQMKRGSLGALTMNQLMKRQLEHQSSAPHNISTWDTEQIQHGKRLCNVPVCLNPDLEGPPLRIRGAT
KSSLLSAPSIVSMFVPAPEEFADDQPTVMTDKCHDCGAILEEYDEETLGLAIVVLSTFIHLSPDLAAPLLLDIMQSVGRL
ASSTSFSNQAESMMIPGNAAGVAKQFLRCVFHQLAPNGIFPQLFQSNIKDGSFLRTLATSLMDFSELSSIAALSQLLEGL
NNKKNLPAGGAMLRCLENIATFMEALPMDSPSNLWTTISNQFQTFLTKLPCVLPLKCSLDSSLRIMICLLKIPTTSATRS
LLEPFSKLLSFVIQNAVFTLAYLVELCGLCYRAFTKERDKFYLTRSVILELLQALKLKSPLPDMNLLLLVQFVCADAGTK
LAESTILHKQMIASLPGCGTAAMECMRQYVGEVLDFIADMHTLTKLKSHMKTCSQPLHEDTFGGHLKVGLAQITAMEITR
GNHRDNKAVIRYLPWLYHPPSAMQQGPKEFIECVSHIRLLSWLLLGSLTHNVVCPNSPSSCMPIPLDAGSQIADHLIVIL
IGFPEQSKTSVLHMCSLFHAFIFAQLWTVYCEQTAVAPTVQNQNEFSFTAILTALEFWSRVTPSILQLMAHNKVMVEMVC
LHVISLMEALQECNSTIFVKLIPMWLPMIQSNLKHLSAGLQLRLQAIQSNVNHHSLRMLQGSGQMNNSSSVLRKWLQCTQ
FKMAQVEIQSSEAASQFYPL
>HolozoaMetazoaBilatEP00081Caenorhabditiselegans_P005434_NP_001254886.1_Uncoordinated_protein_79_
MATTRAATFSAKIRTLSEFQIRLSTNQQPPSNAEIITTLRYFQQTLIGFLKDFPSTQTNYCERFSSDAARWNLYPNLNYS
ALYYAIVNLLDVFPLITSQPQAIGEAILDTIKALMIFLERESLEQLPLLLASQLGIFPRELDKQIVHLLADCVFPFAIND
ETYVKYSVPGVLMLVLQQTHDPSLHTWIVESAMNCSQGVYQDLLQVIAKGTCESRVAAANLLFHYWPFPNPQILHRKTIQ
YRVHAWRTVQCQSTGCSDKTASVKRCYDPVICADVADTSPPIFLCRKCAEQVTGERKVITQHIAQPMPASNATCQRQECQ
SQSRLAVTICCSHECTRGHNHVPMRLCMDCSTLVHEEGTIKHLQHQGSGVVWSTDDQWPTVESIVKLLRETTMFEGNEGE
GKKPKWLRQLDGGTSMGKEIDKMADERRMLSRFGVWLMAGLCPPNESADPRAIGYIMQNVFEWFSTTALLPNDSMGASLE
QLKTDFVSDWINIGMRVHNAVFISSLCGECEEQDGRPVIDRIKEGLGRLLALMPYDVISLETWSRVMPRWLEAIVNDCTE
DNQPELKILLCKIFEPDLCPLPFETKEVYGFMTGRIGGDDYDEMFNALQWIHQLSRLDITIPLNMILEHFNRCLQKLRTI
EIPPLSENDLEEEEMSVHVVLVDTLVLQMKLNDSDRSMTPALTDKLFECMQLLVSIPIRAVPHSCHDPELDGFADCQQCQ
QTAFVHQMVMNITQKVCPKREVAIITTVDEDPNYDEQTTDTPTGPGSTLLSPLTESGSKGTSPGTSAPSRPFPEHLQAQT
MCVAQACEAEEEVEECEFVGILPCEEMEVAMAEAVTHDNVLETGQVVTSTTVHPSIKGQIIQTPQTPVQKQPPSDFWVTS
VGRFRFSFEQLPSQLKMIHSLLSCLDEAVEPDVEFFVMSSMKYLCLHCEALSNARREHRGFLIWTQENQMVPKLWERLRS
DYIQVGELATHLLLHAMTLPCGEEMFWKMVHRDFTSPQWNVRFDAVGKAYVMAQMIKTAPVKANKVVQTCLAAVFYHFIA
SLHDPNPSVAQRAIIALRAMPRHTLKLMCMCFESQFDHCIVDRPLIIHAITMMSILLPDQTTLTFDFFIQRFETLVLESQ
LSSQTEENIFVQDLMHTDPMSELYQRKVSKARSAIENASTARSIVRHLKQYDGMKHQLAHLPSDPANVAVNDDVSSPNSS
VTANYGHGGYGRLREFTDEESNMCLLFNRVVDMENPERHTVYLVVSLFVTFLSNKNSTPTDEKANAKKQSLVFRHFNTLL
GYSSTEKCFTIPPARLRKAAVCNAFISGLPEILDMNLHTGNQLLPTVAQLLIHLPSPQKLASDQNVTNYSLALLTQHTRH
LWLQSLILILYKYRFDQLPVSEYIVRLIGIVVKTLQNQVHECSDAADQSAEIDTWDEIEDDDVARAELIRPESLTVTTIQ
EATPAAEGMVHIGAVCVMQPTIVEPEGLAPEPLIARKRSTAVQEVRRKKSAIEVVKKSCTLRCGHCNEAIEMFDEETISL
CLIALETFLHREPSMAAPILFKILYTVTRLIDTPMYPWHSTEMFVPANSRSVAKQMLRVSLHHLSTSAICLQLFDTKIPR
PDAFWSVVALSLADFPELSPVYFIQILMEDLEESWPGSVKLIMKNLAFYIVEIPTDMYNNPWKDLVGHLETFFKRYHSAI
SADNGITPTRAEIENVIIVMTHVFKVQTFSSSKSPVTLVEAFARWLSESLHSADVSLESLLGVCTACNRALIRERDKQCI
TRALVTELMQAIKFKVKLHESNYVTIANMILQDAGEDIEVPLLDDQFNTAASEAIRPFLFEVLDFIADLHVIAKLKKESN
SDALGGDLKVKLAEAIAVEMSRSNARDCRTVIRFIPWLMSPPSVTQAAPSAFADSVTNVRVLSWLLLGALHANHSCLPVP
IECSQHMADYIHFVLAGFADQSKQSVVHMSALFHAFHLCQLWTVYCERAATYSSTTAFAHLVDFWARVTPAILQLLSHSK
VLADMVNLHFLNTIQALQQVNSALLCQLYSMWAPILTAYHSQIPNQLRMKLDSCQNQPSLEAPLVTEWLKKVRYKISQVE
LQTSAASPYYTV
>HolozoaMetazoaBilatEP00090Calanusglacialis_P010504
MGTRAAAFSAKIKSMRESQQKVSLGVLPTPTGTDLATTYRWFSTTLLSILKDVPGMPFHM
IRNKELDSERLGLFPNLDYKELYDSLYEFIPDLRLVSSSIYSCGKSLLTLLASLFPFMER
NTIEDFPYNLTELIDVLPMSLCHEAVDILCDHLLPFILAAEAEHAAVSSCNDYVPAMIQT
TLQKSPHDTAVHRKLIECIMSHKTDVHIDLLHVIAYGPTVAKVPAANLLFFYWPSLNPTP
AERKDIADKFSAENSWMSPICSNSKCQAIEPVEATKICLDHSIPLTQRADLPPPAFYCSD
CADKFALARPKTEEPIFEDINLPIEQIEIACGNKNCRATDKIGVCTCFSRECTIYNGHRP
IRYCQQCDKIRHNARRGANHVLQKPISLPWEMSVEDKEVLQAAIISLLSLARPFGSEQQE
EYHRRTMNLLDDETDEDDEFTFDDYLMASRYGIWLLVGLCQPRKDDSAKDVMGLLSMLFE
WYKVTATLPNDKSGAKVEKIKSDFIPPWLKKLFNHSPEIFVQCLIPQPENEAKVGGHWEV
CAPETVLIKEGLTRLSCLLSFDIITLDLWTQIAPHWMETIVQHYPRENLHELSSIFCKIF
DPDMSPLGFELDEMYSFVSKRMKCSDPENQRKVLGWLQTLCHLGVIIPLEILFNMYSVGI
ANLIPSESKSNASEPEETGTSLENGETIKCLQIFSRMIDVLIVQLKLQDIEENIGMNGSF
TAHTLSLALEMLSSPWMETIFQTKQTKCQSQTEIQENIFVFCQLLRNVVKHMLSEDQIEE
EDFDTQNTLSTANTLINEDKKDNIKKQPGLGGFMAVLSNTFKTTVEKVPEDSSDTDSTIT
VATEELIKEKRLEISDHPNHIQLLTKLFVLISTLEGPENTFYTLDALKSLALNEECLFET
CRRYKKLFFWLQHNHIMPNMWRILDAAHSQVAMLAVPLLLNSITLSHGSDIMWKILDDDF
NSEDWRVRFTAVEKTTLMFRFLTDVPVKKSQTLRSTLSHAFCHLISSMDDISPQVSQRAT
VYLGTIHDKAIQTLLWCLEFQFDLVPGDRPPILKNLYQLFNILVERNILSWEFFANRFES
IIYEIQETKQNRPDELETSNQNNNKETKDKSVSSRVRVKSGAESVRSLAQSMKYPYKRTY
SAPAGMVLNAKQVIPNRFHDEEKNDYKRQQSAPIIRQKISKTASEPPVSAITRLASQSGT
FSEDIDYKDIAMKSMELESIDKETLHLMVFLFMQFLSHPHQAEIPENKTSVKYLALQKSF
HGLFSLLGYDEKEQRFTTMPHKIRTTAQFCSFFANLPQVMDNNFGIGNLHISNIVLILQK
SPFPPRYAANWQPTYSILQENLIFQGCGYTLWHLEPTVRKQWLEACLVLVYKYNFSEPEH
LSDKVVGLIRIIMNSISAHVHVCSKYCKPEGAGLTMRSHELSETSIGNIGTTTLQGTEEN
SAFNSRMSPTSNKKYDNDEETSSASDKGDANSELETIFENTKSPSHSPEIKMNMNKNNHE
NPLFFDLLPQAAPCMKSGWLPEDQSLTNEGLPTGWSMQLMDNGKVLYVDNINGSHTWKDP
RTGNEGHSFKRRRGPFFSSPPSPLSLMDVLTVGATANMVLDKTAHRDNFIRNKIEEEIEQ
PAEERLLPIGTQEIRRTNKGKHQHMSLLDRVWQVLGSIEDEEDCVPLVGRDVSSKIKIAT
STDDMLESTHIKTNGEIDKQEKDQINGDIKESLKAMNNLRQRKLGIVRDSNGVGLKEEEA
WTDGGTGDSHSSHSQSKDYKQFQQVTKQSHLRIGEDTVIDRCSSCGALTEKYSDSEIALA
LVVVNTFVHRDPQLAAPLLPEIFIVASRIASKPLYNWELEGSLTVIPGNPRSVARQFLRV
TLQQLSSNGVFPLLFKIDLDENQRKMFYSTIVSCLNDFTDLSPTVPVQLFFENIDNIKQT
MEQTLNTSLPNLICFLSFIQFDHIVNWSSVFAPLEMFFRNLSLLTLSQDGKTEKVDPNGK
DIRLSNIEPVMKLAVYAMKMNGVNNHRSLLEPIAKVIGFAIQFCTFQFQDLVDICYYCNK
AFVKERDKSCLIRAVIAKFIDALKYKTSIPDVNFLYLGSMMLQDAKGELPPSSILEDVPK
IELGLAGPIHIGSTPWLEQYLPDIVEFVADVHTLGKVKSHVRGMTIGLNQDTLGGILKAA
LSQFLALEIARMSIDRNEMKITKYMPWLFNPPNTITSQGPKEFLECVSHIRLLSWLLLGA
VNHTMLVGSKEGSPCQPIPLEASCHIADHIEVILAGFAEQSKTSVVHMCSLFHAFILSQL
WTVYLEHVQPSGNTKEEQLLAPSILLDFWVKVTPGILQLVSHSKVLAEMVNLHFLSLMEA
LLECRSTILAKLMPLWCPVLHAYNTTLPDHIRVRLQSIHDSAPIKPLSAQDTAINTNLLN
WLHRLQFKMGQIELQASNATQQFFTV
>HolozoaMetazoaBilatEP00099Drosophilamelanogaster_P003749_NP_001163652.1_uncoordinated_79_isoform_B_
MTGSFKVQLINMGTRAAAFQAKLRALHEYHVRLLHNVLPAPSGVDIANNIKYFSQTLLTVLKDVRTSPHELIRDPLEDPT
RMSAYPNLEYGNLYNALTMLIDVAPCIQYGQIVFGKALLQCLSCILPFLDKDLIDNLPYLVSSTISVLPPALHQCIINAL
CYYILPFTITRRSSDEQECQACQSVSSVIMMVLQYSNNPAHHCQLLECLMTLKHNVVKDILCVVAYGTAVSRTSAAKLLF
YYWPAFNANLFDRKVLLSKLTNDLVPFTCQREHCPNSGNAEAAKVCYDHSISIAYAPDCPPPLYLCIECANEIHREHGSL
EFGDILHPMQQVSMVCENKNCRSNEKSAFSICFSTECASFNGNHPIRYCSQCHSNRHNSRRGGDHVVHRSLQPAWQMDPE
MQMHMVESVVSLLREAKPLNFEPGKESSSSESKKNGSGITADNISLEERQRLGRYGIWLLVGRCTPTADTPVEVLGRILS
MLFHWFHVTAYSYDAAGQVESTIEKLKVDHVCNWLKDICRIHYNVFISCLLPHPPEYARVGGHWETLASRTSHLKEGLQR
LICLVPYEVITSEIWDYVMPHWMEAITNDVAEKELNELKIVLSKILDPEMSPLGFDAKTMYNFVAIRFEKTTAKVQQQAL
HWLQILTKLEILIPLVQLFAMFGDGVRIMKYGIQHELMREKDAQSQSLAKAPKTPCKESKETKADMANPPRRSSISPVVE
DDSGNTSAISDDEAPTNRHTEFSTDAEHNLTCCILMLDILLKQMELQDVEQHMGIHTSVCENVSRLIKCMVTAARVGLSS
HVCALKVAECAYCEASIMWHQLATKLVQFMAPLNPVRPPDVPIEDIIEEEKSSRKSPPESDKEKTRDRDVSLSMAPLPIP
LGPLGGFADIFKLDQFFSDDGKIIIMAGPVPVAVPQPEPHSVGGVLVHMPHVCSNNENGHSVDSNELRKVHATDEIMTAT
VETVSEQLDLASILPTDRAIARSITLSDADVGSANVSVTKASVMGENGANGGGACGGGENGSGSEEDEEEEDSDDFWHTS
VGKFKFTLDTLPQPLQYIHQLLTEIPTIKKPEILYYVLQCLNTMALHGDALAKAAREQRGFFIWCQENLLIKNLWELCNA
EHSHICQVGVPLLLHCITLPLGSDVFWRVVQEAFHDTDWRVRFTAVERVTVITRFMDSTPLRSEVGLQTALATAFCHLIA
SMDDINVYVAQRATLYIGTIHDTAIRSLLFCLESQFDLFIVDRPVVLQSVYQLHNSLSDRKMLGWEFFLNRFDTLFVEAQ
INLEKCGDISYLRDLRNSDNGSEALSAKIQKAREALSQSDTSGGMAKTLSASFGTKWPYKRTMSAPASMAPRQDSKFVPE
KEKIYSRQVSAPILKRKTSRFGLDGHIHSLGGLNDDNLIGLLSRITELEESDRETIHLLVFMLMQFMSRTDQAYPSEEKP
MTKTQNIVLKHLFLLLGHNQIDKTFHTTPESLRVSAVFNAFLANLPQVLDQNHLIGGLILPSVMQIILYAPNPTSTSGES
YQNIVFNYSLWHLEQYPRRNWLFTLLVVLYKYSYTQPPLSGYVIAGIRLIMNSLRGHFHQCRRIPTTTILDIQGVGGAAR
SRDVSQPSLGTDPDDKEASPPASPMFPSEGTSAASKSKGNVAFTPKLQHAFRKYNDSSLDADETESELVAIPESDLSDST
LHGSSAPGSFDDTIHFEDVMPRNRRALEYTEEKSTKSHKSMITTKVGDTYTTKIKATTTSETLVTTHTRHSLQEGVRMIV
TPLSLENAAASTSKMFAAIATNHLKALGALQDMPAAVERKAASSSGSGSRSANGSGNGSGGSAPAAIQASSSAAASKPIG
RHKTIVECSAGNSSSSADDSRQKKSQTKSLRRTDKNYGSPDSPLSKMSVMPNPRDEMDESMQSLPPPKSIAALEIPTPER
LLPIGTQDTVATLVERVRDGLNLPDISHLKQDSLDVSESTKDDVTPSSRTNSPRRLIKQVALESPPNPNAQLPSQPSADL
HTSILKNVQQDLKQNAPEGNGLTTSNSIKRPRQKLAPFNVDSNAIPDIRSRFAGSWPPPPFQPVDPEPDDDDEIGAEASN
GHGIHSTPHAPRGSSRRVGDYTIVERCSDCGAHIEEYTDEEIGIFIVILGTFIHREPAMAAPFLPEILTMTSRICLSSTH
AWQGENGPPLASSAQAVACQFFRCVLHQLAPNGIFLQVFQTQMKMKIRHHHFRSIAKALQDFQDLNSTSPIYMVCESLTS
KKSLPIEQLPVIFRNMAEYLNLQCVPTEAGVGLAVWSQAMQAMESLLRQVIVIMPSLTNAEYMLDIMAATLRLNCVPKTL
LDPYSKIMAYCVQHTNLEYQTLYELCTLNIRSFSKDRDKNLLCRQMIFEFVQALKFKSNIPDHNLLTIIGFVLLDAGGTL
PPGAAPGLPDAAPMMTTNSADCLRQYINDVIDFLADFHTLSKIKNFKNGQTSSGLGEDTLGGVLKGAVAQYLALEMSRGN
SRDNKAVSRYLPWLNNAPSSLQQGPKEFTECVGHMRLLSWLLLGSLTHMALMQRRQETHSIPTPLPQQNSQGTGPAASVH
YQHQGVTYSQPVPQEASCHIADHIQVIFAGFAEQSKTSVLHMSSLFHAFTLCQLWTVYLEQMAHNTNSNAEGSTLGVLFE
FWAKVTPCILQLVSHAKPTVNKDQPQTPLDFQTQSANSKLSEMVNLHFLSLLEALKDTNSTVLGKLLPMWSPVLSSQTQL
SDTLHVRLQNVRDYAPDYEEQQTYKSEALLKWLQRLQFKMGQIELQASTATQFYSI
>HolozoaMetazoaBilatEP00099Drosophilamelanogaster_P003750_NP_001163653.1_uncoordinated_79_isoform_D_
MTGSFKVQLINMGTRAAAFQAKLRALHEYHVRLLHNVLPAPSGVDIANNIKYFSQTLLTVLKDVRTSPHELIRDPLEDPT
RMSAYPNLEYGNLYNALTMLIDVAPCIQYGQIVFGKALLQCLSCILPFLDKDLIDNLPYLVSSTISVLPPALHQCIINAL
CYYILPFTITRRSSDEQECQACQSVSSVIMMVLQYSNNPAHHCQLLECLMTLKHNVVKDILCVVAYGTAVSRTSAAKLLF
YYWPAFNANLFDRKVLLSKLTNDLVPFTCQREHCPNSGNAEAAKVCYDHSISIAYAPDCPPPLYLCIECANEIHREHGSL
EFGDILHPMQQVSMVCENKNCRSNEKSAFSICFSTECASFNGNHPIRYCSQCHSNRHNSRRGGDHVVHRSLQPAWQMDPE
MQMHMVESVVSLLREAKPLNFEPGKESSSSESKKNGSGITADNISLEERQRLGRYGIWLLVGRCTPTADTPVEVLGRILS
MLFHWFHVTAYSYDAAGQVESTIEKLKVDHVCNWLKDICRIHYNVFISCLLPHPPEYARVGGHWETLASRTSHLKEGLQR
LICLVPYEVITSEIWDYVMPHWMEAITNDVAEKELNELKIVLSKILDPEMSPLGFDAKTMYNFVAIRFEKTTAKVQQQAL
HWLQILTKLEILIPLVQLFAMFGDGVRIMKYGIQHELMREKDAQSQSLAKAPKTPCKESKETKADMANPPRRSSISPVVE
DDSGNTSAISDDEAPTNRHTEFSTDAEHNLTCCILMLDILLKQMELQDVEQHMGIHTSVCENVSRLIKCMVTAARVGLSS
HVCALKVAECAYCEASIMWHQLATKLVQFMAPLNPVRPPDVPIEDIIEEEKSSRKSPPESDKEKTRDRDVSLSMAPLPIP
LGPLGGFAGTLQAFQRISPFTSRPLNEPPLYHKVYKVPTKFLFQNQPKTYPLINKLTTVTVKQ
>HolozoaMetazoaBilatEP00099Drosophilamelanogaster_P013075_NP_001287403.1_uncoordinated_79_isoform_E_
MTGSFKVQLINMGTRAAAFQAKLRALHEYHVRLLHNVLPAPSGVDIANNIKYFSQTLLTVLKDVRTSPHELIRDPLEDPT
RMSAYPNLEYGNLYNALTMLIDVAPCIQYGQIVFGKALLQCLSCILPFLDKDLIDNLPYLVSSTISVLPPALHQCIINAL
CYYILPFTITRRSSDEQECQACQSVSSVIMMVLQYSNNPAHHCQLLECLMTLKHNVVKDILCVVAYGTAVSRTSAAKLLF
YYWPAFNANLFDRKVLLSKLTNDLVPFTCQREHCPNSGNAEAAKVCYDHSISIAYAPDCPPPLYLCIECANEIHREHGSL
EFGDILHPMQQVSMVCENKNCRSNEKSAFSICFSTECASFNGNHPIRYCSQCHSNRHNSRRGGDHVVHRSLQPAWQMDPE
MQMHMVESVVSLLREAKPLNFEPGKESSSSESKKNGSGITADNISLEERQRLGRYGIWLLVGRCTPTADTPVEVLGRILS
MLFHWFHVTAYSYDAAGQVESTIEKLKVDHVCNWLKDICRIHYNVFISCLLPHPPEYARVGGHWETLASRTSHLKEGLQR
LICLVPYEVITSEIWDYVMPHWMEAITNDVAEKELNELKIVLSKILDPEMSPLGFDAKTMYNFVAIRFEKTTAKVQQQAL
HWLQILTKLEILIPLVQLFAMFGDGVRIMKYGIQHELMREKDAQSQSLAKAPKTPCKESKETKADMANPPRRSSISPVVE
DDSGNTSAISDDEAPTNRHTEFSTDAEHNLTCCILMLDILLKQMELQDVEQHMGIHTSVCENVSRLIKCMVTAARVGLSS
HVCALKVAECAYCEASIMWHQLATKLVQFMAPLNPVRPPDVPIEDIIEEEKSSRKSPPESDKEKTRDRDVSLSMAPLPIP
LGPLGGFAGPVPVAVPQPEPHSVGGVLVHMPHVCSNNENGHSVDSNELRKVHATDEIMTATVETVSEQLDLASILPTDRA
IARSITLSDADVGSANVSVTKASVMGENGANGGGACGGGENGSGSEEDEEEEDSDDFWHTSVGKFKFTLDTLPQPLQYIH
QLLTEIPTIKKPEILYYVLQCLNTMALHGDALAKAAREQRGFFIWCQENLLIKNLWELCNAEHSHICQVGVPLLLHCITL
PLGSDVFWRVVQEAFHDTDWRVRFTAVERVTVITRFMDSTPLRSEVGLQTALATAFCHLIASMDDINVYVAQRATLYIGT
IHDTAIRSLLFCLESQFDLFIVDRPVVLQSVYQLHNSLSDRKMLGWEFFLNRFDTLFVEAQINLEKCGDISYLRDLRNSD
NGSEALSAKIQKAREALSQSDTSGGMAKTLSASFGTKWPYKRTMSAPASMAPRQDSKFVPEKEKIYSRQVSAPILKRKTS
RFGLDGHIHSLGGLNDDNLIGLLSRITELEESDRETIHLLVFMLMQFMSRTDQAYPSEEKPMTKTQNIVLKHLFLLLGHN
QIDKTFHTTPESLRVSAVFNAFLANLPQVLDQNHLIGGLILPSVMQIILYAPNPTSTSGESYQNIVFNYSLWHLEQYPRR
NWLFTLLVVLYKYSYTQPPLSGYVIAGIRLIMNSLRGHFHQCRRIPTTTILDIQGVGGAARSRDVSQPSLGTDPDDKEAS
PPASPMFPSEGTSAASKSKGNVAFTPKLQHAFRKYNDSSLDADETESELVAIPESDLSDSTLHGSSAPGSFDDTIHFEDV
MPRNRRALEYTEEKSTKSHKSMITTKVGDTYTTKIKATTTSETLVTTHTRHSLQEGVRMIVTPLVGAETTETAIVSPPVD
VHRAVTVRNKSLENAAASTSKMFAAIATNHLKALGALQDMPAAVERKAASSSGSGSRSANGSGNGSGGSAPAAIQASSSA
AASKPIGRHKTIVECSAGNSSSSADDSRQKKSQTKSLRRTDKNYGSPDSPLSKMSVMPNPRDEMDESMQSLPPPKSIAAL
EIPTPERLLPIGTQDTVATLVERVRDGLNLPDISHLKQDSLDVSESTKDDVTPSSRTNSPRRLIKQVALESPPNPNAQLP
SQPSADLHTSILKNVQQDLKQNAPEGNGLTTSNSIKRPRQKLAPFNVDSNAIPDIRSRFAGSWPPPPFQPVDPEPDDDDE
IGAEASNGHGIHSTPHAPRGSSRRVGDYTIVERCSDCGAHIEEYTDEEIGIFIVILGTFIHREPAMAAPFLPEILTMTSR
ICLSSTHAWQGENGPPLASSAQAVACQFFRCVLHQLAPNGIFLQVFQTQMKMKIRHHHFRSIAKALQDFQDLNSTSPIYM
VCESLTSKKSLPIEQLPVIFRNMAEYLNLQCVPTEAGVGLAVWSQAMQAMESLLRQVIVIMPSLTNAEYMLDIMAATLRL
NCVPKTLLDPYSKIMAYCVQHTNLEYQTLYELCTLNIRSFSKDRDKNLLCRQMIFEFVQALKFKSNIPDHNLLTIIGFVL
LDAGGTLPPGAAPGLPDAAPMMTTNSADCLRQYINDVIDFLADFHTLSKIKNFKNGQTSSGLGEDTLGGVLKGAVAQYLA
LEMSRGNSRDNKAVSRYLPWLNNAPSSLQQGPKEFTECVGHMRLLSWLLLGSLTHMALMQRRQETHSIPTPLPQQNSQGT
GPAASVHYQHQGVTYSQPVPQEASCHIADHIQVIFAGFAEQSKTSVLHMSSLFHAFTLCQLWTVYLEQMAHNTNSNAEGS
TLGVLFEFWAKVTPCILQLVSHAKPTVNKDQPQTPLDFQTQSANSKLSEMVNLHFLSLLEALKDTNSTVLGKLLPMWSPV
LSSQTQLSDTLHVRLQNVRDYAPDYEEQQTYKSEALLKWLQRLQFKMGQIELQASTATQFYSI
>HolozoaMetazoaBilatEP00099Drosophilamelanogaster_P013076_NP_001287404.1_uncoordinated_79_isoform_F_
MTGSFKVQLINMGTRAAAFQAKLRALHEYHVRLLHNVLPAPSGVDIANNIKYFSQTLLTVLKDVRTSPHELIRDPLEDPT
RMSAYPNLEYGNLYNALTMLIDVAPCIQYGQIVFGKALLQCLSCILPFLDKDLIDNLPYLVSSTISVLPPALHQCIINAL
CYYILPFTITRRSSDEQECQACQSVSSVIMMVLQYSNNPAHHCQLLECLMTLKHNVVKDILCVVAYGTAVSRTSAAKLLF
YYWPAFNANLFDRKVLLSKLTNDLVPFTCQREHCPNSGNAEAAKVCYDHSISIAYAPDCPPPLYLCIECANEIHREHGSL
EFGDILHPMQQVSMVCENKNCRSNEKSAFSICFSTECASFNGNHPIRYCSQCHSNRHNSRRGGDHVVHRSLQPAWQMDPE
MQMHMVESVVSLLREAKPLNFEPGKESSSSESKKNGSGITADNISLEERQRLGRYGIWLLVGRCTPTADTPVEVLGRILS
MLFHWFHVTAYSYDAAGQVESTIEKLKVDHVCNWLKDICRIHYNVFISCLLPHPPEYARVGGHWETLASRTSHLKEGLQR
LICLVPYEVITSEIWDYVMPHWMEAITNDVAEKELNELKIVLSKILDPEMSPLGFDAKTMYNFVAIRFEKTTAKVQQQAL
HWLQILTKLEILIPLVQLFAMFGDGVRIMKYGIQHELMREKDAQSQSLAKAPKTPCKESKETKADMANPPRRSSISPVVE
DDSGNTSAISDDEAPTNRHTEFSTDAEHNLTCCILMLDILLKQMELQDVEQHMGIHTSVCENVSRLIKCMVTAARVGLSS
HVCALKVAECAYCEASIMWHQLATKLVQFMAPLNPVRPPDVPIEDIIEEEKSSRKSPPESDKEKTRDRDVSLSMAPLPIP
LGPLGGFADIFKLDQFFSDDGKIIIMAGPVPVAVPQPEPHSVGGVLVHMPHVCSIMTATVETVSEQLDLASILPTDRAIA
RSITLSDADVGSANVSVTKASVMGENGANGGGACGGGENGSGSEEDEEEEDSDDFWHTSVGKFKFTLDTLPQPLQYIHQL
LTEIPTIKKPEILYYVLQCLNTMALHGDALAKAAREQRGFFIWCQENLLIKNLWELCNAEHSHICQVGVPLLLHCITLPL
GSDVFWRVVQEAFHDTDWRVRFTAVERVTVITRFMDSTPLRSEVGLQTALATAFCHLIASMDDINVYVAQRATLYIGTIH
DTAIRSLLFCLESQFDLFIVDRPVVLQSVYQLHNSLSDRKMLGWEFFLNRFDTLFVEAQINLEKCGDISYLRDLRNSDNG
SEALSAKIQKAREALSQSDTSGGMAKTLSASFGTKWPYKRTMSAPASMAPRQDSKFVPEKEKIYSRQVSAPILKRKTSRF
GLDGHIHSLGGLNDDNLIGLLSRITELEESDRETIHLLVFMLMQFMSRTDQAYPSEEKPMTKTQNIVLKHLFLLLGHNQI
DKTFHTTPESLRVSAVFNAFLANLPQVLDQNHLIGGLILPSVMQIILYAPNPTSTSGESYQNIVFNYSLWHLEQYPRRNW
LFTLLVVLYKYSYTQPPLSGYVIAGIRLIMNSLRGHFHQCRRIPTTTILDIQGVGGAARSRDVSQPSLGTDPDDKEASPP
ASPMFPSEGTSAASKSKGNVAFTPKLQHAFRKYNDSSLDADETESELVAIPESDLSDSTLHGSSAPGSFDDTIHFEDVMP
RNRRALEYTEEKSTKSHKSMITTKVGDTYTTKIKATTTSETLVTTHTRHSLQEGVRMIVTPLVGAETTETAIVSPPVDVH
RAVTVRNKSLENAAASTSKMFAAIATNHLKALGALQDMPAAVERKAASSSGSGSRSANGSGNGSGGSAPAAIQASSSAAA
SKPIGRHKTIVECSAGNSSSSADDSRQKKSQTKSLRRTDKNYGSPDSPLSKMSVMPNPRDEMDESMQSLPPPKSIAALEI
PTPERLLPIGTQDTVATLVERVRDGLNLPDISHLKQDSLDVSESTKDDVTPSSRTNSPRRLIKQVALESPPNPNAQLPSQ
PSADLHTSILKNVQQDLKQNAPEGNGLTTSNSIKRPRQKLAPFNVDSNAIPDIRSRFAGSWPPPPFQPVDPEPDDDDEIG
AEASNGHGIHSTPHAPRGSSRRVGDYTIVERCSDCGAHIEEYTDEEIGIFIVILGTFIHREPAMAAPFLPEILTMTSRIC
LSSTHAWQGENGPPLASSAQAVACQFFRCVLHQLAPNGIFLQVFQTQMKMKIRHHHFRSIAKALQDFQDLNSTSPIYMVC
ESLTSKKSLPIEQLPVIFRNMAEYLNLQCVPTEAGVGLAVWSQAMQAMESLLRQVIVIMPSLTNAEYMLDIMAATLRLNC
VPKTLLDPYSKIMAYCVQHTNLEYQTLYELCTLNIRSFSKDRDKNLLCRQMIFEFVQALKFKSNIPDHNLLTIIGFVLLD
AGGTLPPGAAPGLPDAAPMMTTNSADCLRQYINDVIDFLADFHTLSKIKNFKNGQTSSGLGEDTLGGVLKGAVAQYLALE
MSRGNSRDNKAVSRYLPWLNNAPSSLQQGPKEFTECVGHMRLLSWLLLGSLTHMALMQRRQETHSIPTPLPQQNSQGTGP
AASVHYQHQGVTYSQPVPQEASCHIADHIQVIFAGFAEQSKTSVLHMSSLFHAFTLCQLWTVYLEQMAHNTNSNAEGSTL
GVLFEFWAKVTPCILQLVSHAKPTVNKDQPQTPLDFQTQSANSKLSEMVNLHFLSLLEALKDTNSTVLGKLLPMWSPVLS
SQTQLSDTLHVRLQNVRDYAPDYEEQQTYKSEALLKWLQRLQFKMGQIELQASTATQFYSI
>HolozoaMetazoaBilatEP00099Drosophilamelanogaster_P023122_NP_650795.2_uncoordinated_79_isoform_C_
MTGSFKVQLINMGTRAAAFQAKLRALHEYHVRLLHNVLPAPSGVDIANNIKYFSQTLLTVLKDVRTSPHELIRDPLEDPT
RMSAYPNLEYGNLYNALTMLIDVAPCIQYGQIVFGKALLQCLSCILPFLDKDLIDNLPYLVSSTISVLPPALHQCIINAL
CYYILPFTITRRSSDEQECQACQSVSSVIMMVLQYSNNPAHHCQLLECLMTLKHNVVKDILCVVAYGTAVSRTSAAKLLF
YYWPAFNANLFDRKVLLSKLTNDLVPFTCQREHCPNSGNAEAAKVCYDHSISIAYAPDCPPPLYLCIECANEIHREHGSL
EFGDILHPMQQVSMVCENKNCRSNEKSAFSICFSTECASFNGNHPIRYCSQCHSNRHNSRRGGDHVVHRSLQPAWQMDPE
MQMHMVESVVSLLREAKPLNFEPGKESSSSESKKNGSGITADNISLEERQRLGRYGIWLLVGRCTPTADTPVEVLGRILS
MLFHWFHVTAYSYDAAGQVESTIEKLKVDHVCNWLKDICRIHYNVFISCLLPHPPEYARVGGHWETLASRTSHLKEGLQR
LICLVPYEVITSEIWDYVMPHWMEAITNDVAEKELNELKIVLSKILDPEMSPLGFDAKTMYNFVAIRFEKTTAKVQQQAL
HWLQILTKLEILIPLVQLFAMFGDGVRIMKYGIQHELMREKDAQSQSLAKAPKTPCKESKETKADMANPPRRSSISPVVE
DDSGNTSAISDDEAPTNRHTEFSTDAEHNLTCCILMLDILLKQMELQDVEQHMGIHTSVCENVSRLIKCMVTAARVGLSS
HVCALKVAECAYCEASIMWHQLATKLVQFMAPLNPVRPPDVPIEDIIEEEKSSRKSPPESDKEKTRDRDVSLSMAPLPIP
LGPLGGFADIFKLDQFFSDDGKIIIMAGPVPVAVPQPEPHSVGGVLVHMPHVCSNNENGHSVDSNELRKVHATDEIMTAT
VETVSEQLDLASILPTDRAIARSITLSDADVGSANVSVTKASVMGENGANGGGACGGGENGSGSEEDEEEEDSDDFWHTS
VGKFKFTLDTLPQPLQYIHQLLTEIPTIKKPEILYYVLQCLNTMALHGDALAKAAREQRGFFIWCQENLLIKNLWELCNA
EHSHICQVGVPLLLHCITLPLGSDVFWRVVQEAFHDTDWRVRFTAVERVTVITRFMDSTPLRSEVGLQTALATAFCHLIA
SMDDINVYVAQRATLYIGTIHDTAIRSLLFCLESQFDLFIVDRPVVLQSVYQLHNSLSDRKMLGWEFFLNRFDTLFVEAQ
INLEKCGDISYLRDLRNSDNGSEALSAKIQKAREALSQSDTSGGMAKTLSASFGTKWPYKRTMSAPASMAPRQDSKFVPE
KEKIYSRQVSAPILKRKTSRFGLGQFLGSSSGGASGSSQSVNPATTAASSSRPKPPPCPVHQSAHTAFPYHTHHHHPHGH
HPYPHPHPHHHPHHHAGSSAHVATTATTSAGLVSTHSQSHQYLVHCVPPSHHSPMPTLQEAETLLRSQAAADAAAASGSF
GGSLGHPGQEAAAVGTGTAGGSAGNPNPHHSFHSHFQKHPSAPNLLPPPPAPSPSPSTLAFPMHCTCDAAPHPHPQVSGA
AATGSAANPDGHIHSLGGLNDDNLIGLLSRITELEESDRETIHLLVFMLMQFMSRTDQAYPSEEKPMTKTQNIVLKHLFL
LLGHNQIDKTFHTTPESLRVSAVFNAFLANLPQVLDQNHLIGGLILPSVMQIILYAPNPTSTSGESYQNIVFNYSLWHLE
QYPRRNWLFTLLVVLYKYSYTQPPLSGYVIAGIRLIMNSLRGHFHQCRRIPTTTILDIQGVGGAARSRDVSQPSLGTDPD
DKEASPPASPMFPSEGTSAASKSKGNVAFTPKLQHAFRKYNDSSLDADETESELVAIPESDLSDSTLHGSSAPGSFDDTI
HFEDVMPRNRRALEYTEEKSTKSHKSMITTKVGDTYTTKIKATTTSETLVTTHTRHSLQEGVRMIVTPLVGAETTETAIV
SPPVDVHRAVTVRNKSLENAAASTSKMFAAIATNHLKALGALQDMPAAVERKAASSSGSGSRSANGSGNGSGGSAPAAIQ
ASSSAAASKPIGRHKTIVECSAGNSSSSADDSRQKKSQTKSLRRTDKNYGSPDSPLSKMSVMPNPRDEMDESMQSLPPPK
SIAALEIPTPERLLPIGTQDTVATLVERVRDGLNLPDISHLKQDSLDVSESTKDDVTPSSRTNSPRRLIKQVALESPPNP
NAQLPSQPSADLHTSILKNVQQDLKQNAPEGNGLTTSNSIKRPRQKLAPFNVDSNAIPDIRSRFAGSWPPPPFQPVDPEP
DDDDEIGAEASNGHGIHSTPHAPRGSSRRVGDYTIVERCSDCGAHIEEYTDEEIGIFIVILGTFIHREPAMAAPFLPEIL
TMTSRICLSSTHAWQGENGPPLASSAQAVACQFFRCVLHQLAPNGIFLQVFQTQMKMKIRHHHFRSIAKALQDFQDLNST
SPIYMVCESLTSKKSLPIEQLPVIFRNMAEYLNLQCVPTEAGVGLAVWSQAMQAMESLLRQVIVIMPSLTNAEYMLDIMA
ATLRLNCVPKTLLDPYSKIMAYCVQHTNLEYQTLYELCTLNIRSFSKDRDKNLLCRQMIFEFVQALKFKSNIPDHNLLTI
IGFVLLDAGGTLPPGAAPGLPDAAPMMTTNSADCLRQYINDVIDFLADFHTLSKIKNFKNGQTSSGLGEDTLGGVLKGAV
AQYLALEMSRGNSRDNKAVSRYLPWLNNAPSSLQQGPKEFTECVGHMRLLSWLLLGSLTHMALMQRRQETHSIPTPLPQQ
NSQGTGPAASVHYQHQGVTYSQPVPQEASCHIADHIQVIFAGFAEQSKTSVLHMSSLFHAFTLCQLWTVYLEQMAHNTNS
NAEGSTLGVLFEFWAKVTPCILQLVSHAKPTVNKDQPQTPLDFQTQSANSKLSEMVNLHFLSLLEALKDTNSTVLGKLLP
MWSPVLSSQTQLSDTLHVRLQNVRDYAPDYEEQQTYKSEALLKWLQRLQFKMGQIELQASTATQFYSI
>HolozoaMetazoaBilatEP00103Capitellateleta_P021432_ELU08396.1_hypothetical_protein_227700_
MATRAATCEIPYTCAVCLTLLSHPISVTAKIGNLRDYHSRLLHNVSPLPSGLDIANTLKHFSQTLLSVLKDVPFIPSESY
TPRQRDSVRLSMFPNLNYSGLYEAVLNIIDVIPTVLHGQDALGESVLTVLSCLVPFLEYDQLNLLPYTIASTLATFPASL
QPYTVQLLCTTLLPVTFDTEEDSDDATYATEATAAILMIVLQQVDQSEQHAQLIECLMGYKKNICKDLLSVIAYGPPSAR
APATHHLFHHWPQLRPASDWEPTSCQRERCLNSGNVKAVKMCLDPGVAIENADKPPPIHLCVDCVDQLRHDEAHNLVDIL
QPMGRVALVCDNKNCTSKDKTAVCSCFSLDCASLNGFRPVRYCQQCHTSKHADHAPGAHHMYHASIPDVWSCDPDLRGYI
VEAIVSLLKEAIPLEDKRQVEMGEERVRPSPHFLREEEEEEDDNEEDRKLLSRYGVWLLVSLAPPKDNISIEILGRLLAM
LFQWFDATAYLPDDSIGSALERLKPMYLQKWLQEVSKRHFEVVLSCLLPHPPEYARVGGYWDTLSSRTCQIKEGLNRLFC
LVPYNIVTFQVWDYVMPFWLEAIRTEVPESDKEELKVLLCKLFDNDMSPLPFSVEKMYHFITERFDDTEAIVQEQNLSWL
QIMASLEILTPVRLLLSMFRHGIDSLAAIAESEAEIQRNNVKQNNNNDETEEDGFPMGSPLACKKDASTAFPFDITSDVN
NVNCFVMMLDLILAQIELQDATAHLGVFNDTCRDIMCLLTRMLRTPFGGKHTCEESDAPTHACTRCAMTALWHQLASKCL
LFVSPRDEISLPVKELPRVEEIQMRSKSMEKHASDAEKSTEIAEPDFDVKTLPMHLQLLYAQLKCLSEECDADALYFLLH
SIRLLCLHGEAVNYCLPEYIHVIEYCLKELMIPDLWKLLQAEHSQVSTMAVPLLLYCLTLPSGADIFWRLVEDDFNCDDW
RIRFAAVEKVTMIARLTTSSMIEHNQQIRTSLAHAFCYLIGSLDDVNSSVVQRATLYLDTLKMDSVQCMCACLEFQFDSV
ISDRTMILRKMHVLSVILKQHQILSWTFFLNRFDALCLEAQLDVESQADVSSFQDLTSSDRHSDHFLRKINRARFALART
DSVRSLCSSYFTKPPYRRAASVPMHLLMRTLPNQNNPKAPLLAKAHAKAQGAEEDKSPYTRQQSAPQFRSRGSRFGIGMF
TSYMFPALSLGFQFTHGGHLREYTDGESKFASLLQRAMDLDGVDRETLHHLVSLLMKFMVTVNQDVINEDPDLSKAQNVV
LRHLNVLLGYNQTEKSFSVPPYKLRYSAVFNAYISGLPQVLDQNFELGNMILAVSMMLLQYCPSPQRYASDYQPPNYTLW
YLEPHTRQSWLTSLLIILYKYQYNTSPASGIVEFLVRLTINTIDAQLHHCKRSEEAFGPASPMVPRHRDISNASIGDLGD
IIETDTPPQSPTDESCVSDAITISTASAAQYQRQRDGQSLLPPRTQSPPLPTSPTSSIPASPAAGSPEEEIFRPPKLRAK
LPLASASETMALRQHDQPRRIAEYNRDSFSGEEMNQRTLEQSVDEYLHGKSSAHLTSGPQPQDVDQKIQEQIQEFECENQ
KKKTTTDPSNDDELPVAKEITAKEINAEVISEFNNTHCHTHILTLDRFEKPFEVLEEVKESEEENGSPKKKEENEQEIEE
KKSIEEEKNEQTESDLDDSPDSQPKLRPNFRQRKARKTGLTTIELQKMIPELSDQNIAPTSPQAARRSRRSDLISKSAQS
QQKQKSLSAMRANEQIMVDRCPDCNAVLESYDEETISLAVVCLATFIHREPGLAAPCLLDMLITVARSGLIIPGNCVSVA
RQFLRCVLHQMAPNGIFPQIFMHDLGDTEFLKTLASALVDFSELNCHNALLLLLEGVNDMKTVTSEQMMLVVSNLSTFMD
YVAMETASPAWNNILLQLDIFFRRLPLLVPANCDMETVLKIIICTLKIPGLSSVKSLLESFSKLLSYTLQCCSFNLQQLL
DICSLCSRAFTKERDKIYLTRSIIFELVQALKFKTILPDENLVLLVQFVCLDAGGTLGPISFVPELANYTYNPYSSSLVS
TNAADCMKPHLSECLEFVADLHTINKVKNNYKEGSQSLNEDTLGNHLKAGVAQFIATELTRANGRDQRALSRCLPWLYHP
PSAMQQGPREFTDCVGHIRLLSWVLLGSLTHTAVTKGSANILVQPLPLETSAYIADHIMVIMTGFAEQSKLSVLHMSSLF
HAFIHCQLWTIYCETFAMFSAPGSDSHMQAHTTIMDFWGRVTPGVLQLLSHSKVVQRVELLKNNLLDNHFDDVTIHKDKN
VKQLAEMVNLHFLNLMEALQECNSLVLSKMFPMWAPILFSYHNQLPGHMQVRLQMCQNWEPRDVVTDASQLDSDNLRQWL
QRLQFKLGQIEVQSSAVTQFYTI
>HolozoaMetazoaBilatEP00105Crassostreagigas_P025713_XP_011446363.1_PREDICTED_protein_unc-79_homolog_
MHLLTKTTPPKETRSKWKLLMYKVLLEQAKEKACIRQQSAPHFNLGRRMTTRMQFGAFSNIFPGGNIKEFTDEESNFTAL
LQKAMDMEGVDRDTVYQLVALLMRFMVTVKQDDDRKKDNRIQNIVLRHLNVLLGYNQTEKSFSVPPHKLRSSAVFNAFLS
GVPFVLDRNLELGNQILPITLLLLQYGPSPQRYASDYQPPNYTLWYLEPHTRISWLTTLLVILYKYQFYTSPVSAIIQTL
VRVVINTIDAQHHRCKKHEDGFLPPSPSMLRSKDSTKVNDLENIQETDTPPQSPKVKDTVEVNLMSPPEYSTVQYKANNT
DNVSPPEEGQGQEVVETPRRPSKQRKPPRRIIEYTEPETEKGFKGRKQSPRRAAEIRRVQPNLPTSERSTSPARIETTHT
PEVKAEETPSVDTIMAKQLKEFSEKEDRSKVKDIYNAGPQVSQVSQMTDASKVTMFSSSVTDASSTLTGLTSTTERSNDM
TSEVESGAEDSEKQTTSDTDGEKYTGGATDSGDADTQEEGKDLSHTASLLKGTQPRFRARKPRKTGLITVELQKAFPELN
EQLQEEAAVKPGGRRARKSELLSKQKATKKASSSRYGENIMVERCPECNAVLEQYDEDTIGYCVIVLATFIHREPALATP
LLLETLQCVSRIASSSPYVWQVDSNVMVPGNSVSIARQFIRCVLHQLAPNGIFPMLFQSNFDDVNFFKTMAAALADFTEL
PCHAPIQLLLEGLNNKKSLPSDTIILLLNNLADYMNCISLETSAPMWNSIVGSFEIFFRKLYTVLTTPFDPSSLLKIMIS
ILKVSGINNSRSILDPFSKLLSFTILNCSFKLQQVLDICSLCNRVFAKERDKLFLTRTVIFELVQALKFKHSLPDENFLL
LVQVRQQSSICTLIQITDSYIYFKRYLIFTFIELMIALLLTQ
>HolozoaMetazoaBilatEP00105Crassostreagigas_P026826_XP_011447907.1_PREDICTED_protein_unc-79_homolog_
MTTRAATFNSKIKNLKDYRFRILNNLTPQPSGIEIENTLKYFSQTLRSVLKDVPNIPAESYGPRQRDSVRQSVFPNLNYT
GLYYAILNMIDIVPTMQMKQIEIGEYVLKVLGCLVPFLEHDLLDSLPYTVASTLAIFPPTLHKDTIDLLCSNMLPMTLGY
DGCFEPSYASESAAAIITMVLQHTDNGSFHSQILECFMSIKRDLIKDILSIVAYGPFTARAPAANLLFYYWPQLNPALTD
RRGIHYKYTAWPPVLCQRQGCVNSGNCQAVKMCLNPALAIHSGDKPPPLYICSDCADELRKEHSEYITDILLPMSHVSTV
CENKNCKSEDNLAICTCFSIECASYNGNRPIRYCEDCDNQRHKTQKGELHIYHRSIPDIWDCNMEVQRYLTDGIVSLLKE
AQPIESKRLLEMGEEYQQTTAEEDQLQLIEDERKLLSRYGIWLLVELCTPRDDIPIEVLGRLLGMLFQWFDATAYLPDDN
VGNALERLKNEYVCDWLDEVAKTHFEVIVSCLLPHPAEYARVGGFWDTLCSRTVQIKEGLNCFFCLVPYDVITFEIWDYV
MPYWLEAIRTEVPSEDLHHLKVLLNKSFDMDLCPLPFGTDSDKMYHFISERFDDNSAYVQEQALQWLQILSTLDIYLPIH
MLLSMFISGVQNMTELLKQQKTAEPQSTTEDPKPAQHQSIPRHSPEEECPPPLSPVKTHVIVEAFEIYDRETELVLPCYI
MMLDLILKQLELQNFPKYLGLYNETSRQIMQLLSLMLGTPWDGTHICSDEQQANSCMFCQNTALWHQVTSQVMQNFCPLS
QVKIPTKEIPRVDESKRMSATPTCMSRKGSMTSNDDPESTAEEREKEVPGFEMTNMPLHLQLYHSFLQELGTITDTDAAF
ALLTSMKYLILNGECLNYTVTQFPDYVKFSLSKYLIPNLWKLLKAKQSQLAYVAVPLMLHCLTLPTGSDIFWKLVEEDFT
NEEWKIRFAAVEKVTVLARFLETDGLQNNQVIQTALAHAFCLLIGSVEDINAAVAQRATQYLETIKYAAIKCLCKCLEFQ
FDHVISDRIMILQRLHLMSNILKDQDILNWEFFLARFDALSLEAQIDLENSGEIACLTGYNDYNKLPGNGLVSKFVVLTD
DVLFFF
>HolozoaMetazoaBilatEP00105Crassostreagigas_P035148_XP_019919296.1_PREDICTED_uncoordinated_protein_79-like_
MYGVFQYVTLTLCLQSAEMVNLHFLSLIEALRECNSSVLAKLYPMWTSILFTYQSQLPSHLQVRLQTVENWKPPSTSKDQ
TSFSILLTWLKRIQFKLGQVEVQSSAATQFYSV
>HolozoaMetazoaBilatEP00106Octopusbimaculoides_P018986_XP_014786428.1_PREDICTED_protein_unc-79_homolog_partial_
MATRAATFTSKIQTLQDYQNRIRNDMLPEQSGVDIVNTLKYFSQTLLSVLKDVPDIPSDSYGPRQRDSVRLSVFPNLNYS
GLYEAVLNIIDIVPQLLVKQHDLGEAISNVLGCLVPFLEHELLNALPYTVASTLAIFPPSLHKDTIDLLCSSLLPMTLGT
FGHDEPTYASESAAAIITIVFQHTETSMFHSQILEFFMSMKREVVKDLLSVIAYGPPSARAPAANLLFYYWPQLNPSHSE
RRGIHYKYQPWPPVLCQRENCVNSGNCQAVKMCPNPALAIQSRDKPPPLYVCSDCAEPLKRVHDEYMVDILLPMSHVPTT
CENKNCRSSNAIAVCTCFNINCASQNGNRPIRYCQNCHMVRHSSETGQKHIFHESIPEIWHCDRETQRYLIDAIVSLLKE
AQPLQSKRVVEMGEEHFYQVPEEDDFYDEGGTDRKLLSRYGIWLLVELCKPKEDISIEILGRLLSMLFQWFDATAYLTDG
MLLYLYISKWLQKVAKSHFEVIVSCLLPHPVEYARVGGYWDTITTRTTQIKEGLNCFFCLVPYDIITFEIWDYVMPYWLE
AIRTEVPLDELNELKVLLNKAFDIDMCPLPFTLERMYHFVSERFHDGSAYVQEQSLQWLQVLSSLDIIIPIHLLLKMFKN
GVEFLHRSDPSKASSGRDLASQSLLSPASPVEEYLPQFSPERSKTMNETVDLFERETELHLPCFLMMLDILLKQLELQET
PRNLGIYNETSQQLMHLLSTTLDGPWDGTHTCSEEHQSINCLYCQNIAMWYQMSSKILHYICPRDVAKIPAKELPKLDNL
SSVSTAHSKASDSSSSSGQEKMAPHLQESPKHDFFIAGMPIYLQLYNSLLQGLCSDPDVDVCFYLLTSLKYLVLHGETLN
YSVQTHQDFVKYSLSKKLMPVLWKMMQAEHSQLASICVPFLLHTLTLPTGADILWHMVENDFGSDDWKVRFAAVEKVVVI
CRLLDVDSIHNNQVVQTALSHAFCYLVGSLEDMNTAVSQRTIIYLETIKPSAIKCLIQCLEFQFDTVISDRTMILHRMYL
LSSILPDQPILTWNFFLSRFDTLSLEAQLDLENTGNISYPTDLTSSDRESEHFLRKLNRARFALARTDSIRSVSESLKNK
PPYRRAVSVPLHLVTRTAPPKESLYTSQSCTVLHEVLTG
>HolozoaMetazoaBilatEP00106Octopusbimaculoides_P020071_XP_014787513.1_PREDICTED_protein_unc-79_homolog_partial_
KEKSCIRQQSAPQFSLGRRMTAKFGLGTFTNYVFAGGGNLREFTDEESNFTELLQKAMDLEGVDRDTIHQLVALLMKFMA
KIEDEDIAGYCCPGKPQSIVLRHLNVLLGYNQTEQTFSVPPYKLRSSAVFNAFISGVPYILDRNFALGNMILPITLMVLK
YSPSPQRYASDYQPPNYTLWFLEPCVRHSWLMAFLVVLYKYQVNANSATTEIVQILIRIVINTIEAQHHKCKKGEEGFTP
PIPQFHRSRVFSNKYHYVCLTLPPHSESCDHTGDFKHSIVPLRDVIDDATAGTTTTTSTATSASSSSTAATANTAAGSGE
ATSSPTTAVEKKMAQQIQEFEQQNEVQKHPAAAPTLSSSTTTDGNSGRDGTTTSEWSRDQALSEVDSTEDSEKGQTSDAE
SEKHHTATDSGDAALDENKEDSQGTLFSRDFLFKPNYRQRKARKTGLTTVELQKIFPELSENAPSQALEGSGRTSQRTRR
SELLSKSQQKKTHPRPQFNRYGDTVMVDRCSECHVILEQYDEETIGLCILVLSAFIYREPSLAMPTMLDSLQCVAKIASS
NSYPWQVDSTLMAPGNCVSIARQFLRCCLHHLAPNGIFPVLFQSNLEDTNFWKTMASALIDFNELTCHTPMQLLLEGLNN
KKTLPSENIMLLLSNLATYLNCIPLETSSPLWPNILTQFEIFFRHLPLVLPNPCDTTSILRIMISILKIPGITNVRGILE
PFSKVMSFTIQNCSFKLQQIIDICSLCSRTMGKDGPRQNVF
>HolozoaMetazoaBilatEP00106Octopusbimaculoides_P020072_XP_014787514.1_PREDICTED_protein_unc-79_homolog_partial_
MLFKSQSQMLTSTCVADCMKQYLNDCVEFISDLHTLTKVKSNMKGGALNEDTLGSQLKSGIAQYIALEITKSNGRENKAI
ARYLPWLYHPPSAMQQGPKEFIDCVSHIRLLSWILIGSLTHTAVTEGSESMYCLPIPLDAGSHIAEHIMVILTGFADYSK
TSVLHMSSLFHAFILCQ
>HolozoaMetazoaBilatEptatretusburgeri_ENSEBUP00000001417.1_pep_contig_Eburgeri_3.2_FYBX02010303.1_2275603_2590654_-1_gene_ENSEBUG00000000936.1_transcript_ENSEBUT00000001744.1_gene_biotype_protein_coding_transcript_biotype_protein_coding_gene_symbol_UNC79_description_unc-79_homolog_NALCN_channel_complex_subunit_
MSTKSEQFASKIRYLHEYHSRVMHNIYPVPTGTDIANTLKYFSQILLSILLHAGRRDPPD
SSTVTVPVPLCMLPIPFPTTPSSLPLVRPGRSPVTRSLLCSVLRDVAFDCAQPSCDSRLA
EYPSFDYPGLYAALVYLIDLVPVLQHGPYDLGQSIFYTMACLAPFLHDDVLGTLPYTMVS
TLATFPSFLHKDILDFLASTFLPMAIFGSSKRESVTAYVNLSAASMLMIVMQYTSNPVYH
CQLLECLMKYKQEVWKDLLYVIAYGPAQVKSPAVQMLFHYWPNLKPPGAISEYRGLQYTA
WNPIHCQHTECQNPINKPAVKMCLDPSFAVTGGDKPPPLYLCVDCIHKIPRDQASWLFDV
LFPQGKQNCSSDVKRAVVTCFTEACCRNFGNRPVRYCRRCHHSHHNGIPQAEAHLYQTSI
PPINTRECGAEELVCTMEVIVSLLKEVEYHAEQREYALNHRRKAARAASNLSPEHAEPES
SDDVMQDQRLLSQFAIWLLLSLCTPNENTPTETLARLVSMVFQWFHSTAYMLDDDVGSIV
EKLKPQFVTKWLKSVCDARFDVMVMCLLPKPMEFARVGGYWERSCSTVSQLKEGLNRILS
LIPYNVISLAVWECIMPEWLEALRTDVPENHIKEFREVLSKMFDIELCPLPFSMEEMFGF
ISCRFTGCAAVTQEQALLWLHVLSELDIVVPLILLINMFLDGVNSVQEFAGKRKCNNDPH
GSHSPRKQHTPVMETTHRAMLSPHGPFHSPHRQSPQGSMDMDPGGEDEELNLSCYILMLD
LILKQVSLSIMAPWDGIHSSALFYELAHDLLAQLVPNEESYLRYITNLKNKKQLCHLMPF
CFSAQTSGKETEIQEKDDSTESKFCLEQLTGPLKLIYTILQEMKKFEDPDIVFNMVNCLR
ALCLRGGVLSSSKYQQTAFLPYILENMLIPSLWEALRSDYSQLPSVATALLQHALTLPQG
ADIFWATIDNTFNSKEWKVRFEAVEKVVVLCRFLDVTATAKSHTLKYSLSHALCCYLAAI
EDPSPAVSTRARLLLDTIKHSSLRVLCTCLDFQFDMVVKDRPTILNKLLILHSLRPDIQA
LSWEFFVNRFDTLSLEAQLHLDCNKEFPFPTTITTVRTNVIHLSDAAVWKIKRARFARNR
QKSVRSLRDSVKRNSNSKRTSSLPDSTSSKLRMQTSGEADTAGKEAPPEDGRIDQQTVYL
LISTLMRFMIKENAGGDGELSSVKAFSTVKRHLHVLLGFDQQEGCFMVAPNKLRTSTCFH
AFITGISQVLDYNIFLGKQFLSMILQVLKYSACPQLRHYFQQPPRCSLWSLRPHIRQLWL
KVLLVILYKYPYMEGDTCKLVMHLIHITMNTLDAQYHSCKPHPTAGPVCSDNSFTSKYSE
KEKNGKLFTNTPCFIATFQHLTKKQTFDIEAICYYANLFPFPGTKCNLASVPSIPSMFVP
VPEEFAEQSSMAADRCHDCGAVLEEYDEETLSLAIVVLSTFVHLSSGIAAPILLDLLQSV
GRYNISVTTFTIVIPGNAPGVAKQFLRCIFHQLAPNGILLQLFRSYIKDVNFLRTLANVL
SDFSELSSIAALNILLEGLNGKRNLPTGAVMLRCLDNLATFMEALPMESPSNLWASICSQ
LQAFLPKLPLSLSVKCCLDSCLRIIISILKIPATIATRSLLDHFSKLLSFVIQNSNFSLA
YVMDICALCHKNFSKERDKLYLTRSVVLELLQALKFKSTLPDTNLQQLVQCQTAAMEVTR
QYLTDLLDFIADLHTLTKLKAHMKTCTQSLHEDTLGGHLKVGLSQVVGMELTRGNNRDSK
AVARHLPWLFHPPSVMQQGPKEFVECVLHIRLLSWLLLGALTHSTLSPSQTSGLLCTPLP
LDAGPYMADHLLVVIMGFSEHSKASMAHIASLFHAFIFAQLWTVYCEQQAGPAAPWTPGD
VGSAAALSAMEFWSRVTPGILQLIAPNQVVWYPRNTDRFLNHSLIIINDAFDLLFKFLLV
NGIDPFS
>HolozoaMetazoaBilatHelobdellarobusta_XP_009030628.1_hypothetical_protein_HELRODRAFT_90301_partial_
FFSVTAKIRILKDYHLRIINSVYPIPSGFDIANNLRYFSQTLIGVLKDVPLSTKHLFIRRKTNRECLQVFPDLDYMHLYE
TVECIINDVSVILTGQHALGESLLCVLGCLAPFLSSSILDTLPNLVASTLTTFPSSLHRDILMLLCNNLLPVTISNLMGQ
NCTYATDSVPSVLMIVFQFSHSKEYHSMIVECLMALKKDVYKDLLYVIAYGASQSREVASHLLFYYWPQLNPMCFDFSGI
HGTYHGSFLKYFSFFHCLGLLKFCEIGL
>HolozoaMetazoaBilatHelobdellarobusta_XP_009030632.1_hypothetical_protein_HELRODRAFT_90317_partial_
QYLLPWLLESVHSQVDLVTACLLPHPLECFKVASSFDVVSSSTTRLKEGLKRLLCLMPYDVINLQVWDYVIPFWLEAIRT
EVNKEQIFDFKILLRFGLFY
>HolozoaMetazoaBilatHelobdellarobusta_XP_009030646.1_hypothetical_protein_HELRODRAFT_182096_
MYIYWNFGKFYRIIGINQFKVMDRNFEIGNMMLPLALDILQYIPSPQRYASDYQPPNYTLWFLEPHTRLSWLQIFLVVLY
KHLTASNGNVLSTTFSKKNIDKHNTNQIEKHDCDKLNTPFIVATWNVRTLYQTGIFESIKQKMKRMNLSILGLSETLWKT
SSVITFEEGKFFYSEAHK
>HolozoaMetazoaBilatLoaloa_EJD76340.1_DUNC79_protein_
MMAYLLKYYTFSTKIRTLSEFHSRIACNQQPPSAAEILTTLRYFHQTLIGMQSTTTQCCRNINNVTVFSSNIDRDMILVL
SKGTSEARIAAANLLFHYWPIHNKHILHRKSVQYRIQAWTCMPCQSIKCVDKEPSVRCCFDPLICIKYGETAPPISLCKK
CAEMVESEDKIATIPICMPISASSNAGCESSKPLAVGICFSEDCTRSHQYVPLRLCQECLVALHSVSSKEHINHRGMECA
WGTELERDVVEAIVKLLKETSANLEESETEGKRPKWLRQLEGGHTLGREIDKMADERRTLSRFGIWLLATICPPVPEARP
QAIAYMMSMLMQWFATTALLPNDAIGAALEQLKTDFVLDWINLAIMNHYESFLETLMPNPPEYAQAFNKKEQMRDGLHKL
LAIMPYDIITLNTWNRLIPQWMQSICDLMENDDFSEFKILLSKIFEPDLRPLPFNNEQLYQFVTDHLTTGDEKNISNALD
WIYALSLMEISIPLSILLDAFSKCALRISQMESKRNNENGLEEENISLYVSMIDIISQQISLNDQLQHEVNMMAEPIFST
CAVILQKPFAHCKHSCDNPELDEFLDCSACQQSVFVYQTVAQLMKRLSPKEQLRISVHADEPIIDWKKQIADMSPKHSLV
DKSAPSAVAPISDALPSSLTQKSETPQHSVELQFQTATIHETSIEFVDLLFSEEVETAVAHATTLTETDVGRETCHIITS
SLVENVKGSPMEDTVENQSTKFWNTSVGRFRFALSDLPSQLRLIHSILTNLEMEHEADAHYFMLTTVKFLCLHCESLLNA
RREHRGYLIWAQENLLIPKLWTLLRSDRSQLAELVIPLIMHCITLPSGEEMFWKVVNSQFIDQRWEERFSAVERSSVLLQ
LANALPINSNKVIQTSLSCCITHLIASVDDPNVAVAQQALLSIQHMPSASLKLMCLCLESQFDSSILDRALIITRIQQLT
SIVPDEEILTWEFFIQRFEGLAIESQILMKNNESNFVHDLTHSDPLSELYQRKVTRARQIIENSSNARSIVRTLLNNSMW
HQLNTATFRPSSEEMKESLHSSSHASGTFSRPREFTDEESNMCLLMNRVVDIDNPERYIVYLTVSLFVSFLCKNKSGDEK
VNAKKQSLLFRHFNALIGYSNSEKCFTIPPKILRKSTVCNSFLSGLPEILDSNLVVGNQILMLGVQLLLHLPSPQKLASD
QPLVEYSLTLLDVSARHFWLNAVIIILYKYRYDAPPLSEYLQKLVSIIICTLEAEVHVCNIKAPPIKIEMDPLSSSDEED
LESDCGTDKLHRPETLAVLCSRANSVVDVNEGKLEAIDEEGIEDGRKQADRTKHRYRKTTNNVIMDRRTYRCGYCNELLG
NFDEETLSLCMISLETFVHREPAMAAPLLFRIINTVTRLIERPLYPWHDTLVFVAGNCRSVAKQLIRVLLHQLSSSGIFL
QLFDINIERVSQFWSTISFALADFPELNPVSVIQYLLEDILEDWPNRLSRILFNLSTYVEYVSPDAYFSHWNIVTNLLDS
FFRQYFSKIQVQTDRNPIRTEFKNCIGIMVAVLRVHNFSTFKSSVSLVEVFSKWLTEALHECKADLLDLLAVCTACNRAL
LRDRDKQFLTKAIVSELVQALKFKCDMNEHNYMVVIELILQDAGEDVSEEIADDQYNTAACDAVRPHIFDFIDFISDLHV
LTEIKKITNSDSIGGDIKSSVAQIVGVEMSRSGVRDSRTVNRYLSWLMSPPSVTQSTPSTFAEAVTNVRLLSWLLLGALQ
ANQPCLPIPINCSQYMADYIHFVLAGFADQSKESVVHMSALFHAFHLCQLWTVYCERATLTSDDPQLPSLANILDFWARV
TPAILQLLSHSKVLADMVNLHFLNTMQALRQCSSAVLGQLGAMWQPILTAYHAQIPSKLRLKLDSCENQPSLNSEPLQQW
LKGVRYKISQIELQTSAASPLYNV
>HolozoaMetazoaBilatPetromyzonmarinus_XP_032811955.1_protein_unc-79_homolog_isoform_X1_
MSTKAEQFASKIRYLQEYHNRVTHNIYPVPTGTDIANTLKYFSQTLLSILVHTGTEGVRAAPAPSPSLTLPVPLCLFPMP
FPTTPPSATSPSSPLPPTRPKHPSVTESLLCSVLRDVAFDCAQQSRDARLAEYPSLDYQGLYATLVSLIDLVPMLQHGQY
DLGQSIFYTMACLVPFLNDDTLSTLPYTMVSTLATFPAFLHKDILDFISSTFLPMAMLGPFKREGIPAYVNVSASSMLMI
AMQYTSNPVYHCQLLECLMKYKQEVWKDLLYVIAYGPAQVKPPAVQMLFHYWPNLKPPGAISEYRGLQYTAWNPIHCQHT
ECHNPINKPAVKMCMDPSLAVTRGDKPPPLYLCEDCSQKLPREQSAWLFDVLFPQAEISAICQKKNCSSHVKRAVVTCFS
EGCCKRFGNKPVRFCRRCHHSHHSGEGAAGGEPHLYQTSPPPINTRECGAEELVCTVEAVVSLLKEVEFHAEQREYEMNH
RRQAGVASSQHSLDHTETETKDDLRHDQRLLSQFAIWLLLSLCTPSENTPTESLSRLVSMVFQWFHSTAYMVDDEVGSLV
EKLKPQFVTKWLKTVCETRFDVMVMCLLPKPMEFARVGGYWDKSCSVVSQLKEGLTRILSLIPYNVVTQPVWECIMPEWL
EAIRTDVPESHIKEFREVLSKMFDIELCPLPFSMEEMFGFISCRFTGYSASTQEQALLWLHVLSELDIVVPLQLLIGMFC
DGVHSIQELANQRKARANELAGSLAHRRVSVLSDPGRRGQLNAPSPFHSPFRSPFRSPFRSPFRSPVRTQGQATGKTADY
DTDDEDLNLSCYILMMDLILKQMELQDEGIVLGLEHQLPRDILCLLDSVLQAPWGGTHTCRGEDRAVPECSLCQASALFY
QLSFQLLELLLPNDETILSETPESLEESLLLRTPNLSARGEGEEKQDGRKGDLTENPSAGKTEPKESGQENKKKGELKFN
LQQLPVTLKLIFTLLQEIKKFEDPDILVNMFNCLRVLCLRGGVLYQAKNAHPHFLAYIQDCMLIPSLWQVMKTEFSQLPA
VAAPLLLHTLSLPHGGDVFWGIIERSFNSKEWKVRFEAVEKVAVLCRFLDVAATAKSHTLKYSMAHAFCCYLAAVEDVSP
AVSTSAQLQLDTIKRSALQCLCACMDFQFDTVVKDRPTILSKLLLLHNVRPDIPALSWEFFVNRFDTLSLEAQLHLDCNK
EFPFPTTISTVRTNVVNMSDAAMWKIKRARFARNRQKSVRSLRDSVKKPAESKRTHSLPETLTHRLPLRITRHQQSAPSL
GEMIKHVLPGGNLAVGDDITILDPLPEDARIDHQTVHHLITVLTKFMAKERSTSETDVASAKAFNTVKRHLHVLLGYDQQ
EGCFMVAPTKMRSSTCFNAFMTGIAQVLDCNISLGRQLLPLVLQVLKYGACPQLRHYFQQPPRCSLWSLHPHTRQLWLRT
LIVILYKYPYKEPDTCKVVLQLIYVVVNTLDAQYHSCKPHPTAGPLYSDNSNTSKYSDKEKMEEDSVFDESDGHETPTRA
KESQTFLAKLKKMGGLKNTKYQQVDMLPQRNSDIELSQYKDKCSLHDMLKSQSSPSPKTQEELLSVSISVPSMSSSSKRL
LRPKHRSMEHRSTYSEPLHPALVECHRRSFSASPDIERRFLPSSKHHDASQNSSPDSQIFVSHHRGGDEHVTAAAKAKQM
TKSITPDIRLSFLDVPEVKLEDIEEFEAENRKDGDLMSISPDKAVTAALEKLSMITSSDSDSLTFDLLPPLQIIESDDEN
EPGERKPLKGMDAQGHGPKVTPVVTVNIEDCTGEVSIRVPDSTAWLQPPSAADFPAIPSATSECLEIFSCGADSPASTST
SDRDNGASAKQKTKRGPLEKHTAVQETPPDESPANGIDGERERTPSCAVAEDDREAETTEATIEEGDLKEGEEEEGEEGE
FRIQIVPRQKKERKIAVSAIQREYLDMPFSMPQQSIDIDDGDVPGPAVGGPPTLDLPRESTSAQSFGTAASAESSQSHYK
PMKRASLGVLTLQQPLRQQLEQQGNSPQPLGAWEAGTKYSLVSAASIPSMFVPVPEEFTDEQPTLATDRCHDCGAILEEY
DEDTLSLSIVTLSTFIHLSPEVAAPLLLDMLQSVGRIAADALYPSQNERLASSATYPWQTESVVIPGNAPGVAKQFLRCV
FHQLAPNGILPQLFQSNIKDTNFLRTLSSALSDFSELSSLAALNILLEGLNGKKNLPMGGAMLRCLDNLATFMEALPMES
PSNLWAGICNHFQTFLPKLSSVLPVKCCLDSCLRIMISLLKIPATVATRSLLEQFSKLLSFVIQNSNFNLAYVMELCALC
YKGFTKERDKLYLTRSVVLELLQALKFKSTLQDTNILYLVQFICSDVGTRLASSLILQKNIINNLPTCQTAAMECVRQYL
MDILDFIADLHTLTKLRTHMKACAQSLHEDTFGGQLKVGLSQVVAMEITRGNHRDNKAVMRCLPWLFHPPSTMQQGPKEF
IECVSHIRLLSWLLLGSLNHLSVSSPMAPACTPIPLDAGPHVADHLLVIIMGFSEHSKASVVHMSSLFHAFVFAQLWTVY
CEQLGGPGGGTPTLNEAGSAAALTAMEFWSRVTPGILQLMAHNRTVRLVEMVSLHVISLMEALQGCNSSILVKLLPMWLP
MINSNSKHLSGGLRLRLQAVQSRVRSPGVGLAGPSPCQPASAPFSNAFGCMSAERGPPHLQQWLRCTQFKMAQVEMQSSE
AASQFYPL
>HolozoaMetazoaBilatPetromyzonmarinus_XP_032811959.1_protein_unc-79_homolog_isoform_X4_
MSTKAEQFASKIRYLQEYHNRVTHNIYPVPTGTDIANTLKYFSQTLLSILVHTGTEGVRAAPAPSPSLTLPVPLCLFPMP
FPTTPPSATSPSSPLPPTRPKHPSVTESLLCSVLRDVAFDCAQQSRDARLAEYPSLDYQGLYATLVSLIDLVPMLQHGQY
DLGQSIFYTMACLVPFLNDDTLSTLPYTMVSTLATFPAFLHKDILDFISSTFLPMAMLGPFKREGIPAYVNVSASSMLMI
AMQYTSNPVYHCQLLECLMKYKQEVWKDLLYVIAYGPAQVKPPAVQMLFHYWPNLKPPGAISEYRGLQYTAWNPIHCQHT
ECHNPINKPAVKMCMDPSLAVTRGDKPPPLYLCEDCSQKLPREQSAWLFDVLFPQAEISAICQKKNCSSHVKRAVVTCFS
EGCCKRFGNKPVRFCRRCHHSHHSGEGAAGGEPHLYQTSPPPINTRECGAEELVCTVEAVVSLLKEVEFHAEQREYEMNH
RRQAGVASSQHSLDHTETETKDDLRHDQRLLSQFAIWLLLSLCTPSENTPTESLSRLVSMVFQWFHSTAYMVDDEVGSLV
EKLKPQFVTKWLKTVCETRFDVMVMCLLPKPMEFARVGGYWDKSCSVVSQLKEGLTRILSLIPYNVVTQPVWECIMPEWL
EAIRTDVPESHIKEFREVLSKMFDIELCPLPFSMEEMFGFISCRFTGYSASTQEQALLWLHVLSELDIVVPLQLLIGMFC
DGVHSIQELANQRKARANELAGSLAHRRVSVLSDPGRRGQLNAPSPFHSPFRSPFRSPFRSPFRSPVRTQGQATGKTADY
DTDDEDLNLSCYILMMDLILKQMELQDEGIVLGLEHQLPRDILCLLDSVLQAPWGGTHTCRGEDRAVPECSLCQASALFY
QLSFQLLELLLPNDETILSETPESLEESLLLRTPNLSARGEGEEKQDGRKGDLTENPSAGKTEPKESGQENKKKGELKFN
LQQLPVTLKLIFTLLQEIKKFEDPDILVNMFNCLRVLCLRGGVLYQAKNAHPHFLAYIQDCMLIPSLWQVMKTEFSQLPA
VAAPLLLHTLSLPHGGDVFWGIIERSFNSKEWKVRFEAVEKVAVLCRFLDVAATAKSHTLKYSMAHAFCCYLAAVEDVSP
AVSTSAQLQLDTIKRSALQCLCACMDFQFDTVVKDRPTILSKLLLLHNVRPDIPALSWEFFVNRFDTLSLEAQLHLDCNK
EFPFPTTISTVRTNVVNMSDAAMWKIKRARFARNRQKSVRSLRDSVKKPAESKRTHSLPETLTHRLPLRITRHQQSAPSL
GEMIKHVLPGGNLAVGDDITILDPLPEDARIDHQTVHHLITVLTKFMAKERSTSETDVASAKAFNTVKRHLHVLLGYDQQ
EGCFMVAPTKMRSSTCFNAFMTGIAQVLDCNISLGRQLLPLVLQVLKYGACPQLRHYFQQPPRCSLWSLHPHTRQLWLRT
LIVILYKYPYKEPDTCKVVLQLIYVVVNTLDAQYHSCKPHPTAGPLYSDNSNTSKYSDKEKMEEDSVFDESDGHETPTRA
KESQTFLAKLKKMGGLKNTKYQQVDMLPQRNSDIELSQYKDKCSLHDMLKSQSSPSPKTQEELLSVSISVPSMSSSSKRL
LRPKHRSMEHRSTYSEPLHPALVECHRRSFSASPDIERRFLPSSKHHDASQNSSPDSQIFVSHHRGGDEHVTAAAKAKQM
TKSITPDIRLSFLDVPEVKLEDIEEFEAENRKDGDLMSISPDKAVTAALEKLSMITSSDSDSLTFDLLPPLQIIESDDEN
EPGERKPLKGMDAQGHGPKVTPVVTVNIEDCTGEVSIRVPDSTAWLQPPSAADFPAIPSATSECLEIFSCGADSPASTST
SDRDNGASAKQKTKRGPLEKHTAVQETPPDESPANGIDGERERTPSCAVAEDDREAETTEATIEEGDLKEGEEEEGEEGE
FRIQIVPRQKKERKIAVSAIQREYLDMPFSMPQQSIDIDDGDVPGPAVGGPPTLDLPRESTSAQSFGTAASAESSQSHYK
PMKRASLGVLTLQQPLRQQLEQQGNSPQPLGAWEAGTKYSLVSAASIPSMFVPVPEEFTDEQPTLATDRCHDCGAILEEY
DEDTLSLSIVTLSTFIHLSPEVAAPLLLDMLQSVGRLASSATYPWQTESVVIPGNAPGVAKQFLRCVFHQLAPNGILPQL
FQSNIKDTNFLRTLSSALSDFSELSSLAALNILLEGLNGKKNLPMGGAMLRCLDNLATFMEALPMESPSNLWAGICNHFQ
TFLPKLSSVLPVKCCLDSCLRIMISLLKIPATVATRSLLEQFSKLLSFVIQNSNFNLAYVMELCALCYKGFTKERDKLYL
TRSVVLELLQALKFKSTLQDTNILYLVQFICSDVGTRLASSLILQKNIINNLPTCQTAAMECVRQYLMDILDFIADLHTL
TKLRTHMKACAQSLHEDTFGGQLKVGLSQVVAMEITRGNHRDNKAVMRCLPWLFHPPSTMQQGPKEFIECVSHIRLLSWL
LLGSLNHLSVSSPMAPACTPIPLDAGPHVADHLLVIIMGFSEHSKASVVHMSSLFHAFVFAQLWTVYCEQLGGPGGGTPT
LNEAGSAAALTAMEFWSRVTPGILQLMAHNRTVRLVEMVSLHVISLMEALQGCNSSILVKLLPMWLPMINSNSKHLSGGL
RLRLQAVQSRVRSPGVGLAGPSPCQPASAPFSNAFGCMSAERGPPHLQQWLRCTQFKMAQVEMQSSEAASQFYPL
>HolozoaMetazoaBilatPetromyzonmarinus_XP_032811961.1_protein_unc-79_homolog_isoform_X6_
MSTKAEQFASKIRYLQEYHNRVTHNIYPVPTGTDIANTLKYFSQTLLSILVHTGTEGVRAAPAPSPSLTLPVPLCLFPMP
FPTTPPSATSPSSPLPPTRPKHPSVTESLLCSVLRDVAFDCAQQSRDARLAEYPSLDYQGLYATLVSLIDLVPMLQHGQY
DLGQSIFYTMACLVPFLNDDTLSTLPYTMVSTLATFPAFLHKDILDFISSTFLPMAMLGPFKREGIPAYVNVSASSMLMI
AMQYTSNPVYHCQLLECLMKYKQEVWKDLLYVIAYGPAQVKPPAVQMLFHYWPNLKPPGAISEYRGLQYTAWNPIHCQHT
ECHNPINKPAVKMCMDPSLAVTRGDKPPPLYLCEDCSQKLPREQSAWLFDVLFPQAEISAICQKKNCSSHVKRAVVTCFS
EGCCKRFGNKPVRFCRRCHHSHHSGEGAAGGEPHLYQTSPPPINTRECGAEELVCTVEAVVSLLKEVEFHAEQREYEMNH
RRQAGVASSQHSLDHTETETKDDLRHDQRLLSQFAIWLLLSLCTPSENTPTESLSRLVSMVFQWFHSTAYMVDDEVGSLV
EKLKPQFVTKWLKTVCETRFDVMVMCLLPKPMEFARVGGYWDKSCSVVSQLKEGLTRILSLIPYNVVTQPVWECIMPEWL
EAIRTDVPESHIKEFREVLSKMFDIELCPLPFSMEEMFGFISCRFTGYSASTQEQALLWLHVLSELDIVVPLQLLIGMFC
DGVHSIQELANQRKARANELAGSLAHRRVSVLSDPGRRGQLNAPSPFHSPFRSPFRSPFRSPFRSPVRTQGQATGKTADY
DTDDEDLNLSCYILMMDLILKQMELQDEGIVLGLEHQLPRDILCLLDSVLQAPWGGTHTCRGEDRAVPECSLCQASALFY
QLSFQLLELLLPNDETILSETPESLEESLLLRTPNLSARGEGEEKQDGRKGDLTENPSAGKTEPKESGQENKKKGELKFN
LQQLPVTLKLIFTLLQEIKKFEDPDILVNMFNCLRVLCLRGGVLYQAKNAHPHFLAYIQDCMLIPSLWQVMKTEFSQLPA
VAAPLLLHTLSLPHGGDVFWGIIERSFNSKEWKVRFEAVEKVAVLCRFLDVAATAKSHTLKYSMAHAFCCYLAAVEDVSP
AVSTSAQLQLDTIKRSALQCLCACMDFQFDTVVKDRPTILSKLLLLHNVRPDIPALSWEFFVNRFDTLSLEAQLHLDCNK
EFPFPTTISTVRTNVVNMSDAAMWKIKRARFARNRQKSVRSLRDSVKKPAESKRTHSLPETLTHRLRGNLAVGDDITILD
PLPEDARIDHQTVHHLITVLTKFMAKERSTSETDVASAKAFNTVKRHLHVLLGYDQQEGCFMVAPTKMRSSTCFNAFMTG
IAQVLDCNISLGRQLLPLVLQVLKYGACPQLRHYFQQPPRCSLWSLHPHTRQLWLRTLIVILYKYPYKEPDTCKVVLQLI
YVVVNTLDAQYHSCKPHPTAGPLYSDNSNTSKYSDKEKMEEDSVFDESDGHETPTRAKESQTFLAKLKKMGGLKNTKYQQ
VDMLPQRNSDIELSQYKDKCSLHDMLKSQSSPSPKTQEELLSVSISVPSMSSSSKRLLRPKHRSMEHRSTYSEPLHPALV
ECHRRSFSASPDIERRFLPSSKHHDASQNSSPDSQIFVSHHRGGDEHVTAAAKAKQMTKSITPDIRLSFLDVPEVKLEDI
EEFEAENRKDGDLMSISPDKAVTAALEKLSMITSSDSDSLTFDLLPPLQIIESDDENEPGERKPLKGMDAQGHGPKVTPV
VTVNIEDCTGEVSIRVPDSTAWLQPPSAADFPAIPSATSECLEIFSCGADSPASTSTSDRDNGASAKQKTKRGPLEKHTA
VQETPPDESPANGIDGERERTPSCAVAEDDREAETTEATIEEGDLKEGEEEEGEEGEFRIQIVPRQKKERKIAVSAIQRE
YLDMPFSMPQQSIDIDDGDVPGPAVGGPPTLDLPRESTSAQSFGTAASAESSQSHYKPMKRASLGVLTLQQPLRQQLEQQ
GNSPQPLGAWEAGTKYSLVSAASIPSMFVPVPEEFTDEQPTLATDRCHDCGAILEEYDEDTLSLSIVTLSTFIHLSPEVA
APLLLDMLQSVGRIAADALYPSQNERLASSATYPWQTESVVIPGNAPGVAKQFLRCVFHQLAPNGILPQLFQSNIKDTNF
LRTLSSALSDFSELSSLAALNILLEGLNGKKNLPMGGAMLRCLDNLATFMEALPMESPSNLWAGICNHFQTFLPKLSSVL
PVKCCLDSCLRIMISLLKIPATVATRSLLEQFSKLLSFVIQNSNFNLAYVMELCALCYKGFTKERDKLYLTRSVVLELLQ
ALKFKSTLQDTNILYLVQFICSDVGTRLASSLILQKNIINNLPTCQTAAMECVRQYLMDILDFIADLHTLTKLRTHMKAC
AQSLHEDTFGGQLKVGLSQVVAMEITRGNHRDNKAVMRCLPWLFHPPSTMQQGPKEFIECVSHIRLLSWLLLGSLNHLSV
SSPMAPACTPIPLDAGPHVADHLLVIIMGFSEHSKASVVHMSSLFHAFVFAQLWTVYCEQLGGPGGGTPTLNEAGSAAAL
TAMEFWSRVTPGILQLMAHNRTVRLVEMVSLHVISLMEALQGCNSSILVKLLPMWLPMINSNSKHLSGGLRLRLQAVQSR
VRSPGVGLAGPSPCQPASAPFSNAFGCMSAERGPPHLQQWLRCTQFKMAQVEMQSSEAASQFYPL
>HolozoaMetazoaBilatPetromyzonmarinus_XP_032811962.1_protein_unc-79_homolog_isoform_X7_
MSTKAEQFASKIRYLQEYHNRVTHNIYPVPTGTDIANTLKYFSQTLLSVLRDVAFDCAQQSRDARLAEYPSLDYQGLYAT
LVSLIDLVPMLQHGQYDLGQSIFYTMACLVPFLNDDTLSTLPYTMVSTLATFPAFLHKDILDFISSTFLPMAMLGPFKRE
GIPAYVNVSASSMLMIAMQYTSNPVYHCQLLECLMKYKQEVWKDLLYVIAYGPAQVKPPAVQMLFHYWPNLKPPGAISEY
RGLQYTAWNPIHCQHTECHNPINKPAVKMCMDPSLAVTRGDKPPPLYLCEDCSQKLPREQSAWLFDVLFPQAEISAICQK
KNCSSHVKRAVVTCFSEGCCKRFGNKPVRFCRRCHHSHHSGEGAAGGEPHLYQTSPPPINTRECGAEELVCTVEAVVSLL
KEVEFHAEQREYEMNHRRQAGVASSQHSLDHTETETKDDLRHDQRLLSQFAIWLLLSLCTPSENTPTESLSRLVSMVFQW
FHSTAYMVDDEVGSLVEKLKPQFVTKWLKTVCETRFDVMVMCLLPKPMEFARVGGYWDKSCSVVSQLKEGLTRILSLIPY
NVVTQPVWECIMPEWLEAIRTDVPESHIKEFREVLSKMFDIELCPLPFSMEEMFGFISCRFTGYSASTQEQALLWLHVLS
ELDIVVPLQLLIGMFCDGVHSIQELANQRKARANELAGSLAHRRVSVLSDPGRRGQLNAPSPFHSPFRSPFRSPFRSPFR
SPVRTQGQATGKTADYDTDDEDLNLSCYILMMDLILKQMELQDEGIVLGLEHQLPRDILCLLDSVLQAPWGGTHTCRGED
RAVPECSLCQASALFYQLSFQLLELLLPNDETILSETPESLEESLLLRTPNLSARGEGEEKQDGRKGDLTENPSAGKTEP
KESGQENKKKGELKFNLQQLPVTLKLIFTLLQEIKKFEDPDILVNMFNCLRVLCLRGGVLYQAKNAHPHFLAYIQDCMLI
PSLWQVMKTEFSQLPAVAAPLLLHTLSLPHGGDVFWGIIERSFNSKEWKVRFEAVEKVAVLCRFLDVAATAKSHTLKYSM
AHAFCCYLAAVEDVSPAVSTSAQLQLDTIKRSALQCLCACMDFQFDTVVKDRPTILSKLLLLHNVRPDIPALSWEFFVNR
FDTLSLEAQLHLDCNKEFPFPTTISTVRTNVVNMSDAAMWKIKRARFARNRQKSVRSLRDSVKKPAESKRTHSLPETLTH
RLPLRITRHQQSAPSLGEMIKHVLPGGNLAVGDDITILDPLPEDARIDHQTVHHLITVLTKFMAKERSTSETDVASAKAF
NTVKRHLHVLLGYDQQEGCFMVAPTKMRSSTCFNAFMTGIAQVLDCNISLGRQLLPLVLQVLKYGACPQLRHYFQQPPRC
SLWSLHPHTRQLWLRTLIVILYKYPYKEPDTCKVVLQLIYVVVNTLDAQYHSCKPHPTAGPLYSDNSNTSKYSDKEKMEE
DSVFDESDGHETPTRAKESQTFLAKLKKMGGLKNTKYQQVDMLPQRNSDIELSQYKDKCSLHDMLKSQSSPSPKTQEELL
SVSISVPSMSSSSKRLLRPKHRSMEHRSTYSEPLHPALVECHRRSFSASPDIERRFLPSSKHHDASQNSSPDSQIFVSHH
RGGDEHVTAAAKAKQMTKSITPDIRLSFLDVPEVKLEDIEEFEAENRKDGDLMSISPDKAVTAALEKLSMITSSDSDSLT
FDLLPPLQIIESDDENEPGERKPLKGMDAQGHGPKVTPVVTVNIEDCTGEVSIRVPDSTAWLQPPSAADFPAIPSATSEC
LEIFSCGADSPASTSTSDRDNGASAKQKTKRGPLEKHTAVQETPPDESPANGIDGERERTPSCAVAEDDREAETTEATIE
EGDLKEGEEEEGEEGEFRIQIVPRQKKERKIAVSAIQREYLDMPFSMPQQSIDIDDGDVPGPAVGGPPTLDLPRESTSAQ
SFGTAASAESSQSHYKPMKRASLGVLTLQQPLRQQLEQQGNSPQPLGAWEAGTKYSLVSAASIPSMFVPVPEEFTDEQPT
LATDRCHDCGAILEEYDEDTLSLSIVTLSTFIHLSPEVAAPLLLDMLQSVGRIAADALYPSQNERLASSATYPWQTESVV
IPGNAPGVAKQFLRCVFHQLAPNGILPQLFQSNIKDTNFLRTLSSALSDFSELSSLAALNILLEGLNGKKNLPMGGAMLR
CLDNLATFMEALPMESPSNLWAGICNHFQTFLPKLSSVLPVKCCLDSCLRIMISLLKIPATVATRSLLEQFSKLLSFVIQ
NSNFNLAYVMELCALCYKGFTKERDKLYLTRSVVLELLQALKFKSTLQDTNILYLVQFICSDVGTRLASSLILQKNIINN
LPTCQTAAMECVRQYLMDILDFIADLHTLTKLRTHMKACAQSLHEDTFGGQLKVGLSQVVAMEITRGNHRDNKAVMRCLP
WLFHPPSTMQQGPKEFIECVSHIRLLSWLLLGSLNHLSVSSPMAPACTPIPLDAGPHVADHLLVIIMGFSEHSKASVVHM
SSLFHAFVFAQLWTVYCEQLGGPGGGTPTLNEAGSAAALTAMEFWSRVTPGILQLMAHNRTVRLVEMVSLHVISLMEALQ
GCNSSILVKLLPMWLPMINSNSKHLSGGLRLRLQAVQSRVRSPGVGLAGPSPCQPASAPFSNAFGCMSAERGPPHLQQWL
RCTQFKMAQVEMQSSEAASQFYPL
>HolozoaMetazoaBilatPtychoderaflava_PFL3_pfl_40v0_9_20150316_1g14035.t1
MSTKSEQFSAKIRTLHDYQNRLLHNINPVPIGNEIANTLKYFTHTLRGILKDAPPPAEEQ
LSYKRRTNRRLQNFPSLDYFGLYGALVNLVDIVPSVQYGQRDESKLYEEQSYAVMSSSAI
LMLVLQHTTNKAWDPIKCQSSKCVNQENNAAVKLCMDPSVSAQYSEQAPPLYVCMDCSEY
ISREIDKPMRAVLMPQEHVSKVCENKQNCTSLDKLAVVTCYDSDCASYHGNRPVRYCQNC
HSHQHGEHHSHVIQGLPPDPWNCSLEEQSFMVESVVSLLKEAQPLDERRIYSMGVSPSSQ
YSTRSGTPHAQHTMNNEELDSQEEAEGSRILSRYGVWMLVEKCTPTESTGMEVFGRMLSM
LFQWFVSTARQVGDDAGVALEQLKPEYLANWLIGLSHSHFDVFASCLIPHPPEYAKVGGH
WETLSGTLVQLDEGINRILALTPYNIISFEILSQLDIVIPLQLVLTMFAKGVSAIASAGR
LSYFDYQKSLGRTSDGSNPSVHDFLFQVEQVTVLSRFVEKKMFANNALIMSSLAHAFCYL
ISSVDDVCPSVSAKGVLMLESIRRKSLKAMVSCLEFQWDSVIDDRPMILHHISLLHHFVP
DIHALSWEFFMNRLDTVSLEAQVDLEQNKEFPFPVDMSRSNAGLMDRSEAFMRKLNRARF
ARSRSESIRSLSSTTTNRLQGSPNQKDYKRTVSMPSSVMGNKRIHRQSGEKSTYSRQVSA
PAMHVSCLADMMFVDGSLKTMDEDHWYPEVPMEIDLSSLDKETVHQLLFLMMKFMTKTDI
EDSQDERFAGKAMYRFDVSTVSKQVRDLVRITVNTIDAQVHRCKPKKPEPPQAEDIWGAT
SPALPSQKTDIIEEEGSTVDSDSSPQHSPTSPLLESENTPSQPSSISGTLPTTSTPKEGP
PIRKDESTGIFSKIFSKSKDDHKGKSLSSSWSVGDLRKQNSGKMAKSISYSALGGDGKGG
NAQGDNSHKLHRSSSVVNAKHHVHGLPGSPVIRXXXXXXXXXXDESESPKPEQPLLTNTD
DPTPLVSIDDLTRDLLQSTQLTNHSSDFVVGADDSSGSDVGSLGPRCIHGKLTDPYFMKT
VAASLTDFNELNPTAPISYLLECDMTSTFRIIIALLKTPVSKNLQALLDPMSKVLSQSVQ
KCRCKLQQVLDICMACHRTFTKERDKLFLTRTVVLELSTALKFKTSLPDENLLILVQLVL
LDAGGKLSESNILEEEIGSYDMKSLEEKNECKASEAEHVKLYSQMPPIEKMDASLSTLGN
CMKLSLSTNAIEKIANLNGLKNLKILSLGRNNIKSLNGLEAVAETLQELWISYNNVEKLK
GIQVLKRLQILYMSNNQVKEWSEFTKLSELPNLQDLLFVGNPLEEKHSAEAMSYTTIAVY
RNHEKRIFQSRSASTKQQLHPCSHVPPRVGPIRDFLNIGQDLTQQGGNPQQLNLPRAVTD
RLPPSYHNTTSYTENPNTQLVGVKADQIKRMDRFTAAGMDTLDALPHLLSISQHSMKSNQ
YLSGDAQVKDIESPFSKDSLSAGLNIDRGDSDKTSPRIPTSLSDGIGNSLQTDKAMSPLS
VIPVTCSYAEASQESPASLSYSNTPPLSNQQLRSYRPAADQMLSALNYNDDHLLQDGGLM
GDNTATNSLGLEDTLLNTGIGVGTSGAMRLGDNQSALDSNPASVNNETFDLFVEGETNVD
DSNYMSEPQTLPLSPQTFSTEANTANFTSMTTSLSGSSSSVVSGTTDNEPNQGVSVTSRT
SVTPTPVDKDINNPSESKPKPKKGRPRSGQSGPRSLACPECAKVFSSSSALAKHKLIHSD
ERKHVCQLCGKGFKRQDHLSGHMLTHRTQKPYACSQPGCEKSYCDARSLRRHMESQHAVN
PNMISPARNNQTGPVGLATDFSNLNHSFSNEANKMEETSSSSAALHYFAMAAQGQQTDKP
SDSDVKSEMYRMDAYITGGFDQDESQESSRSDEQEIGKNSGFPVSLYPPGIGPQGFGRFD
MPHREEDKKSVECSVCKKTFKSVPALNGHMRLHGGYDRNKPPDFRQKEPEQLPQQQKPQQ
QKDQQQPQPQQHPSPQQIQHQQHQLPQQQHQLPQQQHQQPPQQQQQPQQLQQPQQLQSQQ
QQQQQHHHQQQLVAQQQHPTEFVTQMNQQHSQQLQPQEIKREYKCDIDVESHQQQQQQLQ
QQQQQQQLQQEQQQQFELQRQQHEQQQQQQQQLHREQQLEEFKRQQQQLEQQRQQQLQIE
QHKQLQQIEQQRQQQQQQQQHHHNLQQQQQNILQQHHHAQQLKQHFEQQQRQQQLQQQLE
QQRQLQLQVERQRQQQAQQTEQLSQFQDPPFSTAGSITGHHQFVSPTSFPYNLSISKPPQ
FQTSSNMPVSTSTSEALRRLIKSDLNPTPNLTPNLPAVPIKSESPMAVENIPSNNNNNNN
PAFGQKTVSVSVADEPPTLTKIIAERQEQTKETRIQSSPQNIFFKTETQTESHARSNLDI
ETDSREGEKDKKNVQNHNNNAGKLAVPPKPQGDLFRNPARLPSSPTKKRHRPEPIIIPSY
VHTGMAGSPHIYQSQMRSPRDFNKSSKGMTPPPYTPPPMLSPIRTGSGLYFTLANSNSGN
LPTPRSAIIPPLTPKTPSMLQLHRQSSVGGVEDSEVLYVEPKINVGEEYQAQIPPFRANR
DDLWKDKEREVLVWHPDTDSLYEEDEIESFLDFACSAAIPGGASNSEYAVHCLHRCKGNI
MTALNMVMNKNPMLLENDPMKDYHYTWSTLWTKKERVSFKHAYIKHGKDFHLIQKEVNSK
TVQQCIEYYYKWKKLFPRTAYGDNKFDDKFYHVKTRISKVQEMEMYEDDATESEPEPDAN
GEDSKVDANDESREKQQRSSTPSLPALSQEHSLDTITTTAASNNSFTFLCDFPNCTAKFA
SRQALNGHIRVHGGGFTKPFPNVSTSTTTTNISTVNRSRHSTPTLMRDSSDSESDDDFED
IVNMYNPQPRSVGKVLPQSTGKVLPQSTGKVLPQSTGKVLPQSTGKVLPQSTGKVLPQST
GKVLPQSVRKVHPQSVGKLPVGKKNMSEKRSIPGQPVQIVDANADDHTFELNEEALEQIL
LQDNIRDKKVVVVSVAGAFRKGKSFLLDFFLRYLHRNGQNDQDWLGTDEEALLGFPWKGG
SERHTTGILMWDEPFLCRTSDGEEVAVLLMDTQGAFDSQSTVKDCATVFALSTMISSVQS
LMFLVRDWSFPYEAEYGLQGGEATLEKRLQLSDRQHVELQQVRKHIRSCFQKIDCFLLPH
PGLKVATNPKFDGRLTGKDYSCLKQKYNHNILKFTFQFHDIDDDFKTQLRSLIPNLLATS
NLVVKEINGTKVTARALVEYFKATAEANNLAAVASAKDKYTKEMEQICGGDKPYLNPHDM
DLAHDKCRDVALTHFNSIKKMGGEEFSAQYLHKLQEEMEDVYEGICKHNDSKNIFNAART
PATLFSVMVIMYVVSGMFGIVGLYSLANLANTILGMALVALVMWAYIRYSGLYREVGMYI
DTAADVIWNSG
>HolozoaMetazoaBilatPtychoderaflava_PFL3_pfl_40v0_9_20150316_1g32036.t1
MEETLSKDIISLLRQMVAVDWNEDHRCSQDDHVSCTLCEMSALWYQLALDLITYIAPREE
IKISEMMEINEKKLEHSISEALKPKKKAAKEKNNPRHTIRPEKKHISKVVPSVDDLLNIE
SDIGTEPVAPSFISASPSLSSKNVSSNDSITTAVNQHHHEQQLKTGTTESTEDTDTALDE
SNDSDDSWTTTHGIFKFQINEFPKAMQLLYTFLKTYRFLKLLHADISHVAQILVPLILHC
MALPAAIDVFWELVDKEFNSDNWQTRFNA
>HolozoaMetazoaBilatRamazzottiusvarierornatus_tr_A0A1D1VDC6_A0A1D1VDC6_RAMVA_Uncharacterized_protein_OS_Ramazzottius_varieornatus_OX_947166_GN_RvY_09908-1_PE_4_SV_1
MATRAATFNTKVKSLKDVHVRMNAGSGAQPSGIDVATTLKYFSHTLNSMTRELSNDTLDQ
LLTPGNPENERLRSTIFPDLDYGSLFDAVQSLSDDVQLISAGAVDLAEAILSTTSAMLIF
LEPEKIEEMPFLIISSIASFPSMMHRRLISIVCDLYIPFITGYYAAIRAEGSLKVPTFAA
SMMSTVFEHMNDQELHLMLVETLMKANDNIAKDLLMLIGYGSIRSKVYSVRVLFYLFPHL
VPTGEESYAPAQNDFSTDTVNPLEIADVTNAEGFMGEGVSEEDGLVRIEFQKRRHKIPAL
RPFNLSRLKRVGQRCDNARCQSNKKVVSTICCSWECGKLNNFKPFRLCKECATNLHRSEV
TRTHRTQSFSPMSDTTPLYRQFMGDAVVKLLKNCGTLVDKVRLTGVSYQLPASVIEEDNS
WTLDFPLEDLKAYTIYGVWLLREVLVNNIPIPDGIYLPNLVNACLKWLHATSTIRDDHLS
RRLEHLKQRYVCPWIKKMSAERPETVVGCLAGQAGINESTLSPLQLRDVYESLNILLCLA
SYDIVDIRVWVEVMPVWLTTLKNYEDPKADAKGYSKLLLKLLDTEMSLMPFNLEETYSFI
FTRLRSGGITQAYRALVWLQVLCNYKTTIPIRMLLEHFQVAADTLILENTLRPRRKGAEG
PPGSKPRVVPQSTVERGTEEHETILPCFVVMLDVLCHQLENAQNFQEIGWDYLRVRSLLL
LNRMLASNWHVQPVANPSENKPVPDAVDTYYPALWFKLSHKLLDKVYSLRNIYGSEFEAG
ASSSSQKDTDLSPHNRSAIDVRSVRSERSSLSEMKQSSRASDSMRHWDPYQVGPIREVPD
TTEHYVHANEEQMSLMLEETMSFDLTNSEKIAPVMVRAVTLTDEDTGMAACTAAEPTSID
PDGSGKGSWFSHDDYGFWHTSQGKFKFLLSELPYELQLLYGLSKLLGVYSDQALLVDIVR
SVRIICLDGHALSSAVKEARGFLIWVQENLLIPVHWKVIGHERDHLASELLPLMAHCASL
SPGGEVFWNILDDAFLNDDWTVRLGAVVRTSIIFRFVDCQNESLNDLHSLMANGFCHLIA
SMFDEEAMVAEAAGLWIKCLKRSSVEFLMKCLQTHYGLVIDDRPTILQRMLQLSTTVSTE
GIFTWQFFHDCFDSLCLETEMELHDLGFTLEDKKTHATMTPEVLREKMTQVRRAMQRSKD
MKAIVVRGKLTNPNHRALQSSPTVFGEVTPKTESQFQSTPETTTPMEITSVKKPRTGAST
LFPNDHWKDFTEEEASYPSRIFKAVNGLSGSTLDRAPLYALVNGFMKFLSRTRLFTDLGD
ATEVELRRQTLLRFNYFLGYHQEAQNFAILVKDLRNSTSFHSFLTVLPEVLDSNMKQANT
ILSITVALLNYCTTSQTEIALSGRALVSYRNLSYLPPHCRSVWMKSFFILLFKYGTQEML
EHHGISRLIHLCINSVRSLGHTCSYETVHSLGHLSKKSSFISEMDGRESVWRSVPEDTKS
GSEEATPKDRVTSRPFNMGTVPLISEPSGESSQGHPTPSRRHPLSFDSQDSSYSNESGSK
TATSQSGAKTPFTPGGSKDLPDLTAATDLMDKLSEAVKNAPPPDVVYRQIVQHGPQRAVG
TDETPRDPNEPYSKIQSDHIEQTSQSRSKFKDTQKLVASTQDVDPDGNSVETKTTVTILE
NDVVQIQTAKKWTKTSTATYVTKHIGPLYKSPLGSNYTAEPANGPEEAARPAKEMTPKEP
HITDSAKHPPGSAALIEDEAGIKVGEAKVVKAKDPLPDLAKHIAKTYQSRSYPVTRPRKL
ICTPLTKEDRFKFRRPLSAILSEEADDSDALPPAEPLTPRRRDALSGLNHIFAATPSKST
TDHEEPERFVTIPPLPSHNTFFNQRCPMCGETMHTLKEDDVSWAILCLEALIRRHPGLAT
PLLLDILDAAVCAATCLRYSWQNFSQNIFIPGNLMTTIRQFVRVLAMQLGPSRLFPVLFL
SKLPGCMLLEIVASSLADCEEFNSLVPLQHCLERCHSEKIKFPSQYSLSVIVANICVYME
FLPLDVPLSGWGPILEHFDKFLRRIPENYTSCLRVLTKLLQYIMRVPGLHLNKSIMEPVN
KIFRQILRSGAPSLTDIRDMCNLCYKSHIRERERLQMARAVAETLMDAIKLRKPIPELNL
VTLVQSAIQEPTEGDLHFSPHDFDNVFQTSKKPELQISQCIRETLVEVLDFLKDIHGINN
LRMDANPGFMFNDDTLGGGIKAGLAQFAAFELVRELYRDPMALQRYLPWLLSQSAGVQGI
REFDDCIVHIRLLSWLLLGALKTMLSIPPPAATDDDIVLFQLFPFTIYSFVADRILLVLG
CFAEQTQSSQHTLERMCSLSYAFTLCQLWTVYCELSAALYPTEMSEASEDASTAESALLS
FWLKVTPAVLQLVSHSKNLSEIVGINFLAMMEHLKECNSPLLNKFLPMWVGVLLPPESQL
PLAVKMRFRALETVQASTVIPTAPSMMTSRDYKKSREPLQKWLLRLQFKISQVEKQSSHV
LRFIPL
>HolozoaMetazoaBilatRattusnorvegicus_XP_038968290.1_protein_unc-79_homolog_isoform_X1_
MAPWDLQRGMTRAGPFTTARSKVRSGMWTMLVTPVASKIRYLQEYHNRVLHNIYPVPSGTDIANTLKYFSQTLLSILSRT
GKKENQDASNLTVPMTMCLFPVPFPLTPSLRPQVSSINPTVTRSLLYSVLRDAPSERGPQSRDAQLSDYPSLDYQGLYVT
LVTLLDLVPLLQHGQHDLGQSIFYTTTCLLPFLNDDVLSTLPYTMISTLATFPPFLHKDIIEYLSTSFLPMAILGSSRRE
GVPAHVNLSASSMLMIAMQYTSNPVYHCQLLECLMKYKQEVWKDLLYVIAYGPSQVKPPAVQMLFHYWPNLKPPGAISEY
RGLQYTAWNPIHCQHIECHNAINKPAVKMCIDPSLSVALGDKPPPLYLCEECSERISGDHSEWLIDVLLPQAEISAICQK
KNCSSHVRRAVVTCFSAGCCGRHGNRPVRYCKRCHSNHHSNEVGATAETHLYQTSPPPINTRECGAEELVCAVEAVISLL
KEAEFHAEQREHELNRRRQLGLSSSHHSLDNTDFDNKDDDKHDQRLLSQFGIWFLVSLCTPSENTPTESLARLVAMVFQW
FHSTAYMMDDEVGSLVEKLKPQFVTKWLKTVCDVRFDVMVMCLLPKPMEFARVGGYWDKSCSTVTQLKEGLNRILCLIPY
NVISQSVWECIMPEWLEAIRTEVPDNQLKEFREVLSKMFDIELCPLPFSMEEMFGFISCRFTGYPSTVQEQALLWLHVLS
ELDITVPLQLLISMFSDGVNSVKELANQRKSRANELAGNLASRRVSVASDPGRRGQHNTLSPFHSPFQSPFRSPMRSPFR
SPFKNFGHPGGRTIDFDCEDDDMNLNCFILMFDLLLKQMDLQDDGITMGLEHSLSKDIISIINNVFQAPWGGSHSCQKDK
KATECSLCQSSILCYQLACELLERLAPKEESRLVEPTDSLEDSLLSSRPEFILGPEGEEEENPAAKHGENPGNRTVPSEH
AAIKNDTERKFCYQQLPVTLRLIYTIFQEMAKFEEPDILFNMLNCLKILCLHGECLYTARKDHPQFLAYIQDHMLIASLW
RVVKSEFSQLSSLAVPLLLHALSLPHGADIFWTIINGNFNSKDWKMRFEAVEKVAVICRFLDIHSVTKNHLLKYSLAHAF
CCFLTAVEDVNPAVATRAGLLLDTIKRPALQGLCLCLDFQFDTVVKDRPTILSKLLLLHFLKQDIPALSWEFFVNRFETL
SLEAQLHLDCNKEFPFPTTITAVRTNVANLSDAALWKIKRARFARNRQKSVRSLRDSVKGPAESKRALSLPETLTSKIPV
RLTRHEQSAPALGGTPEQTPGQQSPENDNTIKDLLPEDAGIDHQTVHQLITVLMKFMARDESSAESDISSAKAFNTVKRH
LYVLLGYDQQEGCFMIAPQKMRLSTCFNAFIAGIAQVMDYNINLGKHLLPLVVQVLKYCSCPQLRHYFQQPPRCSLWSLK
PHIRQMWLKALLVILYKYPYRDCDVSKTLLHLIHITVNTLNAQYHSCKPHATAGPLYTDNSNISRYSEKEKEEDSVFDES
DIHDTPTGPCNKESQTFFARLKRIGGSRMVKGQPVGMSVQRSEIELSEYRETGALQDSVLHCVREESIQKKKLRSLKQKS
LDIGNADSLLFTLDEHRRKSCIDRCDIDKPPAQAAYITQRQNDHHGRSRQNSATRPDNTEIPKNPGTEGFQETRRPVIPE
VRLNCMETFEVRVDSPGKPAPREDLDLIDLSSDSTSGPEKHSILSTSDSDSLVFEPLPPLRIVESDEEEMMNQGNGGPLG
NNAASSPSIPSQPSVLSLSTTPLVQVSVEDCSKDFSSKDSGNHQSVSNEDSTVTALDDLMDSEELSKSEELREFISGSPL
TLKQKRDLLQKSFAVPETSVDYNPEPGQAEEKPTSGAKTVLLKVPEDGENLTESERPNPSAESDTEQNPERKVEEDGAEE
SEFKIQIVPRQRKQRKIAVSAIQREYLDISFNILDKLGEQKDPVFPFVDPSAKGLSTLEMPRESSSAPTLEAGAPETSSH
SSISTQYRQMKRGSLGVLTMSQLMKRQLEHQSSAPHNISSWDTEQIQPGKGQCNVPMCLNPDLEGQPLRTRGATKSSLLS
APSIASMFVPAPEEFTEEQPTVMADKCHDCGAILEEYDEETLGLAIVVLSTFIHLSPDLAAPLLLDIMQSVGRLASSTTF
SNQAESEQDRWTKLQYSEPSLQIMAHTLAGPSLVFSSLFEHSMMVPGNAAGVAKQFLRCIFHQLAPNGIFPQLFQSAIKD
GTFLRTLATSLMDFNELSSIAALSQLLEGLNNKKNLPAGGAMIRCLENIATFMEALPMDSPSSLWTTISNQFQTFFAKLP
CVLPLKCSLDSSLRIMICLLKIPSTNATRSLLEPFSKLLSFVIQNAVFTLAYLVELCGLCYRAFTKERDKFYLSRSVVLE
LLQALKLKSPLPDTNLLLLVQFICADAGTKLAESTILSKQMIASVPGCGTAAMECIRQYVSEVLDFMADMHTLTKLKSHM
KTCSQPLHEDTFGGHLKVGLAQIAAMEISRGNHRDNKAVIRYLPWLYHPPSAMQQGPKEFIECVSHIRLLSWLLLGSLTH
NAVCPNASSPCLPIPLDAGSHIADHLIVILIGFPEQSKTCVLHMCSLFHAFIFAQLWTVYCEQSAVATNVQNQNEFSFTA
ILTALEFWSRVTPSILQLMAHNKVMVEMVCLHVISLMEALQECNSTIFVKLIPMWLPMIQSNTKYLSAGLQLRLQAIQNN
VNHHSLRTLPGSGQSSAGLAALRKWLQCTQFKMAQVEIQSSEAASQFYPL
>HolozoaMetazoaBilatRattusnorvegicus_XP_038968291.1_protein_unc-79_homolog_isoform_X2_
MAPWDLQRGMTRAGPFTTARSKVRSGMWTMLVTPVASKIRYLQEYHNRVLHNIYPVPSGTDIANTLKYFSQTLLSILSRT
GKKENQDASNLTVPMTMCLFPVPFPLTPSLRPQVSSINPTVTRSLLYSVLRDAPSERGPQSRDAQLSDYPSLDYQGLYVT
LVTLLDLVPLLQHGQHDLGQSIFYTTTCLLPFLNDDVLSTLPYTMISTLATFPPFLHKDIIEYLSTSFLPMAILGSSRRE
GVPAHVNLSASSMLMIAMQYTSNPVYHCQLLECLMKYKQEVWKDLLYVIAYGPSQVKPPAVQMLFHYWPNLKPPGAISEY
RGLQYTAWNPIHCQHIECHNAINKPAVKMCIDPSLSVALGDKPPPLYLCEECSERISGDHSEWLIDVLLPQAEISAICQK
KNCSSHVRRAVVTCFSAGCCGRHGNRPVRYCKRCHSNHHSNEVGATAETHLYQTSPPPINTRECGAEELVCAVEAVISLL
KEAEFHAEQREHELNRRRQLGLSSSHHSLDNTDFDNKDDDKHDQRLLSQFGIWFLVSLCTPSENTPTESLARLVAMVFQW
FHSTAYMMDDEVGSLVEKLKPQFVTKWLKTVCDVRFDVMVMCLLPKPMEFARVGGYWDKSCSTVTQLKEGLNRILCLIPY
NVISQSVWECIMPEWLEAIRTEVPDNQLKEFREVLSKMFDIELCPLPFSMEEMFGFISCRFTGYPSTVQEQALLWLHVLS
ELDITVPLQLLISMFSDGVNSVKELANQRKSRANELAGNLASRRVSVASDPGRRGQHNTLSPFHSPFQSPFRSPMRSPFR
SPFKNFGHPGGRTIDFDCEDDDMNLNCFILMFDLLLKQMDLQDDGITMGLEHSLSKDIISIINNVFQAPWGGSHSCQKDK
KATECSLCQSSILCYQLACELLERLAPKEESRLVEPTDSLEDSLLSSRPEFILGPEGEEEENPAAKHGENPGNRTVPSEH
AAIKNDTERKFCYQQLPVTLRLIYTIFQEMAKFEEPDILFNMLNCLKILCLHGECLYTARKDHPQFLAYIQDHMLIASLW
RVVKSEFSQLSSLAVPLLLHALSLPHGADIFWTIINGNFNSKDWKMRFEAVEKVAVICRFLDIHSVTKNHLLKYSLAHAF
CCFLTAVEDVNPAVATRAGLLLDTIKRPALQGLCLCLDFQFDTVVKDRPTILSKLLLLHFLKQDIPALSWEFFVNRFETL
SLEAQLHLDCNKEFPFPTTITAVRTNVANLSDAALWKIKRARFARNRQKSVRSLRDSVKGPAESKRALSLPETLTSKIPV
RLTRHEQSAPALGGTPEQTPGQQSPENDNTIKDLLPEDAGIDHQTVHQLITVLMKFMARDESSAESDISSAKAFNTVKRH
LYVLLGYDQQEGCFMIAPQKMRLSTCFNAFIAGIAQVMDYNINLGKHLLPLVVQVLKYCSCPQLRHYFQQPPRCSLWSLK
PHIRQMWLKALLVILYKYPYRDCDVSKTLLHLIHITVNTLNAQYHSCKPHATAGPLYTDNSNISRYSEKEKEEDSVFDES
DIHDTPTGPCNKESQTFFARLKRIGGSRMVKGQPVGMSVQRSEIELSEYRETGALQDSVLHCVREESIQKKKLRSLKQKS
LDIGNADSLLFTLDEHRRKSCIDRCDIDKPPAQAAYITQRQNDHHGRSRQNSATRPDNTEIPKNPGTEGFQETRRPVIPE
VRLNCMETFEVRVDSPGKPAPREDLDLIDLSSDSTSGPEKHSILSTSDSDSLVFEPLPPLRIVESDEEEMMNQGNGGPLG
NNAASSPSIPSQPSVLSLSTTPLVQVSVEDCSKDFSSKDSGNHQSVSNEDSTVTALDDLMDSEELSKSEELREFISGSPL
TLKQKRDLLQKSFAVPETSVDYNPEPGQAEEKPTSGAKTVLLKVPEDGENLTESERPNPSAESDTEQNPERKVEEDGAEE
SEFKIQIVPRQRKQRKIAVSAIQREYLDISFNILDKLGEQKDPDPSAKGLSTLEMPRESSSAPTLEAGAPETSSHSSIST
QYRQMKRGSLGVLTMSQLMKRQLEHQSSAPHNISSWDTEQIQPGKGQCNVPMCLNPDLEGQPLRTRGATKSSLLSAPSIA
SMFVPAPEEFTEEQPTVMADKCHDCGAILEEYDEETLGLAIVVLSTFIHLSPDLAAPLLLDIMQSVGRLASSTTFSNQAE
SEQDRWTKLQYSEPSLQIMAHTLAGPSLVFSSLFEHSMMVPGNAAGVAKQFLRCIFHQLAPNGIFPQLFQSAIKDGTFLR
TLATSLMDFNELSSIAALSQLLEGLNNKKNLPAGGAMIRCLENIATFMEALPMDSPSSLWTTISNQFQTFFAKLPCVLPL
KCSLDSSLRIMICLLKIPSTNATRSLLEPFSKLLSFVIQNAVFTLAYLVELCGLCYRAFTKERDKFYLSRSVVLELLQAL
KLKSPLPDTNLLLLVQFICADAGTKLAESTILSKQMIASVPGCGTAAMECIRQYVSEVLDFMADMHTLTKLKSHMKTCSQ
PLHEDTFGGHLKVGLAQIAAMEISRGNHRDNKAVIRYLPWLYHPPSAMQQGPKEFIECVSHIRLLSWLLLGSLTHNAVCP
NASSPCLPIPLDAGSHIADHLIVILIGFPEQSKTCVLHMCSLFHAFIFAQLWTVYCEQSAVATNVQNQNEFSFTAILTAL
EFWSRVTPSILQLMAHNKVMVEMVCLHVISLMEALQECNSTIFVKLIPMWLPMIQSNTKYLSAGLQLRLQAIQNNVNHHS
LRTLPGSGQSSAGLAALRKWLQCTQFKMAQVEIQSSEAASQFYPL
>HolozoaMetazoaBilatRattusnorvegicus_XP_038968292.1_protein_unc-79_homolog_isoform_X3_
MAPWDLQRGMTRAGPFTTARSKVRSGMWTMLVTPVASKIRYLQEYHNRVLHNIYPVPSGTDIANTLKYFSQTLLSILSRT
GKKENQDASNLTVPMTMCLFPVPFPLTPSLRPQVSSINPTVTRSLLYSVLRDAPSERGPQSRDAQLSDYPSLDYQGLYVT
LVTLLDLVPLLQHGQHDLGQSIFYTTTCLLPFLNDDVLSTLPYTMISTLATFPPFLHKDIIEYLSTSFLPMAILGSSRRE
GVPAHVNLSASSMLMIAMQYTSNPVYHCQLLECLMKYKQEVWKDLLYVIAYGPSQVKPPAVQMLFHYWPNLKPPGAISEY
RGLQYTAWNPIHCQHIECHNAINKPAVKMCIDPSLSVALGDKPPPLYLCEECSERISGDHSEWLIDVLLPQAEISAICQK
KNCSSHVRRAVVTCFSAGCCGRHGNRPVRYCKRCHSNHHSNEVGATAETHLYQTSPPPINTRECGAEELVCAVEAVISLL
KEAEFHAEQREHELNRRRQLGLSSSHHSLDNTDFDNKDDDKHDQRLLSQFGIWFLVSLCTPSENTPTESLARLVAMVFQW
FHSTAYMMDDEVGSLVEKLKPQFVTKWLKTVCDVRFDVMVMCLLPKPMEFARVGGYWDKSCSTVTQLKEGLNRILCLIPY
NVISQSVWECIMPEWLEAIRTEVPDNQLKEFREVLSKMFDIELCPLPFSMEEMFGFISCRFTGYPSTVQEQALLWLHVLS
ELDITVPLQLLISMFSDGVNSVKELANQRKSRANELAGNLASRRVSVASDPGRRGQHNTLSPFHSPFQSPFRSPMRSPFR
SPFKNFGHPGGRTIDFDCEDDDMNLNCFILMFDLLLKQMDLQDDGITMGLEHSLSKDIISIINNVFQAPWGGSHSCQKDK
KATECSLCQSSILCYQLACELLERLAPKEESRLVEPTDSLEDSLLSSRPEFILGPEGEEEENPAAKHGENPGNRTVPSEH
AAIKNDTERKFCYQQLPVTLRLIYTIFQEMAKFEEPDILFNMLNCLKILCLHGECLYTARKDHPQFLAYIQDHMLIASLW
RVVKSEFSQLSSLAVPLLLHALSLPHGADIFWTIINGNFNSKDWKMRFEAVEKVAVICRFLDIHSVTKNHLLKYSLAHAF
CCFLTAVEDVNPAVATRAGLLLDTIKRPALQGLCLCLDFQFDTVVKDRPTILSKLLLLHFLKQDIPALSWEFFVNRFETL
SLEAQLHLDCNKEFPFPTTITAVRTNVANLSDAALWKIKRARFARNRQKSVRSLRDSVKGPAESKRALSLPETLTSKIPV
RLTRHEQSAPALGGTPEQTPGQQSPENDNTIKDLLPEDAGIDHQTVHQLITVLMKFMARDESSAESDISSAKAFNTVKRH
LYVLLGYDQQEGCFMIAPQKMRLSTCFNAFIAGIAQVLKYCSCPQLRHYFQQPPRCSLWSLKPHIRQMWLKALLVILYKY
PYRDCDVSKTLLHLIHITVNTLNAQYHSCKPHATAGPLYTDNSNISRYSEKEKEEDSVFDESDIHDTPTGPCNKESQTFF
ARLKRIGGSRMVKGQPVGMSVQRSEIELSEYRETGALQDSVLHCVREESIQKKKLRSLKQKSLDIGNADSLLFTLDEHRR
KSCIDRCDIDKPPAQAAYITQRQNDHHGRSRQNSATRPDNTEIPKNPGTEGFQETRRPVIPEVRLNCMETFEVRVDSPGK
PAPREDLDLIDLSSDSTSGPEKHSILSTSDSDSLVFEPLPPLRIVESDEEEMMNQGNGGPLGNNAASSPSIPSQPSVLSL
STTPLVQVSVEDCSKDFSSKDSGNHQSVSNEDSTVTALDDLMDSEELSKSEELREFISGSPLTLKQKRDLLQKSFAVPET
SVDYNPEPGQAEEKPTSGAKTVLLKVPEDGENLTESERPNPSAESDTEQNPERKVEEDGAEESEFKIQIVPRQRKQRKIA
VSAIQREYLDISFNILDKLGEQKDPVFPFVDPSAKGLSTLEMPRESSSAPTLEAGAPETSSHSSISTQYRQMKRGSLGVL
TMSQLMKRQLEHQSSAPHNISSWDTEQIQPGKGQCNVPMCLNPDLEGQPLRTRGATKSSLLSAPSIASMFVPAPEEFTEE
QPTVMADKCHDCGAILEEYDEETLGLAIVVLSTFIHLSPDLAAPLLLDIMQSVGRLASSTTFSNQAESEQDRWTKLQYSE
PSLQIMAHTLAGPSLVFSSLFEHSMMVPGNAAGVAKQFLRCIFHQLAPNGIFPQLFQSAIKDGTFLRTLATSLMDFNELS
SIAALSQLLEGLNNKKNLPAGGAMIRCLENIATFMEALPMDSPSSLWTTISNQFQTFFAKLPCVLPLKCSLDSSLRIMIC
LLKIPSTNATRSLLEPFSKLLSFVIQNAVFTLAYLVELCGLCYRAFTKERDKFYLSRSVVLELLQALKLKSPLPDTNLLL
LVQFICADAGTKLAESTILSKQMIASVPGCGTAAMECIRQYVSEVLDFMADMHTLTKLKSHMKTCSQPLHEDTFGGHLKV
GLAQIAAMEISRGNHRDNKAVIRYLPWLYHPPSAMQQGPKEFIECVSHIRLLSWLLLGSLTHNAVCPNASSPCLPIPLDA
GSHIADHLIVILIGFPEQSKTCVLHMCSLFHAFIFAQLWTVYCEQSAVATNVQNQNEFSFTAILTALEFWSRVTPSILQL
MAHNKVMVEMVCLHVISLMEALQECNSTIFVKLIPMWLPMIQSNTKYLSAGLQLRLQAIQNNVNHHSLRTLPGSGQSSAG
LAALRKWLQCTQFKMAQVEIQSSEAASQFYPL
>HolozoaMetazoaBilatRattusnorvegicus_XP_038968294.1_protein_unc-79_homolog_isoform_X4_
MAPWDLQRGMTRAGPFTTARSKVRSGMWTMLVTPVASKIRYLQEYHNRVLHNIYPVPSGTDIANTLKYFSQTLLSILSRT
GKKENQDASNLTVPMTMCLFPVPFPLTPSLRPQVSSINPTVTRSLLYSVLRDAPSERGPQSRDAQLSDYPSLDYQGLYVT
LVTLLDLVPLLQHGQHDLGQSIFYTTTCLLPFLNDDVLSTLPYTMISTLATFPPFLHKDIIEYLSTSFLPMAILGSSRRE
GVPAHVNLSASSMLMIAMQYTSNPVYHCQLLECLMKYKQEVWKDLLYVIAYGPSQVKPPAVQMLFHYWPNLKPPGAISEY
RGLQYTAWNPIHCQHIECHNAINKPAVKMCIDPSLSVALGDKPPPLYLCEECSERISGDHSEWLIDVLLPQAEISAICQK
KNCSSHVRRAVVTCFSAGCCGRHGNRPVRYCKRCHSNHHSNEVGATAETHLYQTSPPPINTRECGAEELVCAVEAVISLL
KEAEFHAEQREHELNRRRQLGLSSSHHSLDNTDFDNKDDDKHDQRLLSQFGIWFLVSLCTPSENTPTESLARLVAMVFQW
FHSTAYMMDDEVGSLVEKLKPQFVTKWLKTVCDVRFDVMVMCLLPKPMEFARVGGYWDKSCSTVTQLKEGLNRILCLIPY
NVISQSVWECIMPEWLEAIRTEVPDNQLKEFREVLSKMFDIELCPLPFSMEEMFGFISCRFTGYPSTVQEQALLWLHVLS
ELDITVPLQLLISMFSDGVNSVKELANQRKSRANELAGNLASRRVSVASDPGRRGQHNTLSPFHSPFQSPFRSPMRSPFR
SPFKNFGHPGGRTIDFDCEDDDMNLNCFILMFDLLLKQMDLQDDGITMGLEHSLSKDIISIINNVFQAPWGGSHSCQKDK
KATECSLCQSSILCYQLACELLERLAPKEESRLVEPTDSLEDSLLSSRPEFILGPEGEEEENPAAKHGENPGNRTVPSEH
AAIKNDTERKFCYQQLPVTLRLIYTIFQEMAKFEEPDILFNMLNCLKILCLHGECLYTARKDHPQFLAYIQDHMLIASLW
RVVKSEFSQLSSLAVPLLLHALSLPHGADIFWTIINGNFNSKDWKMRFEAVEKVAVICRFLDIHSVTKNHLLKYSLAHAF
CCFLTAVEDVNPAVATRAGLLLDTIKRPALQGLCLCLDFQFDTVVKDRPTILSKLLLLHFLKQDIPALSWEFFVNRFETL
SLEAQLHLDCNKEFPFPTTITAVRTNVANLSDAALWKIKRARFARNRQKSVRSLRDSVKGPAESKRALSLPETLTSKIRQ
QSPENDNTIKDLLPEDAGIDHQTVHQLITVLMKFMARDESSAESDISSAKAFNTVKRHLYVLLGYDQQEGCFMIAPQKMR
LSTCFNAFIAGIAQVMDYNINLGKHLLPLVVQVLKYCSCPQLRHYFQQPPRCSLWSLKPHIRQMWLKALLVILYKYPYRD
CDVSKTLLHLIHITVNTLNAQYHSCKPHATAGPLYTDNSNISRYSEKEKEEDSVFDESDIHDTPTGPCNKESQTFFARLK
RIGGSRMVKGQPVGMSVQRSEIELSEYRETGALQDSVLHCVREESIQKKKLRSLKQKSLDIGNADSLLFTLDEHRRKSCI
DRCDIDKPPAQAAYITQRQNDHHGRSRQNSATRPDNTEIPKNPGTEGFQETRRPVIPEVRLNCMETFEVRVDSPGKPAPR
EDLDLIDLSSDSTSGPEKHSILSTSDSDSLVFEPLPPLRIVESDEEEMMNQGNGGPLGNNAASSPSIPSQPSVLSLSTTP
LVQVSVEDCSKDFSSKDSGNHQSVSNEDSTVTALDDLMDSEELSKSEELREFISGSPLTLKQKRDLLQKSFAVPETSVDY
NPEPGQAEEKPTSGAKTVLLKVPEDGENLTESERPNPSAESDTEQNPERKVEEDGAEESEFKIQIVPRQRKQRKIAVSAI
QREYLDISFNILDKLGEQKDPVFPFVDPSAKGLSTLEMPRESSSAPTLEAGAPETSSHSSISTQYRQMKRGSLGVLTMSQ
LMKRQLEHQSSAPHNISSWDTEQIQPGKGQCNVPMCLNPDLEGQPLRTRGATKSSLLSAPSIASMFVPAPEEFTEEQPTV
MADKCHDCGAILEEYDEETLGLAIVVLSTFIHLSPDLAAPLLLDIMQSVGRLASSTTFSNQAESEQDRWTKLQYSEPSLQ
IMAHTLAGPSLVFSSLFEHSMMVPGNAAGVAKQFLRCIFHQLAPNGIFPQLFQSAIKDGTFLRTLATSLMDFNELSSIAA
LSQLLEGLNNKKNLPAGGAMIRCLENIATFMEALPMDSPSSLWTTISNQFQTFFAKLPCVLPLKCSLDSSLRIMICLLKI
PSTNATRSLLEPFSKLLSFVIQNAVFTLAYLVELCGLCYRAFTKERDKFYLSRSVVLELLQALKLKSPLPDTNLLLLVQF
ICADAGTKLAESTILSKQMIASVPGCGTAAMECIRQYVSEVLDFMADMHTLTKLKSHMKTCSQPLHEDTFGGHLKVGLAQ
IAAMEISRGNHRDNKAVIRYLPWLYHPPSAMQQGPKEFIECVSHIRLLSWLLLGSLTHNAVCPNASSPCLPIPLDAGSHI
ADHLIVILIGFPEQSKTCVLHMCSLFHAFIFAQLWTVYCEQSAVATNVQNQNEFSFTAILTALEFWSRVTPSILQLMAHN
KVMVEMVCLHVISLMEALQECNSTIFVKLIPMWLPMIQSNTKYLSAGLQLRLQAIQNNVNHHSLRTLPGSGQSSAGLAAL
RKWLQCTQFKMAQVEIQSSEAASQFYPL
>HolozoaMetazoaBilatRattusnorvegicus_XP_038968295.1_protein_unc-79_homolog_isoform_X5_
MSTKAEQFASKIRYLQEYHNRVLHNIYPVPSGTDIANTLKYFSQTLLSILSRTGKKENQDASNLTVPMTMCLFPVPFPLT
PSLRPQVSSINPTVTRSLLYSVLRDAPSERGPQSRDAQLSDYPSLDYQGLYVTLVTLLDLVPLLQHGQHDLGQSIFYTTT
CLLPFLNDDVLSTLPYTMISTLATFPPFLHKDIIEYLSTSFLPMAILGSSRREGVPAHVNLSASSMLMIAMQYTSNPVYH
CQLLECLMKYKQEVWKDLLYVIAYGPSQVKPPAVQMLFHYWPNLKPPGAISEYRGLQYTAWNPIHCQHIECHNAINKPAV
KMCIDPSLSVALGDKPPPLYLCEECSERISGDHSEWLIDVLLPQAEISAICQKKNCSSHVRRAVVTCFSAGCCGRHGNRP
VRYCKRCHSNHHSNEVGATAETHLYQTSPPPINTRECGAEELVCAVEAVISLLKEAEFHAEQREHELNRRRQLGLSSSHH
SLDNTDFDNKDDDKHDQRLLSQFGIWFLVSLCTPSENTPTESLARLVAMVFQWFHSTAYMMDDEVGSLVEKLKPQFVTKW
LKTVCDVRFDVMVMCLLPKPMEFARVGGYWDKSCSTVTQLKEGLNRILCLIPYNVISQSVWECIMPEWLEAIRTEVPDNQ
LKEFREVLSKMFDIELCPLPFSMEEMFGFISCRFTGYPSTVQEQALLWLHVLSELDITVPLQLLISMFSDGVNSVKELAN
QRKSRANELAGNLASRRVSVASDPGRRGQHNTLSPFHSPFQSPFRSPMRSPFRSPFKNFGHPGGRTIDFDCEDDDMNLNC
FILMFDLLLKQMDLQDDGITMGLEHSLSKDIISIINNVFQAPWGGSHSCQKDKKATECSLCQSSILCYQLACELLERLAP
KEESRLVEPTDSLEDSLLSSRPEFILGPEGEEEENPAAKHGENPGNRTVPSEHAAIKNDTERKFCYQQLPVTLRLIYTIF
QEMAKFEEPDILFNMLNCLKILCLHGECLYTARKDHPQFLAYIQDHMLIASLWRVVKSEFSQLSSLAVPLLLHALSLPHG
ADIFWTIINGNFNSKDWKMRFEAVEKVAVICRFLDIHSVTKNHLLKYSLAHAFCCFLTAVEDVNPAVATRAGLLLDTIKR
PALQGLCLCLDFQFDTVVKDRPTILSKLLLLHFLKQDIPALSWEFFVNRFETLSLEAQLHLDCNKEFPFPTTITAVRTNV
ANLSDAALWKIKRARFARNRQKSVRSLRDSVKGPAESKRALSLPETLTSKIPVRLTRHEQSAPALGGTPEQTPGQQSPEN
DNTIKDLLPEDAGIDHQTVHQLITVLMKFMARDESSAESDISSAKAFNTVKRHLYVLLGYDQQEGCFMIAPQKMRLSTCF
NAFIAGIAQVMDYNINLGKHLLPLVVQVLKYCSCPQLRHYFQQPPRCSLWSLKPHIRQMWLKALLVILYKYPYRDCDVSK
TLLHLIHITVNTLNAQYHSCKPHATAGPLYTDNSNISRYSEKEKEEDSVFDESDIHDTPTGPCNKESQTFFARLKRIGGS
RMVKGQPVGMSVQRSEIELSEYRETGALQDSVLHCVREESIQKKKLRSLKQKSLDIGNADSLLFTLDEHRRKSCIDRCDI
DKPPAQAAYITQRQNDHHGRSRQNSATRPDNTEIPKNPGTEGFQETRRPVIPEVRLNCMETFEVRVDSPGKPAPREDLDL
IDLSSDSTSGPEKHSILSTSDSDSLVFEPLPPLRIVESDEEEMMNQGNGGPLGNNAASSPSIPSQPSVLSLSTTPLVQVS
VEDCSKDFSSKDSGNHQSVSNEDSTVTALDDLMDSEELSKSEELREFISGSPLTLKQKRDLLQKSFAVPETSVDYNPEPG
QAEEKPTSGAKTVLLKVPEDGENLTESERPNPSAESDTEQNPERKVEEDGAEESEFKIQIVPRQRKQRKIAVSAIQREYL
DISFNILDKLGEQKDPVFPFVDPSAKGLSTLEMPRESSSAPTLEAGAPETSSHSSISTQYRQMKRGSLGVLTMSQLMKRQ
LEHQSSAPHNISSWDTEQIQPGKGQCNVPMCLNPDLEGQPLRTRGATKSSLLSAPSIASMFVPAPEEFTEEQPTVMADKC
HDCGAILEEYDEETLGLAIVVLSTFIHLSPDLAAPLLLDIMQSVGRLASSTTFSNQAESEQDRWTKLQYSEPSLQIMAHT
LAGPSLVFSSLFEHSMMVPGNAAGVAKQFLRCIFHQLAPNGIFPQLFQSAIKDGTFLRTLATSLMDFNELSSIAALSQLL
EGLNNKKNLPAGGAMIRCLENIATFMEALPMDSPSSLWTTISNQFQTFFAKLPCVLPLKCSLDSSLRIMICLLKIPSTNA
TRSLLEPFSKLLSFVIQNAVFTLAYLVELCGLCYRAFTKERDKFYLSRSVVLELLQALKLKSPLPDTNLLLLVQFICADA
GTKLAESTILSKQMIASVPGCGTAAMECIRQYVSEVLDFMADMHTLTKLKSHMKTCSQPLHEDTFGGHLKVGLAQIAAME
ISRGNHRDNKAVIRYLPWLYHPPSAMQQGPKEFIECVSHIRLLSWLLLGSLTHNAVCPNASSPCLPIPLDAGSHIADHLI
VILIGFPEQSKTCVLHMCSLFHAFIFAQLWTVYCEQSAVATNVQNQNEFSFTAILTALEFWSRVTPSILQLMAHNKVMVE
MVCLHVISLMEALQECNSTIFVKLIPMWLPMIQSNTKYLSAGLQLRLQAIQNNVNHHSLRTLPGSGQSSAGLAALRKWLQ
CTQFKMAQVEIQSSEAASQFYPL
>HolozoaMetazoaBilatRattusnorvegicus_XP_038968296.1_protein_unc-79_homolog_isoform_X6_
MNVVYFVASKIRYLQEYHNRVLHNIYPVPSGTDIANTLKYFSQTLLSILSRTGKKENQDASNLTVPMTMCLFPVPFPLTP
SLRPQVSSINPTVTRSLLYSVLRDAPSERGPQSRDAQLSDYPSLDYQGLYVTLVTLLDLVPLLQHGQHDLGQSIFYTTTC
LLPFLNDDVLSTLPYTMISTLATFPPFLHKDIIEYLSTSFLPMAILGSSRREGVPAHVNLSASSMLMIAMQYTSNPVYHC
QLLECLMKYKQEVWKDLLYVIAYGPSQVKPPAVQMLFHYWPNLKPPGAISEYRGLQYTAWNPIHCQHIECHNAINKPAVK
MCIDPSLSVALGDKPPPLYLCEECSERISGDHSEWLIDVLLPQAEISAICQKKNCSSHVRRAVVTCFSAGCCGRHGNRPV
RYCKRCHSNHHSNEVGATAETHLYQTSPPPINTRECGAEELVCAVEAVISLLKEAEFHAEQREHELNRRRQLGLSSSHHS
LDNTDFDNKDDDKHDQRLLSQFGIWFLVSLCTPSENTPTESLARLVAMVFQWFHSTAYMMDDEVGSLVEKLKPQFVTKWL
KTVCDVRFDVMVMCLLPKPMEFARVGGYWDKSCSTVTQLKEGLNRILCLIPYNVISQSVWECIMPEWLEAIRTEVPDNQL
KEFREVLSKMFDIELCPLPFSMEEMFGFISCRFTGYPSTVQEQALLWLHVLSELDITVPLQLLISMFSDGVNSVKELANQ
RKSRANELAGNLASRRVSVASDPGRRGQHNTLSPFHSPFQSPFRSPMRSPFRSPFKNFGHPGGRTIDFDCEDDDMNLNCF
ILMFDLLLKQMDLQDDGITMGLEHSLSKDIISIINNVFQAPWGGSHSCQKDKKATECSLCQSSILCYQLACELLERLAPK
EESRLVEPTDSLEDSLLSSRPEFILGPEGEEEENPAAKHGENPGNRTVPSEHAAIKNDTERKFCYQQLPVTLRLIYTIFQ
EMAKFEEPDILFNMLNCLKILCLHGECLYTARKDHPQFLAYIQDHMLIASLWRVVKSEFSQLSSLAVPLLLHALSLPHGA
DIFWTIINGNFNSKDWKMRFEAVEKVAVICRFLDIHSVTKNHLLKYSLAHAFCCFLTAVEDVNPAVATRAGLLLDTIKRP
ALQGLCLCLDFQFDTVVKDRPTILSKLLLLHFLKQDIPALSWEFFVNRFETLSLEAQLHLDCNKEFPFPTTITAVRTNVA
NLSDAALWKIKRARFARNRQKSVRSLRDSVKGPAESKRALSLPETLTSKIPVRLTRHEQSAPALGGTPEQTPGQQSPEND
NTIKDLLPEDAGIDHQTVHQLITVLMKFMARDESSAESDISSAKAFNTVKRHLYVLLGYDQQEGCFMIAPQKMRLSTCFN
AFIAGIAQVMDYNINLGKHLLPLVVQVLKYCSCPQLRHYFQQPPRCSLWSLKPHIRQMWLKALLVILYKYPYRDCDVSKT
LLHLIHITVNTLNAQYHSCKPHATAGPLYTDNSNISRYSEKEKEEDSVFDESDIHDTPTGPCNKESQTFFARLKRIGGSR
MVKGQPVGMSVQRSEIELSEYRETGALQDSVLHCVREESIQKKKLRSLKQKSLDIGNADSLLFTLDEHRRKSCIDRCDID
KPPAQAAYITQRQNDHHGRSRQNSATRPDNTEIPKNPGTEGFQETRRPVIPEVRLNCMETFEVRVDSPGKPAPREDLDLI
DLSSDSTSGPEKHSILSTSDSDSLVFEPLPPLRIVESDEEEMMNQGNGGPLGNNAASSPSIPSQPSVLSLSTTPLVQVSV
EDCSKDFSSKDSGNHQSVSNEDSTVTALDDLMDSEELSKSEELREFISGSPLTLKQKRDLLQKSFAVPETSVDYNPEPGQ
AEEKPTSGAKTVLLKVPEDGENLTESERPNPSAESDTEQNPERKVEEDGAEESEFKIQIVPRQRKQRKIAVSAIQREYLD
ISFNILDKLGEQKDPVFPFVDPSAKGLSTLEMPRESSSAPTLEAGAPETSSHSSISTQYRQMKRGSLGVLTMSQLMKRQL
EHQSSAPHNISSWDTEQIQPGKGQCNVPMCLNPDLEGQPLRTRGATKSSLLSAPSIASMFVPAPEEFTEEQPTVMADKCH
DCGAILEEYDEETLGLAIVVLSTFIHLSPDLAAPLLLDIMQSVGRLASSTTFSNQAESEQDRWTKLQYSEPSLQIMAHTL
AGPSLVFSSLFEHSMMVPGNAAGVAKQFLRCIFHQLAPNGIFPQLFQSAIKDGTFLRTLATSLMDFNELSSIAALSQLLE
GLNNKKNLPAGGAMIRCLENIATFMEALPMDSPSSLWTTISNQFQTFFAKLPCVLPLKCSLDSSLRIMICLLKIPSTNAT
RSLLEPFSKLLSFVIQNAVFTLAYLVELCGLCYRAFTKERDKFYLSRSVVLELLQALKLKSPLPDTNLLLLVQFICADAG
TKLAESTILSKQMIASVPGCGTAAMECIRQYVSEVLDFMADMHTLTKLKSHMKTCSQPLHEDTFGGHLKVGLAQIAAMEI
SRGNHRDNKAVIRYLPWLYHPPSAMQQGPKEFIECVSHIRLLSWLLLGSLTHNAVCPNASSPCLPIPLDAGSHIADHLIV
ILIGFPEQSKTCVLHMCSLFHAFIFAQLWTVYCEQSAVATNVQNQNEFSFTAILTALEFWSRVTPSILQLMAHNKVMVEM
VCLHVISLMEALQECNSTIFVKLIPMWLPMIQSNTKYLSAGLQLRLQAIQNNVNHHSLRTLPGSGQSSAGLAALRKWLQC
TQFKMAQVEIQSSEAASQFYPL
>HolozoaMetazoaBilatRattusnorvegicus_XP_038968297.1_protein_unc-79_homolog_isoform_X7_
MAPWDLQRGMTRAGPFTTARSKVRSGMWTMLVTPVASKIRYLQEYHNRVLHNIYPVPSGTDIANTLKYFSQTLLSILSRT
GKKENQDASNLTVPMTMCLFPVPFPLTPSLRPQVSSINPTVTRSLLYSVLRDAPSERGPQSRDAQLSDYPSLDYQGLYVT
LVTLLDLVPLLQHGQHDLGQSIFYTTTCLLPFLNDDVLSTLPYTMISTLATFPPFLHKDIIEYLSTSFLPMAILGSSRRE
GVPAHVNLSASSMLMIAMQYTSNPVYHCQLLECLMKYKQEVWKDLLYVIAYGPSQVKPPAVQMLFHYWPNLKPPGAISEY
RGLQYTAWNPIHCQHIECHNAINKPAVKMCIDPSLSVALGDKPPPLYLCEECSERISGDHSEWLIDVLLPQAEISAICQK
KNCSSHVRRAVVTCFSAGCCGRHGNRPVRYCKRCHSNHHSNEVGATAETHLYQTSPPPINTRECGAEELVCAVEAVISLL
KEAEFHAEQREHELNRRRQLGLSSSHHSLDNTDFDNKDDDKHDQRLLSQFGIWFLVSLCTPSENTPTESLARLVAMVFQW
FHSTAYMMDDEVGSLVEKLKPQFVTKWLKTVCDVRFDVMVMCLLPKPMEFARVGGYWDKSCSTVTQLKEGLNRILCLIPY
NVISQSVWECIMPEWLEAIRTEVPDNQLKEFREVLSKMFDIELCPLPFSMEEMFGFISCRFTGYPSTVQEQALLWLHVLS
ELDITVPLQLLISMFSDGVNSVKELANQRKSRANELAGNLASRRVSVASDPGRRGQHNTLSPFHSPFQSPFRSPMRSPFR
SPFKNFGHPGGRTIDFDCEDDDMNLNCFILMFDLLLKQMDLQDDGITMGLEHSLSKDIISIINNVFQAPWGGSHSCQKDK
KATECSLCQSSILCYQLACELLERLAPKEESRLVEPTDSLEDSLLSSRPEFILGPEGEEEENPAAKHGENPGNRTVPSEH
AAIKNDTERKFCYQQLPVTLRLIYTIFQEMAKFEEPDILFNMLNCLKILCLHGECLYTARKDHPQFLAYIQDHMLIASLW
RVVKSEFSQLSSLAVPLLLHALSLPHGADIFWTIINGNFNSKDWKMRFEAVEKVAVICRFLDIHSVTKNHLLKYSLAHAF
CCFLTAVEDVNPAVATRAGLLLDTIKRPALQGLCLCLDFQFDTVVKDRPTILSKLLLLHFLKQDIPALSWEFFVNRFETL
SLEAQLHLDCNKEFPFPTTITAVRTNVANLSDAALWKIKRARFARNRQKSVRSLRDSVKGPAESKRALSLPETLTSKIPV
RLTRHEQSAPALGGTPEQTPGQQSPENDNTIKDLLPEDAGIDHQTVHQLITVLMKFMARDESSAESDISSAKAFNTVKRH
LYVLLGYDQQEGCFMIAPQKMRLSTCFNAFIAGIAQPPRCSLWSLKPHIRQMWLKALLVILYKYPYRDCDVSKTLLHLIH
ITVNTLNAQYHSCKPHATAGPLYTDNSNISRYSEKEKEEDSVFDESDIHDTPTGPCNKESQTFFARLKRIGGSRMVKGQP
VGMSVQRSEIELSEYRETGALQDSVLHCVREESIQKKKLRSLKQKSLDIGNADSLLFTLDEHRRKSCIDRCDIDKPPAQA
AYITQRQNDHHGRSRQNSATRPDNTEIPKNPGTEGFQETRRPVIPEVRLNCMETFEVRVDSPGKPAPREDLDLIDLSSDS
TSGPEKHSILSTSDSDSLVFEPLPPLRIVESDEEEMMNQGNGGPLGNNAASSPSIPSQPSVLSLSTTPLVQVSVEDCSKD
FSSKDSGNHQSVSNEDSTVTALDDLMDSEELSKSEELREFISGSPLTLKQKRDLLQKSFAVPETSVDYNPEPGQAEEKPT
SGAKTVLLKVPEDGENLTESERPNPSAESDTEQNPERKVEEDGAEESEFKIQIVPRQRKQRKIAVSAIQREYLDISFNIL
DKLGEQKDPVFPFVDPSAKGLSTLEMPRESSSAPTLEAGAPETSSHSSISTQYRQMKRGSLGVLTMSQLMKRQLEHQSSA
PHNISSWDTEQIQPGKGQCNVPMCLNPDLEGQPLRTRGATKSSLLSAPSIASMFVPAPEEFTEEQPTVMADKCHDCGAIL
EEYDEETLGLAIVVLSTFIHLSPDLAAPLLLDIMQSVGRLASSTTFSNQAESEQDRWTKLQYSEPSLQIMAHTLAGPSLV
FSSLFEHSMMVPGNAAGVAKQFLRCIFHQLAPNGIFPQLFQSAIKDGTFLRTLATSLMDFNELSSIAALSQLLEGLNNKK
NLPAGGAMIRCLENIATFMEALPMDSPSSLWTTISNQFQTFFAKLPCVLPLKCSLDSSLRIMICLLKIPSTNATRSLLEP
FSKLLSFVIQNAVFTLAYLVELCGLCYRAFTKERDKFYLSRSVVLELLQALKLKSPLPDTNLLLLVQFICADAGTKLAES
TILSKQMIASVPGCGTAAMECIRQYVSEVLDFMADMHTLTKLKSHMKTCSQPLHEDTFGGHLKVGLAQIAAMEISRGNHR
DNKAVIRYLPWLYHPPSAMQQGPKEFIECVSHIRLLSWLLLGSLTHNAVCPNASSPCLPIPLDAGSHIADHLIVILIGFP
EQSKTCVLHMCSLFHAFIFAQLWTVYCEQSAVATNVQNQNEFSFTAILTALEFWSRVTPSILQLMAHNKVMVEMVCLHVI
SLMEALQECNSTIFVKLIPMWLPMIQSNTKYLSAGLQLRLQAIQNNVNHHSLRTLPGSGQSSAGLAALRKWLQCTQFKMA
QVEIQSSEAASQFYPL
>HolozoaMetazoaBilatRattusnorvegicus_XP_038968298.1_protein_unc-79_homolog_isoform_X8_
MAPWDLQRGMTRAGPFTTARSKVRSGMWTMLVTPVASKIRYLQEYHNRVLHNIYPVPSGTDIANTLKYFSQTLLSILSRT
GKKENQDASNLTVPMTMCLFPVPFPLTPSLRPQVSSINPTVTRSLLYSVLRDAPSERGPQSRDAQLSDYPSLDYQGLYVT
LVTLLDLVPLLQHGQHDLGQSIFYTTTCLLPFLNDDVLSTLPYTMISTLATFPPFLHKDIIEYLSTSFLPMAILGSSRRE
GVPAHVNLSASSMLMIAMQYTSNPVYHCQLLECLMKYKQEVWKDLLYVIAYGPSQVKPPAVQMLFHYWPNLKPPGAISEY
RGLQYTAWNPIHCQHIECHNAINKPAVKMCIDPSLSVALGDKPPPLYLCEECSERISGDHSEWLIDVLLPQAEISAICQK
KNCSSHVRRAVVTCFSAGCCGRHGNRPVRYCKRCHSNHHSNEVGATAETHLYQTSPPPINTRECGAEELVCAVEAVISLL
KEAEFHAEQREHELNRRRQLGLSSSHHSLDNTDFDNKDDDKHDQRLLSQFGIWFLVSLCTPSENTPTESLARLVAMVFQW
FHSTAYMMDDEVGSLVEKLKPQFVTKWLKTVCDVRFDVMVMCLLPKPMEFARVGGYWDKSCSTVTQLKEGLNRILCLIPY
NVISQSVWECIMPEWLEAIRTEVPDNQLKEFREVLSKMFDIELCPLPFSMEEMFGFISCRFTGYPSTVQEQALLWLHVLS
ELDITVPLQLLISMFSDGVNSVKELANQRKSRANELAGNLASRRVSVASDPGRRGQHNTLSPFHSPFQSPFRSPMRSPFR
SPFKNFGHPGGRTIDFDCEDDDMNLNCFILMFDLLLKQMDLQDDGITMGLEHSLSKDIISIINNVFQAPWGGSHSCQKDK
KATECSLCQSSILCYQLACELLERLAPKEESRLVEPTDSLEDSLLSSRPEFILGPEGEEEENPAAKHGENPGNRTVPSEH
AAIKNDTERKFCYQQLPVTLRLIYTIFQEMAKFEEPDILFNMLNCLKILCLHGECLYTARKDHPQFLAYIQDHMLIASLW
RVVKSEFSQLSSLAVPLLLHALSLPHGADIFWTIINGNFNSKDWKMRFEAVEKVAVICRFLDIHSVTKNHLLKYSLAHAF
CCFLTAVEDVNPAVATRAGLLLDTIKRPALQGLCLCLDFQFDTVVKDRPTILSKLLLLHFLKQDIPALSWEFFVNRFETL
SLEAQLHLDCNKEFPFPTTITAVRTNVANLSDAALWKIKRARFARNRQKSVRSLRDSVKGPAESKRALSLPETLTSKIPV
RLTRHEQSAPALGGTPEQTPGQQSPENDNTIKDLLPEDAGIDHQTVHQLITVLMKFMARDESSAESDISSAKAFNTVKRH
LYVLLGYDQQEGCFMIAPQKMRLSTCFNAFIAGIAQVMDYNINLGKHLLPLVVQVLKYCSCPQLRHYFQQPPRCSLWSLK
PHIRQMWLKALLVILYKYPYRDCDVSKTLLHLIHITVNTLNAQYHSCKPHATAGPLYTDNSNISRYSEKEKEEDSVFDES
DIHDTPTGPCNKESQTFFARLKRIGGSRMVKGQPVGMSVQRSEIELSEYRETGALQDSVLHCVREESIQKKKLRSLKQKS
LDIGNADSLLFTLDEHRRKSCIDRCDIDKPPAQAAYITQRQNDHHGRSRQNSATRPDNTEIPKNPGTEGFQETRRPVIPE
VRLNCMETFEVRVDSPGKPAPREDLDLIDLSSDSTSGPEKHSILSTSDSDSLVFEPLPPLRIVESDEEEMMNQGNGGPLG
NNAASSPSIPSQPSVLSLSTTPLVQVSVEDCSKDFSSKDSGNHQSVSNEDSTVTALDDLMDSEELSKSEELREFISGSPL
TLKQKRDLLQKSFAVPETSVDYNPEPGQAEEKPTSGAKTVLLKVPEDGENLTESERPNPSAESDTEQNPERKVEEDGAEE
SEFKIQIVPRQRKQRKIAVSAIQREYLDISFNILDKLGEQKDPVFPFVDPSAKGLSTLEMPRESSSAPTLEAGAPETSSH
SSISTQYRQMKRGSLGVLTMSQLMKRQLEHQSSAPHNISSWDTEQIQPGKGQCNVPMCLNPDLEGQPLRTRGATKSSLLS
APSIASMFVPAPEEFTEEQPTVMADKCHDCGAILEEYDEETLGLAIVVLSTFIHLSPDLAAPLLLDIMQSVGRLASSTTF
SNQAESMMVPGNAAGVAKQFLRCIFHQLAPNGIFPQLFQSAIKDGTFLRTLATSLMDFNELSSIAALSQLLEGLNNKKNL
PAGGAMIRCLENIATFMEALPMDSPSSLWTTISNQFQTFFAKLPCVLPLKCSLDSSLRIMICLLKIPSTNATRSLLEPFS
KLLSFVIQNAVFTLAYLVELCGLCYRAFTKERDKFYLSRSVVLELLQALKLKSPLPDTNLLLLVQFICADAGTKLAESTI
LSKQMIASVPGCGTAAMECIRQYVSEVLDFMADMHTLTKLKSHMKTCSQPLHEDTFGGHLKVGLAQIAAMEISRGNHRDN
KAVIRYLPWLYHPPSAMQQGPKEFIECVSHIRLLSWLLLGSLTHNAVCPNASSPCLPIPLDAGSHIADHLIVILIGFPEQ
SKTCVLHMCSLFHAFIFAQLWTVYCEQSAVATNVQNQNEFSFTAILTALEFWSRVTPSILQLMAHNKVMVEMVCLHVISL
MEALQECNSTIFVKLIPMWLPMIQSNTKYLSAGLQLRLQAIQNNVNHHSLRTLPGSGQSSAGLAALRKWLQCTQFKMAQV
EIQSSEAASQFYPL
>HolozoaMetazoaBilatRattusnorvegicus_XP_038968299.1_protein_unc-79_homolog_isoform_X9_
MAPWDLQRGMTRAGPFTTARSKVRSGMWTMLVTPVASKIRYLQEYHNRVLHNIYPVPSGTDIANTLKYFSQTLLSILSRT
GKKENQDASNLTVPMTMCLFPVPFPLTPSLRPQVSSINPTVTRSLLYSVLRDAPSERGPQSRDAQLSDYPSLDYQGLYVT
LVTLLDLVPLLQHGQHDLGQSIFYTTTCLLPFLNDDVLSTLPYTMISTLATFPPFLHKDIIEYLSTSFLPMAILGSSRRE
GVPAHVNLSASSMLMIAMQYTSNPVYHCQLLECLMKYKQEVWKDLLYVIAYGPSQVKPPAVQMLFHYWPNLKPPGAISEY
RGLQYTAWNPIHCQHIECHNAINKPAVKMCIDPSLSVALGDKPPPLYLCEECSERISGDHSEWLIDVLLPQAEISAICQK
KNCSSHVRRAVVTCFSAGCCGRHGNRPVRYCKRCHSNHHSNEVGATAETHLYQTSPPPINTRECGAEELVCAVEAVISLL
KEAEFHAEQREHELNRRRQLGLSSSHHSLDNTDFDNKDDDKHDQRLLSQFGIWFLVSLCTPSENTPTESLARLVAMVFQW
FHSTAYMMDDEVGSLVEKLKPQFVTKWLKTVCDVRFDVMVMCLLPKPMEFARVGGYWDKSCSTVTQLKEGLNRILCLIPY
NVISQSVWECIMPEWLEAIRTEVPDNQLKEFREVLSKMFDIELCPLPFSMEEMFGFISCRFTGYPSTVQEQALLWLHVLS
ELDITVPLQLLISMFSDGVNSVKELANQRKSRANELAGNLASRRVSVASDPGRRGQHNTLSPFHSPFQSPFRSPMRSPFR
SPFKNFGHPGGRTIDFDCEDDDMNLNCFILMFDLLLKQMDLQDDGITMGLEHSLSKDIISIINNVFQAPWGGSHSCQKDK
KATECSLCQSSILCYQLACELLERLAPKEESRLVEPTDSLEDSLLSSRPEFILGPEGEEEENPAAKHGENPGNRTVPSEH
AAIKNDTERKFCYQQLPVTLRLIYTIFQEMAKFEEPDILFNMLNCLKILCLHGECLYTARKDHPQFLAYIQDHMLIASLW
RVVKSEFSQLSSLAVPLLLHALSLPHGADIFWTIINGNFNSKDWKMRFEAVEKVAVICRFLDIHSVTKNHLLKYSLAHAF
CCFLTAVEDVNPAVATRAGLLLDTIKRPALQGLCLCLDFQFDTVVKDRPTILSKLLLLHFLKQDIPALSWEFFVNRFETL
SLEAQLHLDCNKEFPFPTTITAVRTNVANLSDAALWKIKRARFARNRQKSVRSLRDSVKGPAESKRALSLPETLTSKIPV
RLTRHEQSAPALGGTPEQTPGQQSPENDNTIKDLLPEDAGIDHQTVHQLITVLMKFMARDESSAESDISSAKAFNTVKRH
LYVLLGYDQQEGCFMIAPQKMRLSTCFNAFIAGIAQVMDYNINLGKHLLPLVVQVLKYCSCPQLRHYFQQPPRCSLWSLK
PHIRQMWLKALLVILYKYPYRDCDVSKTLLHLIHITVNTLNAQYHSCKPHATAGPLYTDNSNISRYSEKEKEEDSVFDES
DIHDTPTGPCNKESQTFFARLKRIGGSRMVKGQPVGMSVQRSEIELSEYRETGALQDSVLHCVREESIQKKKLRSLKQKS
LDIGNADSLLFTLDEHRRKSCIDRCDIDKPPAQAAYITQRQNDHHGRSRQNSATRPDNTEIPKNPGTEGFQETRRPVIPE
VRLNCMETFEVRVDSPGKPAPREDLDLIDLSSDSTSGPEKHSILSTSDSDSLVFEPLPPLRIVESDEEEMMNQGNGGPLG
NNAASSPSIPSQPSVLSLSTTPLVQVSVEDCSKDFSSKDSGNHQSVSNEDSTVTALDDLMDSEELSKSEELREFISGSPL
TLKQKRDLLQKSFAVPETSVDYNPEPGQAEEKPTSGAKTVLLKVPEDGENLTESERPNPSAESDTEQNPERKVEEDGAEE
SEFKIQIVPRQRKQRKIAVSAIQREYLDISFNILDKLGEQKDPVFPFVDPSAKGLSTLEMPRESSSAPTLEAGAPETSSH
SSISKQIQPGKGQCNVPMCLNPDLEGQPLRTRGATKSSLLSAPSIASMFVPAPEEFTEEQPTVMADKCHDCGAILEEYDE
ETLGLAIVVLSTFIHLSPDLAAPLLLDIMQSVGRLASSTTFSNQAESEQDRWTKLQYSEPSLQIMAHTLAGPSLVFSSLF
EHSMMVPGNAAGVAKQFLRCIFHQLAPNGIFPQLFQSAIKDGTFLRTLATSLMDFNELSSIAALSQLLEGLNNKKNLPAG
GAMIRCLENIATFMEALPMDSPSSLWTTISNQFQTFFAKLPCVLPLKCSLDSSLRIMICLLKIPSTNATRSLLEPFSKLL
SFVIQNAVFTLAYLVELCGLCYRAFTKERDKFYLSRSVVLELLQALKLKSPLPDTNLLLLVQFICADAGTKLAESTILSK
QMIASVPGCGTAAMECIRQYVSEVLDFMADMHTLTKLKSHMKTCSQPLHEDTFGGHLKVGLAQIAAMEISRGNHRDNKAV
IRYLPWLYHPPSAMQQGPKEFIECVSHIRLLSWLLLGSLTHNAVCPNASSPCLPIPLDAGSHIADHLIVILIGFPEQSKT
CVLHMCSLFHAFIFAQLWTVYCEQSAVATNVQNQNEFSFTAILTALEFWSRVTPSILQLMAHNKVMVEMVCLHVISLMEA
LQECNSTIFVKLIPMWLPMIQSNTKYLSAGLQLRLQAIQNNVNHHSLRTLPGSGQSSAGLAALRKWLQCTQFKMAQVEIQ
SSEAASQFYPL
>HolozoaMetazoaBilatRattusnorvegicus_XP_038968300.1_protein_unc-79_homolog_isoform_X10_
MAPWDLQRGMTRAGPFTTARSKVRSGMWTMLVTPVASKIRYLQEYHNRVLHNIYPVPSGTDIANTLKYFSQTLLSILSRT
GKKENQDASNLTVPMTMCLFPVPFPLTPSLRPQVSSINPTVTRSLLYSVLRDAPSERGPQSRDAQLSDYPSLDYQGLYVT
LVTLLDLVPLLQHGQHDLGQSIFYTTTCLLPFLNDDVLSTLPYTMISTLATFPPFLHKDIIEYLSTSFLPMAILGSSRRE
GVPAHVNLSASSMLMIAMQYTSNPVYHCQLLECLMKYKQEVWKDLLYVIAYGPSQVKPPAVQMLFHYWPNLKPPGAISEY
RGLQYTAWNPIHCQHIECHNAINKPAVKMCIDPSLSVALGDKPPPLYLCEECSERISGDHSEWLIDVLLPQAEISAICQK
KNCSSHVRRAVVTCFSAGCCGRHGNRPVRYCKRCHSNHHSNEVGATAETHLYQTSPPPINTRECGAEELVCAVEAVISLL
KEAEFHAEQREHELNRRRQLGLSSSHHSLDNTDFDNKDDDKHDQRLLSQFGIWFLVSLCTPSENTPTESLARLVAMVFQW
FHSTAYMMDDEVGSLVEKLKPQFVTKWLKTVCDVRFDVMVMCLLPKPMEFARVGGYWDKSCSTVTQLKEGLNRILCLIPY
NVISQSVWECIMPEWLEAIRTEVPDNQLKEFREVLSKMFDIELCPLPFSMEEMFGFISCRFTGYPSTVQEQALLWLHVLS
ELDITVPLQLLISMFSDGVNSVKELANQRKSRANELAGNLASRRVSVASDPGRRGQHNTLSPFHSPFQSPFRSPMRSPFR
SPFKNFGHPGGRTIDFDCEDDDMNLNCFILMFDLLLKQMDLQDDGITMGLEHSLSKDIISIINNVFQAPWGGSHSCQKDK
KATECSLCQSSILCYQLACELLERLAPKEESRLVEPTDSLEDSLLSSRPEFILGPEGEEEENPAAKHGENPGNRTVPSEH
AAIKNDTERKFCYQQLPVTLRLIYTIFQEMAKFEEPDILFNMLNCLKILCLHGECLYTARKDHPQFLAYIQDHMLIASLW
RVVKSEFSQLSSLAVPLLLHALSLPHGADIFWTIINGNFNSKDWKMRFEAVEKVAVICRFLDIHSVTKNHLLKYSLAHAF
CCFLTAVEDVNPAVATRAGLLLDTIKRPALQGLCLCLDFQFDTVVKDRPTILSKLLLLHFLKQDIPALSWEFFVNRFETL
SLEAQLHLDCNKEFPFPTTITAVRTNVANLSDAALWKIKRARFARNRQKSVRSLRDSVKGPAESKRALSLPETLTSKIPV
RLTRHEQSAPALGGTPEQTPGQQSPENDNTIKDLLPEDAGIDHQTVHQLITVLMKFMARDESSAESDISSAKAFNTVKRH
LYVLLGYDQQEGCFMIAPQKMRLSTCFNAFIAGIAQVMDYNINLGKHLLPLVVQVLKYCSCPQLRHYFQQPPRCSLWSLK
PHIRQMWLKALLVILYKYPYRDCDVSKTLLHLIHITVNTLNAQYHSCKPHATAGPLYTDNSNISRYSEKEKEEDSVFDES
DIHDTPTGPCNKESQTFFARLKRIGGSRMVKGQPVGMSVQRSEIELSEYRETGALQDSVLHCVREESIQKKKLRSLKQKS
LDIGNADSLLFTLDEHRRKSCIDRCDIDKPPAQAAYITQRQNDHHGRSRQNSATRPDNTEIPKNPGTEGFQETRRPVIPE
VRLNCMETFEVRVDSPGKPAPREDLDLIDLSSDSTSGPEKHSILSTSDSDSLVFEPLPPLRIVESDEEEMMNQGNGGPLG
NNAASSPSIPSQPSVLSLSTTPLVQVSVEDCSKDFSSKDSGNHQSVSNEDSTVTALDDLMDSEELSKSEELREFISGSPL
TLKQKRDLLQKSFAVPETSVDYNPEPGQAEEKPTSGAKTVLLKVPEDGENLTESERPNPSAESDTEQNPERKVEEDGAEE
SEFKIQIVPRQRKQRKIAVSAIQREYLDISFNILDKLGEQKDPDPSAKGLSTLEMPRESSSAPTLEAGAPETSSHSSIST
QYRQMKRGSLGVLTMSQLMKRQLEHQSSAPHNISSWDTEQIQPGKGQCNVPMCLNPDLEGQPLRTRGATKSSLLSAPSIA
SMFVPAPEEFTEEQPTVMADKCHDCGAILEEYDEETLGLAIVVLSTFIHLSPDLAAPLLLDIMQSVGRLASSTTFSNQAE
SMMVPGNAAGVAKQFLRCIFHQLAPNGIFPQLFQSAIKDGTFLRTLATSLMDFNELSSIAALSQLLEGLNNKKNLPAGGA
MIRCLENIATFMEALPMDSPSSLWTTISNQFQTFFAKLPCVLPLKCSLDSSLRIMICLLKIPSTNATRSLLEPFSKLLSF
VIQNAVFTLAYLVELCGLCYRAFTKERDKFYLSRSVVLELLQALKLKSPLPDTNLLLLVQFICADAGTKLAESTILSKQM
IASVPGCGTAAMECIRQYVSEVLDFMADMHTLTKLKSHMKTCSQPLHEDTFGGHLKVGLAQIAAMEISRGNHRDNKAVIR
YLPWLYHPPSAMQQGPKEFIECVSHIRLLSWLLLGSLTHNAVCPNASSPCLPIPLDAGSHIADHLIVILIGFPEQSKTCV
LHMCSLFHAFIFAQLWTVYCEQSAVATNVQNQNEFSFTAILTALEFWSRVTPSILQLMAHNKVMVEMVCLHVISLMEALQ
ECNSTIFVKLIPMWLPMIQSNTKYLSAGLQLRLQAIQNNVNHHSLRTLPGSGQSSAGLAALRKWLQCTQFKMAQVEIQSS
EAASQFYPL
>HolozoaMetazoaBilatRattusnorvegicus_XP_038968301.1_protein_unc-79_homolog_isoform_X11_
MAPWDLQRGMTRAGPFTTARSKVRSGMWTMLVTPVASKIRYLQEYHNRVLHNIYPVPSGTDIANTLKYFSQTLLSILSRT
GKKENQDASNLTVPMTMCLFPVPFPLTPSLRPQVSSINPTVTRSLLYSVLRDAPSERGPQSRDAQLSDYPSLDYQGLYVT
LVTLLDLVPLLQHGQHDLGQSIFYTTTCLLPFLNDDVLSTLPYTMISTLATFPPFLHKDIIEYLSTSFLPMAILGSSRRE
GVPAHVNLSASSMLMIAMQYTSNPVYHCQLLECLMKYKQEVWKDLLYVIAYGPSQVKPPAVQMLFHYWPNLKPPGAISEY
RGLQYTAWNPIHCQHIECHNAINKPAVKMCIDPSLSVALGDKPPPLYLCEECSERISGDHSEWLIDVLLPQAEISAICQK
KNCSSHVRRAVVTCFSAGCCGRHGNRPVRYCKRCHSNHHSNEVGATAETHLYQTSPPPINTRECGAEELVCAVEAVISLL
KEAEFHAEQREHELNRRRQLGLSSSHHSLDNTDFDNKDDDKHDQRLLSQFGIWFLVSLCTPSENTPTESLARLVAMVFQW
FHSTAYMMDDEVGSLVEKLKPQFVTKWLKTVCDVRFDVMVMCLLPKPMEFARVGGYWDKSCSTVTQLKEGLNRILCLIPY
NVISQSVWECIMPEWLEAIRTEVPDNQLKEFREVLSKMFDIELCPLPFSMEEMFGFISCRFTGYPSTVQEQALLWLHVLS
ELDITVPLQLLISMFSDGVNSVKELANQRKSRANELAGNLASRRVSVASDPGRRGQHNTLSPFHSPFQSPFRSPMRSPFR
SPFKNFGHPGGRTIDFDCEDDDMNLNCFILMFDLLLKQMDLQDDGITMGLEHSLSKDIISIINNVFQAPWGGSHSCQKDK
KATECSLCQSSILCYQLACELLERLAPKEESRLVEPTDSLEDSLLSSRPEFILGPEGEEEENPAAKHGENPGNRTVPSEH
AAIKNDTERKFCYQQLPVTLRLIYTIFQEMAKFEEPDILFNMLNCLKILCLHGECLYTARKDHPQFLAYIQDHMLIASLW
RVVKSEFSQLSSLAVPLLLHALSLPHGADIFWTIINGNFNSKDWKMRFEAVEKVAVICRFLDIHSVTKNHLLKYSLAHAF
CCFLTAVEDVNPAVATRAGLLLDTIKRPALQGLCLCLDFQFDTVVKDRPTILSKLLLLHFLKQDIPALSWEFFVNRFETL
SLEAQLHLDCNKEFPFPTTITAVRTNVANLSDAALWKIKRARFARNRQKSVRSLRDSVKGPAESKRALSLPETLTSKIPV
RLTRHEQSAPALGGTPEQTPGQQSPENDNTIKDLLPEDAGIDHQTVHQLITVLMKFMARDESSAESDISSAKAFNTVKRH
LYVLLGYDQQEGCFMIAPQKMRLSTCFNAFIAGIAQVMDYNINLGKHLLPLVVQVLKYCSCPQLRHYFQQPPRCSLWSLK
PHIRQMWLKALLVILYKYPYRDCDVSKTLLHLIHITVNTLNAQYHSCKPHATAGPLYTDNSNISRYSEKEKEEDSVFDES
DIHDTPTGPCNKESQTFFARLKRIGGSRMVKGQPVGMSVQRSNADSLLFTLDEHRRKSCIDRCDIDKPPAQAAYITQRQN
DHHGRSRQNSATRPDNTEIPKNPGTEGFQETRRPVIPEVRLNCMETFEVRVDSPGKPAPREDLDLIDLSSDSTSGPEKHS
ILSTSDSDSLVFEPLPPLRIVESDEEEMMNQGNGGPLGNNAASSPSIPSQPSVLSLSTTPLVQVSVEDCSKDFSSKDSGN
HQSVSNEDSTVTALDDLMDSEELSKSEELREFISGSPLTLKQKRDLLQKSFAVPETSVDYNPEPGQAEEKPTSGAKTVLL
KVPEDGENLTESERPNPSAESDTEQNPERKVEEDGAEESEFKIQIVPRQRKQRKIAVSAIQREYLDISFNILDKLGEQKD
PVFPFVDPSAKGLSTLEMPRESSSAPTLEAGAPETSSHSSISTQYRQMKRGSLGVLTMSQLMKRQLEHQSSAPHNISSWD
TEQIQPGKGQCNVPMCLNPDLEGQPLRTRGATKSSLLSAPSIASMFVPAPEEFTEEQPTVMADKCHDCGAILEEYDEETL
GLAIVVLSTFIHLSPDLAAPLLLDIMQSVGRLASSTTFSNQAESEQDRWTKLQYSEPSLQIMAHTLAGPSLVFSSLFEHS
MMVPGNAAGVAKQFLRCIFHQLAPNGIFPQLFQSAIKDGTFLRTLATSLMDFNELSSIAALSQLLEGLNNKKNLPAGGAM
IRCLENIATFMEALPMDSPSSLWTTISNQFQTFFAKLPCVLPLKCSLDSSLRIMICLLKIPSTNATRSLLEPFSKLLSFV
IQNAVFTLAYLVELCGLCYRAFTKERDKFYLSRSVVLELLQALKLKSPLPDTNLLLLVQFICADAGTKLAESTILSKQMI
ASVPGCGTAAMECIRQYVSEVLDFMADMHTLTKLKSHMKTCSQPLHEDTFGGHLKVGLAQIAAMEISRGNHRDNKAVIRY
LPWLYHPPSAMQQGPKEFIECVSHIRLLSWLLLGSLTHNAVCPNASSPCLPIPLDAGSHIADHLIVILIGFPEQSKTCVL
HMCSLFHAFIFAQLWTVYCEQSAVATNVQNQNEFSFTAILTALEFWSRVTPSILQLMAHNKVMVEMVCLHVISLMEALQE
CNSTIFVKLIPMWLPMIQSNTKYLSAGLQLRLQAIQNNVNHHSLRTLPGSGQSSAGLAALRKWLQCTQFKMAQVEIQSSE
AASQFYPL
>HolozoaMetazoaBilatRattusnorvegicus_XP_038968302.1_protein_unc-79_homolog_isoform_X12_
MAPWDLQRGMTRAGPFTTARSKVRSGMWTMLVTPVASKIRYLQEYHNRVLHNIYPVPSGTDIANTLKYFSQTLLSILSRT
GKKENQDASNLTVPMTMCLFPVPFPLTPSLRPQVSSINPTVTRSLLYSVLRDAPSERGPQSRDAQLSDYPSLDYQGLYVT
LVTLLDLVPLLQHGQHDLGQSIFYTTTCLLPFLNDDVLSTLPYTMISTLATFPPFLHKDIIEYLSTSFLPMAILGSSRRE
GVPAHVNLSASSMLMIAMQYTSNPVYHCQLLECLMKYKQEVWKDLLYVIAYGPSQVKPPAVQMLFHYWPNLKPPGAISEY
RGLQYTAWNPIHCQHIECHNAINKPAVKMCIDPSLSVALGDKPPPLYLCEECSERISGDHSEWLIDVLLPQAEISAICQK
KNCSSHVRRAVVTCFSAGCCGRHGNRPVRYCKRCHSNHHSNEVGATAETHLYQTSPPPINTRECGAEELVCAVEAVISLL
KEAEFHAEQREHELNRRRQLGLSSSHHSLDNTDFDNKDDDKHDQRLLSQFGIWFLVSLCTPSENTPTESLARLVAMVFQW
FHSTAYMMDDEVGSLVEKLKPQFVTKWLKTVCDVRFDVMVMCLLPKPMEFARVGGYWDKSCSTVTQLKEGLNRILCLIPY
NVISQSVWECIMPEWLEAIRTEVPDNQLKEFREVLSKMFDIELCPLPFSMEEMFGFISCRFTGYPSTVQEQALLWLHVLS
ELDITVPLQLLISMFSDGVNSVKELANQRKSRANELAGNLASRRVSVASDPGRRGQHNTLSPFHSPFQSPFRSPMRSPFR
SPFKNFGHPGGRTIDFDCEDDDMNLNCFILMFDLLLKQMDLQDDGITMGLEHSLSKDIISIINNVFQAPWGGSHSCQKDK
KATECSLCQSSILCYQLACELLERLAPKEESRLVEPTDSLEDSLLSSRPEFILGPEGEEEENPAAKHGENPGNRTVPSEH
AAIKNDTERKFCYQQLPVTLRLIYTIFQEMAKFEEPDILFNMLNCLKILCLHGECLYTARKDHPQFLAYIQDHMLIASLW
RVVKSEFSQLSSLAVPLLLHALSLPHGADIFWTIINGNFNSKDWKMRFEAVEKVAVICRFLDIHSVTKNHLLKYSLAHAF
CCFLTAVEDVNPAVATRAGLLLDTIKRPALQGLCLCLDFQFDTVVKDRPTILSKLLLLHFLKQDIPALSWEFFVNRFETL
SLEAQLHLDCNKEFPFPTTITAVRTNVANLSDAALWKIKRARFARNRQKSVRSLRDSVKGPAESKRALSLPETLTSKIPV
RLTRHEQSAPALGGTPEQTPGQQSPENDNTIKDLLPEDAGIDHQTVHQLITVLMKFMARDESSAESDISSAKAFNTVKRH
LYVLLGYDQQEGCFMIAPQKMRLSTCFNAFIAGIAQVMDYNINLGKHLLPLVVQVLKYCSCPQLRHYFQQPPRCSLWSLK
PHIRQMWLKALLVILYKYPYRDCDVSKTLLHLIHITVNTLNAQYHSCKPHATAGPLYTDNSNISRYSEKEKEEDSVFDES
DIHDTPTGPCNKESQTFFARLKRIGGSRMVKGQPVGMSVQRSEIELSEYRETGALQDSVLHCVREESIQKKKLRSLKQKS
LDIGNADSLLFTLDEHRRKSCIDRCDIDKPPAQAAYITQRQNDHHGRSRQNSATRPDNTEIPKNPGTEGFQETRRPVIPE
VRLNCMETFEVRVDSPGKPAPREDLDLIDLSSDSTSGPEKHSILSTSDSDSLVFEPLPPLRIVESDEEEMMNQGNGGPLG
NNAASSPSIPSQPSVLSLSTTPLVQVSVEDCSKDFSSKDSGNHQSVSNEDSTVTALDDLMDSEELSKSEELREFISGSPL
TLKQKRDLLQKSFAVPETSVDYNPEPGQAEEKPTSGAKTVLLKVPEDGENLTESERPNPSAESDTEQNPERKVEEDGAEE
SEFKIQIVPRQRKQRKIAVSAIQREYLDISFNILDKLGEQKDPDPSAKGLSTLEMPRESSSAPTLEAGAPETSSHSSISK
QIQPGKGQCNVPMCLNPDLEGQPLRTRGATKSSLLSAPSIASMFVPAPEEFTEEQPTVMADKCHDCGAILEEYDEETLGL
AIVVLSTFIHLSPDLAAPLLLDIMQSVGRLASSTTFSNQAESEQDRWTKLQYSEPSLQIMAHTLAGPSLVFSSLFEHSMM
VPGNAAGVAKQFLRCIFHQLAPNGIFPQLFQSAIKDGTFLRTLATSLMDFNELSSIAALSQLLEGLNNKKNLPAGGAMIR
CLENIATFMEALPMDSPSSLWTTISNQFQTFFAKLPCVLPLKCSLDSSLRIMICLLKIPSTNATRSLLEPFSKLLSFVIQ
NAVFTLAYLVELCGLCYRAFTKERDKFYLSRSVVLELLQALKLKSPLPDTNLLLLVQFICADAGTKLAESTILSKQMIAS
VPGCGTAAMECIRQYVSEVLDFMADMHTLTKLKSHMKTCSQPLHEDTFGGHLKVGLAQIAAMEISRGNHRDNKAVIRYLP
WLYHPPSAMQQGPKEFIECVSHIRLLSWLLLGSLTHNAVCPNASSPCLPIPLDAGSHIADHLIVILIGFPEQSKTCVLHM
CSLFHAFIFAQLWTVYCEQSAVATNVQNQNEFSFTAILTALEFWSRVTPSILQLMAHNKVMVEMVCLHVISLMEALQECN
STIFVKLIPMWLPMIQSNTKYLSAGLQLRLQAIQNNVNHHSLRTLPGSGQSSAGLAALRKWLQCTQFKMAQVEIQSSEAA
SQFYPL
>HolozoaMetazoaBilatRattusnorvegicus_XP_038968303.1_protein_unc-79_homolog_isoform_X13_
MAPWDLQRGMTRAGPFTTARSKVRSGMWTMLVTPVASKIRYLQEYHNRVLHNIYPVPSGTDIANTLKYFSQTLLSILSRT
GKKENQDASNLTVPMTMCLFPVPFPLTPSLRPQVSSINPTVTRSLLYSVLRDAPSERGPQSRDAQLSDYPSLDYQGLYVT
LVTLLDLVPLLQHGQHDLGQSIFYTTTCLLPFLNDDVLSTLPYTMISTLATFPPFLHKDIIEYLSTSFLPMAILGSSRRE
GVPAHVNLSASSMLMIAMQYTSNPVYHCQLLECLMKYKQEVWKDLLYVIAYGPSQVKPPAVQMLFHYWPNLKPPGAISEY
RGLQYTAWNPIHCQHIECHNAINKPAVKMCIDPSLSVALGDKPPPLYLCEECSERISGDHSEWLIDVLLPQAEISAICQK
KNCSSHVRRAVVTCFSAGCCGRHGNRPVRYCKRCHSNHHSNEVGATAETHLYQTSPPPINTRECGAEELVCAVEAVISLL
KEAEFHAEQREHELNRRRQLGLSSSHHSLDNTDFDNKDDDKHDQRLLSQFGIWFLVSLCTPSENTPTESLARLVAMVFQW
FHSTAYMMDDEVGSLVEKLKPQFVTKWLKTVCDVRFDVMVMCLLPKPMEFARVGGYWDKSCSTVTQLKEGLNRILCLIPY
NVISQSVWECIMPEWLEAIRTEVPDNQLKEFREVLSKMFDIELCPLPFSMEEMFGFISCRFTGYPSTVQEQALLWLHVLS
ELDITVPLQLLISMFSDGVNSVKELANQRKSRANELAGNLASRRVSVASDPGRRGQHNTLSPFHSPFQSPFRSPMRSPFR
SPFKNFGHPGGRTIDFDCEDDDMNLNCFILMFDLLLKQMDLQDDGITMGLEHSLSKDIISIINNVFQAPWGGSHSCQKDK
KATECSLCQSSILCYQLACELLERLAPKEESRLVEPTDSLEDSLLSSRPEFILGPEGEEEENPAAKHGENPGNRTVPSEH
AAIKNDTERKFCYQQLPVTLRLIYTIFQEMAKFEEPDILFNMLNCLKILCLHGECLYTARKDHPQFLAYIQDHMLIASLW
RVVKSEFSQLSSLAVPLLLHALSLPHGADIFWTIINGNFNSKDWKMRFEAVEKVAVICRFLDIHSVTKNHLLKYSLAHAF
CCFLTAVEDVNPAVATRAGLLLDTIKRPALQGLCLCLDFQFDTVVKDRPTILSKLLLLHFLKQDIPALSWEFFVNRFETL
SLEAQLHLDCNKEFPFPTTITAVRTNVANLSDAALWKIKRARFARNRQKSVRSLRDSVKGPAESKRALSLPETLTSKIPV
RLTRHEQSAPALGGTPEQTPGQQSPENDNTIKDLLPEDAGIDHQTVHQLITVLMKFMARDESSAESDISSAKAFNTVKRH
LYVLLGYDQQEGCFMIAPQKMRLSTCFNAFIAGIAQVMDYNINLGKHLLPLVVQVLKYCSCPQLRHYFQQPPRCSLWSLK
PHIRQMWLKALLVILYKYPYRDCDVSKTLLHLIHITVNTLNAQYHSCKPHATAGPLYTDNSNISRYSEKEKGEIELSEYR
ETGALQDSVLHCVREESIQKKKLRSLKQKSLDIGNADSLLFTLDEHRRKSCIDRCDIDKPPAQAAYITQRQNDHHGRSRQ
NSATRPDNTEIPKNPGTEGFQETRRPVIPEVRLNCMETFEVRVDSPGKPAPREDLDLIDLSSDSTSGPEKHSILSTSDSD
SLVFEPLPPLRIVESDEEEMMNQGNGGPLGNNAASSPSIPSQPSVLSLSTTPLVQVSVEDCSKDFSSKDSGNHQSVSNED
STVTALDDLMDSEELSKSEELREFISGSPLTLKQKRDLLQKSFAVPETSVDYNPEPGQAEEKPTSGAKTVLLKVPEDGEN
LTESERPNPSAESDTEQNPERKVEEDGAEESEFKIQIVPRQRKQRKIAVSAIQREYLDISFNILDKLGEQKDPVFPFVDP
SAKGLSTLEMPRESSSAPTLEAGAPETSSHSSISTQYRQMKRGSLGVLTMSQLMKRQLEHQSSAPHNISSWDTEQIQPGK
GQCNVPMCLNPDLEGQPLRTRGATKSSLLSAPSIASMFVPAPEEFTEEQPTVMADKCHDCGAILEEYDEETLGLAIVVLS
TFIHLSPDLAAPLLLDIMQSVGRLASSTTFSNQAESEQDRWTKLQYSEPSLQIMAHTLAGPSLVFSSLFEHSMMVPGNAA
GVAKQFLRCIFHQLAPNGIFPQLFQSAIKDGTFLRTLATSLMDFNELSSIAALSQLLEGLNNKKNLPAGGAMIRCLENIA
TFMEALPMDSPSSLWTTISNQFQTFFAKLPCVLPLKCSLDSSLRIMICLLKIPSTNATRSLLEPFSKLLSFVIQNAVFTL
AYLVELCGLCYRAFTKERDKFYLSRSVVLELLQALKLKSPLPDTNLLLLVQFICADAGTKLAESTILSKQMIASVPGCGT
AAMECIRQYVSEVLDFMADMHTLTKLKSHMKTCSQPLHEDTFGGHLKVGLAQIAAMEISRGNHRDNKAVIRYLPWLYHPP
SAMQQGPKEFIECVSHIRLLSWLLLGSLTHNAVCPNASSPCLPIPLDAGSHIADHLIVILIGFPEQSKTCVLHMCSLFHA
FIFAQLWTVYCEQSAVATNVQNQNEFSFTAILTALEFWSRVTPSILQLMAHNKVMVEMVCLHVISLMEALQECNSTIFVK
LIPMWLPMIQSNTKYLSAGLQLRLQAIQNNVNHHSLRTLPGSGQSSAGLAALRKWLQCTQFKMAQVEIQSSEAASQFYPL
>HolozoaMetazoaBilatRattusnorvegicus_XP_038968305.1_protein_unc-79_homolog_isoform_X14_
MAPWDLQRGMTRAGPFTTARSKVRSGMWTMLVTPVASKIRYLQEYHNRVLHNIYPVPSGTDIANTLKYFSQTLLSVLRDA
PSERGPQSRDAQLSDYPSLDYQGLYVTLVTLLDLVPLLQHGQHDLGQSIFYTTTCLLPFLNDDVLSTLPYTMISTLATFP
PFLHKDIIEYLSTSFLPMAILGSSRREGVPAHVNLSASSMLMIAMQYTSNPVYHCQLLECLMKYKQEVWKDLLYVIAYGP
SQVKPPAVQMLFHYWPNLKPPGAISEYRGLQYTAWNPIHCQHIECHNAINKPAVKMCIDPSLSVALGDKPPPLYLCEECS
ERISGDHSEWLIDVLLPQAEISAICQKKNCSSHVRRAVVTCFSAGCCGRHGNRPVRYCKRCHSNHHSNEVGATAETHLYQ
TSPPPINTRECGAEELVCAVEAVISLLKEAEFHAEQREHELNRRRQLGLSSSHHSLDNTDFDNKDDDKHDQRLLSQFGIW
FLVSLCTPSENTPTESLARLVAMVFQWFHSTAYMMDDEVGSLVEKLKPQFVTKWLKTVCDVRFDVMVMCLLPKPMEFARV
GGYWDKSCSTVTQLKEGLNRILCLIPYNVISQSVWECIMPEWLEAIRTEVPDNQLKEFREVLSKMFDIELCPLPFSMEEM
FGFISCRFTGYPSTVQEQALLWLHVLSELDITVPLQLLISMFSDGVNSVKELANQRKSRANELAGNLASRRVSVASDPGR
RGQHNTLSPFHSPFQSPFRSPMRSPFRSPFKNFGHPGGRTIDFDCEDDDMNLNCFILMFDLLLKQMDLQDDGITMGLEHS
LSKDIISIINNVFQAPWGGSHSCQKDKKATECSLCQSSILCYQLACELLERLAPKEESRLVEPTDSLEDSLLSSRPEFIL
GPEGEEEENPAAKHGENPGNRTVPSEHAAIKNDTERKFCYQQLPVTLRLIYTIFQEMAKFEEPDILFNMLNCLKILCLHG
ECLYTARKDHPQFLAYIQDHMLIASLWRVVKSEFSQLSSLAVPLLLHALSLPHGADIFWTIINGNFNSKDWKMRFEAVEK
VAVICRFLDIHSVTKNHLLKYSLAHAFCCFLTAVEDVNPAVATRAGLLLDTIKRPALQGLCLCLDFQFDTVVKDRPTILS
KLLLLHFLKQDIPALSWEFFVNRFETLSLEAQLHLDCNKEFPFPTTITAVRTNVANLSDAALWKIKRARFARNRQKSVRS
LRDSVKGPAESKRALSLPETLTSKIPVRLTRHEQSAPALGGTPEQTPGQQSPENDNTIKDLLPEDAGIDHQTVHQLITVL
MKFMARDESSAESDISSAKAFNTVKRHLYVLLGYDQQEGCFMIAPQKMRLSTCFNAFIAGIAQVMDYNINLGKHLLPLVV
QVLKYCSCPQLRHYFQQPPRCSLWSLKPHIRQMWLKALLVILYKYPYRDCDVSKTLLHLIHITVNTLNAQYHSCKPHATA
GPLYTDNSNISRYSEKEKEEDSVFDESDIHDTPTGPCNKESQTFFARLKRIGGSRMVKGQPVGMSVQRSEIELSEYRETG
ALQDSVLHCVREESIQKKKLRSLKQKSLDIGNADSLLFTLDEHRRKSCIDRCDIDKPPAQAAYITQRQNDHHGRSRQNSA
TRPDNTEIPKNPGTEGFQETRRPVIPEVRLNCMETFEVRVDSPGKPAPREDLDLIDLSSDSTSGPEKHSILSTSDSDSLV
FEPLPPLRIVESDEEEMMNQGNGGPLGNNAASSPSIPSQPSVLSLSTTPLVQVSVEDCSKDFSSKDSGNHQSVSNEDSTV
TALDDLMDSEELSKSEELREFISGSPLTLKQKRDLLQKSFAVPETSVDYNPEPGQAEEKPTSGAKTVLLKVPEDGENLTE
SERPNPSAESDTEQNPERKVEEDGAEESEFKIQIVPRQRKQRKIAVSAIQREYLDISFNILDKLGEQKDPVFPFVDPSAK
GLSTLEMPRESSSAPTLEAGAPETSSHSSISTQYRQMKRGSLGVLTMSQLMKRQLEHQSSAPHNISSWDTEQIQPGKGQC
NVPMCLNPDLEGQPLRTRGATKSSLLSAPSIASMFVPAPEEFTEEQPTVMADKCHDCGAILEEYDEETLGLAIVVLSTFI
HLSPDLAAPLLLDIMQSVGRLASSTTFSNQAESEQDRWTKLQYSEPSLQIMAHTLAGPSLVFSSLFEHSMMVPGNAAGVA
KQFLRCIFHQLAPNGIFPQLFQSAIKDGTFLRTLATSLMDFNELSSIAALSQLLEGLNNKKNLPAGGAMIRCLENIATFM
EALPMDSPSSLWTTISNQFQTFFAKLPCVLPLKCSLDSSLRIMICLLKIPSTNATRSLLEPFSKLLSFVIQNAVFTLAYL
VELCGLCYRAFTKERDKFYLSRSVVLELLQALKLKSPLPDTNLLLLVQFICADAGTKLAESTILSKQMIASVPGCGTAAM
ECIRQYVSEVLDFMADMHTLTKLKSHMKTCSQPLHEDTFGGHLKVGLAQIAAMEISRGNHRDNKAVIRYLPWLYHPPSAM
QQGPKEFIECVSHIRLLSWLLLGSLTHNAVCPNASSPCLPIPLDAGSHIADHLIVILIGFPEQSKTCVLHMCSLFHAFIF
AQLWTVYCEQSAVATNVQNQNEFSFTAILTALEFWSRVTPSILQLMAHNKVMVEMVCLHVISLMEALQECNSTIFVKLIP
MWLPMIQSNTKYLSAGLQLRLQAIQNNVNHHSLRTLPGSGQSSAGLAALRKWLQCTQFKMAQVEIQSSEAASQFYPL
>HolozoaMetazoaBilatRattusnorvegicus_XP_038968306.1_protein_unc-79_homolog_isoform_X15_
MAPWDLQRGMTRAGPFTTARSKVRSGMWTMLVTPVASKIRYLQEYHNRVLHNIYPVPSGTDIANTLKYFSQTLLSILSRT
GKKENQDASNLTVPMTMCLFPVPFPLTPSLRPQVSSINPTVTRSLLYSVLRDAPSERGPQSRDAQLSDYPSLDYQGLYVT
LVTLLDLVPLLQHGQHDLGQSIFYTTTCLLPFLNDDVLSTLPYTMISTLATFPPFLHKDIIEYLSTSFLPMAILGSSRRE
GVPAHVNLSASSMLMIAMQYTSNPVYHCQLLECLMKYKQEVWKDLLYVIAYGPSQVKPPAVQMLFHYWPNLKPPGAISEY
RGLQYTAWNPIHCQHIECHNAINKPAVKMCIDPSLSVALGDKPPPLYLCEECSERISGDHSEWLIDVLLPQAEISAICQK
KNCSSHVRRAVVTCFSAGCCGRHGNRPVRYCKRCHSNHHSNEVGATAETHLYQTSPPPINTRECGAEELVCAVEAVISLL
KEAEFHAEQREHELNRRRQLGLSSSHHSLDNTDFDNKDDDKHDQRLLSQFGIWFLVSLCTPSENTPTESLARLVAMVFQW
FHSTAYMMDDEVGSLVEKLKPQFVTKWLKTVCDVRFDVMVMCLLPKPMEFARVGGYWDKSCSTVTQLKEGLNRILCLIPY
NVISQSVWECIMPEWLEAIRTEVPDNQLKEFREVLSKMFDIELCPLPFSMEEMFGFISCRFTGYPSTVQEQALLWLHVLS
ELDITVPLQLLISMFSDGVNSVKELANQRKSRANELAGNLASRRVSVASDPGRRGQHNTLSPFHSPFQSPFRSPMRSPFR
SPFKNFGHPGGRTIDFDCEDDDMNLNCFILMFDLLLKQMDLQDDGITMGLEHSLSKDIISIINNVFQAPWGGSHSCQKDK
KATECSLCQSSILCYQLACELLERLAPKEESRLVEPTDSLEDSLLSSRPEFILGPEGEEEENPAAKHGENPGNRTVPSEH
AAIKNDTERKFCYQQLPVTLRLIYTIFQEMAKFEEPDILFNMLNCLKILCLHGECLYTARKDHPQFLAYIQDHMLIASLW
RVVKSEFSQLSSLAVPLLLHALSLPHGADIFWTIINGNFNSKDWKMRFEAVEKVAVICRFLDIHSVTKNHLLKYSLAHAF
CCFLTAVEDVNPAVATRAGLLLDTIKRPALQGLCLCLDFQFDTVVKDRPTILSKLLLLHFLKQDIPALSWEFFVNRFETL
SLEAQLHLDCNKEFPFPTTITAVRTNVANLSDAALWKIKRARFARNRQKSVRSLRDSVKGPAESKRALSLPETLTSKIRQ
QSPENDNTIKDLLPEDAGIDHQTVHQLITVLMKFMARDESSAESDISSAKAFNTVKRHLYVLLGYDQQEGCFMIAPQKMR
LSTCFNAFIAGIAQVMDYNINLGKHLLPLVVQVLKYCSCPQLRHYFQQPPRCSLWSLKPHIRQMWLKALLVILYKYPYRD
CDVSKTLLHLIHITVNTLNAQYHSCKPHATAGPLYTDNSNISRYSEKEKEEDSVFDESDIHDTPTGPCNKESQTFFARLK
RIGGSRMVKGQPVGMSVQRSEIELSEYRETGALQDSVLHCVREESIQKKKLRSLKQKSLDIGNADSLLFTLDEHRRKSCI
DRCDIDKPPAQAAYITQRQNDHHGRSRQNSATRPDNTEIPKNPGTEGFQETRRPVIPEVRLNCMETFEVRVDSPGKPAPR
EDLDLIDLSSDSTSGPEKHSILSTSDSDSLVFEPLPPLRIVESDEEEMMNQGNGGPLGNNAASSPSIPSQPSVLSLSTTP
LVQVSVEDCSKDFSSKDSGNHQSVSNEDSTVTALDDLMDSEELSKSEELREFISGSPLTLKQKRDLLQKSFAVPETSVDY
NPEPGQAEEKPTSGAKTVLLKVPEDGENLTESERPNPSAESDTEQNPERKVEEDGAEESEFKIQIVPRQRKQRKIAVSAI
QREYLDISFNILDKLGEQKDPDPSAKGLSTLEMPRESSSAPTLEAGAPETSSHSSISTQYRQMKRGSLGVLTMSQLMKRQ
LEHQSSAPHNISSWDTEQIQPGKGQCNVPMCLNPDLEGQPLRTRGATKSSLLSAPSIASMFVPAPEEFTEEQPTVMADKC
HDCGAILEEYDEETLGLAIVVLSTFIHLSPDLAAPLLLDIMQSVGRLASSTTFSNQAESMMVPGNAAGVAKQFLRCIFHQ
LAPNGIFPQLFQSAIKDGTFLRTLATSLMDFNELSSIAALSQLLEGLNNKKNLPAGGAMIRCLENIATFMEALPMDSPSS
LWTTISNQFQTFFAKLPCVLPLKCSLDSSLRIMICLLKIPSTNATRSLLEPFSKLLSFVIQNAVFTLAYLVELCGLCYRA
FTKERDKFYLSRSVVLELLQALKLKSPLPDTNLLLLVQFICADAGTKLAESTILSKQMIASVPGCGTAAMECIRQYVSEV
LDFMADMHTLTKLKSHMKTCSQPLHEDTFGGHLKVGLAQIAAMEISRGNHRDNKAVIRYLPWLYHPPSAMQQGPKEFIEC
VSHIRLLSWLLLGSLTHNAVCPNASSPCLPIPLDAGSHIADHLIVILIGFPEQSKTCVLHMCSLFHAFIFAQLWTVYCEQ
SAVATNVQNQNEFSFTAILTALEFWSRVTPSILQLMAHNKVMVEMVCLHVISLMEALQECNSTIFVKLIPMWLPMIQSNT
KYLSAGLQLRLQAIQNNVNHHSLRTLPGSGQSSAGLAALRKWLQCTQFKMAQVEIQSSEAASQFYPL
>HolozoaMetazoaBilatRattusnorvegicus_XP_038968307.1_protein_unc-79_homolog_isoform_X16_
MAPWDLQRGMTRAGPFTTARSKVRSGMWTMLVTPVASKIRYLQEYHNRVLHNIYPVPSGTDIANTLKYFSQTLLSILSRT
GKKENQDASNLTVPMTMCLFPVPFPLTPSLRPQVSSINPTVTRSLLYSVLRDAPSERGPQSRDAQLSDYPSLDYQGLYVT
LVTLLDLVPLLQHGQHDLGQSIFYTTTCLLPFLNDDVLSTLPYTMISTLATFPPFLHKDIIEYLSTSFLPMAILGSSRRE
GVPAHVNLSASSMLMIAMQYTSNPVYHCQLLECLMKYKQEVWKDLLYVIAYGPSQVKPPAVQMLFHYWPNLKPPGAISEY
RGLQYTAWNPIHCQHIECHNAINKPAVKMCIDPSLSVALGDKPPPLYLCEECSERISGDHSEWLIDVLLPQAEISAICQK
KNCSSHVRRAVVTCFSAGCCGRHGNRPVRYCKRCHSNHHSNEVGATAETHLYQTSPPPINTRECGAEELVCAVEAVISLL
KEAEFHAEQREHELNRRRQLGLSSSHHSLDNTDFDNKDDDKHDQRLLSQFGIWFLVSLCTPSENTPTESLARLVAMVFQW
FHSTAYMMDDEVGSLVEKLKPQFVTKWLKTVCDVRFDVMVMCLLPKPMEFARVGGYWDKSCSTVTQLKEGLNRILCLIPY
NVISQSVWECIMPEWLEAIRTEVPDNQLKEFREVLSKMFDIELCPLPFSMEEMFGFISCRFTGYPSTVQEQALLWLHVLS
ELDITVPLQLLISMFSDGVNSVKELANQRKSRANELAGNLASRRMDLQDDGITMGLEHSLSKDIISIINNVFQAPWGGSH
SCQKDKKATECSLCQSSILCYQLACELLERLAPKEESRLVEPTDSLEDSLLSSRPEFILGPEGEEEENPAAKHGENPGNR
TVPSEHAAIKNDTERKFCYQQLPVTLRLIYTIFQEMAKFEEPDILFNMLNCLKILCLHGECLYTARKDHPQFLAYIQDHM
LIASLWRVVKSEFSQLSSLAVPLLLHALSLPHGADIFWTIINGNFNSKDWKMRFEAVEKVAVICRFLDIHSVTKNHLLKY
SLAHAFCCFLTAVEDVNPAVATRAGLLLDTIKRPALQGLCLCLDFQFDTVVKDRPTILSKLLLLHFLKQDIPALSWEFFV
NRFETLSLEAQLHLDCNKEFPFPTTITAVRTNVANLSDAALWKIKRARFARNRQKSVRSLRDSVKGPAESKRALSLPETL
TSKIPVRLTRHEQSAPALGGTPEQTPGQQSPENDNTIKDLLPEDAGIDHQTVHQLITVLMKFMARDESSAESDISSAKAF
NTVKRHLYVLLGYDQQEGCFMIAPQKMRLSTCFNAFIAGIAQVMDYNINLGKHLLPLVVQVLKYCSCPQLRHYFQQPPRC
SLWSLKPHIRQMWLKALLVILYKYPYRDCDVSKTLLHLIHITVNTLNAQYHSCKPHATAGPLYTDNSNISRYSEKEKEED
SVFDESDIHDTPTGPCNKESQTFFARLKRIGGSRMVKGQPVGMSVQRSEIELSEYRETGALQDSVLHCVREESIQKKKLR
SLKQKSLDIGNADSLLFTLDEHRRKSCIDRCDIDKPPAQAAYITQRQNDHHGRSRQNSATRPDNTEIPKNPGTEGFQETR
RPVIPEVRLNCMETFEVRVDSPGKPAPREDLDLIDLSSDSTSGPEKHSILSTSDSDSLVFEPLPPLRIVESDEEEMMNQG
NGGPLGNNAASSPSIPSQPSVLSLSTTPLVQVSVEDCSKDFSSKDSGNHQSVSNEDSTVTALDDLMDSEELSKSEELREF
ISGSPLTLKQKRDLLQKSFAVPETSVDYNPEPGQAEEKPTSGAKTVLLKVPEDGENLTESERPNPSAESDTEQNPERKVE
EDGAEESEFKIQIVPRQRKQRKIAVSAIQREYLDISFNILDKLGEQKDPVFPFVDPSAKGLSTLEMPRESSSAPTLEAGA
PETSSHSSISTQYRQMKRGSLGVLTMSQLMKRQLEHQSSAPHNISSWDTEQIQPGKGQCNVPMCLNPDLEGQPLRTRGAT
KSSLLSAPSIASMFVPAPEEFTEEQPTVMADKCHDCGAILEEYDEETLGLAIVVLSTFIHLSPDLAAPLLLDIMQSVGRL
ASSTTFSNQAESEQDRWTKLQYSEPSLQIMAHTLAGPSLVFSSLFEHSMMVPGNAAGVAKQFLRCIFHQLAPNGIFPQLF
QSAIKDGTFLRTLATSLMDFNELSSIAALSQLLEGLNNKKNLPAGGAMIRCLENIATFMEALPMDSPSSLWTTISNQFQT
FFAKLPCVLPLKCSLDSSLRIMICLLKIPSTNATRSLLEPFSKLLSFVIQNAVFTLAYLVELCGLCYRAFTKERDKFYLS
RSVVLELLQALKLKSPLPDTNLLLLVQFICADAGTKLAESTILSKQMIASVPGCGTAAMECIRQYVSEVLDFMADMHTLT
KLKSHMKTCSQPLHEDTFGGHLKVGLAQIAAMEISRGNHRDNKAVIRYLPWLYHPPSAMQQGPKEFIECVSHIRLLSWLL
LGSLTHNAVCPNASSPCLPIPLDAGSHIADHLIVILIGFPEQSKTCVLHMCSLFHAFIFAQLWTVYCEQSAVATNVQNQN
EFSFTAILTALEFWSRVTPSILQLMAHNKVMVEMVCLHVISLMEALQECNSTIFVKLIPMWLPMIQSNTKYLSAGLQLRL
QAIQNNVNHHSLRTLPGSGQSSAGLAALRKWLQCTQFKMAQVEIQSSEAASQFYPL
>HolozoaMetazoaBilatRattusnorvegicus_XP_038968308.1_protein_unc-79_homolog_isoform_X17_
MSTKAEQFASKIRYLQEYHNRVLHNIYPVPSGTDIANTLKYFSQTLLSVLRDAPSERGPQSRDAQLSDYPSLDYQGLYVT
LVTLLDLVPLLQHGQHDLGQSIFYTTTCLLPFLNDDVLSTLPYTMISTLATFPPFLHKDIIEYLSTSFLPMAILGSSRRE
GVPAHVNLSASSMLMIAMQYTSNPVYHCQLLECLMKYKQEVWKDLLYVIAYGPSQVKPPAVQMLFHYWPNLKPPGAISEY
RGLQYTAWNPIHCQHIECHNAINKPAVKMCIDPSLSVALGDKPPPLYLCEECSERISGDHSEWLIDVLLPQAEISAICQK
KNCSSHVRRAVVTCFSAGCCGRHGNRPVRYCKRCHSNHHSNEVGATAETHLYQTSPPPINTRECGAEELVCAVEAVISLL
KEAEFHAEQREHELNRRRQLGLSSSHHSLDNTDFDNKDDDKHDQRLLSQFGIWFLVSLCTPSENTPTESLARLVAMVFQW
FHSTAYMMDDEVGSLVEKLKPQFVTKWLKTVCDVRFDVMVMCLLPKPMEFARVGGYWDKSCSTVTQLKEGLNRILCLIPY
NVISQSVWECIMPEWLEAIRTEVPDNQLKEFREVLSKMFDIELCPLPFSMEEMFGFISCRFTGYPSTVQEQALLWLHVLS
ELDITVPLQLLISMFSDGVNSVKELANQRKSRANELAGNLASRRVSVASDPGRRGQHNTLSPFHSPFQSPFRSPMRSPFR
SPFKNFGHPGGRTIDFDCEDDDMNLNCFILMFDLLLKQMDLQDDGITMGLEHSLSKDIISIINNVFQAPWGGSHSCQKDK
KATECSLCQSSILCYQLACELLERLAPKEESRLVEPTDSLEDSLLSSRPEFILGPEGEEEENPAAKHGENPGNRTVPSEH
AAIKNDTERKFCYQQLPVTLRLIYTIFQEMAKFEEPDILFNMLNCLKILCLHGECLYTARKDHPQFLAYIQDHMLIASLW
RVVKSEFSQLSSLAVPLLLHALSLPHGADIFWTIINGNFNSKDWKMRFEAVEKVAVICRFLDIHSVTKNHLLKYSLAHAF
CCFLTAVEDVNPAVATRAGLLLDTIKRPALQGLCLCLDFQFDTVVKDRPTILSKLLLLHFLKQDIPALSWEFFVNRFETL
SLEAQLHLDCNKEFPFPTTITAVRTNVANLSDAALWKIKRARFARNRQKSVRSLRDSVKGPAESKRALSLPETLTSKIPV
RLTRHEQSAPALGGTPEQTPGQQSPENDNTIKDLLPEDAGIDHQTVHQLITVLMKFMARDESSAESDISSAKAFNTVKRH
LYVLLGYDQQEGCFMIAPQKMRLSTCFNAFIAGIAQVMDYNINLGKHLLPLVVQVLKYCSCPQLRHYFQQPPRCSLWSLK
PHIRQMWLKALLVILYKYPYRDCDVSKTLLHLIHITVNTLNAQYHSCKPHATAGPLYTDNSNISRYSEKEKEEDSVFDES
DIHDTPTGPCNKESQTFFARLKRIGGSRMVKGQPVGMSVQRSEIELSEYRETGALQDSVLHCVREESIQKKKLRSLKQKS
LDIGNADSLLFTLDEHRRKSCIDRCDIDKPPAQAAYITQRQNDHHGRSRQNSATRPDNTEIPKNPGTEGFQETRRPVIPE
VRLNCMETFEVRVDSPGKPAPREDLDLIDLSSDSTSGPEKHSILSTSDSDSLVFEPLPPLRIVESDEEEMMNQGNGGPLG
NNAASSPSIPSQPSVLSLSTTPLVQVSVEDCSKDFSSKDSGNHQSVSNEDSTVTALDDLMDSEELSKSEELREFISGSPL
TLKQKRDLLQKSFAVPETSVDYNPEPGQAEEKPTSGAKTVLLKVPEDGENLTESERPNPSAESDTEQNPERKVEEDGAEE
SEFKIQIVPRQRKQRKIAVSAIQREYLDISFNILDKLGEQKDPVFPFVDPSAKGLSTLEMPRESSSAPTLEAGAPETSSH
SSISTQYRQMKRGSLGVLTMSQLMKRQLEHQSSAPHNISSWDTEQIQPGKGQCNVPMCLNPDLEGQPLRTRGATKSSLLS
APSIASMFVPAPEEFTEEQPTVMADKCHDCGAILEEYDEETLGLAIVVLSTFIHLSPDLAAPLLLDIMQSVGRLASSTTF
SNQAESEQDRWTKLQYSEPSLQIMAHTLAGPSLVFSSLFEHSMMVPGNAAGVAKQFLRCIFHQLAPNGIFPQLFQSAIKD
GTFLRTLATSLMDFNELSSIAALSQLLEGLNNKKNLPAGGAMIRCLENIATFMEALPMDSPSSLWTTISNQFQTFFAKLP
CVLPLKCSLDSSLRIMICLLKIPSTNATRSLLEPFSKLLSFVIQNAVFTLAYLVELCGLCYRAFTKERDKFYLSRSVVLE
LLQALKLKSPLPDTNLLLLVQFICADAGTKLAESTILSKQMIASVPGCGTAAMECIRQYVSEVLDFMADMHTLTKLKSHM
KTCSQPLHEDTFGGHLKVGLAQIAAMEISRGNHRDNKAVIRYLPWLYHPPSAMQQGPKEFIECVSHIRLLSWLLLGSLTH
NAVCPNASSPCLPIPLDAGSHIADHLIVILIGFPEQSKTCVLHMCSLFHAFIFAQLWTVYCEQSAVATNVQNQNEFSFTA
ILTALEFWSRVTPSILQLMAHNKVMVEMVCLHVISLMEALQECNSTIFVKLIPMWLPMIQSNTKYLSAGLQLRLQAIQNN
VNHHSLRTLPGSGQSSAGLAALRKWLQCTQFKMAQVEIQSSEAASQFYPL
>HolozoaMetazoaBilatRattusnorvegicus_XP_038968309.1_protein_unc-79_homolog_isoform_X18_
MAPWDLQRGMTRAGPFTTARSKVRSGMWTMLVTPVASKIRYLQEYHNRVLHNIYPVPSGTDIANTLKYFSQTLLSVLRDA
PSERGPQSRDAQLSDYPSLDYQGLYVTLVTLLDLVPLLQHGQHDLGQSIFYTTTCLLPFLNDDVLSTLPYTMISTLATFP
PFLHKDIIEYLSTSFLPMAILGSSRREGVPAHVNLSASSMLMIAMQYTSNPVYHCQLLECLMKYKQEVWKDLLYVIAYGP
SQVKPPAVQMLFHYWPNLKPPGAISEYRGLQYTAWNPIHCQHIECHNAINKPAVKMCIDPSLSVALGDKPPPLYLCEECS
ERISGDHSEWLIDVLLPQAEISAICQKKNCSSHVRRAVVTCFSAGCCGRHGNRPVRYCKRCHSNHHSNEVGATAETHLYQ
TSPPPINTRECGAEELVCAVEAVISLLKEAEFHAEQREHELNRRRQLGLSSSHHSLDNTDFDNKDDDKHDQRLLSQFGIW
FLVSLCTPSENTPTESLARLVAMVFQWFHSTAYMMDDEVGSLVEKLKPQFVTKWLKTVCDVRFDVMVMCLLPKPMEFARV
GGYWDKSCSTVTQLKEGLNRILCLIPYNVISQSVWECIMPEWLEAIRTEVPDNQLKEFREVLSKMFDIELCPLPFSMEEM
FGFISCRFTGYPSTVQEQALLWLHVLSELDITVPLQLLISMFSDGVNSVKELANQRKSRANELAGNLASRRVSVASDPGR
RGQHNTLSPFHSPFQSPFRSPMRSPFRSPFKNFGHPGGRTIDFDCEDDDMNLNCFILMFDLLLKQMDLQDDGITMGLEHS
LSKDIISIINNVFQAPWGGSHSCQKDKKATECSLCQSSILCYQLACELLERLAPKEESRLVEPTDSLEDSLLSSRPEFIL
GPEGEEEENPAAKHGENPGNRTVPSEHAAIKNDTERKFCYQQLPVTLRLIYTIFQEMAKFEEPDILFNMLNCLKILCLHG
ECLYTARKDHPQFLAYIQDHMLIASLWRVVKSEFSQLSSLAVPLLLHALSLPHGADIFWTIINGNFNSKDWKMRFEAVEK
VAVICRFLDIHSVTKNHLLKYSLAHAFCCFLTAVEDVNPAVATRAGLLLDTIKRPALQGLCLCLDFQFDTVVKDRPTILS
KLLLLHFLKQDIPALSWEFFVNRFETLSLEAQLHLDCNKEFPFPTTITAVRTNVANLSDAALWKIKRARFARNRQKSVRS
LRDSVKGPAESKRALSLPETLTSKIPVRLTRHEQSAPALGGTPEQTPGQQSPENDNTIKDLLPEDAGIDHQTVHQLITVL
MKFMARDESSAESDISSAKAFNTVKRHLYVLLGYDQQEGCFMIAPQKMRLSTCFNAFIAGIAQVMDYNINLGKHLLPLVV
QVLKYCSCPQLRHYFQQPPRCSLWSLKPHIRQMWLKALLVILYKYPYRDCDVSKTLLHLIHITVNTLNAQYHSCKPHATA
GPLYTDNSNISRYSEKEKEEDSVFDESDIHDTPTGPCNKESQTFFARLKRIGGSRMVKGQPVGMSVQRSEIELSEYRETG
ALQDSVLHCVREESIQKKKLRSLKQKSLDIGNADSLLFTLDEHRRKSCIDRCDIDKPPAQAAYITQRQNDHHGRSRQNSA
TRPDNTEIPKNPGTEGFQETRRPVIPEVRLNCMETFEVRVDSPGKPAPREDLDLIDLSSDSTSGPEKHSILSTSDSDSLV
FEPLPPLRIVESDEEEMMNQGNGGPLGNNAASSPSIPSQPSVLSLSTTPLVQVSVEDCSKDFSSKDSGNHQSVSNEDSTV
TALDDLMDSEELSKSEELREFISGSPLTLKQKRDLLQKSFAVPETSVDYNPEPGQAEEKPTSGAKTVLLKVPEDGENLTE
SERPNPSAESDTEQNPERKVEEDGAEESEFKIQIVPRQRKQRKIAVSAIQREYLDISFNILDKLGEQKDPDPSAKGLSTL
EMPRESSSAPTLEAGAPETSSHSSISTQYRQMKRGSLGVLTMSQLMKRQLEHQSSAPHNISSWDTEQIQPGKGQCNVPMC
LNPDLEGQPLRTRGATKSSLLSAPSIASMFVPAPEEFTEEQPTVMADKCHDCGAILEEYDEETLGLAIVVLSTFIHLSPD
LAAPLLLDIMQSVGRLASSTTFSNQAESMMVPGNAAGVAKQFLRCIFHQLAPNGIFPQLFQSAIKDGTFLRTLATSLMDF
NELSSIAALSQLLEGLNNKKNLPAGGAMIRCLENIATFMEALPMDSPSSLWTTISNQFQTFFAKLPCVLPLKCSLDSSLR
IMICLLKIPSTNATRSLLEPFSKLLSFVIQNAVFTLAYLVELCGLCYRAFTKERDKFYLSRSVVLELLQALKLKSPLPDT
NLLLLVQFICADAGTKLAESTILSKQMIASVPGCGTAAMECIRQYVSEVLDFMADMHTLTKLKSHMKTCSQPLHEDTFGG
HLKVGLAQIAAMEISRGNHRDNKAVIRYLPWLYHPPSAMQQGPKEFIECVSHIRLLSWLLLGSLTHNAVCPNASSPCLPI
PLDAGSHIADHLIVILIGFPEQSKTCVLHMCSLFHAFIFAQLWTVYCEQSAVATNVQNQNEFSFTAILTALEFWSRVTPS
ILQLMAHNKVMVEMVCLHVISLMEALQECNSTIFVKLIPMWLPMIQSNTKYLSAGLQLRLQAIQNNVNHHSLRTLPGSGQ
SSAGLAALRKWLQCTQFKMAQVEIQSSEAASQFYPL
>HolozoaMetazoaBilatRattusnorvegicus_XP_038968312.1_protein_unc-79_homolog_isoform_X20_
MAPWDLQRGMTRAGPFTTARSKVRSGMWTMLVTPVASKIRYLQEYHNRVLHNIYPVPSGTDIANTLKYFSQTLLSILSRT
GKKENQDASNLTVPMTMCLFPVPFPLTPSLRPQVSSINPTVTRSLLYSVLRDAPSERGPQSRDAQLSDYPSLDYQGLYVT
LVTLLDLVPLLQHGQHDLGQSIFYTTTCLLPFLNDDVLSTLPYTMISTLATFPPFLHKDIIEYLSTSFLPMAILGSSRRE
GVPAHVNLSASSMLMIAMQYTSNPVYHCQLLECLMKYKQEVWKDLLYVIAYGPSQVKPPAVQMLFHYWPNLKPPGAISEY
RGLQYTAWNPIHCQHIECHNAINKPAVKMCIDPSLSVALGDKPPPLYLCEECSERISGDHSEWLIDVLLPQAEISAICQK
KNCSSHVRRAVVTCFSAGCCGRHGNRPVRYCKRCHSNHHSNEVGATAETHLYQTSPPPINTRECGAEELVCAVEAVISLL
KEAEFHAEQREHELNRRRQLGLSSSHHSLDNTDFDNKDDDKHDQRLLSQFGIWFLVSLCTPSENTPTESLARLVAMVFQW
FHSTAYMMDDEVGSLVEKLKPQFVTKWLKTVCDVRFDVMVMCLLPKPMEFARVGGYWDKSCSTVTQLKEGLNRILCLIPY
NVISQSVWECIMPEWLEAIRTEVPDNQLKEFREVLSKMFDIELCPLPFSMEEMFGFISCRFTGYPSTVQEQALLWLHVLS
ELDITVPLQLLISMFSDGVNSVKELANQRKSRANELAGNLASRRVSVASDPGRRGQHNTLSPFHSPFQSPFRSPMRSPFR
SPFKNFGHPGGRTIDFDCEDDDMNLNCFILMFDLLLKQMDLQDDGITMGLEHSLSKDIISIINNVFQAPWGGSHSCQKDK
KATECSLCQSSILCYQLACELLERLAPKEESRLVEPTDSLEDSLLSSRPEFILGPEGEEEENPAAKHGENPGNRTVPSEH
AAIKNDTERKFCYQQLPVTLRLIYTIFQEMAKFEEPDILFNMLNCLKILCLHGECLYTARKDHPQFLAYIQDHMLIASLW
RVVKSEFSQLSSLAVPLLLHALSLPHGADIFWTIINGNFNSKDWKMRFEAVEKVAVICRFLDIHSVTKNHLLKYSLAHAF
CCFLTAVEDVNPAVATRAGLLLDTIKRPALQGLCLCLDFQFDTVVKDRPTILSKLLLLHFLKQDIPALSWEFFVNRFETL
SLEAQLHLDCNKEFPFPTTITAVRTNVANLSDAALWKIKRARFARNRQKSVRSLRDSVKGPAESKRALSLPETLTSKIRQ
QSPENDNTIKDLLPEDAGIDHQTVHQLITVLMKFMARDESSAESDISSAKAFNTVKRHLYVLLGYDQQEGCFMIAPQKMR
LSTCFNAFIAGIAQVMDYNINLGKHLLPLVVQVLKYCSCPQLRHYFQQPPRCSLWSLKPHIRQMWLKALLVILYKYPYRD
CDVSKTLLHLIHITVNTLNAQYHSCKPHATAGPLYTDNSNISRYSEKEKGEIELSEYRETGALQDSVLHCVREESIQKKK
LRSLKQKSLDIGNADSLLFTLDEHRRKSCIDRCDIDKPPAQAAYITQRQNDHHGRSRQNSATRPDNTEIPKNPGTEGFQE
TRRPVIPEVRLNCMETFEVRVDSPGKPAPREDLDLIDLSSDSTSGPEKHSILSTSDSDSLVFEPLPPLRIVESDEEEMMN
QGNGGPLGNNAASSPSIPSQPSVLSLSTTPLVQVSVEDCSKDFSSKDSGNHQSVSNEDSTVTALDDLMDSEELSKSEELR
EFISGSPLTLKQKRDLLQKSFAVPETSVDYNPEPGQAEEKPTSGAKTVLLKVPEDGENLTESERPNPSAESDTEQNPERK
VEEDGAEESEFKIQIVPRQRKQRKIAVSAIQREYLDISFNILDKLGEQKDPDPSAKGLSTLEMPRESSSAPTLEAGAPET
SSHSSISTQYRQMKRGSLGVLTMSQLMKRQLEHQSSAPHNISSWDTEQIQPGKGQCNVPMCLNPDLEGQPLRTRGATKSS
LLSAPSIASMFVPAPEEFTEEQPTVMADKCHDCGAILEEYDEETLGLAIVVLSTFIHLSPDLAAPLLLDIMQSVGRLASS
TTFSNQAESMMVPGNAAGVAKQFLRCIFHQLAPNGIFPQLFQSAIKDGTFLRTLATSLMDFNELSSIAALSQLLEGLNNK
KNLPAGGAMIRCLENIATFMEALPMDSPSSLWTTISNQFQTFFAKLPCVLPLKCSLDSSLRIMICLLKIPSTNATRSLLE
PFSKLLSFVIQNAVFTLAYLVELCGLCYRAFTKERDKFYLSRSVVLELLQALKLKSPLPDTNLLLLVQFICADAGTKLAE
STILSKQMIASVPGCGTAAMECIRQYVSEVLDFMADMHTLTKLKSHMKTCSQPLHEDTFGGHLKVGLAQIAAMEISRGNH
RDNKAVIRYLPWLYHPPSAMQQGPKEFIECVSHIRLLSWLLLGSLTHNAVCPNASSPCLPIPLDAGSHIADHLIVILIGF
PEQSKTCVLHMCSLFHAFIFAQLWTVYCEQSAVATNVQNQNEFSFTAILTALEFWSRVTPSILQLMAHNKVMVEMVCLHV
ISLMEALQECNSTIFVKLIPMWLPMIQSNTKYLSAGLQLRLQAIQNNVNHHSLRTLPGSGQSSAGLAALRKWLQCTQFKM
AQVEIQSSEAASQFYPL
>HolozoaMetazoaBilatRattusnorvegicus_XP_038968313.1_protein_unc-79_homolog_isoform_X21_
MAPWDLQRGMTRAGPFTTARSKVRSGMWTMLVTPVASKIRYLQEYHNRVLHNIYPVPSGTDIANTLKYFSQTLLSILSRT
GKKENQDASNLTVPMTMCLFPVPFPLTPSLRPQVSSINPTVTRSLLYSVLRDAPSERGPQSRDAQLSDYPSLDYQGLYVT
LVTLLDLVPLLQHGQHDLGQSIFYTTTCLLPFLNDDVLSTLPYTMISTLATFPPFLHKDIIEYLSTSFLPMAILGSSRRE
GVPAHVNLSASSMLMIAMQYTSNPVYHCQLLECLMKYKQEVWKDLLYVIAYGPSQVKPPAVQMLFHYWPNLKPPGAISEY
RGLQYTAWNPIHCQHIECHNAINKPAVKMCIDPSLSVALGDKPPPLYLCEECSERISGDHSEWLIDVLLPQAEISAICQK
KNCSSHVRRAVVTCFSAGCCGRHGNRPVRYCKRCHSNHHSNEVGATAETHLYQTSPPPINTRECGAEELVCAVEAVISLL
KEAEFHAEQREHELNRRRQLGLSSSHHSLDNTDFDNKDDDKHDQRLLSQFGIWFLVSLCTPSENTPTESLARLVAMVFQW
FHSTAYMMDDEVGSLVEKLKPQFVTKWLKTVCDVRFDVMVMCLLPKPMEFARVGGYWDKSCSTVTQLKEGLNRILCLIPY
NVISQSVWECIMPEWLEAIRTEVPDNQLKEFREVLSKMFDIELCPLPFSMEEMFGFISCRFTGYPSTVQEQALLWLHVLS
ELDITVPLQLLISMFSDGVNSVKELANQRKSRANELAGNLASRRVSVASDPGRRGQHNTLSPFHSPFQSPFRSPMRSPFR
SPFKNFGHPGGRTIDFDCEDDDMNLNCFILMFDLLLKQMDLQDDGITMGLEHSLSKDIISIINNVFQAPWGGSHSCQKDK
KATECSLCQSSILCYQLACELLERLAPKEESRLVEPTDSLEDSLLSSRPEFILGPEGEEEENPAAKHGENPGNRTVPSEH
AAIKNDTERKFCYQQLPVTLRLIYTIFQEMAKFEEPDILFNMLNCLKILCLHGECLYTARKDHPQFLAYIQDHMLIASLW
RVVKSEFSQLSSLAVPLLLHALSLPHGADIFWTIINGNFNSKDWKMRFEAVEKVAVICRFLDIHSVTKNHLLKYSLAHAF
CCFLTAVEDVNPAVATRAGLLLDTIKRPALQGLCLCLDFQFDTVVKDRPTILSKLLLLHFLKQDIPALSWEFFVNRFETL
SLEAQLHLDCNKEFPFPTTITAVRTNVANLSDAALWKIKRARFARNRQKSVRSLRDSVKGPAESKRALSLPETLTSKIRQ
QSPENDNTIKDLLPEDAGIDHQTVHQLITVLMKFMARDESSAESDISSAKAFNTVKRHLYVLLGYDQQEGCFMIAPQKMR
LSTCFNAFIAGIAQVMDYNINLGKHLLPLVVQVLKYCSCPQLRHYFQQPPRCSLWSLKPHIRQMWLKALLVILYKYPYRD
CDVSKTLLHLIHITVNTLNAQYHSCKPHATAGPLYTDNSNISRYSEKEKGEIELSEYRETGALQDSVLHCVREESIQKKK
LRSLKQKSLDIGNADSLLFTLDEHRRKSCIDRCDIDKPPAQAAYITQRQNDHHGRSRQNSATRPDNTEIPKNPGTEGFQE
TRRPVIPEVRLNCMETFEVRVDSPGKPAPREDLDLIDLSSDSTSGPEKHSILSTSDSDSLVFEPLPPLRIVESDEEEMMN
QGNGGPLGNNAASSPSIPSQPSVLSLSTTPLVQVSVEDCSKDFSSKDSGNHQSVSNEDSTVTALDDLMDSEELSKSEELR
EFISGSPLTLKQKRDLLQKSFAVPETSVDYNPEPGQAEEKPTSGAKTVLLKVPEDGENLTESERPNPSAESDTEQNPERK
VEEDGAEESEFKIQIVPRQRKQRKIAVSAIQREYLDISFNILDKLGEQKDPDPSAKGLSTLEMPRESSSAPTLEAGAPET
SSHSSISKQIQPGKGQCNVPMCLNPDLEGQPLRTRGATKSSLLSAPSIASMFVPAPEEFTEEQPTVMADKCHDCGAILEE
YDEETLGLAIVVLSTFIHLSPDLAAPLLLDIMQSVGRLASSTTFSNQAESMMVPGNAAGVAKQFLRCIFHQLAPNGIFPQ
LFQSAIKDGTFLRTLATSLMDFNELSSIAALSQLLEGLNNKKNLPAGGAMIRCLENIATFMEALPMDSPSSLWTTISNQF
QTFFAKLPCVLPLKCSLDSSLRIMICLLKIPSTNATRSLLEPFSKLLSFVIQNAVFTLAYLVELCGLCYRAFTKERDKFY
LSRSVVLELLQALKLKSPLPDTNLLLLVQFICADAGTKLAESTILSKQMIASVPGCGTAAMECIRQYVSEVLDFMADMHT
LTKLKSHMKTCSQPLHEDTFGGHLKVGLAQIAAMEISRGNHRDNKAVIRYLPWLYHPPSAMQQGPKEFIECVSHIRLLSW
LLLGSLTHNAVCPNASSPCLPIPLDAGSHIADHLIVILIGFPEQSKTCVLHMCSLFHAFIFAQLWTVYCEQSAVATNVQN
QNEFSFTAILTALEFWSRVTPSILQLMAHNKVMVEMVCLHVISLMEALQECNSTIFVKLIPMWLPMIQSNTKYLSAGLQL
RLQAIQNNVNHHSLRTLPGSGQSSAGLAALRKWLQCTQFKMAQVEIQSSEAASQFYPL
>HolozoaMetazoaBilatStrigamiamarittima_SMAR010956-PA_pep_scaffold_Smar1_JH432008_136001_148929_1_gene_SMAR010956_transcript_SMAR010956-RA_gene_biotype_protein_coding_transcript_biotype_protein_coding
MDYQLCRCIRALTSGFPDGISVATLPGYYIIYCNVLVRGLLCDLHSPAKIYILILRHSDI
TCRVLVEPITAKIRTLYDYHLRTLHNIVPLPSGVDIGTTLKYFSQTLLGILKDVPTIPME
MMKWRDADHARMSLFPNLDYKGLYYAVVQLIDIVPLIQYGTIALGQAILHSISCLIPFLE
HEYLDTLPSLVASSMAMFPPLLHKDIVTMLCHHILPYTIIHQPDSENKNYAVLSTSAVLM
LNFICLLFLQTVYHCQLLECIMALRADVLKDILCVIAHGTPKARAAAANLLFYYWPSLNP
ALHDRRGIQLKVSSTKPFVCQRENCLSPVNNEAVKMCWDHSIAIGSGENPPPLYICYDCS
EQILRECPSANISDVLLPLQQVSATCENKSCRSSDKAAVTTCFSVDCANYNGHRPIRYCS
QCHSIRHNNRRGVGHIFHTTIISPWAMDPDMQSYMVEAVVSLLKEAQPLTDRRVKDLDDR
HPRVVLLDAELSQSEAELEERRLLSRYGVYLLVGFCTPNDDTPIETLGRLLAMLFQWFDS
LAYLPDDQAGSTLERLKSECEYLQYIHGWLMEVCRTHFEVFVSCLLPHPVEYARVGGHWY
KMNELGISYYFNNEMDTLASRTTHIKEGFNRLFCLVPYEVISLEVWDYIMPYWMEAIRNE
VPEDELSELRVLLSKVLDPEMSPLGFDAHKMYHFISIRFHNTCAPVQEQALLWLQILSML
NVVVPLSLLFTMFNEGVKSCSTSANMQAAKPPKEETRAANLTESSTVEHISRTNSPFSPE
EPTSSKLIDFKSDLEMNLSCFLLMLDILLKQIELQEVDMHQGMDHIVSRESLSLIKEMIC
SPWAGTHTCKDDTPHDCTFCELVTTFYQLSLEIIEFISPIMEVSKVQDESDVVGSEGSSR
RGSPSEEQLQYVSVQSAGTLPFSQLEDGVESAVPQLFTATVQMVADAELDTVAIMPTEEV
VKAVAKAVTLTETDVGELQQYSLAKVSVALPTVVDENDQQTNAKDSQEEDGTFWHTSQGK
FKFTLEELPSQLHLIYAISKAISKFELTKYENADINYHMLSCMKYLILHAECLNRAIKEN
RGFLIWIQENLLISILWKFLQAEYSHISQVSVQILLHCITLPSGTDIFWKIIEENFHSDD
WMVRAAAVEKVTMIARFVEWEPLRQSQSLQSSLANAFCYLISSMDDIQPSVAQKGMLYLE
TIKNSSLKCLCWCLEVQFDMVIMDRPMILQTLYQLHNRLAARNILSWEFFLNRFDVLFLE
AQIGLEQKGDIAYPRDLKNSDVNSEILARKLSRAQEALSLQQSDSIRTLSASLGAKLRYK
RTLSAPGGMIVRQEKVTSVDAEKFFSRQSSAPVLKRKCSKFGIAQVVGQLPNHLFPDGNL
KDPHQEENSFVNMLHRALEAEDSDKDTMHLLVFLFMQFLSQSDQAVLSDEKAVAKVQNIV
LRHINVLLGYNPQDRGFCIAPSRLRSSPVFNAFLFMLPDVMDHNFQMGTLLLNICLPLLH
YCPAPQRCNFDTPPNFSLWYLEPHLRHCWLMTVLTILYKFRYSNIPFSRNVQWLIRIILC
TLDAHDHYCHQITDTCLLTTPSASRAKDLSISGGDVQTTFERESPPHTPGLSLDSSRVAA
SYSAESRSLYHKSDTQEEPETGRESFNSDQSKGAQSWKPRKIPDYTFSSDVDDDEPELEA
IPESPKSDENIQPSSSHDSLKELPTLSNVESEKAVVREENVEESVLQLINPADIQVISVC
APVDSQMARQIEAFDESFDKSDKSKKVNGDAKRPLLKTAMSFSYDPSPAIREEFAKFCPI
GDKTPAEATSKIHKTLQRSHTLDNGSSIPEPLCKKLEVLDARQLERSIRRREPTVISQCD
QQQSQYLFQPIQTHPITSRNAERGISKSKTETKPSQLIKVEPRRSPVTEADVQIAATSSS
SKPWTIEVHSAIKLEPLLTPTIPDQQAAETSASNQRKDQMTYLASIVPSVTKCASQVLST
VEQFTTSRVSVDLSQCEVEILSDDSVDATRRFAGLYSAEGSSGPHAFQKVEGSLSREASI
EKRNGKGEGHSTLMQEPRPLPLWATEAKFVEPQLVQMEESQPGFTRLEVHQVKALNGASE
EAVLEAVSPKSRLVKQGRITDVDFQHQSSGSTEGIAADGDDETMGVVTVPSVQDQDDQKG
RPHFRQRRQRKMGVASSSELQKFIDQRNNLNRKSRKGDVPQQTTQQTSLKPSSLRCGEEA
VVERCLECNSVLEQYSDEELGLCIVVLATFIHREPGLAAPILPEILRTVARIATNRSNSW
QRETNIYVPGSASSVAKQFLRCVLHQLAPNGIFLQLFQSSIEAIASALTDFNDLNPTAPI
QLLLEVKAKDRIFRVLTILFLYALNDCKILPTENIQQIMYNVATYMECLPLEAASSTWAT
IIPQFDAFFRKLYLIIPGLPLHIHPTLKIIGSILKIPGLNAFKVNQFFQQLSILDPFSKI
LSYAIQNLTLTYQQLLELCHLCNRAFSKERDKLLLTRTVVFELVQSLKFKTNVSDDNLLM
LVQFVVQDAGGTLGPSIITDDLVPPVLDVQNMINTSACECMRQHLNDAIEFVADVHTLSK
VKSNFRGTLVGLNEDTLGATLKAGIAQYLALEITRGNNRDNRAISRYLPWLYNAPSTVQQ
GPKEFLDCVAHIRLLSWLLLGALTHTAMLGNNNSLVCQPVPLEASCHVADHIQVILTGFA
EQSKATNSFMIIKPEFIRASVLHMSSLFHAFILCQLWTMYCEQMASLNPPGSEHHNAASI
TLTDFWAKITPSILQLLSHSKVLAEMVNLHFLSLMEALMECNSTILAKLFPVWAPVIYAY
QGQLPGHLQVRLQVCEDRMPPVQSKDEMVSTTNTLLKWLQRLQFKIGQIELQSSAATQFY
SVYFIETFKNIYTVLGSKRYKATAFGCELDSLHLILTSTCRGLPVESHIVPPEYK
>HolozoaMetazoaCnidariaAlatinaalata_c60338_g1_i1_p1
MSDEVSILGYHPIPRSTKAEQFAGKILGLTEFYQRLSGNSGPLPSGKEVANYLKYFQQLL
LSWVRDIQPHFDEDIREFNYSEFPTVDYNSLYHSLLLLMKVAKNVDSDVKEFTDGLLKTL
SCLIPFLETDILLSTPMQLISCLSEMPNSAHSSVIDVLCSYIIPVTFGCMAPKQFPARQW
VLSSTACILLNTLQFCQESGLWMKVIECLMTYTSDVRCYLLCVLAYGAQETAEPAIFLLN
RYFPPLDIGSVKAYQDAPYSTMPSFKCQSISCPSNNSVNASKVCLDPGFCAEALNTPPPV
YFCVLCVQTYCIANSPLCIDIIYPLGAVTDICENIKCTSQEKKAAHFCFDPDCIAKTQFR
PMRLCTTCFRRLHDPGTEGERHITHQCLEDLWMMENPEQTYLVDAIGALLKEAEPIYQDK
YLAMGVEYEINMGRNNATQDEMVYYKKISRSFHGLWLLRSLCHIPPSTYSFEHLGRLLAM
LFSWTEAVAYIKHLRIGQWLKKVQEQANSWAEQVLMYDEDLYCSCLLPIPPTYARVGYQW
EALMSKVHQLLEGMQKLATLLKFGLISEQVWERVMPHWMQEIKECVPTDEISKFVVILRN
FFDSEQEFYPHYALNFIGKRLDSIIYRQKQEALVWIQMLSALEIQLDYEKLLEMFTNSAI
DVSGNEGSTTSMFPFPDFDTLQSVAMSPLVQSPGASTPVVAPSLTSVSDGLSYYILVMDI
IIKQMSLRAKGESGIGLSEENKLLRLLIKMLEETWTGEHSNHMTEECQQCRVMTIFFYQI
HLLVEILVPKKIDRSRGRQKDSVVSEVLGPPEKATSTAISDEDNTTVHESVDGNVADVEA
VIDNAFKPITSFESQDSDPEISNSIEDWRESVFRYADGFRHKDASVASAVSTGSGSSIWS
AVLSANPELQVVEGLLKELQRQKDTAVLQHILNSLTVLLVRGDFLGVIKGEDVEFLYRIQ
NIFLIPSLWCMLESSNSQLAQSAVPLILYCISYAYGAERVSNEIESMFNNVSWRVRFSAV
EKVALICQFMETEFVSESSLAQSTVVNGFAHLVSAADDVNGPVSERARTLLTSLKSSSLR
CLYKYLELQFSQEPIDRLTILRTFRSIDQLMPDSSPLCGQFFLRLMKDVDVDPRQGSVVA
GLLRTGSDSVASDIDTSSRASLISKTISSPSKSSAVAGTRRISLSRARPHSKPLSSYRRK
YTLQFDRFKAPSFSDSRDDDDADGSYRRRRAFPYGPQLQKVSQASPLLGSRIQANLDTVT
EESSESAEASEIARKRSSVSSTTSSVLSVQSDRSYLHQGPEKEVCHELIVSLIRFLADKK
RCKEEKEFGLTTEKDLKNMTDHLGALMGYKGLFVVEPNELRQSTVFQAFLLNVPELLDSN
DKKAVKFLPLCLAVMSYCLKECGDIADSSKDTLARLVPNLQYSWLMTLLILLYKYDFQTY
REDVNDLIVVTRNTLASSCHDRCRLGNSSSRLYRGNDAAPKERRKKFRNRKAFQKLGKHT
NRTAKKEDGQYAPLGGKYESGGGFGDALEMVELSGHASFSSATTLTRQTIPQTPLDQPAA
DKVSSHLLTTITSKIKEDEKQISMLDVRICSKCGFPMAQFGEDIWNLCLVVLSTFVHRSP
ECAAHMLMEIFDTVGRIARFGMYLWEKEGCAILPGSSSGIARQFMRCTLLQLAPKGVFQE
IFRSGKLGNTFFQGMVASLLDFSSLNEMKPLEYLFTDFTSRSDPGDRLLPMLRNLLSYLE
SLPREPVGPWKAQMHNFENFFKRLATALPAGEDLSPLMRIMSILVGLSKNLFKTLLPHFS
QILTFIVKKAIFKLRDLQELCASCSDSFSKERDQLALTRVTLQETAMCMRMRHSVSNRNL
KLLFQFAFLDAQSWFTFDYPPNTALTTRLFKMRSQAMKAIQVYTSEGVDFLKTWNYRFKG
WKESPIDEESSQVKAFLILLKAAVGQIVALKLKDQIGASKVQGRILTWVRVSPQGGQHRR
GDHVPEIVSHMRVLSWILLGALNHTVDTPGDPAVVYCIRLHDSGRIADYVEEVLLSYVDQ
ELKINKKNVFVPLYMAFLLCEVWSVYCDSLARHKAQQEGNPIPVLVEFWGRVTFALLQLL
QRGKAATELKTVTLFQSTLESLSACARQVFAELSSIWLQILEAYKTIIPESKVRKLRESQ
DYAVDKDEAKVHLKEWIGRTRTDLAAIEQFGRRRVDVNISA
>HolozoaMetazoaCnidariaAlatinaalata_c60338_g1_i4_p1
VTPYGITDPILRIPVLNLNDLFSIASMHKWGMLFSSVFPVFQGWKESPIDEESSQVKAFL
ILLKAAVGQIVALKLKDQIGASKVQGRILTWVRVSPQGGQHRRGDHVPEIVSHMRVLSWI
LLGALNHTVDTPGDPAVVYCIRLHDSGRIADYVEEVLLSYVDQELKINKKNVFVPLYMAF
LLCEVWSVYCDSLARHKAQQEGNPIPVLVEFWGRVTFALLQLLQRGKAATELKTVTLFQS
TLESLSACARQVFAELSSIWLQILEAYKTIIPESKVRKLRESQDYAVDKDEAKAHLKEWI
GRTRTDLAAIEQFGRRRVDVNISA
>HolozoaMetazoaCnidariaAureliaaurita_Metazoa_Cnidaria_Aurelia_sp_Seg2649_2_transcript_id_Seg2649_2_GoldUCD_mRNA_D3Y31_product__Protein_unc_79_like__protein_id_Seg2649_2_GoldUCD_D3Y31
MLSAVDICLDVEALICIFLESTKLAEISDDEGATTMFQFPDPQSYRDTPKSPGFSAPSSAANSPFSSFSA
INVVNNSLTYYILMMDILIKQVSIRKSTTNTSLNSQEAFRLSKLLVTIADRQKEGKHGVHSAQTTCQYCQ
LMGIFYYQITFLLDFILPNDSDLELRLKGGIASRTVEKVTLLCQFLSVDIIRDSSLAKSTLVHGFVYLIS
AIDDVHSAVAARARTMVTSINKKSLKRLYGYMEEHFKRESSDRLMLLHASRSLYLVLGDTSPLSTKYFAN
LLCYILTKTKGSHASSSRSSSLSSTQSETDSFYASGNDPLPEEEFGARKESIASSKTSASSSKSTSPLDV
DNVVLHCLITMLMEYLSDDKSVNAEKTSLEDIKELKSTLVSCLVALTSGNEEDLVFKARELMQCTVFLSF
IFNVTAVLDRNPYAGKEFLPLTLKLMLQCVGDEKPDCENAMTLDGLDPAMQHVWLMNLLVILYKYEFGEF
KTCILQLISVVMNSINSHQHYLCINAPKKDATWLRETPSKSFTKRLRGRRAAMQAKRREKSKVMEEGQLK
SFNGDLMDMSRFDLRNESRVTETSFIDSSQAETPTSVEDGRSFRIDSDSVASYEDEASLQAVFSSHKCPD
CDCTLSEYEEENINLCIVVLSTFVHRDPEMAASELIEMLCVVSRKAFSSAVADDTTCSFPEPCSTMSIAK
QFIRCIFVQLAPNGLFPELFRSEILDKEFFKAVVSSLTDFDMLDELAPLTSVLQDFSSRSNDRVMILLQN
IDIYLQYLPKEDLGAWESILHHFESFFKALPSVLPITLELNSVLKIMTVLLSIGKHYAKSLLPSFGNIIA
HTIRKCDFNTEALHKVCYACTCAFSKEREKYFLARAILQDLSLTIKSKISTHERNVKRIIQLIYLDGDSW
FCFDSGDSDVKNEIPRLNIGLMHCLQTYQQELIDFIKHWNYRIKDMKDIDEESLNENNFLVRVKASLSQV
VSLYLSSNQVKSIKASTRIFAWLRNPPTQLGRIDMILDSVMNLRLFSWLLLGALNHVVDCPESHDVIHFM
SLAENMHLIEYVRIVLQSLVRQDAENNLRSLRPALYVTFIACQLWTVYCESHVIFHTNTEADPIATVMEF
WTQITLTIVQLLNETDKIKLEVLLPFMKIMDGVAKCGGFAFPRLSTLWCPLIQFYKNEIPEDLYMSFKEL
QRYHEKSENPRNELQDLIKSTRFRLARLEKASHRFDHSVIV
>HolozoaMetazoaCnidariaAureliaaurita_Metazoa_Cnidaria_Aurelia_sp_Seg2649_4_transcript_id_Seg2649_4_GoldUCD_mRNA_D3Y31_product__F_actin_capping_protein_subunit_beta__protein_id_Seg2649_4_GoldUCD_D3Y31
MRRLPPQQIEKNLSDLIDLAPALCEDLLSSVDQPLKIARDKETGKDYLLCDYNRDGDSYRSPWSNTYDPP
LDDGAMPSDRLRKLEVEANQAFDQYRIMYFEGGVSSVYLWDLDHGFAGVILIKKAGDGSKKIRGCWDSIH
VVEVQERGGGRNAHYKLTSTAMLWLQTSKEGSGTMNLGGSLTRQVESDSPVNDANPHIVNIGRMVEDMEN
KMRSTLNDIYFGKTSDIVNTLRSVNGVAEKKQMINFQAELTKNLKIDLDTVAAIDDADKRDANYYKKITR
SLHGLSLLKALSPIPPSSYDYERMYSLLSMLFAWLETVSCKSHIHLKIVEIVERYQAQAVDWIKKVERYD
LDLYCDCLLPLPPVQARIGLAWDSLMSENRQLLEGLQRLSVLVRFGLVSEQVWERVLPFWMQELKEKVTP
DELPKFKVILRRIFDTGSDVTPSYSLNFIERKLQNVINTQRQEGLIWIQRAETSLNGRMFEQSETPTEPC
ALKTKAPGQKSRRREIANSSFPTSKL
>HolozoaMetazoaCnidariaClytiahemisphaerica_00029365_p1_GENE_TCONS_00029365__TCONS_00029365_p1
MDPSLHTVTEEDEQSTSNSTSNCQSLHDLTVTNDLGSAEDEILSSLSTLVFEFLSSKDTK
QKIDSDLINTNFEQVCEIVNYFGHAMGFEPTNSSWKANKAMNTKRFRKNPIFVSFLMNLP
YLLDGNVERGKLFLPLALVVMETCIKPKPTEPINQSTTTLSSLESHLLNAWIMSLLVILY
KYPIQENSTTRETIWTLMSVVKNTLDGHGHHVCSGKIQQQVMSMRNVVHLKMNLKTVFKK
HDQTKQTNSSGGGSALGSHHHQNGEIEMTDFSGDGGHHDQTASALNSTDMGDNRLSRPAS
ELFLGIPDTTEELLVETNQQNCQRCKMTLFNHSEEIINSCLISLLTYVHMDPERSASFIV
DLVKSVVWKAQVMPTSGTCKLPKLGLTNTASIAQQFLRCVFAKMAQSRLFPELFGAEKYD
EDFFMIITTVLTEFPFLSLLEPIKLILQDFMQPESQINKERYMILRNLSGYIEKMVDGKH
IAHKEWNSLKSTFQSFFSNVENLLPKGRDMDCLLNIMTLLLTHQHRSVKFLMEELENAMT
FIIKHCKFSVQALYNLTSSTVVSSKEKDQSKLSRDQMKLTRKVAFLLANTLAGKGSLPEV
SLTKLVQFFCHDAGTKYHFDDVNNELTPNTFKPRAVECLDINSSSEIIEYLKNPCKRIIK
ELNDNENYNYFSNLKLALYQFVSVYLNNIDSKILRDSRFYYKLSAVLLTEISQERQQAAS
ISEMHEHATHFRIYSWLLLGAINHSVVMETPISRLIPLVKAAYISEYLNVVFDVLRKELS
EDVLKKSKTRAMLQLSFYLMQIWNVYIELHYEGMENQDNQSIHPSANLKPITVIKEFWSK
ITPSLYSLLKHSQKMKLESIPLFLQVVENLSLHCPKTFSQLYPMWKPLLEIYSNEVPSSA
RQRIKEFDNLPSERRNVPRGDSLSYWVSDIRKKLWNAERLTKGKLAQVVNV
>HolozoaMetazoaCnidariaClytiahemisphaerica_00029367_p1_GENE_TCONS_00029367__TCONS_00029367_p1
RIREPCVLKSMDPNNFTAKINQLNDFSARLNAGGVNIEVISREIVTSLKYFETQLISWIK
DSDPCYKPSECDFDRNQFPNVDYLHLMQALLDLIPNLHNEQDAELNNLVLRTIACIVPFI
DKETLLNLLVTLSDTLYDVQQFFHLKIVDLLSQYFIPFVYGFMTHDKSDDLAEINLLIPA
ILSNVLDATSEPASWTKVMECIMRFKKNASTDLLMVLAYGSKESLKASLHLLNRYFPPVD
IASIKAYQSPPYENIRPYTCQYQECSGSNRDAVIECLDPIICARYNDSPPPMYLCQKCHD
SMDRMESPMFIHVNQPADLVSQICDNSNCRFGFMKALYFCFSLDCIKRNDYKPIRLCEDC
HQRLHADLHEPHINHECLKELWITGNPEQTYLVDAIIRLGMEAQPNFQEKCSRMGLDLDV
EIVDKSQQDLLQYIGKIFTSLHGLLLLQKTCPYPPTVYHLEHLGRLVAMLFVWVESVDYA
SHHEAVKIVNPNRQQAVAWLNKVAAHDFNFYCSCLLPAPPKHARVGHPWNMLTSVLRKDM
EILQRITTLAKYGLVPENVWEEIMPHWFHEIKTAIPVSEIKKFKTILLELFDMNSETRPE
YAINFIRKNLESSILKQSQEALVWVQILSYLDVQLEITSLIEMFIELLLNKDDGLSAVDN
NIQSVFSFPDKDTIHKVTSSGTLSRQNSLHSTPLKSPLGATLLSLKTVQDDLSISILMLD
VLIKQLTLQKSPSGSVYIADKESISLNVLLSQILDQSFEGEHVELPGFSCPRCQIMNTVF
YLVALLVDLAIKRQVTLDQAKTEYTNSVISRRNSSSASRKSRDTTSLKSRFSSGTPVNTS
KLDQTPLVGSHNDDVIIEEDENDGGAAAANSVVDGAAKYLKERVFRVESGRFKSDISESS
LNSIPELQILERLLQELSECHESSVVVHILTSLDILCIRGECLEMVADQDLDLLEKLQRH
QLIPK
>HolozoaMetazoaCnidariaClytiahemisphaerica_00029369_p1_GENE_TCONS_00029369__TCONS_00029369_p1
MFSSTKASQFTAKINQLNDFSARLNAGGVNIEVISREIVTSLKYFETQLISWIKDSDPCY
KPSECDFDRNQFPNVDYLHLMQALLDLIPNLHNEQDAELNNLVLRTIACIVPFIDKETLL
NLLVTLSDTLYDVQQFFHLKIVDLLSQYFIPFVYGFMTHDKSDDLAEINLLIPAILSNVL
DATSEPASWTKVMECIMRFKKNASTDLLMVLAYGSKESLKASLHLLNRYFPPVDIASIKA
YQSPPYENIRPYTCQYQECSGSNRDAVIECLDPIICARYNDSPPPMYLCQKCHDSMDRME
SPMFIHVNQPADLVSQICDNSNCRFGFMKALYFCFSLDCIKRNDYKPIRLCEDCHQRLHA
DLHEPHINHECLKELWITGNPEQTYLVDAIIRLGMEAQPNFQEKCSRMGLDLDVEIVDKS
QQDLLQYIGKIFTSLHGLLLLQKTCPYPPTVYHLEHLGRLVAMLFVWVESVDYASHHEAV
KIVNPNRQQAVAWLNKVAAHDFNFYCSCLLPAPPKHARVGHPWNMLTSVLRKDMEILQRI
TTLAKYGLVPENVWEEIMPHWFHEIKTAIPVSEIKKFKTILLELFDMNSETRPEYAINFI
RKNLESSILKQSQEALVWVQILSYLDVQLEITSLIEMFIELLLNKDDGLSAVDNNIQSVF
SFPDKDTIHKVTSSGTLSRQNSLHSTPLKSPLGATLLSLKTVQDDLSISILMLDVLIKQL
TLQKSPSGSVYIADKESISLNVLLSQILDQSFEGEHVELPGFSCPRCQIMNTVFYLVALL
VDLAIKRQVTLDQAKTEYTNSVISRRNSSSASRKSRDTTSLKSRFSSGTPVNTSKLDQTP
LVGSHNDDVIIEEDENDGGAAAANSVVDGAAKYLKERVFRVESGRFKSDISESSLNSIPE
LQILERLLQELSECHESSVVVHILTSLDILCIRGECLEMVADQDLDLLEKLQRHQLIPK
>HolozoaMetazoaCnidariaClytiahemisphaerica_00044400_p1_GENE_TCONS_00044400__TCONS_00044400_p1
SLWRRLESTNSNIGRTVVPLLLHCASLPYGADHLCQCMESDFTNDDWKTRFSAVDKVGLL
CQFIEARNIKEGKAKSAVVHAVCYMTIAMEDINSTVSTRARSVLQSIKISSLKPVYGYMK
EHFVKVVEDRLVLLNAYRTLHMVIPESSPLSGTLLLDLLKLAKYVDDKTIETHIKKELQR
GSTIMDTSIDPGKNDTNW
>HolozoaMetazoaCnidariaEP00110Nematostellavectensis_P001880_XP_001619281.1_hypothetical_protein_v1g224332_partial_
VTVLARFLEKENVKSNNIAMSALAQCFTFLVGAVEDVCTPVSTRAIAMLDTIKASALKILYSCIEHQYDAMPKDRLLLIH
TCRILHRILPHYTPLCGMFFIGRFKHLLIENADYVSFGSPKIRSSAGAASNYVSPSSEVHTPLESVTDSGKRPDTPSSPR
ARKFGETSRTSPTNKERLSTGSSADLIDKPSDDEPTTSRTAIESKSQPFALHETSFVGPFNKPMTSTPMLELSPTSGPGG
SNSGEEGGESRPLIDGGAEKKLKR
>HolozoaMetazoaCnidariaEP00110Nematostellavectensis_P007073_XP_001624474.1_predicted_protein_partial_
PKELLECVSNMRLLTWLLHGSLSHMVHSKITHANCQPISLDENIHIADYVLIILFSFAEPLKESLNVTALYHAFHLCELW
TLYCDYTKLQGEYGMDPSTPIVLEFWGKVTPGILHLLTKAKEMSDLVGHNFLNLLEALQECNCTSLPKV
>HolozoaMetazoaCnidariaEP00110Nematostellavectensis_P007075_XP_001624476.1_predicted_protein_
MAYADLYHALVKLARVVPVVELGGEAFAKSILSIMASLIPFLPKDQLNSLPLTLAINLATWPETMHFMILNLLCGYVMPT
VLYLLHPPPGRPSYASLACPSLIMTVLQHCPDSKQQAQFVEALMQCKPDVCMDLLAVVAYGPQPILNSAGQILLHYFPLW
TQGGADDWQYVYESWFPSKCQNKDCLSPNQGHCAYICYDACYAAKNCDIPPPAFICAKCNEEAENELADCPEFLVKTVQP
LGPVPTKCQGPSCKGQGKPSAVMCFSPECATLNRKRGAALCQECNVLYHENEKGGARHVVQTLFPDPWSMEGCDQAYATE
AVVRLLREAKPCQGTRCEAMGLAGDVLRLEQVDDEIDNDINNRRMLSRFGIWLLVGICSDPTKCESPERLGRLVAMVIAW
IDTTSSLMRDYVGELLKRLASQHASKWLSAVRDDKMELFCACISPSPPEYARVGTCWDALTSTVRQYVEGLHRICCLIPF
DLLNIEVWETVMPLWMDAIKADVPPEDLPKFKVLLCKLFDPLLSPFKWPAEISLGFVKKAVESSNHTQLVQGLSWLQMLS
TEEVIIKVHMLTNMFLKAIQSYTEFPESVPTMFPFPQSQAPQTNETPGSPDTPPVSAASTNMSADLTEVNTPLSSFILML
DLLVKQVQLQFQRERRMLSAAEREEIKKLINMMLDVTWTGAHGDHSITCQQCEMVAVWFKLAHMLLESVFPPGEVAAEDT
LHAVAYGSIVRGSSSSKGASFRSTGSRHSVQIASETIEEEVFFETVTANTNASANGSDSYQGDLDSEGLANQGDGQTDSA
DSGVASMRGGNGIGSWRSGSSSVSWNAVFENNPHLQLLIGLLKELPKQEDHIVQLNVLKCLQVLVLRGDYLRVAMEAEPD
FLAYLQEIFFIPNLWELLQAEHSDLSEIATRILLHCICLPYGAEKLCDNVESAFTEHDWRVRFAGVEKVTVLARFLEKEN
VKSNNIAMSALAQCFTFLVGAVEDVCTPVSTRAIAMLDTIKASALKILYSCIEHQYDAMPKDRLLLIHTCRILHRILPHY
TPLCGMFFIGRFKHLLIENADYVSFGSPKIRSSAGAASNYVSPSSEVHTPLESVTDSGKRPGEHYLFLLVTLFHSDMEIS
IRSSSGESISYNKQPPASDGNSTGGSGRQRRTGGFGQMTSDLSDRMFLGGRVQNNLPTVIEEGDSEKGDKESQRLSHASE
DSSLSQEANQAVADSGNLEAAATHQLVTLVMDFLAYPGANKNSKRGQFVQTQSFEVVTMSNYLGVLMGYDIKVGEFTGDP
RRLRSFPVFHAYMSGIVQVLDQNQEWGGELLNLTLQLLLFCAAPRPMNRTQAPDFTLIRLPPPMRRIWLLAVLIILYKYP
FHEDSHRRDTRNLIAVVLNTLESQNHKCPGPRSAQVKRQSLSLLDLDTLNPDDGCAARPDTPSSPRARKFGETSRTSPTN
KERLSTGSSADLIDKPSDDEPTTSRTAIESKSQPFALHETSFVGPFNKPMTSTPMLELSPTSGPGGSNSGEEGGESRPLI
DGGAEKKLKRVSIDSTSSKDTKESVEGILSLGLEDTTRKPSRPKLLTGMSFRSMDRSLEKSLDRLGDLVDKEPELQDIDL
DSCPECGASLEEFEEETLNLSIVVLSTYVHQSPSMAMPYLLKMLECVGSDVLIPGSTTEVAKQFLRCVLIKLAPNGIFSE
LFRTAFRSDDTLLKAVAYALNDFSAFDQMSPIAYLLEDILGFRTLGDRVMVLLANLATYFKHASKEPTSAWQSQLAHFEN
FFRKLPSVLPENSDFSPAFHIMSEILTAANSSFKVLLQPFSVVVTFSINKGSFHLQDLLDLCSKCNETFPKERDKLFLTR
AVVTELMHAVRFRSYLPDLNLQSILQFLAIDAGSRITFGGDGDHTEYSLPFGSRTRAMDCMQPYYGEAIEFIRDWNFTSK
SSNENRRLSEPNLNFDTVPIHLKASVAQLAALELTKQPKSGKLYTKALSWLKSPPTPSQLG
>HolozoaMetazoaCnidariaHydravulgaris_305_g4612_t1
MIIGVEKNISSTVTAFPFPDKVVLERMNSNKLVRSNSLTPGSPPQSATPVTSGMPMLLNVKDHLTFAVLMLDVLIKQLTIQKSDSDIQISKEECNSIVILLVCILDQLFNVDHSEHINGDCMQCQVMTIILYQTALLLDLVIVDQIKCQVLSHEYSRSMKKSFSKKEKLSKDFRNSEDILSQPIPEEDSNEEHLINDDADKDILKVYKGNNFDKLMFSFPELRIMESLLQQLKHVCDTSGIVHIISCLEVLCYRGKCLQAFAKMEEKLIQSFQKKLLIPSLWKLLESSSSNIAKLIAPLLLHCSLLPYGTEIICERIEIDINAESWKTRFDVVDKIGLICQFFGGDFSHNEHPGKSVVVHGITYLAYALQDVNVSVAMKARSMMQAIKSTSLKSMYTYMEEHYTSISGDQLFILQSYQSIHSIIPQLSPISTSFFLQMFKKTKKIDRKNKQKLVLQDRILSSSGEEVFVDSILPMYSRKLVQVVSKSSEKVSLKKVISLVGDMPLMAYRNRYTLQCNKRWRTNEKNVADLKMKKRSLIPGDFQSTLECTLDTVNEEKELKEERKPHNSHNILLEDLVNHEDEVFTILIEMLVSFLSSKINDKVESDKSLGSTIIEEIKDIIHFLGILLGLEEVSGNWHASNKLNLRLLRKSATFSTLLINLPQLLDRSITYGSHFIQLVLTLLRLCVRRTLTDDVFIDKITILRLEPHLQHSWLTIXXXXXXXXXXXXXXXXXXXXXXXLVFYGYSTGVLLHSFHEYKKEIWELVNIVRNTLDAHNPHYCQNVSLSKPFSLATMASAKILAKKVNRTTRQNPTYNEEFDEHNCTDNANASDSKLNEKFGVTGAPIQSSEAVFGCHTNEEEMLEYTVKHCAVCKLELFTFDEESITLCMVSLLTFIHMDPSLAAPFIIDVIQSVTRKAQIPSLTPDSKRNPTMTSTSSVAIQFLRCVFYKLSSNRLFLELFRVDNDELFLKMAGLLQDSSSLTQLDPLKLALQDLLDSRSADLIMVFLHNIFVYTRCVINTHTNQWSSMQSVFKDFLKFLPTVMPLAKNMDCVLDTMSLLLSSQKALGVVLIDHIDDIMTHIIKNCTFGATSLQLLCTACVECFAKDKNSVKFSREQLKLTRKLCLLLSSVLTNKSSMPESSLTKLIQXXXXXXXXXXXXXXXXSFFSQELGTKFDFPRQVHILPKQVLKTSNAMECLELNHYHDLLEYMKAPLQKLKDSDSDKLTVDSFESYITLAISQLLACYANKNSKSKISIKIMSIFDSCTNDRFNGQAVYFDYHENFMHVRFLAWMYLATINHYNRVNKEQLEFIPKKHSLRIATLIDLLLRTALENENKSFKNXXXXXXXXXXAQIWTVYMEITADPEALSYIREFWAKLTSTVYTLLQTTSETQLKTMHLFSSMVENFSVLCPRTFSQIKADIFLFVFSLWGALRTGQPLPWXXXXXXXXXXXDARLVNFDEVQKALLEYNIKMKYVYYSGVYKVYFGTMTGDIMVFKDYYNDGIMRRIGIESWLLFIHYRFYHQYPKRLTQKPLEKKKFAGLLFNVPHQGVEIQKYMYPNNWWIELKPPNCNLTI
>HolozoaMetazoaCnidariaHydravulgaris_305_g4613_t1
MKVKLVLHDSSIQVGWLHSKLKVPHANHCCLQEVWSIPNPKRSYVIDTIIRLCNQAQPDFSEKYSQLELEVDVQLVKNRLADSYDYMAKMAQSIHGIYLLNAICTIPPSSTFEVEDLGKLLATAIVWIETVEYTSNFQIKNLIKQYRQQTLSWIMQLMKFNSELYISCLLPDPPLYARVGHPWNMLASVVRKDLELMQRLSKLIVHELIPENIWERVFPIWLKEIKERIPQSDICKFKKILGQIFGVNSNTHSSYALSFLYKRLQSTEMQEYLEALVWVQVCFSF
>HolozoaMetazoaCnidariaHydravulgaris_305_g4614_t1
MSENVDFTSTKSKQFNAKVHQLQEMLHRVTADKSGNTGKELLIQLKYFHNTLSSWVKDSYPCFNLDNHEFNHDRFPNAKYEPLYNTLLEFISQTQSIDDEELESSLLKAVAYVLPFLPTEVLLSTPMSLVTCLFDVTPWMQGQIIDMLTQYVLPLMFCFITKNVSDELAEINLIIPSLIAIVLDATSSTGIWTKIMECLMKYKSDVVTDLLMNLAYGSNKSLEASIHLLNRYFAPVNIGSLAFLFVLINSFYL
>HolozoaMetazoaCnidariaLobactisscutaria_Fungia_scutaria_3579
SWRSGTSSNSWGAVCDNFPQLRLLLGFLKELPRQEDHNVQLSILRCLKVLVLRGDYLRVA
MDADADFLAYLQEVFFIPNIWQLLQAEHSEMSQLCVQILLHCTCLPYGAEKLCDEVEGAF
SDDDWRERFSAVEKITIIARFLEKENIKSNNITMSALAHCFTYLVGAVEDVCTPVHLRAV
AMLGTIRASSLKVLYKCIEHQYDAVPRDRLLLIHTCRILHRILPLHTPLCGKFFISRFKH
LLIENADF
>HolozoaMetazoaCnidariaLobactisscutaria_Fungia_scutaria_6114
MSRHLKSTRADQFNAKVHGLKEIFKRLDSRTYPLPTGNDVANYLKWFQQTLQSLVRETRP
VLTEDRHSFDRQQYPSMDYTGLYKALGKLSMLYQLLRLESKHLQIVFCLSWHHWSHS
>HolozoaMetazoaCnidariaLobactisscutaria_Fungia_scutaria_6115
MASLVPFLKTEDLNAMPMGLAMTLSIWPTQTHNQIIKLLAGYVLPILLGVLKSDEAGLSY
ASLTCPALIMSILQYCPDCKQHAQFVETLMRFKSDVCLDILAVLAYGPQPIINSAGQVLL
HYYPLKDVGGADDWQFVYEPWHPSNCQNTECTVSKINVPTTICLEASYASAQCGSSPPVF
ICQKCAELAARDIPEEKLLVKIVQPMGKMRTTCETKECKGQGKPCSVMCFSYGCVKDNRL
RPLTMCHECHIRYHSAGEGYDHVTQNLFPDPWTLQGPDQAYPTEAVIRLLGEAQPNQKAR
NEAMGLVQGKLEEEEFEDDVDNDINIRRMLSRFGVWLLVGVCNEPARCESAERLGRLVSM
VLSWIETASTLRRDYVGELLKRLTSQYVCRWLAQVRDNKMDVLCACLSPNPPGYVKVGGC
WDAMSSKERQHIEGLHRLCCVVPHNIITPEVWEIIMPQWMEAIKTDVPPEDLGRFKVLLT
KIFDPLLTPFKLTPETTLGFIRKALKSAVPRHQVEALTWLQILSQLDIIIRLDMLLDIFI
KVVQNSSEFSEGVATMFPFPLFTVTSPMTPTAESSRLPTPVSGISLELGELSSNLSCFIM
ELDLLVKQVNIQFARDKHLPNNAEKENIKKLLQCMLDISWAGNHGDHSTVCDMCNMSSIW
FKLAYMLLETVFPEGGTLPEEEVLGNVAFGNLLRNNSSSKAVSSRSLSSSKSQIETIDEE
VVKEAQRDRPDVTDSYHGDNDPEPEDARSEADSPSELNENVISFAAMSSMSASIGSW
>HolozoaMetazoaCnidariaLobactisscutaria_Fungia_scutaria_30024
SETSDSLRKSSESPFADVGGVSSSERLLPSSTPIQDLPVYAGGARRVVPSTSREEDKSPE
KTGADTVSEIRGRTVSIDSTSSRDTRDINLSRSGSIDGSLSVNNGEGRRGSKPKLFRGHS
TRSYEKTLEGNTDKDPIDGDLELDLCPECGTSLEQFDEETLNLCIVVLSTFVHQSPSMAM
PFLLRMLESVARKCVRPLFAWEEKSNLLIPGSIRELSKQFLRCVLIKLAPNGVFSELFRS
SLKDNTLLKAVAIALNDFSSFDQMSPIAFLLEDVLGSSTLGDRVLLLLSNMDTYFKFASR
EPTSAWESQLSHFEAFFRKLPSVLPENCDLTSAFRIMSAILGAANSSFKMLLPSFAQVIS
YAINKCSFHLQDLLELCIKCTETFPKERNKLFLTRAVVLELVHAVKFRSSLPDANLQSVL
QFVAVDAGSRISFGSESDKAPYDLPFGSRTRALDCIRQYIGEAVEFIKDWNFTAKSNKEN
RQLSEPNLHQTTLPIDLKASVSQLVALELTKHSEDSKIHNKALAWLKSPPTATQ
>HolozoaMetazoaCnidariaLobactisscutaria_Fungia_scutaria_30031
FNVCELWTLYCDQTKSPGESSTHATSIVMEFWGKVTPGILHLLTQAKELTQNVSHHFLNL
LEALQECNSTPLPKLYPMWYPILTYCFSQRLSDAAHARLRKAQS
>HolozoaMetazoaCnidariaLobactisscutaria_Fungia_scutaria_62029
MSKGTTIKDALAKWEEKHQKKAAESTEVKLYAQYPPIEKMDASLSTLSCCEKLALSTNCI
EKIANLNGLRNLKVLSLGRNNIKNLNGLEAVAETLEELWISYNNIEKLKGIGVLKKLKVL
YMSNNQVKSWEEFQKLVDLPLLEDLLFVGNPLEEKHSADGDWRDQAIKRLPKLKKLDGVP
VVRQDEEEEEEPA
>HolozoaMetazoaCnidariaLobactisscutaria_Fungia_scutaria_73661
RSLMARSGLGTQLRRTSSSFRCSYTFRFPGERVTYNRQVSSSSEGKRSSSGGRQRRTGGF
VNQAGSIDISDRMFLGGRIQSNLPTVQEEDNESSRHSVCSSDSSFSQMLSGGQEVSSLEA
EATHQLVTLVMDFLSYPGASKGGENSSFVKTESYEVVQMSHYLGVLMGYDIKVGEFTGNP
RRLRLFPVFHAYMAGIVQVLDQNQEWGSELLNLTLQLLLFCAAPKPHKRTDVPGFSLVRV
PLDMRQTWLMACLIILYKYPFHADAHKRDTKNLIHVVINTLDAQDHICKGPKEGLPKRAS
VASLFGDSVTVGPGDVSTRSGTPGSPPRRHNTDRQLSLPASTATNKPREEEDKDKRFPER
QISSPSAFIFVLFFTWLVGCRGCR
>HolozoaMetazoaCnidariaLobactisscutaria_Fungia_scutaria_176635_cds.comp24129_c0_seq10_m.64696
LYCDQTKSPGESSTHATSIVMEFWGKVTPGILHLLTQAKELTQNVSHHFLNLLEALQECN
STPLPKLYPMWYPILTYCFSQRLSDAAHARLRKAQSRKR
>HolozoaMetazoaCnidariaRhopilemaesculentum_TR92735_c0_g3_i1_p1
MALMMNVTAVLDSNPYAGKELLPFVLNLMRRCIADPNNESSPPDTQLDVLDPLLQHCWLM
NLIITLYKYKFGELKSALMPLISFVINTINSHEHYLCIEARRVDLNVKRDGNKSFPRRVR
PRKGSRAPFGTAKMRMKLGKISSPKVFEEENTKNMNEDQVEMTRLDSKVDAKRAETSFVE
SSSSGSPMSQEGPMTIGDSESTSLCGEELTLMDIVNSQKCPDCQSCVRDYDQETVNLCIV
VLSTFIHRDPEMAAPLLMEMLGVVSRKILANGTSFIDACNSHKPRSAASLAKQFIRCVFV
QLSPNGLFPELIRCDIFDEDFFKAITASLLGFDKLDEMKPLKSILQDFSSRSNREDRVGI
LLHNLNVYLQFVPKDDLIAWEHLLHDFEGFFKALL
>HolozoaMetazoaCnidariaRhopilemaesculentum_TR92735_c0_g3_i2_p1
MPSGTDVSNVLKYFQHTLLGWIKESQNYFDEDSRQFSRLEHPSVDYDVLCAMLLQSLKEA
KEIAVEKQVYVEAILTTLACLVPFLSHNELLGLPTKISSAIKGIPISCHPKAVSLICGYL
LPLLLGAVPTDGSKERSKVSLSSPGLLLTIFQSCTDQSLFLRIVETLMAYKKNVCGDLLY
VMAYGTQEVLEPAIHMLNRYFPAVEIGTVMEYRSVKEDELVLQRCENQSCAENNSEGFIR
TAELVCLDPSICSSVLGCSPPIFLCTSCAELLNSKCSSLFVEVVRSIGNISDLCENQDCQ
SKPKAGKHFCFSSECTRRNKRKPMRICNTCNESLHAKGSPFEDHTVHSSLTNLWSMAKPT
QTYLLDTVSRLLKQVHPPFGQRCVEMGIDLETISSLTLSDKRDANYYKKITRSLHGLSLL
KALSPIPPTIYSYEQINRLLSMLFAWLETVASKAHIHVKIVEIVERYQAQAIEWIQKVES
YDFHLYCDCLLPVPPVEARIGLAWESLMSENRQLLEGLQRISTLAKFGLLPEKVWERVLP
DWIQEIKEKVSPDELIKYKAILKRLFDIKSEVRPSYSLNFIDRKLQNISNSQRQESLAWL
QVLSAVDVCLDVGTLISMFIDAAKQAERSEDEETQTMFQFPDPQSYSDVPLSPARSSTSP
GSSPFVFPSVSVLDSGVTYYILMMDILIKQISLRKTSNSVQLNTQESFSLAKLLVSIVHN
QKDAQRCLHSGQTACQYCQLKGIFYYQITILLDFVLPTYTDVELKSKIDKTSKSVRSESL
KSSIRSHVSSNASFAETRSVQRTESADSDQDFDEAAASFTGYVSSAGVDESDSELSAIAS
VTSEDSEQDSLIAWRNKIKGISEGSILYSRGNSIGAEQSNWSLIYRDNPDIEITVLLLQH
LLKHTDPIVLGHVLKCISMTCIRGECLRVSAREDMDLTHYLQTVLFIPSLWEMLQSNNSC
LAQQAVPLLLHCICMPYGAARLCDEIESVFNNEDWIKRFSAVEKVSLLCDFIDVDRIRDS
SLAKSTLVHALIYLISAIDDVNDAVATKARALVASINRSSLLHLYCYMEEHFRDESEDRL
ALLYSWRTLSLIVEDSSPFSAKFFTSLLVYVITKAKTSAVSSSRGSSFSSTVSDEMFLAN
SHMPMWSRALSSPGRATGIANWVSSGSMVPNRPRSASAPFVLYKQKFTLQFDRQSSLLSQ
MMDEATAEDESTNSRRRRRQWSPTNDPFSRGHQDPSLTNGYGETFREEDEEGGTRKRKES
AESSGTSSSKSSYLQQIDNVVLHYLVTLSMEHFSNAKAVNQQTCSVEDISEFKTMIVRCL
IVLTAASDDQEPVFKASELRSCPVFMALMMNVTAVLDSNPYAGKELLPFVLNLMRRCIAD
PNNESSPPDTQLDVLDPLLQHCWLMNLIITLYKYKFGELKSALMPLISFVINTINSHEHY
LCIEARRVDLNVKRDGNKSFPRRVRPRKGSRAPFGTAKMRMKLGKISSPKVFEEENTKNM
NEDQVEMTRLDSKVDAKRAETSFVESSSSGSPMSQEGPMTIGDSESTSLCGEELTLMDIV
NSQKCPDCQSCVRDYDQETVNLCIVVLSTFIHRDPEMAAPLLMEMLGVVSRKILANGTSF
IDACNSHKPRSAASLAKQFIRCVFVQLSPNGLFPELIRCDIFDEDFFKAITASLLGFDKL
DEMKPLKSILQDFSSRSNREDRVGILLQNLNVYLQFVPKDDLIAWEHLLHDFEGFFKALL
PVLPAPFEASSLLQIMKCLLSIGKHYAKGLLPSFGNVLSHVVRKCDFKIDVLQTLCLACK
CAFSKEREKHFLARSILQDLSLTLKNKISMHERNAKKIMQLIYLEGDSWFSFEHGDSEIR
RSIGKQDIGMITCIQSYQPELFDCIKHWDYRIKDIKEFDEDSIDENYFPVQLKASLSQII
AMFLKRDKSAKVSQRILSWLRNPPSQLGRVELILDSVANLRFLSWLLLGAINHVVDHPMA
HDIFHVISLSENGSLTDYIKIVLQSILRYDNEKNFRLLRPALYVIFITCQLWTIYCECHL
IFHMNPESDPLSNIMEFWTQVTFCMVQLLSANDKLMLDMLLPFLKITDGVASCAGYSFPR
LSTLWCPLVQYYKNEIPEDVFLRFKQLQTSRVKSEDPKNELQDLVRYTRTRLAKLEKTGN
KFDHAVVV
>HolozoaMetazoaCnidariaRhopilemaesculentum_TR92735_c0_g3_i3_p1
MLLQSLKEAKEIAVEKQVYVEAILTTLACLVPFLSHNELLGLPTKISSAIKGIPISCHPK
AVSLICGYLLPLLLGAVPTDGSKERSKVSLSSPGLLLTIFQSCTDQSLFLRIVETLMAYK
KNVCGDLLYVMAYGTQEVLEPAIHMLNRYFPAVEIGTVMEYRSVKEDELVLQRCENQSCA
ENNSEGFIRTAELVCLDPSICSSVLGCSPPIFLCTSCAELLNSKCSSLFVEVVRSIGNIS
DLCENQDCQSKPKAGKHFCFSSECTRRNKRKPMRICNTCNESLHAKGSPFEDHTVHSSLT
NLWSMTKPTQTYLLDTVSRLLKQVHPPFGQRCVEMG
>HolozoaMetazoaCnidariaStylophorapistillata_tr_A0A2B4SLV5_A0A2B4SLV5_STYPI_Dynein_light_chain_1_axonemal
MSKGTTIKDALAKWEQKHEKKASESEEVKLYAQYPPIEKMDASLSTLTNCVKLSLSTNCI
EKIANLNGLRNLKILSLGRNNIKNLNGLEAVAETLEELWISYNNIEKLKGIGVLKKLKVL
YMSNNQVKSWEEFQKLADLPQLEDLLFVGNPLEEKHTADGDWRDHATKRLSKLTKLDGVP
VVRQDEEEEEEPA
>HolozoaMetazoaCnidariaStylophorapistillata_tr_A0A2B4SVY9_A0A2B4SVY9_STYPI_Protein_unc-79-like
MSRHLKSTRADQFNAKVHGLKEIFNRLDRRTYPLPTGNDVANYLKWFQQTLQSLVKETRP
VLTEDKHSFDRHQYPSMDYTGLYKALEKIVNVVPVVEIGVEAFADSVLSIMASLVPFLKK
EDLNAMPMGLAMTLSIWPPQTHNHIIKLLAGYILPILLDVLEPDEGGLCYASLSCPALIM
SILQYCPDCKQHAQFVETLMRFKSDVCVDILAVLAYGPQPIINSAGQVLLHYYPLKDVGG
ADDWQFVYEPWHPPNCQNQECTVPRKNTPTTICLDASFASAQCGCSPPVFICQKCTEVAA
RDIPEEKLLVKIIQPMGKMRTTCETKECKGQGKPCSVMCFSYGCVKDNRLRPLTMCQACH
ANYHSTGDGYHHVTQNLFPDPWTLQGPDQAYPSEAVIRLLGEAQPCQKTRNEAMGLVQSK
LEEDEFEDDVDNDINNRRMLSRLGVWLLVGVCSEPARCESMERLGRLVSMVLSWIETAST
LRRDYVGELLKRLTSQYVCRWLTQVRDNKFDLLCACLSPDPPGYVRVGGCWDTMSSKERQ
HMEGLHRLCCAIPHNIVTSEIWDVVMPQWMEAIKADVQPEELGRFKVLLTKIFDPLLTPH
KLTPEITLGFIKKALESAVPRHQVEALTWLQILSQLDIIIPLEMLLSIFIKVVQNSSEFS
EGVTTMFPFPTFTVQSPMTPTAEGSLISTPVSGVLSELGELSSNLSCFIMELDLLVKQVN
IQYIRDKHVPNSSEREHIKKLLECMLDLSWAGSHGDHSTVCDMCNMTDIWFKLAHMLLET
VFPEGVALPEDDVLSHVTYGGLFKSSVSSSKGISNRSLSSNKSQVETIEEEVFTVTKQDL
PDVTDSYQGDNDPEPANVTSEADTPSELSENVISFAAMRSMSAGIGSWRSATSNSNWGAV
CDNFPQLNLLLGFLKELPRQEDHNVQLSILRCLKVLVLRGDYMRIAMNADADFLAYLQEI
FFIPNIWELLQAEHSEMSHLCVQILLHCICLPFGAEKLCDQVESAFSDDDWRERSSAVEK
IAIIARFLEKEHVKSNNITMSALAHCFTYLVGAVEDMCTPVHLRAVYMLGTIRAGSLKVL
YKCIEHQYDAVPRDRLLLIHTCRILHRILPLHTPLCGKFFISRFKHLLIENAEFVSLGSP
RGRNASGTAAMSTSPSSEASVDGGNDSARKIAPVLRSQPSTRSLMARSGLGQLRRTSSSF
RCSYTFRFPGERVSYNRQVSTGSEGKKSSSGGRQRRTGGFVNQSVSIDISDRMFLGGRIQ
SNLPTVQEEDNESSRQSVSSTDSSFSQLLSVGQEGSSMEAEATHQLVTLVMDFLSYPGAN
RGGERSEFVRTESYEVFQMSHYLGVLMGYDIKVGEFTGNPRRLRLFPVFHAYMAGIVQVL
DQNQEWGNELLNLTLQLLLFCAAPKPQKRTHVPEFSLVRVPQDMRQTWLMACLIILYKYP
FHADSHKRDTKNLIQVVINTLEAQNHVCKGPREGFPKRASMASIFGESFSVGPGDASIRS
DPPGSPLRRQNTDRQMSLPVSVTSNKSRDDENKDKRHAERQISSPSAFNTGKFPEKIEDE
KDKDEKLSETNHDLRRLPETDLNEFGGVSSSERHLSSSSSTQDMSAYTGGAFRSIPASRR
EEDKAGGEGTPGTEDKGRKARPLSWRVRRNTGSKQSFFNFSLRSKKSTHLNVSTESTCSR
ETRDVNWSRPGSVESSTWTNSVENRKGSKSKLLPSHSTRSFDRVLEGTIYKDPFEGDLEL
DSCPECGTSLEQFDEETLNLCIVVLSTFAHQSPSMAMPFLLRMLECVARKCVHPMFAWQE
KSNLLIPGSIREVAKQFLRCVLIKLAPNGIFSELFRSSLKDVTLLKAVAIALNDFSSFDQ
MSPIAYLLEDVLGSRTLSDRVLALLSNMDTYFQFASREPTSAWESQLSHFEALFRKLPSV
LQENSDVTPTFRVMTAILNAASSSFKMLLPSFAQLISYAINKCSFQLQDLLELCVKCTET
FPKERNKLFLTRAVVLVLVHAVKFRSSLPDTNLQSVLQFVAVDAGSRISFGSESDNAPYD
LPFGSRTRALDCVRQYIGEAVEFIRDWNFTARSSKENRQLSEPNLHQTTLPIDLKASVSQ
LVALELTKHTEDSKMHNKALAWLKSPPTATQLGRQELLDCVTHMRMLAWLLHGSLSHFVH
CRNTHVNCHPVKFEENTQIADYVLIILFSFAEQLKEPLSKSALYHAFNVCELWTLYCDQT
KSPGESSTHAASIVMEFWGKVTPGILHLLTQAKELTQTVSHHFLNLLEALQECNSTPLPK
LYPMWYPILTYCFSQKQSDAAHARLRKAQSRKRIIKDTKSALTKWLKQLQFKMALAEQSP
DNSLFNSI
>HolozoaMetazoaPlacozoaEP00114TrichoplaxspH2_P007498_RDD43261.1_Protein_unc-79-like_protein_
MKEGYAGEIQVQRSTGHEANEMHLPDIGAVISNSDALYHIISPLTDLLPAFLQQFQQQQQSIKTFAREILLLVKSLSPFL
DLQQLQTLPSIITSTLSLWPKIIIPDVIDSLCNDILPYVFGTMALDDHSYSSYSYLSVPMLIMSVLQHTADNLSHSQRIT
YTLMSIKHNLSEDLLAVIAYGPIEVCLNAASMLLQFWPISIDDLNIEVKSDAWKSVICQTTSCFFSGNLPAVKISLDPVL
SASLGSKPPPLYMCSKCSGKHHDLMPVYPKQETTSKVCEYKQCESNDKRAVVTCFSLSCTKSCGSRPMRLCSTCDGLIHG
NLSNSERHIVQGFRSTNNTEETYPKYLIPAIIRLLLEDDHSNGIERLAREIVEIATYSIVSLDKNIIDSNLTAEAKKRSM
YGLLLLNNMSIGRVVYSEDEISNLLDAVLRWYYLISVLPKEMSEPSLKQLKKQFVVRWLSNIRDAYLETFINSLKPRHNY
SLISKGRNNKDTAEKYKHALNCMAYMLSDKLINSEVWDLLMPTWMENIRLNIDIESLHPVESPLRKLFNPDVAHLFFGNS
PYEFIGKKFKDMTANIQYQALVWLRLLSHLNIFLSPSWIIKMFTVGIASESFKQQSVSSTNHLSQSEAFNQELPASIVDD
ANGLLVLWEAIQTPDIYILAYEKPIGNYKALNLDLKDTRLSCFILMLDIIVKQIHLHANHLEETLQSTITNGLVRLVKNL
MVHVRSSLSDHSCGNCSTVFRNCSYCKFSLMFYMLIHEIFNKVTGINERFSQDLHDDEAAIKVESQSNTDILPDKRPRRK
SDSQPKSSTSNESIGLTRTSLIERCSKNREYPSKRRPFASSLKEKSSSNAALQVSRIRSISRHRRIDELLQVLKSIVQEL
QICKNSAIIYYQLQCIKLLLPPGEFISQFKSSAPVRDLIIKFLLPNLWSLLRFDSCQVAQACGTLFVHCLSCRQISNAFK
TIITDSLDSHNWSDRYNAITKLFTMINFIEVKEILGYPPLQSTLAHTFSVLISGLSDQSPQVRILASIGFKNIKLSCIEV
AKLCFHHQYINYPDDRPKLLFRLEQLQKCLPRIQVLRYDLFLLWFDVLPVGLDINDRQRFPYLSLDPTTYQHQNVSSKLS
LTTTSKNRFKKSSDLSSYNPFKVSSSLRRSSSGRRSSTRRCSSIISSNSFDVTVAADNFSITDSSSSIDGVVIDSTSHKS
TTAIPSQLSVVNDIDPDDMRNETMYRLIELFMQYLRRSSSTNSKMGNNNDNSQYHMKIFLCIQRLMGYNHVTQIFNLSSS
KLRSSLIYKAFLVEAPLMLDTCLTQGKKLITFIVSVLHYCTYVQDTEQHTLLALSQFDRQNWFMTLLILLYKYNLKDVSA
VICKLMELTTQMIETAHHLCHHGAKNNGSFIRHRISSKNDFSYCQSISLCEQRNSIKRKMLTKLNVIDTGDNQLGVQTTV
VNTSTEIDERSVHSTLAEKLEMNTEVEVQQQSDSQSNRDIARTSGRARGTLRRERSFEEEPLPEIIDDVNDNDDFDNDND
SNPLHVNEHQNNNDYDIIDDAITQSNRKIKKRNISASVPQSNLTYNPSHNSRLDDIENRIFDITKCIKCGELISAYDQEN
ICLGILVLSTFVYRYPEMAAPQLLRILRCIARITSRKGTLLHHNDTFVCDNPDHLSKVSTQVFKCILLQYLPHGIFPQLF
KSHISDDQFLPAMAKLLSDFSEFDQMEPLYKLFEYINNNKITNREMKIILDNLANYMDNLSNEAHFAWQNVISHLDTFFK
KLPIFIKGLQDGAPLARIMVAIFKLPTNSKNLLQSMGHCFAVALRNVPFSTASFTELCIQCYWSFAKEREKLYFTRCAVT
ELVHALKSRIILPADNFVKLAQLVFLDTVEGNTDLNFIDTSSTTYQGSQSNALELFRQYLPEAVEFLGSGDVSVRFEDLV
TSKSSVIGNLKIMIAKIIAFEITNNNNNNNNNRDLKYITRLMPWFHQRQSQPTRFQLQECISQVRVVCWLLVGSLHHYVE
SSTTSSIYTPFLPSDIVVIERVLNVFNSIASKGRESSEYLSAIPPILILCQLWTVYCEQYMNSRWQFSEFSSTSVIPILI
DFWQEVTSALLQVVSEIHDLHVHVIGQFFTTVESLKECNSFIFHEYFPSWISFLSENCNQANRIDRLRHLQECTSKDNIT
DNQTVLKRWLHRVQLQMAQNELQATVHNNKSQYIV
>HolozoaMetazoaPlacozoaHoilungiahongkongensis_1_g03588.t1
MVLEEFAAKVHILKENVIFLQRLQSSGKRFPPINPANELASSIDFINDRLLSYMKEGYAKEIQDQRRIHHSRDGLRLGDINAIIISNSDTLYNIIGTLIDLLPAFLQQFQQQQNQSIIKTLACKILCLVTSLAPFLDIQKLQTLPSSITSAVFLWPKFVIPYVIDSLCDHILPYVFGTIAPEDHCYSSYSYLSIPMLIMTVLQHSADNLSHAQRIIYTLLSIKHHLSEDLLAVIAYGPIEVCSNAALIILQFWPLSTDDLNIEFRDDNWESTVCQTSSCFFFRSLPAVKMKLDPALSASLGSKAPPLYMCSKCSGKYHDLLPVYPKQEIISKVCENKRCKSNDKKAAVTCFSLSCTKSHGCRPIRLCSTCDKLLHSNLSNFDRHIVQEFQPTDSTEEMRPKYLIPAIIRLLLEDDRSNGIRGLNGDFIEVSNYSIVSLDKNIVDSNLTSEVKKRSLYGILLLNNMDICSSKYSEVEVSKLLDAVLRWYYFVSMLPKEVSEPNLMQLKEQFVVRWLSNIRDTYFEIFVNCLKPRCDYPIVNKERNNGKDVEERYRHALNCMVYLLSDKIINSKIWDVLMPAWLESIRRNIDLESLDQIKSPLRRLFNPEIFHLFSGNSPYGFIAKKFKDTPAGTQCQALIWLRLLSHLNISLSPSWIIKMFTLGITSEYFNQQTIISSSRHSQIDMFNQDSSAGFADDTTGLLVLWEATQIPDIYILAYEKPIGNYLALNLDLGDLKLACFISMLDIIVKQIHLHTVNEEEHLQMNITNSLIRFINSLYTHVSALLGDHSCGNCLAVFRECSYCKFLVMFYMLIHEIFNKVISINERFIQDLKDDEAALKVENQHNADFLPDKRPRRKSDSQPKCNTTIESIGIKRTSLIERRSKMKDSSIKRRPLASSLKERSSTNTPLQASRVKSNSRNHRRVDEILQLLKSIVQELHKSKNSAIVCYQLQCIKLLLPPGELISRLNSSAPIRELVITSLLPNLWSLLRFDSCQVAQACSALFVHCLSCQQISDAFKDIISDAFNNQSWSDRYNTIAKIFAMISFIEVKEIIGYPPLQSILAYIFSELIVLLSDESPQVRVLTLIGFKNIKLSCIEVAKLCFHHQYINYPNDRPKLLFRLEQLQKCLPQVQILRYDLFLLWFNVLPVGLECNDCQRLHYLSLDTGISHNQNVNCKLSLAGSKSKQKKGSDISSYHHYKPSSSLRRSSSGRHSSTRRHSSIVSSTSLEVAITADNFSIADSLSSIDGVIDSYSHKNANVMASPLSIIDDNIDPDDVRDETMYRLIELFMQYLRRSSSMNIKSQRDNNNQYHTKIFLCIQRLMGYNPGTQLFNLSSSKLRSSLSYKAFLVEAPLMLDTCLPQGKNLITFIVSLLHYCTYVQDTEQHTLLALSQFDRQNWFMTFLILLYKYNLKDVAPVVCKLIELSTQMLETVHHLCHQRTKSDGSFIRQNFPSKNDISYCQSISLSENRNSIKRKLLTKLNLIETGDNQQSVQTTMASPSFGMDEPSVHSAAIEKIEINTNLDNPQQSNSQTFRDATKISGKTRGMLQRERSFEEEPWIEIVDDANEDLNDSTLYVNDHQNNDDDDTTSDTITQSNLKTKKKNISVATQQSNLITNISHSSHLDDIAKRIFDITKCIKCGDLINAYDQESICLGVLTLSTFVYRYPEMAAPQLLRILQCIAKITSRKSTLLHRNYYSCDHPDQLSKVSTQVFKCILLQYLPHGIFPQLFKSRIDDDQFLPAMAKLLSDFNEFDQMEPLYKLFEYVNNSKVTNREIKMILDNLANYMDNLSNDGHLTWQGIISHLDAFFKKLPIFIKGLPDGAPIARIMVAIFKLPVNSKSLLQSMGHCFSVALRNIPFTSGSFTELCTQCFWSFAKDREKLYFTRCAVTELVYALKSRITYPADNFVKLAQLIFLDTIDGGTDLNFGDSLSTSYQGSQANALELFRQYLPEAAEFLGNSNISVKFEDLVTSKSSVIGNLKVMIAKIIAYEITNNNNNSNNRDSKFISRVIPWFHHQRQSQPTRFQLQECVSQVRVLCWLLIGSLHHYVESSSTSSIYIPFIPSDNVVIERVLNVLNSIASKGRESSEYLSAIPPILTLCQLWTVYCEQYMNSRWQFSEFSSTTVVPILIDFWQEVTSAMLQIVSEIRDLHVHVIGQFFTTVESLKECNSLIFHEYFPSWISFLSENCSQANRIDRLRRLQEYRRQDNSTDHQLILKKWLHRIQLQMAQNELQATIHNSKLQYIV
>HolozoaMetazoaPlacozoaHoilungiaspH23_PlH23_001409-RA
MMTFNRSLVGYQLYITVTITNPSLYTCLIVAAKVHFLKENVIFLQRLQLSGLRFPSINPANELASSIDSI
NSRLLSYMKEGYAREIQDQRRIRHSRDGLRLGDVNAIIISNSDTLYNIIGTLVDLLPAFLQQFQQQQNQS
IRTLACKILSLVTSLAPFLEVQQLQTLPSSITSAVSLWPKFVIPDVIDSLCNHILPYVFGSMAPEDHCHS
SYSYLSIPMLIMSVLQHTADNLSHAQRIIYTLLSIKHHLSEDLLAVIAYGPIEVCSNAALMILQFWPLST
DDLKIEFRDDVWESVVCQTSSCFFFRSFPAVKMKLDPALSVSLGSKAPPLYMCSKCSGKYQDLLPVYPKQ
EIISKVCENKQCESDDKKAVVTCFSLSCTKGHGCRPIRLCSTCDNLLHSNLSNCERHIVQEFQPTDITEE
IRPKYLVPAIIRLLLEDDRSNGIGRLSGDVIEVSNYSIVSLDKNIVDSNITTEVKKRSMYGILLLNNMDI
CSSRYSEGEVTKLLDAILRWYYFVSMLPKEMSEPNLRQLKDQFVVRWLSKVRDTYFEIFVNCLKPRCDYP
TVSKERNSDKDITEKYKHALNCIVYLLSDKIINSKIWDILMPVWMESIRRNIDLESLHQIKSPLRRLFNP
EIFHLFSGNSPYGFIAKKFKDTPASTQRQALIWLRLLSHLNISLSPSWIIKMFTLGITSECFNQQATPSS
SLHSQIEIFNQDLSAGFVDDTTGLLVLWEATQIPDIYILAYEKPIGNYLALNLGLRDLKLACFISMLDII
VKQIHLHSIDEEEHLQMNITNSLIRFIDSLYKHVSALVGDHSCGNFSAVFRDCSHCKFLVLFYMLIHEIF
SKVIAINERFIQDLQDDEAALKGETRHNSDILPDKRPRRKSDSQSKCTATIESIGIKRTSLIERRSKLKD
SSIKRRPLASSLKERSSTNTPLQASRVKSVSRNHRRVDEILQLLKSVVQELHKSKNSAIICYQLQCIKLL
LPPGELISRLNSSAPIRELVITSLLPNLWSLLRYDSCQVVRACSALFIHCLSCQQISDAFKDIIRDAFKS
QNWSDRYNTIAKIFTMITFIEVKEILGYPPLQSILAYIFSELIEFLSDGSSQVRVLTLIGFKNIKLSSIE
VAKLCFHHQYINYPIDRPKLLFRLEQLQKCLPQIQILRYDLFLLWFDVLPVGLDINDCQRLHYLSLDTDM
GYQNINSKPSLTGSKSKQKKGSDVSIHHHFKPSSSLRRSSSGRHSSTRRHGSIVSSTSLDIPTTADNFSL
ADSLSSAEGIVDSYSHKSTNIMTSPLSIINDNVDPGDVRDETMYRLIELFMQYLRRSSSMDIKLQRNNNN
QYHTKIFLCIQRLMGYNPGTQLFNLSSSKLRSSLSYKAFLVEAPLMLDTCLTQGKKLITFIVSLLHYCTY
LQDTEQHTLLALSQFDRQNWIMTFLILLYKYNLKDVAPVVCKLIELSIQMLETVQHLCHHGTKNDGSFIR
QNFPSKNDVSYCQSISLSEHRSSIKKKLLTKLNLIDTADNQQGVQTTVVNSPNAMDEPSIHSAIIEKAEI
NINLDTQQQSDSQTVHEATKISRKIRGTLQRERSFEEEPWIEIVDNSNDDFNDNDNNALNANDHQNNKDD
DTISDTITQSNLKTKKGNTSASTQQSNFITSMSHSGHLDDIAKRIFDITKCIKCGDLINAYDQESVCLGV
LSLSTFVYRYPEMAAPQLLRILQCIAKITSRKNTLSHRSYYSCDHPDQLSKVSTQVFKCILLQYLPHGIF
PQLFKSRIDDDQFLPAMAKLLSDFNEFDQIEPLYKLFEYVNNNKVTNREMKIILGNLANYMDNLSNDAHL
TWQGIISHLDAFFKKLPIFIKGLPDGAPIARVMVAIFKLPVNSKSLLQSMGHCFSVALRNIPFTSGSFTE
LCTQCFWSFAKDREKLYFTRCAVTELVHALKSRITYPADNFVKLAQLVFLDTIDGNADLNFGDNVSATYQ
GSQANALELFRQYLPEAAEFLGNSNINVKFEDLVTSKSSVIGNLKVMVAEIIAYEITNNNNNNNNNNRDS
KFISRVIPWFHQRQSQPTRFQLQECVSQVRTLCWLLLGSLHHYVESWSTSSIYIPFVPSDIIVIERVLNV
LNSIASKGRESSEYLSAIPPILTLCQLWTVYCEQYMNSRWQFSEFSSTSVVPILIDFWQEVTSAILQIVS
EIRDLHIHVIGQFFTTVESLKECNSLIFHEYFPSWISFLSENCSQANRIDRLHRLQECRRQDNITDDQLI
LRRWLHRVQLQMAQNELQATIHNSKLQYIV
>HolozoaMetazoaPlacozoaTrichoplaxadhaerens-Senatore_evg920886_
MALEEFTAKVHILKEDVTYLQRLQLSGLRFPSINPAIELASSIESISNRLLSYMKEGYAGEIQVQRSTGHEANEMHLPDI
GAVISNSDALYHIISPLTDLLPAFLQQFQQQQQSIKTFAREILLLVKSLSPFLDLQQLQTLPSIITSTLSLWPKIIIPDV
IDSLCNDILPYVFGTMALDDHSYSSYSYLSVPMLIMSVLQHTADNLSHSQRITYTLMSIKHNLSEDLLAVIAYGPIEVCL
NAASMLLQFWPISIDDLNIEVKSDAWKSVICQTTSCFFSGNLPAVKISLDPVLSASLGSKPPPLYMCSKCSGKHHDLMPV
YPKQETTSKVCEYKQCESNDKRAVVTCFSLSCTKSCGSRPMRLCSTCDGLIHGNLSNSERHIVQGFRSTNNTEETYPKYL
IPAIIRLLLEDDHSNGIERLAREIVEISTYSIVSLDKNIIDSNLTAEAKKRSMYGLLLLNNMSIGRVVYSEDEISNLLDA
VLRWYYLISVLPKEMSEPSLKQLKKQFVVRWLSNIRDAYLETFINSLKPRHNYSLISKGRNNNKDTAEKYKHALNCMAYM
LSDKLINSEVWDLLMPTWMENIRLNIDIESLHPVESPLRKLFNPDVAHLFFGNSPYEFIGKKFKDMTANIQYQALVWLRL
LSHLNIFLSPSWIIKMFTVGIASESFKQQSVSSTNHLSQSEAFNQELPASIVDDANGLLVLWEAIQTPDIYILAYEKPIG
NYKALNLDLKDTRLSCFILMLDIIVKQIHLHANHLEETLQSTITNGLVRLVKNLMVHVRSSLSDHSCGNCSTVFRNCSHC
KFSLMFYMLIHEIFNKVTGINERFSQDLHDDEAAIKVESQSNTDILPDKRPRRKSDSQPKSSTSNESIGLTRTSLIERCS
KNREYPSKRRPFASSLKEKSSSNAALQVSRIRSISRHRRIDELLQVLKSIVQELQICKNSAIIYYQLQCIKLLLPPSEFI
SQFKSSAPVRDLIIKFLLPNLWSLLRFDSCQVAQACGTLFVHCLSCRQISNAFKTIITDSLDSHNWSDRYNAITKLFTMI
NFIEVKEILGYPPLQSTLAHTFSVLISGLSDQSPQVRILASIGFKNIKLSCIEVAKLCFHHQYINYPDDRPKLLFRLEQL
QKCLPRIQVLRYDLFLLWFDVLPVGLDINDRQRFPYLSLDPTTYQHQNVSSKLSLTTTSKNRFKKSSDLSSYNPFKVSSS
LRRSSSGRRSSTRRCSSIISSNSFDVTVAADNFSITDSSSSIDGVVIDSTSHKSTTAIPSQLSVVNDIDPDDMRNETMYR
LIELFMQYLRRSSSTNSKIGNNNDNSQYHMKIFLCIQRLMGYNHVTQIFNLSSSKLRSSLIYKAFLVEAPLMLDTCLTQG
KKLITFIVSVLHYCTYVQDTEQHTLLALSQFDRQNWFMTLLILLYKYNLKDVSAVICKLMELTTQMIETAHHLCHHGAKN
NGSFIRHRISSKNDFSYCQSISLCEQRNSIKRKMLTKLNVIDTGDNQLGVQTTVVNTSTEIDERSVHSTLAEKLEMNTEV
EVQQQSDSQSNRDIARTSGRARGTLRRERSFEEEPLPEIIDDVNDNDDFDNDNDSNPLHVNEHQNNNDYDIIDDAITQSN
RKIKKRNISASVPQSNLTYNPSHNSRLDDIENRIFDITKCIKCGELISAYDQENICLGILVLSTFVYRYPEMAAPQLLRI
LRCIARITSRKGTLLHHNDTFVCDNPDHLSKVSTQVFKCILLQYLPHGIFPQLFKSHISDDQFLPAMAKLLSDFSEFDQM
EPLYKLFEYINNNKITNREMKIILDNLANYMDNLSNEAHFAWQNVISHLDTFFKKLPIFIKGLQDGAPLARIMVAIFKLP
TNSKNLLQSMGHCFAVALRNVPFSTASFTELCIQCYWSFAKEREKLYFTRCAVTELVHALKSRIILPADNFVKLAQLVFL
DTVEGNTDLNFIDTSSTTYQGSQSNALELFRQYLPEAVEFLGSGDVSVRFEDLVTSKSSVIGNLKIMIAKIIAFEITNNN
NNNNNNRDLKYITRLMPWFHQRQSQPTRFQLQECISQVRVVCWLLVGSLHHYVESSTTSSIYTPFLPSDIVVIERVLNVF
NSIASKGRESSEYLSAIPPILILCQLWTVYCEQYMNSRWQFSEFSSTSVIPILIDFWQEVTSALLQVVSEIHDLHVHVIG
QFFTTVESLKECNSFIFHEYFPSWISFLSENCNQANRIDRLRHLQECTSKDNITDNQTVLKRWLHRVQLQMAQNELQATV
HNNKSQYIV
>HolozoaMetazoaPoriferaEP00118Oscarellapearsei_P007873
VESAVTPPQAMNRSGQPRSDQVVKLHVKSLTFYARSLRAGQAQSTLDIIHELTEINKIFQ
KQLAGLRPLSRGRYESPDALNYEEILNVVSDLIEIVPDVVEDQNALSETLIQSLDHLVSL
LPAELLSSIPHIAASTLSLFPESCWDAVMAVLCDSVLPLCFVRSSVNDEADWQSSASLPS
VIMAVLQHSSQPKHYVRLMETLFNIKDNVVKELLEVIAYGVHVARGPAVRLLFHYWPGMT
SGILEFELRNAYWRPRRCGVKGCKTTEIEADRMCLDPAFSYKLGDSFPPLFMCPGCLFLL
EEEGGHFPTVAISHPPDSSLSDRQISARGRARSSLYDGSRVRELIQADVPDLWDPDISEE
LQNTLLQAICQLLQDASPGAFGDCSDQDSASSLHEDDGSDERLVADGWHMSDALDNSKND
RRLLSKYGVLLLVAKCKVKGTSCHPAILGRLIAAVLQWLQDTSRLPDGPVGNCLGPLKQT
CVKEWLTSVCEHEHSLSVLSQCLEPDPPVSARFGGCWNTLTSNVTKHTEGLSRISTIITW
NVVPVSAMIYIWDAVMPSWMEAIKRDINLNDLDEFKLVCRGLFPMLAIPDEQKYAFIYRM
FEKTGSLEQGQAIFWLQNLTRLEIQIPNLVEMFMEGVRSPYADSPSPFSFAHVPVQRTMS
PPDQSPATVSTSSTLNSPRIGAAIGTLDVNTTLNRFILMLDLLVEQKAMDVGPRKPSSSH
LNYSSTARRKIHDLLLAMLDTKWGDEHRGDHREASNECSFCQSTNLWFFLAHQLLHLTCQ
KMPDTMKKTATGPRSGRVLRDDIFGVSLSHSGKSKRAESSSEDDHDDHDDAATATTTDDG
AADFCLATVVESRPVHKAELVDSFDYDDGVESSIRNEDAKMAAKALMNQGQRQPAESAKV
KRAKFGQRMVDRQMSPGEKEAAAEKTESMPVLVKLLIGCLTKLEVQRDVDVMCSVVKCIK
VLCVEGQCLTLAEKADPKLLKKIQESALVPHLWNMLRSEQSQLAEACVPILLHCLAYPYA
AELVWKELNMAFDHKDWRIRFNAVEKVVVLGRFLEEDEIRNENMTKTSVMSTLALAFSQL
LGAMEDIDPTVAMRATLLLKTIKASSMKLLFSALEHQFKFVPQDRPLVLQRIRVLITVLP
DYELLSPSFFTNVLKHIREDSNLVFSSVDVPDNPSRRPPPLLRRKSNVHSILPTESFNQH
SYTHRRNSKQKGTYRAEAFISSLNSVAMNVGVTMESILKESVDDVGNAVDGLGAGFSVYM
SQEVSIDHYVALVQKSVGKLSTREQFVIDEGSDSNQFPEVAIRHQLITLLLQFMCRHNPK
IGLSSEEPRLNDLRRERSRARGPVNRLQSELFSALGWAPIVEHFSPQPEEMRSHSEFSAY
LSGVAAVFDDNIEWGKRLLQFTVELLLYCAALDRDSVPNANEADLCGPTYSLAHLPQQMQ
KQWLTIVIIILYKYDWTSPVENSGEPRSHQPVSLRVQWLVEVALKTLESPNHRCSPPLVD
NSRLSSPMPPPSSSGNIDTPEETDASAALPRQVTTQRKPTLGQLEIIEESESEEKPSFTP
SLHSAERFQTRQSSLRKPGVPLKKRSASVVMFSPGTKGGSDDQLLSPASLSCFSGGGVSG
DETISETDERTLSANSSVSSVSTSAGSVSMLSQPSTSSNVSRKASVATTCSRVRESVIGS
AFDYDRYCPACGEVMESFGEDVVCLALIAVGTFARREPEQCATLLQEILDCFAKIVTSTM
FPWQTARTKVILPGSCVAVARQLMRCILLQYTGNKLFLELFRQQVRESYLIRAIAESLPD
KEKVPPQYPGLTHCSPIICVLEEFPKNVSMDDLPIVLMNLTSYVNFLPYPMSKETVPLFV
HLFRKLKSMHSEIDEDKKEYEFVLRLMADILMSASSNPSIFQSLLGPFSEILSQIIQEAS
ISVSLLWTVCSRCVSAFAAKDREKEKGKEREKTKDGEKLTRTVVNELEMGLRFKKKVFSS
CLINLIKFVAIDMGAYVGPVKDVTGKVMGIHEMAGRTGAKAIARGLLPTLIYFLNDPAVH
EEYPVGHIAKQLKTGVAQLVGLYFHNNDDDLIQKNLWPGLGSQNAFLGYKEVEEIGRHLG
VVSWIVLGAIAYKISTMMVDGVVECVPFKENFAENMAKLCTILIDSLAEQGKDFINSAKM
GILPSVYCLCRHWTVYCEYLFPQSSSSPTIVNFWSAITVSILRALSVSEKRRSRWSTELP
KSLLKPFIDTINKLLPLELRTISKFLPQWTQLVDAFRSKAQLGAQLEDSVKDWGRLDLHD
IAWDSSHAKLTEWVHDAQQALLDVVEDQNAALSSR
>HolozoaMetazoaPoriferaEP00119Amphimedonqueenslandica_P011517_XP_019851936.1_PREDICTED_uncharacterized_protein_LOC100640162_
MEGTDTLQVIVQMNNTLPRYILMLDIWCSQVGTGMEMVLDRSSLSYEVLQKYLVFMLETDWKTDHSLHDHHTTTTNTCIF
CQAISLWFSLSLRIIKDYINEEEERDDVPDGCSTPVLPKRGRVSIKFAIPTLKRKHTQPDLGSTSSAAQDDYDDQWGEGG
AGFEPPNRKKGSIFSKSSADTANTEPLEEEVNKPSPPTFMHRDRRPPIMTRYSVSEFELLSSVASTPTGGGAATPTGHTS
SKQPEVTSNLYKIFKLSVKKLNNSYHPDTILQIIHNIHLLVTRGHVLNGGDGVLSVVEDSQHLVERLWRIMECEVSYVHQ
HCVDLLLAVQDGLFSIDGAVNSVQSCYLWRLLHDGLSNKKWTILFKTADKLTMMLQYISRHEVPVYILKLQPHTELILGY
GFCKMIRLVQDKDTRVSTRVQYCLNNMKQRAFEVVRGFMLTLFTKCPIYRGLVLQSLSLLKNSVTSFPFLSIEFFFKLLK
EENPNMEELLPQHSQFSKKVSDASVLSGSGRGPRPSTASSAFSAPGYDEEDNNNTNNTSTDTAQLHCDTLPDPPPGSGRS
MPGRFLLTILTQFAERNIFLYLFRQNFNNDSVLTGVYTSLSVSQPLGGGAVGGAGGREEEEEVDSSGLLSVASPVTYLLE
DVTVATHFTQEITIQSLVNLAKYLELIPESFSSLFWNLTNLDCFLKQLKEHPIVLHGSFNAVLRVIIKLLKFCDSNNFTY
NAASSITLGAILTEFPDIIMEGLHNVYIPAGGIVSLVGAWHKAFFHYPSAKRREVAKKFLLLKSLIEEFSEGLSHNSSVL
PDNLINLCQSFVILLNEYVYFGYIETLWEKRVYTQQLLDQEIQDIQLSSLVNSCEGIEVAFNNALRYAVNYLASELSQAP
QEISCQVKLSVSQLVVLRVNRSNYPIDIIRRIVEGQYSLSWVEKSQKIRNIRSADHHSVDMHPGDNINPLMLLGWLFLGS
LCHNSVHSAVIRGGIHKMERVLSTECEILLRLASPINKVVSNILHLVIRALQGLTDRNQYYGFNCILCFCTIWTVYMELH
INDAVPEIVNSWRMIVDIILDLPTKQGMLMCKPDIVGVFCNQTLIPLKKATSGISSFSLLLPTWKRVINMLPNPEEAELA
DYACVNEIGMDLWFREMLKKFHELESQYLST
>HolozoaMetazoaPoriferaLeucosoleniacomplicata_lcpid99711_lcgid32880
KSQLERLLPWLHSSTAGTLSQLTEVQMVQRFRLFCWLLVAAIASDSSDDHSLCQPFVDNW
INVSSCIVQHCSVFLKSLKEKLGTGKDRRVQILPMMFTTCLLWTVYLEQQCIAEQAGNDF
WGQLMCSILALLNFKSRLFESVITGPFLDMIEGFAKAESSSLHRIWPVWLPLLRCSSSQF
IKPVHDFIVQKLRSPAPASRISVPRHRILLQWLQSVQLKLVEHEQSWEKNLFTQLRSRTT
SRAVRVAV
>HolozoaMetazoaPoriferaLeucosoleniacomplicata_lcpid60214_lcgid34633
IKRSLSANSLSRHSIKGALCTALNVGQAHTLSSASMKGDSGSSRRHSTVERNTSSEVDMD
PQEPDPDSFPSAVPNTCLPLLRSVLILDAILVLLADSEWKDTAEASRVDDTVVKRLLVIM
LELDWGDHDAIAASLRQSRPEEHNISTCVHCKLQKSWFRLAKKLLVHFFPTRSSLLWKDA
DADFILAAAAEGLTRGKRHSNLQSTSSAEDDDDDDSKSPERKEKLPGSANSSFNAALLVS
RFVHIARRNRDTVSIQSDTTPKSSPCERERARSLLSQRRSIAAADSPRAGRGRPGKERML
RSRTYSLSMRASGDSKERGEGRERVLRIANKAVVRRNSSDTTVQSVEGSASEVKSAGGRR
SIEFETPNGQRGSIGRLMRTGESHHRSMRGSSSSTADDTTSGLVTPDPPKSPRRASGGNI
RGQKPWDVLRGLRGSPRLAMKLSAVQAANGKAGEGSDVPCHPLAKQVLSLKTSSSAGSVE
MSSSGVRFVNLVKQAQQAFRDSRDNYKGSSGSESGKDKVNVPELTVRHISSTAVTTGTSS
SQPGLICDSSSTGDHLGDSDDASISSKKSLVDNSCNGEVLCNDSFESQPLLIQLLFGFLQ
KLVEVRGGTAGPHLELLPCLLVLLQNANCLHLLRILSHSLQTTLVSNTLVPRLWDLMVRA
DTSHADTVFTVLMECMDCTAGPVALAAEIRMGLQDTRWQTRFQAIEQVLTLHFTVQSASG
LQDGFPGQSGLMALIFSLLMERLQDTSQQVSVQSMMMLESMPVASLKLMVAAAEKQFCTV
PTDRACLLRAFHELLRVLPTTSAIGE
>HolozoaMetazoaPoriferaLeucosoleniacomplicata_lcpid174659_lcgid54473
LCLNVLPLCLTPARNGYGSPTSGEESLSCASGVIAHVLQHCPSNTVHARVLETVMSLKEG
VCKDLLHLIAVSSTSLRQNAVRLLFYYFPQLQLSGSYYTRLKPGTWSHPLCQFRSCQSEG
GERLVSTKMCMNAICASSTGGHYPPLYLCTSCCNTVHPNNNKDNHLIL
>HolozoaMetazoaPoriferaLeucosoleniacomplicata_lcpid118517_lcgid60717
AVVNLLCDVAQDPANLRSGNTRKTRARMKRANTTNRMFATELDPTKDSRLLSQFGIVLLS
TYCSVDSNLDPRRRGRLAAGVITWIDGLAKVEQGIIRDNLEPLATKYVKPWLAKFCSHHV
KTLHECLEPNPPPFARVGEQWMTLTSPFEQHKLGLQRLLNFLSKGVITETAVFRIWNVVM
PKWLQLISEEVSRKNLAELEPILKNLFSMKIFRQPDLYNRFEFLRTGMLALDIGEQIQHL
RIFQVLLQTRIGVPKIESCFVDMLMFDFHPPLPTSKITASFAQSTPNLLQTCPPCTPRQE
AAACPKSPSPGCSAHNATSTLSPDTKAIRQQQQQQG
>HolozoaMetazoaPoriferaLeucosoleniacomplicata_lcpid73277_lcgid69381
YKYPYQANDVHDIIRIILLTLQDRPHEKCRISRRPSQLSLVQEVSSTPRVKSRGNMGSDN
LFVLSSAGDQLSAIGEMESDVSSARDVRDSSTSDTLTSSQSESSPRKAQPGSATPVVPPA
MSNNVANIRHEGARASESSFSLPNPRSISQQLSPPHLMETKSKSTFSLAHTSSSASPGVE
PLSSSLSELYRSSGESSSLQANLPSSFTRHHLQGNAQLHSSAADTLRLRLRGLGGTNTNT
SDPPRDISLMYPATGPASGDMELSVFTEMPLLKNLPLPNMNVHRCPKCGHVSPVFSDNVL
ALSVICLEPMVQRFPAMAAPLLMEMLYTVSRIVMLPSDHSSTTTSGKYSAAPAVARQFIR
TVLGQFENNQLFLQIFKSSLKETSLIKAMVASLPEPGQVPSTYKGLTLLGPIASLLADIS
RQSSGLPMMVIISNLDEYLQALPVISPRHYNSLLPLFDRFFRKLPSVFDTIGMFKRKHIV
PLRIMALLLRNVDRHFQVLLPSFSIVVSYLLRQPHQMIPLGAILTVCFRAIVNFTSVKDK
ERIPRCIAAELILAWRGKILPHRSTFLNMIKFVAIDCGANISNIIGFDGKELPSSSLPRN
LRVRQYLLSSMDVAINFLQSTYASTTLYQDVETSAKVKVATAQLIGFEITGYQNKSQLER
LLPWLHSSTV
>HolozoaMetazoaPoriferaOscarellacarmela_g1971_t1
MCRHNPKIGLSSEEPRLNDLRRERSRARGPVNRLQSELFSALGWAPIVEHFSPQPEEMRSHSEFSAYLSGVAAVFDDNIEWGKRLLQFXYCAALDRDSVP
NANEADLCAVDIFKCKSEGERRNDLQPSKRVGDRRTKVILPGSCVAVARQLMRCILLQYTGNKLFLELFRQQVRESYLIRAIAESLPDKEKVPPQYPGLT
HCSPIICVLEEFPKNVSMDDLPIVLMNLTSYXXXXXXXXXXXXXIFSKEYEFVLRLMADILMSASSNPSIFQSLLGPFSEILSQIIQEASISVSLLWTVC
SRCVSAFAAKDREKEKGKEREKTKDGEKLTRTVVNELEMGLRFKKKVFSSCLINLIKFVAIDMGAYVGPVKDVTGKVMGIHEMAGRTGAKAIARGLLPTL
IYFLNDPAVHEEYPVNCFGPVWDTIVVGHIAKQLKTGVAQLVGLYKEVEEIGRHLGVVSWIVLGAIAYKISTMMVDGVVECVPFKENFAENMAKLCTILI
DSLAEQGKDFINSAKMGILPSVYCLCRHWTVYCEYLFPQSSSSPTIVNFWSAITFLPQWTQLVDAFRSKAQLGAQLEDSVKDWGRLDLHDIAWDSSHAKL
TEWVHDAQQALLDVVEDQNAALSSR
>HolozoaMetazoaPoriferaOscarellacarmela_g7333_t1
MCSVVKCIKVLCVEGQCLTLAEKADPKLLKKIQESALVPHLWNMLRSEQSQLAEACVPILLHCLAYPYAAELVWKELNMAFDHKDWRIRFNAVEKVVVLG
RFLEEDEIRNENMTKTSVMXXAFSQLLGAMEDIDPTVAMRATLLLKTIKASSMKAS
>HolozoaMetazoaPoriferaSyconciliatum_scpid2831|scgid15676|Protein__unc_79__homolog
EANASRPGAVILPQATEMAKSFIAIDKILFKKLRSPDSDDYIDVVSLLKAIGSLFNYLQT
IKVEAQGCDELIAVVMQTIGLVGAFVPTSFRHLMPLQVASGLASLPLTSHRLCLDNLCLN
TLPLCLIHAPAQRENFQAEEPGTCSAGVLRYVLQYCPSNSAHARVLETLMGLKEGVCMDL
LKLIAYSSTPVRQNAARLLFHFFPQAQLSTSYYTKIKSLNWTHPSCQHRQCRSSGDAKTA
VKMCMNAICASTSGGHYPPLYLCETCCARTHSDDNRDHFVVSLVQPSASIPLLCTADECV
GQQVAVTTCYDDRCTQGGPPKRYCSMCEKTVHWLSAENHFPVQKTVPHLSHCSATQSGSI
LVEAVVSLLCEVSSESSALRSGNLHNTRSRFRRTVSSGTTGILQKTAQLDPTKDTRLLSQ
FGMVLLTSYCTVEASNDQDLIGRLAAAVIYWVYCVVDFGTGIIFNNLDPYKIKYATPWLT
SFYDAHFDLLIKCLLPEPPACCRVGRLWSTITSPAERYKAGLQALHNLLLSGIFNHNAIF
KIWNAVMPQWMKAIATHVDRKELHSFEPVVKRLFSLTLFLDGKTYDKFAFLKKGLRCGTT
WEQIAYLQFYQVLLQVHIPVPKIEYCFYDVLSWHVPPSVSGNSIRATEGESTCAASTLAD
DGRHLLAAHPSCDTLSPLQDRHSSAARKAASSDEADCVSLNSLHVSSCTAPKQTLKQQNS
LQCSPTLFVGGESDERPVKPTLEPTPSVKNNVSAQRSLPQKSDALFHCATAPSSPLGSLR
IKKQFTARLSSMKSASEHNWARTSVKGLLNTALNIGVASAAGNLVTPFRTCEDATTSLIQ
SESQETIPSVPFPMDIPDSCANLLRSVFMVDALVLLMSDSRLKDLADAKVDNVMVNQLLS
LMLQFDWGNHDEIYRETSKSEPHTLLNCTHCKLQAWWFDLTKRLLLTFFPKARSLVWKES
DGAEIMEAVCKGLRGNPRSEPASPTASLSDDESRTGKQKEEQSSSSSFTAALLVSRFVHI
AKRSRDTSTSSLAPGSQSPKESLQPHGRSASFGNVLHNRRTSDGLVIPLNVAKEQPERSK
RTYSVSYKANSEKERPRTSSQSASSRRKVSNQPSADSVTINSVKEATTPARKSSNGEDNA
ASSVASAVLGGKTPRTTKVGDEGKTARIHPCETPTNGKKAWDILRNLRGSPRLVSQLSES
SDDTPVQPTTAMAAVAALAKKRAGQGSNAQADTVSASSRATTPTSSIQASRSNRQHIHTS
SGDVSHPFAVVELMKPNRNLRKSVSMTHLAQQTLAAPKGGGFVRPSSSLILPGMIDSVPA
SSFSSSPLLLQLFLCVVQKLLEVKNGNAGPHHSILGCLRILLENASCLQLLKVLSEPLQF
RLINSTLVPALWELMTVADTSNANAIYPVLSACLESQAGPLALAAELRRNLGHCNWQNRF
TAVDQVVTLHYSSTASRNLPDDNRALVNVMALMFTLLMDKLQDPSHHVALQAMMFVENLP
VGSLKMMVQAAEKHFYNMPQDRLLILRAIDLLLSFLPGSGAVSETVFCRMFQTLQSEVNP
SEDIVTPILQLFTTGSFYEEMDYSGGGIADFDMLDSFRFSRCSTGSTSNLSAKRGSMGND
QMADLRGGSKTRFRLSAAYTYLATYSPVVIHPRSSKCFNAFVTQVFSDDDTEDSGVGDNI
STRSSISRTSFGHNALKKSRIVMINSEDKRIAPIVVLHKLMAVFMKYLLSHKPAFAFSAK
RPMERTDTTRLLVSLLKAQMGCKIRSSITVFTRPPDAIRAQPVFNVFLFNIAKVLDSNMD
WGNHLLQFTLSVLRFSTAPNLEEGLSFSGPHYGLENLDVASQLAWLHAAVVILYKYQYRA
TDVHDLVKIILLTLNYRPHTKCQPARRPSVASSVFSSAPISSASSTNTGPSSMTIANIKL
PNTCSNATSDGAGASLVLTAGDADLLSAIGEVEGEGGDCELDMVRNGASDGGFPPVVMSL
RSQTSTSDEALATCERKPSLATSISSFSENVTSVPDTLAFGMSTLTPSQSHERPNSVNLD
NVSCGRGTPAAACSLAPGSPQLAPNMDTDPLRPGAGFAEIPFPNGQRMSSSNAYSNSTLL
GPSMAVGTIVSRLRNLSGHVEQSRGEQATGTQHPNQGNYREPDMAAFVDTPILNRLPPPN
DNVFRCPNCSQIIPEFSDQILALAVVALEPLVQRYPKMAAPMLMEMLHSVSRLALMSTDS
GSMGTLLPSSQAVARQFIRAVLFQFVNNQLFLQVFKSDLKHSTLLKAIVVSLPEPSQVPS
TYKGLTLLSPISNLLMDISRQVNGLAMMTIISNLADYMQSLPNISPKHYTSLLPLFTSFF
RRLPAIFDSVSMFKRKFIVPLRIMAMLLRNVDQQFRTLLPGFSNMLAYLLRQPHQMIPLG
ALLTVCFRAFLNFSHSKDKERLPRSVAAELVLAWRGKTLPHRSTFLNLIKFVAIDSGANI
GGIIGFDGKELQPNNLPRNLRVRQHIVQSLDTAVNFLQSTYASTTLYQDLETSAKIKVAT
AQLVGLEVTGYQNRAQMERLLPWLHSPSGSFGQLTELQVIQRFRLFSWLFVAAMASDNSD
DNSLCQPFLDDWTNVSVCLATLCTEFLRSFQEKLLVGKDRRVQILPMMFMTCMLWTIYLE
QQCIADQAVNDFWSQVMGEVIQLLNFKSRAYESVITTPFLEMIEGFASAESSSLRKIWPI
WLPLLRCSSTKFIQPQHLVTINKLRAPMPDSRISVPRRQVLLRWLQGVQVKLTGHEQAWE
KNLFNQLRSRTTAAAAARR
>MalawimonadidaEP00698Gefionellaokellyi_P002920
VLHLYKYTSPQGRSSCKVVQMSLNVVSSNQQKIVKKYNKTIETLLAKQLKGFKPKEVGKL
LQELNANLREYLQIARGHQLMLDAAPLYSICTNILRRDCQTDPELGALALKLIDVLPAVI
TILSMQREVSIDDFAMQMLVGFHTLPAEAVGELVEVYRNAILPLPTASTNALFAALVQSV
LPIAADFGPASLPVKRLYEHMLKAKTDLHLDILDVIAYGEPTLRRLAADFLFAQWPPEND
LANRQGVSLPFAFGTQAGGRSLLQATMKLLSEPDPYISERGLVLLFRRCVPTRETTELDV
GRLVACVLSWFNGDDQVFDELLIQKRLRLETTYAVPWLERVISSHQDIVTRALLPNPPPH
MQVGSEWKHFSDMSDRMNDIILQRRALRLYQLNKIVSRPAFARAIETVLPYWLEEVSTTL
EQDAANTQVGEPFVFAPAPPPTVQQQIKRLFEVAQANVQARSPDPYPGYDAILNQFRPIA
PGALSSTFSRPPPQPESPALPPMSTPNFAATPASGILRRGSVKLDAALQGVRFVDEFDDG
ASMRSKASRASGLVSESDVAIVKRAAVFRGCRWLRLLAESGVVIQVEVITQVLSSSNPVV
LTNALLEIVVIQLMADRVSKAEAVRLLAVLAPLHSDSQRRDTNGDSPESYELFTKLCCQL
MIWACGGTVTFEGCDHAYEQSDDGRNVLMPVSTQVQLGSDSPFIVRMLHLLADTTTWRVP
YVAMEAFFAILEESNDVVNKDRLLAELQPYFVPRIWVLLNGQTEQYNAKCTQLLMHCIRA
DSSFFKACVYKAFESDDFKARLGGCETVYQMLFALGETRTVVADMGIPFGYLIRSLTDPK
DAIRVHAELALRNLQAWHVENALACVAQAFYHADVVERTSLCKHLLVFNQRWPEYLVLPW
SCFFDVIVPYQRNPSIERPSEDPDSLKVYNLKGLCITVALQMLAKDSPIEEADLRTFVHC
VTSVLASNEDEIFEATLIASSFVSGITMVFEQNARYGDAMCPIVLEMMAAQLTTIDVTQH
TLKLWLQLLLVIVSNYKVAQEVAATALVEVYLRVTALLGDENVRESSRILSAICIQQMLQ
QSPVTALPIQSELLKMLFDVYQRTKAVKKQRLLTHVLDAMQKLFAVFTTQGLFVAMFQND
FNQWPLSVETIFTVLENVVFSSQAAVPATYPITDCLTRCFDMLGTVAPRASTPDLLNAPA
YRAGRVLSNCALYIKTVLRGRSLPMELQMALSQFYERLSTQKTPNTAPLHDTATILSAAI
CDNSPSLFKTQVNKVLRFVRQALQQGTIAPRSVCTLSISWSIANPGEPYTFSQPLAESFA
ALLKARQKFSLESLEQYIEVALEDVSVGYTATTSALSAYPQQQQQQQDPQPEHRNYFAHH
AAIYFGDVIEFLGSERDDDAFRDTKRRAARYAVRQCAMLPALWKVLTVSVDGIKEVKKRA
IHLRSVNWILIELTEAPEGAAMPKTDAVFSFILAALATPLDKGLVGPTREYLQQGFIALR
TFTAFIHKRAGSDIRSQLSMWAQLWPAMQRPLLNDGQFLLHVWLWFLDTVVFLQVLQPFV
LVQLSPQWLSFCQWGETKIDRQSELADLIHRRMIQIRQNATTSSSPADHSAIAVLLTDAM
LQPSGDER
