# Supplementary material for: NALCN/Cch1 channelosome subunits originated in early eukaryotes
Source: J Gen Physiol. 2025 Sep 5;157(6):e202413636. doi: 10.1085/jgp.202413636 (PMC12412391; doi:10.1085/jgp.202413636)
Supplement: Data S15 — provides sequences of identified UNC79 homologues from the set of fungal proteomes. [file jgp_202413636_datas15.txt]

>KAG2020197.1_transcript=CC2G_005565_t1_gene=CC2G_005565_organism=Coprinopsis_cinerea_#326_gene_product=unspecified product_transcript_product=unspecified product_location=JAAGWA010000002_1446981-1455005|_protein_length=2299_sequence_SO=supercontig_SO=protein_coding_gene_is_pseudo=false
MSSASRVGRILPSRIDTNITRNTYSEFGNIPSPKPSETEDSFRSRPDVPSLLISPSYNTT
TFEESASSFGGLKPQQKQNTNAKANNELRKLLTHVLTQLVNRRKPPAISDTVKEIGKDAT
EHGVASFTDVFKDVAKIGKAIRRAPPRPVTAADEDEEEEDPQSFSTEATFDLLLQLKDLL
SMSLSQGWHIFEEDQSQDSTFKPKEEVKSASLLRRSRQSFSGKRSRSSSPTGSRQQVRVP
ELLSLCIAVLSSIIYEDCRFQIISPRPSRPPNALQALSLAVAQFLIHTHRHDPKVISRIG
FAVIPAFSTFQPEMHGRLISFFETSVIRGILESLRHAQGFVSAEPSTLMSPVERRESNPI
VSIHIDEVQGNSHHELTGPVVKVQSSSAPHQDSAIYYLSSLVAPLMAAILETVDIISLDA
TDELSVRFHQLMDVISNLKVDAYNDLLAIVAYHTARSRKQACAILASLWPKIIGHSSIST
PLSIPLMPQWSHIPHRISSAYVHNHHQFVPWHFIQKSTWSEETLPQHPCSACASAIHGFG
LLCPFCLCSVHFDCYDPPEGSLFLQYSLSSDASVQKVAMFRFSYLLASRDVGDPLLTPQR
HNFKTINLFTVSLCHVCSQPLWGDVAQAVKCTECSLIAHPSCLNTLSLPRCTILQLTSDQ
LTIDIKALRRSIVNHYPELRWTYDHLSMLSFEEVVVIHDILRTQLALLTNGIALGSIIVK
QKGGSASVNQGTKLEEFELHRALGWCRELVESLRLPRSTATIDYMEENNLNHHEISFLYD
FSNLVYLTTAMKSPISTQAFNHPPSSDLLNVNHFEAFGETTGDSTAHPYEAAPLSHLRDI
LNVEFNIHTPSVVNTLLIQLHHMSFFERLEAKTTPFTESISDNSTTCVFPLPLGLDLSTD
VETLVAAVEVCLLDLDLSVNEFAFLLLVRRFWPNGLMSDYGLKRLARSILSWIIAEDDNL
ATILREYIAKQRPLPGVKHPHDIPPWPASRFASRNTTDSPAVSNGRDYVQARRALLSRYA
EPWLLSLHNQDPEAYSSIIYDACVELAEDRTASGGVFEYTSESALGKSPTRLNEILYCIS
KVSQSFIAFTAMNDLILRWLRSAANLSPDATHITGLHRIFPRDVDPGTPASMLVSPAIVR
SPTKEASPSPVEVDGPFQILLDVASHSEGDLTQSLKWLLMIARSGIELSSDILERFLTLV
NTYPANLENAHLFVHTVMLSFWLKSIGRQNMQFLFSKLFSTFEMALISALKGDLATLYGK
SLNTFRMSLASCALIYGCDRPTILETQLITEQEVKELPSRRKLIARASNVVDPILIDPGI
LFTIGQFLRLDIPVVTAFIAKFFHLFFSHSPLVAPYEIDNFILRNSALVASCAWKFYGVE
KHDIDAIRSEFLLRVLAVDSESFISIVDDGLDVALHWERRLRTVTRLARILNDVTSPAFF
VDGRQWRSTVAEVFSTFFSLLWKEEKEEIRLSVRTICTGLLPAQLEAISQCWNEALAKSP
MKDRLKMVAFLLQLRPHFPGWKLITWETLVETMVEFHYDTPTDATELQVMQSSYLSQSNP
DMAHLLVSVLLLAMAMLSDGMEIDAFSLLKIKVQLVRILGFREVSVVPIHDTAYFEIQHG
DALGIPDIAYPCLDYLVPLVDAPHKVELPAAITGSSYEQTHGSTNFLVGYMFIDVVFNLV
GTLERLESLPVLSLKALLESVYIIVNKHDFEVFPARSFQPLLRKAVVRIVDLISKNVNYE
VRQLALTVTQAFLKRCFSFLGSIIPTIVEHVTEMVVPYGTSNQDLLIAQGRSLVLSILTS
HSGSGLLAGLFKRQLKPSFFTVLKQVLDSKEAVTDPFTEPLAATLLRDTLHRASSDSDSG
TMQNVINNLYSFVKLHYEDYSPELMSYSGQQITSIMRRLSDHLFDYVDSSPLLLILALLA
QGNRKHARELLLCIETCLRIALTRGSIGSECLIKLINATQPRIVKHSEAALGKVLTTLLE
IMSDSLRMKARVLPSTLNAIIQSLTSNEIPVFEEDPDARFKLLMSNMVENASYFLDHHVW
TDGQTDSDYNVSLSVARIVLQTLEQDPTNKQPASYKEVEIGYRLVNSTRSWIVLGIAALQ
EPNRKWPAILFQHLSMFIHSYTATMRPYVQGNLAPDIATTDLNHAYIAIKVWLMLAHQTS
ISARAGDACMIRVWNDLWPMFENVLNALEADARAGLSSTLMVLATTSVTDLFLFLRTLHA
PVALDLSSQIEVMNRLKMAAGESSHLKLNRAARAVLDGSQDISFDALVQQTAKELVATEK
LRIAESRRDFGRAGIERYR
>CC1G_12019-t26_1-p1_transcript=CC1G_12019-t26_1_gene=CC1G_12019_organism=Coprinopsis_cinerea_okayama7#130_gene_product=hypothetical protein_transcript_product=hypothetical protein_location=AACS02000002_1340493-1348517|_protein_length=2281_sequence_SO=supercontig_SO=protein_coding_gene_is_pseudo=false
MSSASRVGRILPSRIDTNITRNTYSEFGNIPSPKPSETEDSFRSRPDVPSLLISPSYNTT
TFEESASSFGGLKPQQKQNTNAKANNELRKLLTHVLTQLVNRRKPPAISDTVKEIGKDAT
EHGVASFTDVFKDVAKIGKAIRRAPPRPVTAADEDEEEEDPQSFSTEATFDLLLQLKDLL
SMSLSQGWHIFEEDQSQDSTFKPKEEVKSASLLRRSRQSFSGKRSRSSSPTGSRQQVRVP
ELLSLCIAVLSSIIYEDCRFQIISPRPSRPPNALQALSLAVAQFLIHTHRHDPKVISRIG
FAVIPAFSTFQPEMHGRLISFFETSVIRGILESLRHAQGFVSAEPSTLMSPVERRESNPI
VSIHIDEVQGNSHHELTGPVVKVQSSSAPHQDSAIYYLSSLVAPLMAAILETVDIISLDA
TDELSVRFHQLMDVISNLKVDAYNDLLAIVAYHTARSRKQACAILASLWPKIIGHSSIST
PLSIPLMPQWSHIPHRISSAYVHNHHQFVPWHFIQKSTWSEETLPQHPCSACASAIHGFG
LLCPFCLCSVHFDCYDPPEGSLFLQYSLSSDASVQKVAMFRFSYLLASRDVGDPLLTPQR
HNFKTINLFTVSLCHVCSQPLWGDVAQAVKCTECSLIAHPSCLNTLSLPRCTILQLTSDQ
LTIDIKALRRSIVNHYPELRWTYDHLSMLSFEEVVVIHDILRTQLALLTNGIALGSIIVK
QKGGSASVNQGTKLEEFELHRALGWCRELVESLRLPRSTATIDYMEENNLNHHEISFLYD
FSNLVYLTTAMKSPISTQAFNHPPSSDLLNVNHFEAFGETTGDSTAHPYEAAPLSHLRDI
LNVEFNIHTPSVVNTLLIQLHHMSFFERLEAKTTPFTESISDNSTTLAAVEVCLLDLDLS
VNEFAFLLLVRRFWPNGLMSDYGLKRLARSILSWIIAEDDNLATILREYIAKQRPLPGVK
HPHDIPPWPASRFASRNTTDSPAVSNGRDYVQARRALLSRYAEPWLLSLHNQDPEAYSSI
IYDACVELAEDRTASGGVFEYTSESALGKSPTRLNEILYCISKVSQSFIAFTAMNDLILR
WLRSAANLSPDATHITGLHRIFPRDVDPGTPASMLVSPAIVRSPTKEASPSPVEVDGPFQ
ILLDVASHSEGDLTQSLKWLLMIARSGIELSSDILERFLTLVNTYPANLENAHLFVHTVM
LSFWLKSIGRQNMQFLFSKLFSTFEMALISALKGDLATLYGKSLNTFRMSLASCALIYGC
DRPTILETQLITEQEVKELPSRRKLIARASNVVDPILIDPGILFTIGQFLRLDIPVVTAF
IAKFFHLFFSHSPLVAPYEIDNFILRNSALVASCAWKFYGVEKHDIDAIRSEFLLRVLAV
DSESFISIVDDGLDVALHWERRLRTVTRLARILNDVTSPAFFVDGRQWRSTVAEVFSTFF
SLLWKEEKEEIRLSVRTICTGLLPAQLEAISQCWNEALAKSPMKDRLKMVAFLLQLRPHF
PGWKLITWETLVETMVEFHYDTPTDATELQVMQSSYLSQSNPDMAHLLVSVLLLAMAMLS
DGMEIDAFSLLKIKVQLVRILGFREVSVVPIHDTAYFEIQHGDALGIPDIAYPCLDYLVP
LVDAPHKVELPAAITGSSYEQTHGSTNFLVGYMFIDVVFNLVGTLERLESLPVLSLKALL
ESVYIIVNKHDFEVFPARSFQPLLRKAVVRIVDLISKNVNYEVRQLALTVTQAFLKRCFS
FLGSIIPTIVEHVTEMVVPYGTSNQDLLIAQGRSLVLSILTSHSGSGLLAGLFKRQLKPS
FFTVLKQVLDSKEAVTDPFTEPLAATLLRDTLHRASSDSDSGTMQNVINNLYSFVKLHYE
DYSPELMSYSGQQITSIMRRLSDHLFDYVDSSPLLLILALLAQGNRKHARELLLCIETCL
RIALTRGSIGSECLIKLINATQPRIVKHSEAALGKVLTTLLEIMSDSLRMKARVLPSTLN
AIIQSLTSNEIPVFEEDPDARFKLLMSNMVENASYFLDHHVWTDGQTDSDYNVSLSVARI
VLQTLEQDPTNKQPASYKEVEIGYRLVNSTRSWIVLGIAALQEPNRKWPAILFQHLSMFI
HSYTATMRPYVQGNLAPDIATTDLNHAYIAIKVWLMLAHQTSISARAGDACMIRVWNDLW
PMFENVLNALEADARAGLSSTLMVLATTSVTDLFLFLRTLHAPVALDLSSQIEVMNRLKM
AAGESSHLKLNRAARAVLDGSQDISFDALVQQTAKELVATEKLRIAESRRDFGRAGIERY
R
>ODN91803.1_transcript=L203_01055_t1_gene=L203_01055_organism=Cryptococcus_depauperatus_CBS_7841_gene_product=Phorbol-ester_DAG-type domain-containing protein _Source_UniProtKB_TrEMBL_Acc_A0A1E3IT49__transcript_product=Phorbol-ester_DAG-type domain-containing protein _Source_UniProtKB_TrEMBL_Acc_A0A1E3IT49__location=AWGK01000004_252530-260704|_protein_length=2298_sequence_SO=supercontig_SO=protein_coding_gene_is_pseudo=false
MLNVPEGGRLGPADARRTLGIRPGGPPSNQIILDQENFEDLLSPTNPDCLSSSRLPIHLQ
NPSLPFPSRFPSSEQASSPSRQKIDLRHAISDEGVKNSPINSRGLYETQKLLLHLLDKLE
MREQAPDILERAAISAREISGRMKGKWKGRVVRIGQAISSAAHTVSTPGLGHGQGNTSAG
TGIGSEDLEDQIVLEEGEWDTESTYDLVEQTRGLFSLAEKQGLDLFSDSQGMDITTLNAA
PVKIKRRAGRFSSVSPGLQKGKQTNTNAGLTTTDLSSPRASTSTVPSVSGSYLLEKTLAV
LQSLTSVDSLHPIRLFRPLLPPHAMQAACLDIASYIYRKGDEKIKIKVVSIMIDGWYSMG
KMEMRVVEWLEGRIEDLLKRLARERREPRNTEKGGWAEKGHSPTSPDFTVPTVAISDATD
TSTSQSSTGWKRFSPTSTFYPSDMPGLLYTQSIQNSSSIAINIAALIPRLLTAIISTIDT
AHFEPTAIFRIQRLISLIIKAKPDVPLDLLEIIAYAPPGPRRIAAEILSTFFPSSMGHNM
ISRRLATFDYKAQRIRWETGQSSALGEDQTEDHHFIPWRFSSNDDVTETIKCSVCGNPPR
GFGLQCTMCKETRHLNCFANFDQGNFDGVFVYEIETLSHAPSSHERHGTLLASSRYTNIK
FCPALPSTEEKIIDGNVPRCQMTCRRLKQHDLFLANLFTLTLCGFCCKPLWGLAKQAYAC
RNDCQRFFHPECINQIEREGGDKCRAGRHVTINEVSKEGKDPFVISLDDLQASFKQHYED
IPMLKEDMFQLTFDEIGVCFGMLWIQHQLVKNGIASGSLRVHTEGIKVNTSDPLDLRPTL
RVYEECLQAHDQKVSPAMADYIHFSNLGKPQGTEYLFSGKWLAYVTALLRTPTCNALHTE
QLVADEVLLTPQGSPTRDNENGEDGKCYETLSLEVVTQSLAFDLYLKNERISVHFIHHLA
LCGFISVPHFFQPKISPETQAGFILPLLMDASPTTEILVLAIEALLNDLDLALNELGLRL
ICTRAWPSLLCLQYFLERLGKAVLGWLMSEEECLRDIIKIYASQHHRIPGLTGKDWGQYM
SRAGCMPCMISIQTCNYAVMVYDRCKHAAENIIIEDMGGTGEVQRASKMAGITVSKMVNM
GEAGVLFSTVMEILTKWLEDLGTLAEKDVAYRALPRLLNHQHSNSLDIMSSSLVASLESM
VDFTRVCRWMRVLSFSGVEIPWEALLALVDQQATGNLSTRDKSYSVSEAKLDLVIAVGAN
CTPIEASKFIALCARVGTGIFTDISNNPDNLTDMDLDVVQRAMLLILQAYGVTVDDIIDT
SFGSKGVEVEQTPSTIKKRQTVVTQARVQLDADMVLTAARLLKKDGCPCEIILDFLWLLS
AKAAMVDDLNGSLYQISPILYNLLWPLLDCQIDRRSRARILLKLLSVNPAPLDLIIRSQM
HSFENERMLARERLVTFIIELADQSITYEVSNWRDSAVSLILIFFEILMSSKEPTPNNLI
IIKALLPIHLKAISICFEEYLLKSSDERRLALLTHLSRIRLALPDWGIISWVVIDELLDE
EAASLKQFKPIRQSDTVGGLADVQNVTYSLISFGLEMLASGVTISWMAAQRFARHVKAAC
SSPWLHSTMFTAAMLPALRSVLDSSARILISGDTHETKTKKSALVGNLFTGMVIEFGDEI
EKYDFISQRTLLDIMMIVFFKQNVVPIQRLARNILFKIADLVSMANCSQNRLLALQVLQV
AIIRVEREAISRAIPLLFSKVAITMVNEIEAEYGDQAVIEQCQSFLKTIVNSFGRSGLYQ
QLFLNDSNAVNKGHSNVSPLGKAFQVLYPGNQTEEVARVYSPDRVFKDLLEAAKGQRNHL
EIILQSFDGFVQAFNQISESGAQGWSIFKTISENAWDFDPNPILRASNRVLCLTPSSSAV
HVLNQISAILSLCLENCKVERQTIVDLFETAKRISEKTATDNQIERVLFQATKTIVSGLP
IAPVSLYALLDSLTTHVYRETPAVISPVPTEYARLLSDIAPGCVKILFKSHPVLTNSTMT
ADVLLGILTHTGMALCQAEILMPGLLGKSMSKFTLNATSIQLHFFLFLLLSSLNITMGGA
RTRLYSLYPILSRAIALCLRASADYMTIDDSEGNASEMVSLVFMVFRVSLLAIHDGPLRN
TEQGYSEAEDDAINTMWSRVWPEWSRLITFSFDQKSINGGLKSVTQTVLLDLIIFLGDLQ
SPVLLRHSENFLVALAMLRYQEKNGISNTSSKIQKATQTMEKIGSHGVSGPPDRVGIVTH
LREDLLATERIKRLNKNL
>ODN91598.1_transcript=L204_05584_t1_gene=L204_05584_organism=Cryptococcus_depauperatus_CBS_7855_gene_product=Phorbol-ester_DAG-type domain-containing protein _Source_UniProtKB_TrEMBL_Acc_A0A1E3ISU3__transcript_product=Phorbol-ester_DAG-type domain-containing protein _Source_UniProtKB_TrEMBL_Acc_A0A1E3ISU3__location=AWGL01000015_253278-261452|_protein_length=2321_sequence_SO=supercontig_SO=protein_coding_gene_is_pseudo=false
MLNVPEGGRLAPADARRTLGIRPGGPPSNQIILDQENFENLLSPTNPDCLSSSRLPIHLQ
NPSLPFPSRFPSSEQASSPGRQKIDLRHAISDEGVKNSPINSRGLYETQKLLLHLLDKLE
MREQAPDILERAAISAREISSRMKGKWKGRVVRIGQAISSAAHTVSTPGLGYGQGSTSAG
TGIGSEDLEDQIVLEEGEWDTESTYDLVEQTRGLFSLAEKQGLDLFSDSQGMDITTLNAA
PVKIKRRAGRFSSVSPGIQKGKQTNTNAGLTTTDSSSPRASTSTVPSVSGSYLLEKTLAV
LQSLTSVDSLHPIRLFRPLLPPHAMQAACLDIASYIYRKGDEEIKIKVVSIMIDGWYSMG
KMEMRVVEWLEGRIEDLLKRLARERREPRNTEKGGWAGKGHSPTSPDFTVPTVAISDATD
TSTSQSSTGWKRFSPTSTFYPSDMPGLLYTQSIQNSSSIAINIAALIPRLLTAIISTIEM
AHFEPTAIFRIQRLISLTIKAKPDVPLDLLEIIAYAPPGPRRIAAEILSTFFPSSMGHNM
ISRRLATFDYKAQRIRWETGQSSALGEDQTEDHHFIPWRFSSNDDVTETIKCSVCGNPPR
GFGLQCTMCKETRHLNCFANFDQGNFDGVFVYEIETLSHAPSSHERHGTLLASSRYTNIK
FCPALPSTEEKIIDGNVPRCQMTCRRLKQHDLFLANLFTLTLCGFCCKPLWGLAKQAYAC
RNDCQRFFHPECINQIEREGGDKCRAGRHVTINEVSKEGKDPFVISLDDLQASFKQHYED
IPMLKEDMFQLTFDEMGVCFGMLWIQHQLVKNGIASGSLRVHTEGIKVNTSDPLDLRPTL
RVYEECLQAHDQKVSPAMADYIHFSNLGKPQGTEYIFSGKWLAYVTALLRTPTCNALHTE
QLVADEVLLTPQGSPTRDNENGEDGKCYETLSLEVVTQSLAFDLYLKNERISVHFIHHLA
LCGFISVPHFFQPKISPETQAGFILPLLMDASPTTEILVLAIEALLNDLDLALNELGLRL
ICTRAWPSLLCLQYFLERLGKAVLGWLMSEEECLRDIIKIYASQHRRIPGVRSSPVAPKG
SVDAYKADRQRLGAIYVKSWLHAMHDLYPDLQVLRQLTSYAVMVYDRCKHAAENIIIEDM
GGAGEVQRASKMAGITVSKMVNMGEAGVLFSTVMEILTKWLEDLGTLAEKDVVYRALPRL
LNHQHSNSLDIMSSSLVASLESMVDFTRVCRWMRVLSFSGVEIPWEALLALVDQQATGNL
STRDKSYSVSEAKLDLVIAVGANCTPIEASKFIALCARVGTGIFTDISNNPDNLTDMDLD
VVQRAMLLILQAYGVTVDDIIDTSFGSKGVEVEQTPSTIKKRQTVVTQARVQLDADMVLT
AARLLEKDGCPCEIILDFLWLLSAKAAMVDDLNGSLYQISPILYNLLWPLLDCQIDRRSR
ARILLKLLSVNPAPLDLIIRSQMHSFENERMLARERLVTFIIELADQSITYEVSNWRDSA
VSLILIFFEILMSSKEPTPNNLIIIKALLPIHLKAISICFEEYLLKSSDERRLALLTHLS
RIRLALPDWGIISWVVIDELLDEEAASLKQFKPIRQSDTVGGLADVQNVTYSLISFGLEM
LASGVTISWMAAQRFARHVKAACSSPWLHSTMFTAAMLPALRSVLDSSARILISSDTHET
KTKKSALVGNLFTGMVIEFGDEIEKYDFISQRTLLDIMMIVFFKQNVVPIQRLARNILFK
IADLVSMANCSQNRLLALQVLQVAIIRVEREAISRAIPLLFSKVAITMVNEIEAEYGDQA
VIEQCQSFLKTIVNSFGRSGLYQQLFLNDSNAVNKGHSNVSPLGKAFQVLYPGNQTEEVA
RVYSPDRVFKDLLEAAKGQRNHLEIILQSFDGFVQAFNQISESGAQGWSIFKTISENAWD
FDPNPILRASNRVLCLTPSSSAVHVLNQISAILSLCLENCKVERQTIVDLFETAKRISEK
TATDNQIERVLFQATKTIVSGLPIAPVSLYALLDSLTTHVYRETPAVISPVPTEYARLLS
DIAPGCVKILFKSHPVLTNSTMTADVLLGILTHTGMALCQAEILMPGLLGKSMSKFTLNA
TSIQLHFFLFLLLSSLNITMGDARTRLYSLYPILSRAIALCLRASADYMTINDSEGNASE
MVSLVFMVFRVSLLAIHDGPLRNTEQGYSEAEDDAINTMWSRVWPEWSRLITFSFDQKSI
NGGLKSVTQTVLLDLIIFLGDLQSPVLLRHSENFLVALAMLRYQEKNGISNTSSKIQKAT
QTMEKIGSHGVSGPPDRVGIVTHLREDLLATERIKRLNKNL
>I314_05688-t35_1-p1_transcript=I314_05688-t35_1_gene=I314_05688_organism=Cryptococcus_gattii_CA1873_gene_product=hypothetical protein_transcript_product=hypothetical protein_location=KN848905_232101-240348|_protein_length=2301_sequence_SO=supercontig_SO=protein_coding_gene_is_pseudo=false
MLSVPEGNTNDDARRALGIRPGSQPPPQLKLDYTNFEEIPPSPTLDYPPSPRSPTTSRLP
SSPAPPSPTSPEPSRSFRRATLGGRHVLSAKKIEKISSSRGLYETQKLLLHLLDRLEQRE
TAPDILERAAISAREISGRSKAKGKGKALRLGHVIASAAGSSSSTGSSRAHHAVNPTVGV
GSEDYEDHIVLDEGDWDTEASYNLVEQTRGLLVLADKQQLDLFADTGDTEVPVLDATPIK
SKRRAGRFSSVSPSAAFSKGSSQTAASSPDTSFASTSTPNRTSTSTIPSIPGPYLLERTL
DVLQSLLSVDCLHRAHAFRPLCPPNALQAACLDIAAYLYQKGEVGTKVRLVGMIIDGFYG
MGEGMGEKICEWLEGRMYDLLSRLARERGNVKESKGDDVEWTDPFSSQDSNASRNAALPT
FAISSESSDSIPRKVSETPGWMRFSPTSPSFSLFRRDIPGLLSIRSLRDASSTAVEIAAL
VPRILMAITSNIDLTQSKLTTIYRVHRLLSLILNAKLDSSLDILTIIAHAPPRSRRTAAE
ILATFYPNAAGHNTVARRLPSSSYIAQRMKWETGHFGVLGEDETEEHHFIPWRVSPHDDP
TADVVRCEVCESEIHGFGIKCTMCKEQRHLRCYDGSGKTRKGVYQYDVVTLSPTSTSSQL
SYAKFCQSLPRLEEVLLSPPHGSGCTHRKIGQHVLDLVHLFTLTLCDECHFPLWGVANQG
YTCQNGCQRFFHSHCADKMEETGIGECRYGREVVVDEISEAGNNPFVITHDKFQNSFHQH
YNGFLPSDDELKGRAFDEIGVIFGTIWIQYQLIKNGLSSGCLRVSTEDKKATSDPLGLKA
ILKTYEEVLQSHEQAISTATADFTHVTMLKKPLGTGYLFSEKFLGYCTALIRAPTTNSGK
SSRDREHLGDDFLSPQGLLVSPEEEEGNKMDKCYEALPLGIIILSLATDLSISDKVVATA
FLNQLSLAGFIFISDTASLTPQYLVKRREIKLSFALPLLMDSSPNTELLVLAIEAFLDDL
DLTMNEQGLRLLATRAWPSLLCAPYALERLGKACVSWVLSEEDCLRDIIKKYASKHRRIP
GVRPAPGAQKGSVDMYKQDRQRLRSLFVRPWLKALHDQDPALYAHIAYEQCKLVAANVAM
EDLSGANEEQVASRMAGVAASKMASMGEAGMLFSTVMELLTAWLEDLGPLADHDVAYRAL
PRLLNHQPADSADIFALSLSTAQADPADLARVCRWMRVLSYSGVEIPWELLLSLIDLQAR
SPAFTFDGNVSGVSAEAKLDLVIAVNSNRAVIEPQTFANACSRLAVDVFSDVGRRGKMEP
LELELVKRTMLLILQAYGVPVDEVAETTLGVGMSGAGQPSTTAEKRQNLISNVRFPLSAD
MVVGAATLLERTSCPNELVLDFLWLLSAKADMVDDPVGFLHHTCSKLYEIIWPLIGLPLD
RRSRTRVFLKLLSVNSAPLEKIIHAQLESSPEARTQVRERLLTFVLELADTSVNYELSNW
RAATVDLILLFFDVLLDPRNVIPDNIIILQTLQPTQLNAMSMCFEEHLVKSSDERRLILL
SKLSRLRMSVPQWAIISWTIVDELLAEGVASLTQFKGIHQPRTDSSLVDPQNVAYSLISL
GLEMLAAGVPITWIAAQRFQQRVASACALPWFNPPVFTAVVLPGLRSVLDSPIRITISGD
TFESKMKKTVLVGSLFVPVVIDFAQELTKYDVVVQRILLDILMVTFFKQDVTRVELSTYS
AVQKVADFVLISECSENRLLALQILQTAVVKVERDTIIRAVPPAFNTVAKVLVKELEAEY
GDSAVVEQSQLFLRNIVKSFGRSGLFLQLFRNESESYDPSSPDNASLAKALQILHSEQER
EVLPQTGLFDNIFHDLLDVTKRPRRQVIHIIEAFARFATSFEVHLTEEAAQEWSFDFDPN
PVLQSCAKILDLTPSASLIPLLSQVSTILNYCMGHFTVKRATVIRLLESGERASRKTQSE
NQIRTVLIELSGAAINGLSVTPEGLHTLLKFLTSNAFSRPTPGSQVSSEQIRVLSEASPG
CVQLLLKGHPILQSNLMSAEMVLGILNEAGMVLCQAEMVVPGAISRNLTQLTLDPASSQV
NFFLYLLLSSLDLRMGRARSRLLSLYPLLSRATSLCLRAASDYITLQDIEGHGTSLISLA
FTVIRLALLAVRDGPVSNEDGEREADGEDAFCVNFDAKKLTYGQALRTVTHSVFLDLLIF
LGTIQSPILMRHTESLSPTLVMLVQYQEISGVTPSSKLQKATQIMEKVGTLSAGGVADRL
GMVESLKADLLATERIKVLNR
>I306_04859-t38_1-p1_transcript=I306_04859-t38_1_gene=I306_04859_organism=Cryptococcus_gattii_EJB2_gene_product=hypothetical protein_transcript_product=hypothetical protein_location=KN848724_27305-35562|_protein_length=2301_sequence_SO=supercontig_SO=protein_coding_gene_is_pseudo=false
MLSVSEGNTNDDARRALGIRPGSQPPPQLKLDYTNFEEIPPSPTLDYPPSPRSPTTSRLP
SSPAPPSPTSPEPSRSFRRATLAGRHVLSAKKIEKISSSRGLYETQKLLLHLLDRLEQRE
TAPDLLERAAISAREISGPSKAKGKGKVLRLGHVIASAAGSSTSTGSSRAHHAVNPTVGV
GSEDYEDHIVLDEGDWDTEASYNLVEQTRGLLVLADKQQLDLFADTGDTEVPILDATPIK
SKRRAGRFSSVSPSAAFSKGSSQGAISSPDTSFASTSTPNRTSTSTIPSIPGPYLLERTL
DVLQSLLSVDCLHRTHAFRPLCPPNALQAACLDIAAYLYQKGEVGTKVRLVGMVIDGFYG
MGEGMGEKICEWLEGRMYDLLSRLARERGNVKESKGNDVEWTDPFSSQDSNASRNAALPT
FVISSESSDSIPRKVSETPGWMRFSPTSPSFPLFHRDILGLLSIQSLRDASSTAVEIAAL
VPRILMAITSTIDLTQSKLTTIYRVHRLLSLILNAKPDSSLDLLTIIAHAPPRPRRTAAE
ILATFYPNAAGHNTVARRLPSSSYIAQRMKWETGHFGVLGEDETEEHHFIPWRVSSHDDP
TTDVVRCEFCESEIHGFGIKCTMCKEQRHLRCYDGSGKTRKGVYQYDVVTLSPTSTSSQL
SYAKFCQSLPRLEEVLLSPPHGSGCTHRRAGQHVLDLVHLFTLTLCDECHFPLWGVANQG
YTCQNGCQRFFHSHCVDKMEETGVGECRYGREVVVDEISEAGNNPFVITHDEFQNSFHRY
YNGFLSSDDELKGRTFDEIGVIFGTIWIQYQLIKNGLSFGCLRVSSEDKKATSDPLGLKA
ILKTYEEVLQSHEQAISTATADFTHVTMLEKPLGTGYLFSEKFLGYCTALIRAPTTNSGK
SSRDREHRGDDFLTPQGLLVSPEEEEGNKMDKCYEALPLGIIILSLATDLSISDKVVATA
FLNQLSLVGFIFISDTASLTPQYLVKRREIKLSFTLPLLMDSSPNTELLVLAIEALLDDL
DLTMNEQGLRLLATRAWPSLLCAPYALERLGKACVSWVLSEEDCLRDIIKKYASKHRRIP
GVRPAPGAQKGSVDMYKQDRQRLRSLFVRPWLKALHDQDPALYAHIAYEQCKLVAANVAM
EDLSGANEEQVASRMAGVAASKMTSMGEAGMLFSTLMELLTAWLEDLGPLADHDVAYRAL
PRLLNHQPADSADIFSFSLSTAQADPADLARVCRWMRVLSYSGVEIPWELLLSLIDLQAR
SPAFTFDGSVGGVSAEAKLDLVIAVNSNRAVIEPQTFANACSRLAVDVFSDVGRRGKMEP
LELELVKRTMLLVLQAYGVPVDEVAETTLGVGMSGAGQPSTTAEKRQNLISNVRFPLNAN
MVVGAATLLERTSCPNELVLDFLWLLSAKADMVDDPVGFLHHTCSKLYEIIWPLIGLPLD
RRSRTRVFLKLLSVSSAPLEKIIHAQLESSPEARTQVRERLLTFVLELADTSVNYELSNW
RAATVDLILLFFDVLLDPRNVIPDNIIILRTLQPTQLNAMSMCFEEHLVKSSDERRLILL
SKLSRLRMSVPQWAIISWTIVDELLAEEVASLTQFKGIHQPHTDSSLVDSQNVAYSLISL
GLEMLAAGVTITWIAAQRFQQRVASACALPWFNPPVFTAVVLPGLRAVLDSPIRITISGD
TFESKVKKTVLVGSLFVPVVIDFAQELTKYDVVVQRILLDILMVTFFKQDVTRVELSTYS
AVQKVADFVLISECSENRLFALQILQTAVVKVERDKIIRAVPPAFNTVAKVLVKELDAEY
ADSAVVEQSQLFLRNIVKSFGRSGLFLQLFRNESESYDPSSPDDASLAKALQILYSEQER
EVLPQTGLFDNVFHDLLDVTKRPRRQVIHIIEAFARFATAFEVHLTEEAAQEWSFDFDPN
PVLQSCAKILDLTPSASLIPLLSQVSTILNHCMGHFTVKRATVIRLLESGERASRKTQSE
NQIRTVLIELSGAAINGLSVTPEGLHTLLKFLTSDAFSRPTLGSQVSSEQIRVLSDASPG
CVQLLLKGHPTLQSNLISAEMVLGILNEAGMVLCQAEMVVPGAISRNLTQLTLDPASSQV
NFFLYLLLSSLDLRMGRARSRLLSLYPLLSRATSLCLRAASDYITLQDIEGHGTSLISLA
FTVIRLALLAVHDGPVSNEDGEREADDEDAFCVNFDAKELTYGQALRTVTHSIFLDLLIF
LGTIQSPILMRHTESLSPAFVMLVQYQEISGVTPSSKLQKATQIMEKVGTLSAGGVADRV
GMVESLKADLLATERIKVLNR
>I308_05362-t35_1-p1_transcript=I308_05362-t35_1_gene=I308_05362_organism=Cryptococcus_gattii_VGIV_IND107_gene_product=hypothetical protein_transcript_product=hypothetical protein_location=KN848870_282444-290688_-__protein_length=2301_sequence_SO=supercontig_SO=protein_coding_gene_is_pseudo=false
MLSVPEGNTNNDARRALGIRPGSQPPPQLKLDYTNFEEIPPFPTLDYPPSPRSPTTSRLP
SSPAPPSPASPEPSRSFRRATLAGRHVLSAKKIEKISSSRGLYETQKLLLHLLDRLEQRE
TAPDILERAAISAREISGRSKTKNKGKALRLGHAIASAAGSSSSTGSSRVHRAVNPTVGV
GSEDYEDHIVLDEGDWDTEASYNLVEQTRGLLVLADKQQLDLFADTGDTEVPVLDATPIK
SKRRAGRFSSVSPSAAFAKGSSQAAISSPDTSFASTSTPNRTSTSTIPSISGPYLLERTL
DVLQSLLSVDCLHRTHAFRPLCPPNALQAACLDIAAYLYQKGGVGTKVRLVGMVIDGFYG
MGEGMGEKICEWLEGRMYDLLSRLARERGNVKESKGDDVEWTDPFSSQDSNASRNAALPT
FAISSESSDSIPRKVSETPGWMRFSPTSPSFSLFHRDILGLLSIQSLRDASSTAVEIAAL
VPRILMAITSTIILTQSKLTTIYRVHRLLSLILNAKPDSSLDLLTIIAHAPPPSRRTAAE
ILATFYPNAAGHNTVARRLPSSSYIAQRMKWETGHFGILGEDETEEHHFIPWRVSPHDDP
TADVVRCEVCESEIHGFGIKCTMCKEQRHLRCYDGSGKTRKGVYQYDVVTLSPTSTSSQL
SYAKFCQSLPRLEEVLLSPPHGTACTHRKAGQHVLDLVHLFTLTLCGECHFPLWGVANQA
YTCQNGCQIFFHSHCVDKMEGTGIGECRYGREVVVDEISGAGNNPFVITHDQFQNSFHRH
YNGFLPSDDELKGRTFDEIGVIFGTIWIQHQLIKNGLSSGCLRVSSEDKKATSDPLGLKA
ILKTYEEVLQSHEQAISTATADFTHVTMLEKPLGTGYLFSEKFLGYCTALIRAPTTNSGK
PSRDREHLGDDFLTPQGLLISPEGEEREKMNKCYETLPLGIIIQSLATDLSISDKFVATA
FLNQLSLVGFIFISDTASLTSQYLVKRREIKLSFALPLLMDSSPNTELLVLAIEALLDDL
DLTMNEQGLRLLATRAWPSLLCAPYALERLGKACVSWVLSEEDCLRDIIKKYASKHRRIP
GVRPAPGAQKGSVDMYKQDRQRLRSLFVRPWLKALHDQDPALYAHIAYEQCKLVAANVAM
EDLSGANEEQVASRMAGVAASKMASMGEADMLFSTIMELLTAWLEDLGPLVDHDVAYRAL
PRLLNHQPADSADIFALSLSTAQADPADLARVCRWMRVLSYSGVEIPWELLLSLIDLQAR
SPAFTFDGSVGGVSAEAKLDLVIAVNSNRAAIEPQTFANACSRLAVDVFSDVGRHGKMDP
LELELVKRTMLLILQAYGVSVDEVAETTLSVGMSGAGQPSTTAGKRQNLISNVRFPLNAD
MVVRAATLLERTSCPNELVLDFLWLLSAKADMVDDPVGFLHHTCSKLYEIIWPLIGLPVD
RRSRTRVFLKLLSVNWTPLERIIHAQLESSPEARTQVRERLLTFVLELADTSVNYELSNW
RAASVDLILLFFDVLLDPRNVIPDNIIILKTLQPTQLNAMSMCFEEHLVKSSDERRLVLL
SKLSRLRMSVPQWAIISWTIVDELLAEEVASLTQFKGIHQPHTDSSLVDSQNVAYSLISL
GLEMLAAGVSITWIAAQRFQQRVASACALPWFNPPVFTAVVLPGLRSVLDSPIRITISGD
TFESKVKKTVLVGSLFVPVVIDFAQELTKYDVVVQRTLLDILMVTFFKQDVTRVELSTYS
AVQKVADFVLISECSENRLFALQILQTAVVKVERDKIIRAVPPAFNTVAKVLIKELEAEY
GDSAVIEQSQLFLRNIVKSFGRSGLYLQLFRNESESYDPSSPDNASLAKALQILQSEQER
EMLPQTGLFDNVFHDLLDVTKRPRRQVIHIIEAFARFATSFEVHLTEEAAQEWSFDFDPN
PVLQSCAKILDLTPSASLIPLLSQVSTILNQCMGHFTIKRATVIRLLESGERASRKAQSE
NQIRTVLFELSGAAINGLAVTPESLHILLKVLTSDAFSRPTPGSQVSSEQIRMLSDASPG
CVQLLLKGHPTLQSNLMSAEIVLGILNEAGMVLCQAEMVVPGAISRNLTQLTLDPASSQV
NFFLYLLLSSLDLRMGRARSRLLSLYPLLSRATSLCLRAASDYITLQDIEGHGTSLISLA
FTVIRLALLAVRDGPVSNEDGEREADDEDAFCVNFDAKKLTYGQALRTVTHSVFLDLLIF
LGIIQSPILMRHTQSLSATLVMLVQYQEISGVTPSSKLQKATQIMEKVGTLSAGGVADKV
GMVESLKADLLATERIKALNR
>KGB79256.2_transcript=CNBG_5094_t1_gene=CNBG_5094_organism=Cryptococcus_gattii_VGII_R265_gene_product=conserved hypothetical protein_transcript_product=conserved hypothetical protein_location=CP025771_400069-408299_-__protein_length=2329_sequence_SO=chromosome_SO=protein_coding_gene_is_pseudo=false
MRSVPEGNTNDDARRALGIRPGSQPSPQLKLDYTNFEEIPSSPTLHYPPSPRSPTTSRLP
SSPAPPSPTPPEPSRSFRRATLAGRHVLSAKKIEKISSSRGLYETQKLLLHLLDRLEQRE
TAPDILERAAISAREISGRSKAKGKGKVLRLGHVIASAAGSSSTTGSSRAHHAVNPTVGV
GSEDYEDHIVLEEGDWDTEASYNLVEQTRGLLVLADKQQLDLFADTRDSEVPVLDATPVK
SKRRAGRFSSVPPSAAFSKDSSQAAISSPDTSFSSTSAPNRTSTSTIPSIPGPYLLERTL
EVLQSLLSVDCLHRTHAFRPLCPPNALQAACLDIAAYLYQKGEVGTKVRLVGMVIDGFYG
MGEGMGEKICEWLEGRMYDLLGRLAGERGNVKESKGDDVEWTDLFSSQDPNASRNAALPT
FAISSESSASIPRKVSETPGWMRFSPTSPSFSLFHRDILGLLSIQSLRDASSTAVEIAAL
VPRILMAITSTIDLTQSKLTTIYRVHRLLSLILNAKPDSSLDLLTIIAHAPPRSRRTAAE
ILATFYPNAAGHNIVARRLPSSSYIAQRMKWETGHLSVLGEDETEEHHFIPWRVSSHDDS
TAAVVRCEVCESEIHGFGIKCTMCKEQRHLRCYDGSGKTRKGVYQYDVVTLSPTSTSSQL
SYAKFCQSLPRLEEVLLDPPHGSGCAHRKAGQHVLDLVHLFTLTLCDECHFPLWGVAKQG
YACQNGCQRFFHSHCVDKMEETGIAECRYGREVVVDEISEAGNNPFVITHDQFQNSFHRH
YNGFLPSDDELKGRTFDEIGVIFGTIWIQYQLIKNGLSSGCLRVSSEDKKATSDPLGLKA
ILKTYEEVLESHEQAISTATADFTHVTMLEKPLGTGYLFSEKFLGYCTALIRAPTTNSGK
PSRDREHLRDDFLTPQRLLVSPEEEEGDKMDKCYETLPLGIIIQSLGTDLSICDKIVAAA
FLNHLSLVGFIFISDTASLTPQYLVTRSEIKLSFAFPLLMDSFPNAELLVLAIEALLDDL
DLTMNEQGLRLLATRAWPSLLCAPYALERLGKACVSWVLSEEDCLRDIIKKYASKHRHIP
GVRPAPGAQKGSVDMYKQDRQRLRSLFVRPWLKALHDQDPALYAHIAYEQCKLVAANVAM
EDLSGANEEQVASRMAGVAASKMASMGEAGMLFSTVMELLTAWLEDLGPLADHDVAYRAL
PRLLNHQPADSADIFALSLSTAQADPADLARVCRWMRVLSYSGVEIPWELLLSLIDLQAR
SPAFTFDGSVRGVSAEAKLDLVIAVNSNRAMIEPQTFANACSRLAVDVFSDVGRHGKMEP
LELELVKRTMLLVLQAYGVPVDEVTETTLGVGMSDAGQPSTSTVEKRQNLISNVRFPLNA
DMVIGAAILLERTSCPNELVLDFLWLLSAKADMIDDPVGFLHHTCSKLYEIIWPLIGLPV
DRRSRTRVFLKLLSVNSAPLERIIYAQLESSPEDRTQVRERLLTFVLELADTSINYELSN
WRAATVDLILLFFDVLLDPRNVIPDNIIILKTLQPTQLNAMSTCFEEHLVKSSDERRLIL
LSKLNRLRMSVPQWAIISWTIVDELLAEEVASLTQFKGIHQPHTDSSLVDSQNVAYSLIS
LGLEMLAAGVSITWIAAQRFQQRVASACALPWFNPPVFTAVVLPGLRSVLDSPIRITISG
DAFESKVKKTVLVGSLLVPVVIDFAQELTKYDVVVQRSLLDILMVTFFKQDVTRVELSTY
SAVQKVADFVLISECSENRLFALQILQTAVVKVERDKIIRAVPPAFNTVAKVLVKELEAE
YGDSAVVEQSQLFLRNIVKSFGRSGLYLQLFRNESESYDPSSPDNASLAKALQILHSEQE
REGLPQTGLFDNVFHDLLDVTKRPRRQVIHIIEAFARFATSFEVNLTEEAAQDFGTFVNR
LSKLIAEWSFDFDPNPVLQSCAKILDLTPSASLIPLLSQVSTILNHCMGHFTVKRATVVR
LLESGERSSRKAQSENQIRTVLFELSGAAINGLSVTPEGLHTLLKYLTSDAFSRPTPGSQ
VSSEQIRVLSDASPGCVQLLLKGHPTLESNLMSAEMVLGILNEAGMVLCQAEMVVPGAIS
RDLIQLTLNPASSQVNFFLYLLLSSLDLRMGRARSRLLSLYPLLSRATSLCLRAASDYIT
LQDIEGHGTSLISLAFTVIRLALLGVRDGPVSNEDGEREADDEDAVGILWTRIWPEWIRL
FRLSFESNCVNGALRTVTHSVFLDLLIFLGTIQSPILIRHTESLSATLVMLVQYQEISGI
TPSSKLQKASQIMEKVGTLSAGGVADRVGMVESLKADLLATERIKVLNR
>CNBN0890-t26_1-p1_transcript=CNBN0890-t26_1_gene=CNBN0890_organism=Cryptococcus_neoformans_var._neoformans_B-3501A_gene_product=unspecified product_transcript_product=unspecified product_location=CM000053_282684-290926|_protein_length=2272_sequence_SO=chromosome_SO=protein_coding_gene_is_pseudo=false
MLSVPEGNTNDDARKALGIRPGGQPPPRLKLDYTNFDEIPPSPTLGYPPSPRSPTSSRLS
SSPIPPNSSTSPEPSKTFRRATRAGPHVLSAKKIQKISSSRGLYESKKLLLYLLDTFEQR
ETAPDILERAAISAREISGRSKGKGKGKVLRLGHAITAAAGSSNSTDYSRIHRAMAPAAG
VGSEDYEDHIVFDEGHWDTEAAYNLVEQTRGLLVLAEKQQLDLFADTEDNDVPVLDATPV
KSKGRAGRFSSVSPTTAFSKGNSQAATSSPDTSFASTLYPNRASTSTIPSIPGPYLLERT
LDVLQSLLSVDCLHRTHAFRPLCPPNALQAACLDIAAYLYQKGEIGTKVRVVGMVIDGFY
GMGEGMGERVCEWLEGRMGDLLGRLARERGDFKKSKNDDVEWIDPFSKPVSKAPRNAALP
TFAISSESSDSVPRKASETLGWMRFSPTSPSSPLFHHDILGLLSIQSLRDASSTAVEIAA
LVPRILMAITSTIDLTQSKLTTIYRVHRLLLLILNAKPDSSLDLLTIIAHAPPLCRRTAA
AILATFYPNAAGHNTVARRLPSTSYVAQRMKWETGQFSVLGEDETEEHHFVPWRVSSHDD
PTAEVVRCEVCESEIHGFGIKCTMCKEQRHLRCYDGSGKTRKGVYQYDVVTLSPTSTSSQ
LSHAKFCPSLPRLEEVSLNPPHGSKCTHRKAGYTCQNGCQKFFHSHCVDKMEETGVGECR
YGRELVVDEISEAGNNPFVITRDRLQSSFHQHYNGFLPSEDELKGKTFDEIGVIFGTIWI
QYQLIKNGLSSGSLRVSSEDKKVTSDPLGLKTILKTYEELLQSHEQPVSTAVADFTHAAT
LEKPLGTGYLFSEKFLGYCTALIRAPTKSSGIPSREGEHLGDGFLTPQGLSLSPEVEGDK
VDKCYETLPLSIILQSLATDLSLSDKVVATAFLNHLSLVGFISVFDTAFLTSQCLAERRE
IKVSFILPLLIDSSPNTELLVLAIEALLDDLDLTMNEQGLRLLATRAWPSLLCAPYALER
LGKACVSWVISEEDSLRDIIKKYASKNRRIPGVRPAAGAQKGSVDMYKQDRQRLRRMFVK
PWLKALHDQDSALYAHIVYEQCKLVAANVAMEDMSGASEEQVASRMAGVAANKMTSMGEA
GMLFSIVMELLTAWLEDLGPLADHDVAYRALPRLLDHQPADSSDIFAISLSTAQANPADL
ARVCRWMRVLSYSGVEIPWELLLPLVDLQARSPAFTCDDSAYGASAEAKLDLVIAINSNR
AVIEPQTFASTCSQLAIGVFSDVGKDGKMEPLELELLKRTMLLILQAYGVPVDEIAETTL
DVGMSSTGQPPITVKKHQNPIPNVRFPLNADMVVGAATLLERSSCPTEMVLDFLWLLSAK
ASMVDDPVGFLHHTCPKIYGMIWPLIGLPIDRCSRARVLLKLLSVNSAPLERIIHTQLEF
SPEARTQARERLLTFILELADTSVNYELSNWRAATVGLILLFFDVLLDPKDVIPDNIIIL
KTLQPTQLNAMSMCFEEHLVKGSDERRLVLLTKLSRLRMSIPQWAIISWTTVDELLAEEV
ASLTQFKRARQSQTDSGLVDSQNVAYSLISLGLEMLAAGVSITWITAQRFQQRVAAACAL
PWFNPPVFTAVVLPGLRSVLDSPIRIMIAGETFESKVKKTVLVGSLFVPVVIDFAQELKK
YDAAVQRILLDILMVTFFKQDVTRVELSTYSAVQKIADFVLTDECSENRLLALQVLQIAV
AKVERDKIIRAVPPAFNTVAKALVKELEAEYGDPAVVEQSQLFLWNIVKSFGRSGLYLQL
FRNESESYDPSSPDVTSLAKALQILHSEQEREALPQASLFDNVFHDLLDVTKRPRRQVVH
IIEAFARFATAFEGHLTEEAAQEWSFDFDPNPILQSCAKILDLAPSASLVPLLSQVSTIL
NHCMGHFAVKRATAIRLLESGETASRKAQTENQIRIVLFEMAGAAINGLAVTPEGLYTLL
KYLTSDAFSRPTPDSQVSPEQIRVLSDASAGCVHILRNGHPTLESKLMSAEVLLGVLNEA
GTVLCQAEMVVPGAISRNLTQLTLDAASSQVYFFIYLLLSSLDLRMGRARSRLLSLYPLL
SRATSLCLRAASDYMSLQDVESHGTSLISLAFMVMRLALLAVRDGPVSNEDGEKEAGGED
AFSVHFDTKKLTRGQALRTVTHSVFLDLLIFLGVIQSPILIRHTESLSVNLAMLVQYQET
SGVTSAGKLQKATQIMEKVGTLSVVGVADRVGIVESLKADLLATERMKVLNR
>CNAG_06362-t26_1-p1_transcript=CNAG_06362-t26_1_gene=CNAG_06362_organism=Cryptococcus_neoformans_var._grubii_H99_gene_product=hypothetical protein_transcript_product=hypothetical protein_location=CP003832.1_293389-301614|_protein_length=2326_sequence_SO=chromosome_SO=protein_coding_gene_is_pseudo=false
MLSVPEGNTNDDARKALGIRPGGQPPPQLKLDHTNFEDIPRSPALDYPPSPRSPTSSKLP
SSPIPPSPTSPEPSRTFRRATRVGRHVLSTKKIQKISSSRGLYETQKLLLYLLDTLEQRE
TAPDILDRAAISAREISGRLKGKGKGKVLRLGHAIAAAASSSSSIGSSRTHHAMTSTTGV
GSEDYEDHIVLDEGDWDTEASYNLVEQTRGLFVLAEKQQLDLFADTGDNDVPILDATPVK
SKRRAGRFSSVSPSVAFTKGSSQAAPSSPDISFASTLSPSRTSTSTIPSIPGPYLLERTL
NVLQSLLSVDCLHRTRTFRPLCPPNALQAACLDIAAYLYQKGEVGTKVRVVGMVIDGFYG
MGEGMEERICEWLEGRMGDLLGRLARERGDFKKPKSDDVEWIDPFSKQDSNTSRNAALPT
FAISSESSDSVLRKVSGTQGWMRFSPTSPSFSMFHHGILGLLSIQSLRDASSTAVEIAAL
VPRILMAITSTIDLTQSKLTTIYRVHRLLSLVLNAKPDSSLDLLTIIAHAPPLSRRTAAE
ILATFYPNAAGHNTVARRLPSSSYVAQRTKWETGQFGVLGEDETEEHHFVPWRVSSHDDP
TAEVVRCEVCESEIHGFGIKCTMCKGQRHLRCYDGSGKTRKGVYQYDVVTLSPTSTSSQL
SHAKFCPSLPRLEEVLLSPPHGSECTHRKAGQHRLDLIHLFTLTLCDECHFPLWGVSKQG
YTCQNGCQRFFHSHCLEKMEETGVGECRYGREVVVDEISEAGNNPFVITRDKLQSSFHQH
YNGFLPSKDELKGKTFDEIGVIFGTIWIQYQLIQNGLSSGSLRVSNEDKKATSDPLGLKP
ILKTYEELLQSHEQAISTAAADFTHAATLEKPLGTGYLFSEKFLGYCTALIRAPTTSSST
LSREGEHLGDGFLTPQGLSPSLEEGDKVDRCYETLPLGIIVQSLATDLSLSNKVAATAFL
NHLSLVGFISIFDTASLTSQYLAKRREIKVSFTLPLLMDSSPNTELLVLAIEALLDDLDL
TMNEQGLRLLVTRAWPSLLCAPYALERLGKACVSWVISEEDCLRDIIKKYASKHRRIPGV
RPAAGAQKGSVDMYKQDRQRLRRMFVEPWLKALHDQDPALYVHIVYEQCKLVAANVAMED
LSGASEEQVASRMAGVAVSKMTSMGEAGMLFSTVMELLTAWLEDLGPLADHDVAYRALPR
LLNHQPADSADIFGLSLSTAQAGPADLARVCRWMRVLSYSGVEIPWELLLSLVDLQAGSP
AFTFDGSVGGASAEAKLDLVIAINSNRAVIEPQTFASACSRLAVGVFCDMGKHEKMEPLE
LELVKRTMLLILQAYGVPVDEVAETTLGVGMPSTGQPPTITKKRQSPIVNVRFPLNADMV
VGAATLLERTSCPDEMVLDFLWLLSTKAGMVDDPVGFLHHTCSKLYEMIWPLIGLPIDRR
SRARVLLKLLSVNSAPLERIIHAQLEFSPEARAQARERLLIFILELADTSVNYELSNWRA
AMVGLVLLFFDVLLDPRDVTPDNIIILKTLQPTQLNAMSMCFEEHLVKSSDERRLVLLSR
LSRLRMNVPQWAIISWTTIDELLAEEVASLTQFKRADQSQTDSGRVDSQNVAYSLIFLGL
EMLAAGVPITWIAAQRFQQRVAAACALPWFNPPVFTAVVLPGLRSVLDSPIRIMISGETF
ESKVKKTVLVGSLFVPVVIDFAQELKKYDVAVQRILLDILMVTFFKQDVTRVELSTYSAV
QKVADFVLTGECSENRLLALQILQIAVTKVERDKIIRAVPPAFNTVAKVLVKELEAEYGD
PAVVEQSQLFLRNIVKGFGRSGLYLQLFRNESESYDLSSPHETSLAKALQILHNEQEREA
LPQASLFDNVFHDLLDVTKRPRQQVIHIIEAFARFATSFEGHLSEEAAQDFGTFVNRLSK
LIAEWSFDFDPNPILQSCAKILDRTPSASLVPLLSQVSTILNHCMGHFAVKRATAIRLLE
SGETASRKAQTENQIRIVLFEMAGAAINGLPVTPEGLYTLLKYLTSDAFSRPAPDSRVSS
EQIRVLSDASPGCVHILLNGHPALESNLMSAEVLVAVLNEAGTVLCQTEMVVPGAISRNV
TQLTLDAASSQVNFFLYLLLSSLDLTMGPARSRLLSLYPLLSRATSLCLRAASDYMSLQD
VEGHGTFLISLAFMVMRLALLAVRDGPVSNEDREKGAGDEDAVDILWTRIWPEWIRLFRL
SFDPNCVNGALRTVTHSVFLDLLTFLGGIYSPILLRHTESLSVNLAMLVQYQETLGVAPS
GKLQKATQIMEKVGTHSVGGVADRMGMMESLKADLLAMERMKILNK
>CNN00890-t26_1-p1_transcript=CNN00890-t26_1_gene=CNN00890_organism=Cryptococcus_neoformans_var._neoformans_JEC21_gene_product=hypothetical protein_transcript_product=hypothetical protein_location=AE017356.1_282459-290701|_protein_length=2328_sequence_SO=chromosome_SO=protein_coding_gene_is_pseudo=false
MLSVPEGNTNDDARKALGIRPGGQPPPRLKLDYTNFDEIPPSPTLAYPPSPRSPTSSRLS
SSPIPPNSSTSPEPSKTFRRATRAGPHVLSAKKIQKISSSRGLYESKKLLLYLLDTFEQR
ETAPDILERAAISAREISGRSKGKGKGKVLRLGHAITAAAGSSNSTDYSRIHRAMAPAAG
VGSEDYEDHIVFDEGHWDTEAAYNLVEQTRGLLVLAEKQQLDLFADTEDNDVPVLDATPV
KSKGRAGRFSSVSPSTAFSKGNSQAATSSPDTSFASTLYPNRASTSTIPSIPGPYLLERT
LDVLQSLLSVDCLHRTHAFRPLCPPNALQAACLDIAAYLYQKGEIGTKVRVVGMVIDGFY
GMGEGMGERVCEWLEGRMGDLLGRLARERGDFKKSKNNDVEWIDPFSKPVSKAPRNAALP
TFAISSESSDSVPRKASETLGWMRFSPTSPSSPLFHHDILGLLSIQSLRDASSTAVEIAA
LVPRILMAITSTIDLTQSKLTTIYRVHRLLSLILNAKPDSSLDLLTIIAHAPPLCRRTAA
AILATFYPNAAGHNTVARRLPSTSYVAQRMKWETGQFSVLGEDETEEHHFVPWRVSSHDD
PTAEVVRCEVCESEIHGFGIKCTMCKEQRHLRCYDGSGKTRKGVYQYDVVTLSPTSTSSQ
LSHAKFCPSLPRLEEVSLNPPHGSKCTHRKAGQHVLDLVHLFTLTLCDECHLPLWGVSKQ
GYTCQNGCQKFFHSHCVDKMEETGVGECRYGRELVVDEISEAGNNPFVITRDRLQSSFHQ
HYNGFLPSEDELKGKTFDEIGVTFGTIWIQYQLIKNGLSSGSLRVSSEDKKVTSDPLGLK
TILKTYEELLQSHEQPISTAVADFTHAATLEKPLGTGYLFSEKFLGYCTALIRAPTKSSG
IPSREGENLGDGFLTPQGLPLSPEVEGDKVDKCYETLPLSIILQSLATDLSLSDKVVATA
FLNHLSLVGFISVFDTAFLTSQCLAERREIKVSFILPLLIDSSPNTELLVLAIEALLDDL
DLTMNEQGLRLLATRAWPSLLCAPYALERLGKACVSWVISEEDSLRDIIKKYASKNRRIP
GVRPAAGAQKGSVDMYKQDRQRLRRMFVKPWLKALHDQDSALYAHIVYEQCKLVAANVAM
EDMSGASEEQVASRMAGVAANKMTSMGEAGMLFSIVMELLTAWLEDLGPLADHDVAYRAL
PRLLDHQPADSSDIFAISLSTAQANPADLARVCRWMRVLSYSGVEIPWELLLPLVDLQAR
SPAFTCDDSAYGASAEAKLDLVIAINSNRAVIEPQTFASTCSQLAIGVFSDVGKDGKMEP
LELELLKRTMLLILQAYGVPVDEIAETTLDVGMSSTGQPPITVKKHQNPIPNVRFPLNAD
MVVGAATLLERSSCPTEMVLDFLWLLSAKASMVDDPVGFLHHTCPKIYGMIWPLIGLPID
RRSRARVLLKLLSVNSAPLERIIHTQLEFSPEARTQARERLLTFILELADTSVNYELSNW
RAATVGLILLFFDVLLDPKDVIPDNIIILKTLQPTQLNAMSMCFEEHLVKGSDERRLVLL
TKLSRLRMSIPQWAIISWTTVDELLAEEVASLTQFKRARQSQTDSGLVDSQNVAYSLISL
GLEMLAAGVSITWITAQRFQQRVAAACALPWFNPPVFTAVVLPGLRSVLDSPIRIMIAGE
TFESKVKKTVLVGSLFVPVVIDFAQELKKYDAAVQRILLDILMVTFFKQDVTRVELSTYS
AVQKIADFVLTDECSENRLLALQVLQIAVAKVERDKIIRAVPPAFNTVAKALVKELEAEY
GDPAVVEQSQLFLWNIVKSFGRSGLYLQLFRNESESYDPSSPDVTSLAKALQILHSEQER
EALPQASLFDNVFHDLLDVTKRPRRQVIHIIEAFARFATAFEGHLTEEAAQDFGTFINRL
SKLIAEWSFDFDPNPILQSCAKILDLAPSASLVPLLSQVSTILNHCMGHFAVKRATAIRL
LESGETASRKAQTENQIRIVLFEMAGAAINGLAVTPEGLYTLLKYLTSDAFSRPTPDSQV
SPEQIRVLSDASAGCVHILRNGHPTLESKLMSAEVLLGVLNEAGTVLCQAEMVVPGAISR
NLTQLTLDAASSQVYFFIYLLLSSLDLRMGRARSRLLSLYPLLSRATSLCLRAASDYMSL
QDVESHGTSLISLAFMVMRLALLAVRDGPVSNEDGEKEAGGEDAVNILWIRIWPEWIRLF
RLSFESGCINGALRTVTHSVFLDLLIFLGVIQSPILIRHTESLSVNLAMLVQYQETSGVT
SSGKLQKATQIMEKVGTLSVVGVADRVGIVESLKADLLATERMKVLNR
>UOH85447.1_transcript=LQV05_002271_t1_gene=LQV05_002271_organism=Cryptococcus_neoformans_strain_VNII_gene_product=unspecified product_transcript_product=unspecified product_location=CP091260_275142-283368|_protein_length=2284_sequence_SO=chromosome_SO=protein_coding_gene_is_pseudo=false
MLSVPEGNTNDDARKALGIRPGGQPPPQLKLDHTNFEDIPRSPALDYPPSPRSPTSSKLP
SSPIPPSPTSPEPSRTFRRATRKLLLYLLDTLEQRETAPDILDRAAISAREISGRLKGKG
KGKVLRLGHAIAAAASSSSSIGSSRTHHAMTPTTGVGSEDYEDHIVLDEGDWDTEASYNL
VEQTRGLFVLAEKQQLDLFADTGDNDVPILDATPVKSKRRAGRFSSVSPSVAFTKGSSQA
APSSPDISFASTLSPSRASTSTIPSIPGPYLLERTLNVLQSLLSVDCLHRTRTFRPLCPP
NALQAACLDIAAYLYQKGEVGTKVRVVGMVIDGFYGMGEGMEERICEWLEGRMGDLLGRL
ARERGDFKKPKSDDVEWIDPFSKQDSNTFRNAALPTFAISSESSDSVLRKVSGTQEWMRF
SPTSPSFSMFHHGILGLLSIQSLRDASSTSVEIAALVPRILMAITSTIDLTQSKLTTIYR
VHRLLSLLLNAKPDSSLDLLTIIAHAPPLSRRAAAEILATFYPNAAGHNTVARRLPSSSY
VAQRTKWETGQFGVLGEDETEEHHFVPWRVSSHDDPTAEVVRCEVCESEIHGFGIKCTMC
KGQRHLRCYDGSGKTRKGVYQYDVVTLSPTSTSSQLSHAKFCPSLPRLEEVLLSPPHGSE
CTHRKAGQHRLDLIHLFTLTLCDECHFPLWGVSKQGYTCQNGCQRFFHSHCLEKMEETGV
GECRYGREVVVDEISEAGNNPFVITRDKLQSSFHQHYNGFLPSKDELKGKTFDEIGVIFG
TIWIQYQLIKNGLSSGSLRVSNEDKKATSDPLGLKPILKTYEELLQSHEQAISTAAADFT
HAATLEKPLGTGYLFSEKFLGYCTALIRAPTTSSSTLSREGEHLGDGFLTPQGLSPSLEE
GDKVDRCYETLPLGIIVQSLATDLSLSNKVAATAFLNHLSLVGFISIFDTASLTSQYLAK
RREIKVSFTLPLLMDSSPNTELLVLAIEALLDDLDLTMNEQGLRLLATRAWPSLLCAPYA
LERLGKALEADGIMQEDCLRDIIKKYASKHRRIPGVRPAAGAQKGSVDMYKQDRQRLRRM
FVEPWLKALHDQDPALYAHIVYEQCKLVAANVAMEDLSGASEEQVASRMAGVAVSKMTSM
GEAGMLFSTVMELLTAWLEDLGPLADHDVAYRALPRLLNHQPADSADIFGLSLSTAQAGP
ADLARVCRWMLDLQAGSPAFTFDGSVGGASAEAKLDLVIAINSNRAVIEPQTFASACSRL
AVGVFCDMGKHEKMEPLELELVKRTMLLILQAYGVPVDEVAETTLGVGMPSTGQPPTITK
KRQSPIVNVRFPLNADMVVGAATLLERTSCPDEMVLDFLWLLSTKAGMVDDPVGFLHHTC
SKLYEMIWPLIGLPIDRRSRARVLLKLLSVNSAPLERIIHAQLEFSPEARAQARERLLTF
ILELADTSVNYELSNWRAAMVGLVLLFFDVLLDPRDVTPDNIIILKTLQPTQLNAMSMCF
EEHLVKSSDERRLVLLSRLSRLRMNVPQWAIISWTTIDELLAEEVASLTQFKRADQSQTD
SGRVDSQNVAYSLIFLGLEMLAAGVPITWIAAQRFQQRVAAACALPWFNPPVFTAVVLPG
LRSVLDSPIRIMISGETFESKVKKTVLVGSLFVPVVIDFAQELKKYDVAVQRILLDILMV
TFFKQDVTRVELSIYSAVQKVADFVLTGECSENRLLALQILQIAVTKVERDKIIRAVPPA
FNTVAKVLVKELEAEYGDPAVVEQSQLFLRNIVKGFGRSGLYLQLFRNESESYDLSSPHE
TSLAKALQILHNEQEREALPQASLFDNVFHDLLDVTKRPRQQVIHIIGAFARFATSFEGH
LSEEAAQDFGTFVNRLSKLIAEWSFDFDPNPILQSCAKILDRTPSASLVPLLSQVSTILN
HCMGHFAVKRATAIRLLESGETASRKAQTENQIRIVLFEMAGAAINGLPVTPEGLYTLLK
YLTSDAFSRPAPDSRISSEQIRVLSDASPGCVHILLNGHPALESNLMNAEVLVAVLNEAG
TVLCQTEMVVPGAISRNVTQLTLDAASSQVNFFLYLLLSSLDLTMGRARSRLLSLYPLLS
RATSLCLRAASDNMSLQDVEGHGTFLISLAFMVMRLALLAVRDGPVSNEDREKGAGDEDA
VDILWTRIWPEWIRLFRLSFDPNCVNGALRTVTHSVFLDLLTFLSGIYSPILLRHTESLS
VNLAMLVQYQETLGVTPSGKLQKATQIMEKVGTHSVGGVADRMGMMESLKADLLAMERMK
ILNK
>I302_05712-t42_1-p1_transcript=I302_05712-t42_1_gene=I302_05712_organism=Kwoniella_bestiolae_CBS_10118_gene_product=hypothetical protein_transcript_product=hypothetical protein_location=KI894022_463633-472285_-__protein_length=2336_sequence_SO=supercontig_SO=protein_coding_gene_is_pseudo=false
MASRRESNPDRNIDARKALGVRPGGQPPPRLMLERPSMPSQTPSPTHSAPPSPRSPPGSR
NVSISVPPLTIPSSPTSDQPKRFRRPTITSKNKPSRLNTNNRGLYETQKLLSHLLDKLES
REAAPDLLERAAIAAREISGKGKNKSKGKVQRIGNVIANAAHHAAGGIPPTPASSSILSP
LGTATGSSSTGIAMGMGIGSEDFEDLVLAEGEIDTEAIYNLVEQTRGLLVLADKQGLDLF
EDEHGGRPSIPGVPVLDSTPVKNKRKAGRFSSIAPSGSIKPSFSLSKDHNNTQQEADHHP
RNTHTAISGSTLLARILHILQTLLTVDCIHRTHLFRPLCPPYALQAACLDIASYLYAKSG
TETKIKVVGMVVDGFYGMGGMLERACEWLEGRLSELLTRLAKERGGPGTAKKDDMEDMGW
TDPFSTKEAPGKAVPTFAISTDSQDDIPPLPNSNTPGWKRFSPTSPSFPFFPPGDIAGLL
STHAARDATNTAIEIASLVPRILLGLTTMVDLSISKLTTIHRVHRLLTLILTAKPDSSLD
LLEIVAHAPSKARRTALEILSTFYPAVMGHNTISRRLANTTYATQRAKWETGQERALGED
DETHYYIPWRYSHKEDLERQEGESLKCGVCDSEVHGFVVRCTMCREYRHLHCYHTGGVHT
YDVITLSSTNDSTPHQMVHVKFSAVSPRLDEQVLYGSTIRGNSNSTKRRVGQHDLVLVNL
FNMTLCDECHLPLWGGMAQAYSCVNGCQRFFHSRCLDNMEKSNKGQCRFGRDVVIDEISS
QESKNQNPFVISLQRFQESFNDLSQNLILTQDESQRKTYDELAVLWGGLWIQYQLLKNGI
SSGSLRITGYNLKNEPDLLGLKSTLKLYEEQLKARSSEASPASSDFTHVIGSELPPACGY
LFSDRFLTYVIALLRAPSSPNPMGSGAQTPSDGLLTPLGLPAPHEEIDGNGNEGSYEMLP
ISIISSSLSSDLGLSDQYISTIFLSQLRSLGLITVNNKLSITPDDLSSPSIWASFNLPLL
FDNSPTIELLISSIETLLNDLDLSLNEQALRLLNERCWPSGLCSPYALDRLGKALVGWVM
GSDEALLEIVKSYASKRRRLPGVKVQDKRQSSVNDYRDDRARLLDKYGRGWLRALHDLDP
IPYAAMVYEECKNPLAAGKLNFDSEETNDQLASKMAGIALERMTAVVDAEVIFSTLMELV
TAWLEDLGALADQDVVYRSLPRLLRHSHSSQSSSFDQTDLFSLSLSVSQSGPEGLIRVCR
WLRVLSFSGVEIPWNLLTDLVELQSTTRSETDARLDLVIAVGANGMIMDPEAFAGLCAKM
GKGIFRDLGRGGASDSAGNELDLIRQTMLLCLRAYGVPLEDVTQTSISSHEVQTKQPASM
SKKKRAPSGRTVFALDKEMVLSAATILDRTGVPREMVLDFLWLLFTKASMVDNVDGFIHR
ACSKLYPVIWPLVDVAVDRKSRTRVILKMLSVNSNALEKIVREQLDSGSEGRAKVRERLL
TFILELSDSSSVYELNSWQSSTVGLILLLFDVLTDTSEMIPDNLVILQCLLPAQLQAMSL
CFEDYLVRHSDEKRLILLTRLRRLRLNLPAWPIISWNKIEELLAEEVASITQLRPGRASQ
TVTALMDSQSVRCSLLSLGLDMLSSGVPVSWMTAQRFQQHVASCLSLPWTNPIEGITSLV
LPSVRSALDSSARITISGQTFESKAKKSALVGALFVPTIIDLGGELGKFEYLTQRTLLDI
LMVTFFKQNTRTVELAALSALQTLAQFVATTECAENRLLALQILQTAPVRMDRESVIRAV
PSVFVTIAGVLVKENEAEHADSAVLEQSELLMENPICSFGRSGLFIQLFRIDDSASTKPH
EASSLGKALQLLHATEKNVEGQPTIFDSVFHNLSDVLKRGRQTIDQVLASLCRFSESLQV
ELSEDVALKYDHQEFDPNPALKSCAAVLDLVQPMASTTLLHQTSTFLHLTLARFNVAQDT
LTKLLTVSERVARGQNTEDTVRTVTFELAGSIVHGLNVTPVTLLTLLDFLAVNAFPNHDL
DARSFAQQKRVLADSVPGCIQILLRTHPTFAVGHLDADVTLAIMMKTATVLCRAEMIVQG
IISQNLGNITTEAASTQVNLFIFILLSSLDLQMGPARKRIISLYPILARATSLCLRASAD
FLTLQDTTGDGAELLSVVFAVFRLTILALHDRGTGGNVMMSNMEDDAMDTFWCRIWPDWY
RLLTISLDLSCINGPLKAVSHSVFLDTIIFLGQTHSSILTKHSGTLSHALTVLVKYQESS
TASGGGGKMQKAAQVLDRISTGVGIGHISDDDRKTIVGNIRKDLGATERLKALRNM
>I303_05088-t42_1-p1_transcript=I303_05088-t42_1_gene=I303_05088_organism=Kwoniella_dejecticola_CBS_10117_gene_product=hypothetical protein_transcript_product=hypothetical protein_location=KI894032_452254-461074|_protein_length=2355_sequence_SO=supercontig_SO=protein_coding_gene_is_pseudo=false
MASRRESRPDVNVDGRKALGVRPSGQPPPRLHLERPSIPSAPPSPTLRAPPSPKSPPGSR
NVSISIPPITIPPSPTSDQPKRFRRPTISSKSKPARLTSNRGLYETQKLLSHLLDKLETR
DAAPDLLERAAISAREISGKGKGKSKGKVQRLGNAIAAAAQHAAMPSTPGSSSILSPPPS
ASLGSGSGPGAGLGSEDFEDINLLEGEIDTEAIFNLVEQTRGLLVLADKQGLDLFGDDRG
RGSLAGVPVLDSTPVKNKRKAGRFSSIAPVNTIKPSFSLHGNSNPEKQEDEARSRQSTST
AISGSILLSRMLGILHALLTVDCLHRTHLFRPLCPPFALQAACLDIANYLYMKSNTETKI
QVVGMVVDGLYGMGGMIERVCEWLEGKMGELFNRLARDRGGPNKGKEKVEDMEWTDPFST
KDAPGKAVPTFAISTESQDSLPAPPTTNTPGWMRVSPTAPAFPFFPPGDIAGLLSTQSSK
DASTLTIQIASLVPRILLGITSAVDLSISKLTTIHRIHRLLTLILTAKPDSSLDLLEIIA
YAPPIPRRTALEILSTFFPTVMGHNTISRRMANTTYAAQRAKWESGQERALGEDDDTHFF
VPWRHSSKDGTSAETVKCDTCDGEIHGFSLRCSSCREYRHLHCYHSNVHTYDVITLSSDE
SAHQMVHVKYSPISPRLDEQVIYGSTLRGTSSSTRRKVGQHDLTLVNLFNLTLCEECHLP
LWGTGVQAYGCMDGCQRFFHSRCLDHMARHDKGQCRFGRDVVIDEISAEGSNPFLISLDR
LKQTFDPLKKKLCLSIEDLSRKTYDEIAVLWGELWVQYQLLKNGLSSGSIRITEYNPKAE
PDILNLKATLKLYEEQLKLRSTEASPALSDFTHVSNPQTEQPLGCGYLFSDRCLTYVIAL
LRAPTSSNPLASGDQTPSDGFLTPSGLPAPDDPQSNEESFEMLPLSIISSSLASDLGISD
PSIATVFLNQLRSIGLVTINNKLAVSQEDMVSPDIWAGFTLPFLMDNSTTINLLILAIDN
SLDSLDLSMNEQALRLLSERCWPSLLCSSYSLDKLGKILINWIMNEDECLLGIVRNYASK
HKKLPGIKSSTPTSSKINLTNGIGNSIPMGQNAYQKESSVNIYKESRIKMLNKFGKPWLR
ALHDLDPVSYAAMVYEECKNPLAAGKLNFEAEETDDQMASKMAGIALERMTAVVDADVIF
STLMELVTAWLEDLGALADQDVVYRSLPRLLRHSTSTSTSSTIPSSSFEQTDLFSLSRSV
SQTGPEGLIRVCRWLRVLSFSGVDIPWELLMDMVELQSTSSTRNEVYARLDLVIAIGANG
MPLDPEVFAGLCGKMTTGIFRDMANGGEAPLAENGLDLIRQCMLLCLRAYGVPTEEVVQT
TLNNGELQTKQPASMSKRRRAVSGRANLSLDKEMVLSAASILQRTDVPCEMILDFLWLLF
TRAMLVDNIDGFIHRACSKLYQLLWPLVDLPVDRKSRTRVMLKMLSVNPNALEKIVRQEL
DAGSEERARVRERLLTFILELADSSVVYEVSAWQSSAVGLILLLFDVLTDTSEMISDNVV
ILNSLLPTQLQAMSVCFENYLLRSSDEKRLVLLTRLRRLRFSLPTWPIISWTKIEELLAE
EVASMNQLQPSRASQTISALMDSQSVRCSLLSLGLDMLSAGVPIPWVIAQRFQQHVASCL
ASPWSNPIEGITALILPSLRGVLDSSARITISGQTFESKAKKTALVGALFVPVVIDLGGE
LGKFEYLTQRVLLDILMVTFFKQNVRIVELAALSSLQTLAQFVATTECAENRLLALQILQ
TAPVRMDRESVIRAVPSVFATIAGVLVKENEAEHADSAVLEQSRVFLRGIIKRFGRSGLF
IQLFRIDDTASQSPHQPSPLGKALQLLHATEQHQEGRPTIFDQAFSNLSDVLKRGRQTIE
QVSASLCRFAESLQVELSEDIAQKWDAQDFDPNPALRTCAAVLDLVKPSASVPLLHQTST
FLHLSLARFSVAQDTLSKLLEVSDRVARTQSTEDTVRTVAFELAGSIVHGLNVTPTTLLT
LLNFLAISAFPDQALDSRSFAQQKRVLADSAPGCLQILLRTHPTFTIGNIEPDVTLAIML
KTATVLCRAEMIVEGIISQILSNITIEAASTQVNLFIFILLASLDIQMGPARKRIISLYP
LLSRATSLCLRASADLLTLQDMTGDGAELLSVVFAVFRLAILALRDHASVGTEGRIRSNM
EEDTMDAFWCRIWPDWYRLLTISLDANCVNGPLKAVSHSVFLDTIIFLGTAHSSILSRHA
GTLSHALTVLVKYQESQGTGNTTGKLQKAAQVLDRISTGISIGGNVGESERSGVVSTIKK
DLSATERLKALRNTG
>I317_06488-t43_1-p1_transcript=I317_06488-t43_1_gene=I317_06488_organism=Kwoniella_heveanensis_CBS_569_gene_product=hypothetical protein_transcript_product=hypothetical protein_location=KV700249_20410-29038_-__protein_length=2313_sequence_SO=supercontig_SO=protein_coding_gene_is_pseudo=false
MSSRREIQANVDARRALGVRPGGQPPPRLYIDPSVSEDLSFSPSLPAPPSPRSPTTSRNV
SISIPAFPGILPPPSPTTDLPKRFRRPTISGKNRQPRVQSNRGLYETQKLLSHLLEKLEN
RDHAPDLLERAALVARDVSGRSKGKGKGKVQKLGHIIAAATAHATGPSTAAALPGHPGLP
GAGVGVGSDDFDDKLVLDEGDFDTEAVFDLVEQTKSLLVLAEKQGLDLFTDDRGSIAPNV
PILDSTPMKNKRKVGRFSSVTSPIASKPSFSFPPADHHNDSPAPRASTSTSVLGSTLLAR
ILAVLQTLLTVDCLHRTHLFRPLCPPNALQAACLDIAGYLYKKCELETKIRVVSMVIDGF
YGMSGMMERVCDWLEGRISELLGRMAKERGGPGKLQDKDMESLGWTDPFSTKSAPNKAVP
TFAISTDSQDSLPPPPPSSGWMRYSPTSPSFPFFPPSDIAGLLSTHAMKEVSDEMIATAA
LIPRILLAITSCIDLSTSKLTTIHRVHRLLSLVLTAKPDSALDLLEIVAHAPSTPRRTAL
EILSTFYPSSVGHNSVARRLANTTYAALRANWETGQERALGEDNTEGHHFLPWRFSSKEQ
VDSTPIPKCSTCDTEIHGFILRCTLCKEYRHLHCYHAGGVFQYDIITLSSRDSAPQMVHA
KFSLSSPRLDEQVLYGSTPRGNSESTSRKVGQHELVAVNLFNLALCEECHLPLWGVAKQA
YACTNGCQRFFHPACLDLMAREDRGECRYGRDVVIDEISAQGTNPFTISLDRLRFSYVRD
LQPFCIGADGLGSKTYDEIAVLYGLVWTQYQLYRNGLSSGSIRITDSSSRKSEGDVLGLK
VILKGYEEHMRSRSHEASSAATDFAHVTSRDSPLGMGYVFSERYLTYVTALLRAPSSGSQ
PDGTHPHTPSDGFLTPQGLPALNESEGNDAAYEMLPISVVSSSLSSDLGIREPIIASAFL
DQLRSNGLISLANTLTVKEGYLSSPGKWASFMLPLLMDSSPTVELLISSIEVLLDDLDLA
LNEVGLRLLVDRAWPSLLCSPYALERLAKGAVSWVMAEDESLLQIVKTYASRHRRLPGVR
STAGQGIVKGESSVNVYKEDRDTLLRRYVEPWLKALHDQDPSLYAGIVYEECKNAAAAGV
NVDTVEESNEQVGSRIAGIALERMTAMVDAGVTFTTLMDLLTAWLEDLGALADQDVIYRS
LPRLLRRSPSTPDQSDIFALSLSVSQEGPEGLTRACRWMRVLSFSGVEVPWTVLIDLVDL
QATTRSSTDARGDLVIAVGANGAPIDAEGFARLCDRIGRGVFKETGRSGGDALSQIELDL
VRQTMLLLLRAYGVAVDDVAHTSLNTGGLQAKQPASMSKRRRVTSTWTTFALGSDMVLLA
ASILERTSYPAEQVLDFLWLLFSKASMVENVDGFIHQSSAKLFEIIWPLVDYDVDRKSRA
RVLLKMISVNPGSLEKIVRQQLDSGPERRGRVRERLLTLILELADMSLTTELSQWPWPSS
AVGLILLFFDAVQDTTEMIPSNLVIVKSILPTHLKAMSKCFEEFLVQSTDDRRLVLLTRL
RKLRLSLPLWPIVSWKVIEEMLAEEVAQIAELQPSRNSQAMRAVSDSQSVRCSLLSLGLD
MLSAGVPISWSAAQRFQQHVASCLASPWPNPVEGVTALVLPSIRDAIDSSARVTISGQTF
DSKTKKTTLVGSIFVYTVVDLASQLEKHDYLTQRTLLDILMVTFFKQNVRPIELSALSAL
QVIAQFVATTECAENRLLALQILQTAVARMERESVIRAVPSVFATIASVLVKESETDHAD
SSVLEQSRVFMRSIVKSFGRSGLFLQLFRIDETATSHSIESSTLGRALQLLHASDKSNAE
LGRPTLFDNVFYNLIDVLKRGRQTLEQVLGSLCRLSESLRVELSEDAAQSECTPFDPNPI
LKTCAALLDLVQPTSSVTLLHQTSTLLHLCLARFNVKQESTRCLLEVSARIAHAQATEDT
ARTVIFELAGSAVHGLNVTPTTLYSLLTFLATDAFPQEERESRKVTQAHRVLADSAHGCI
TILLRTHPTFAVGSIEPETTLGILVTSGMVLCKAEMGVQGTVSQSLGNLTGEAASTQVNV
FIFILLASLEVTMGNARARILSLYPLLSRATSLCLRASADLLSLQDTTGDGAELLSLVYA
AFRLSILALRDEGFEEAISKDGEDDGMDTLWCRIWPDWYRLLTLSLDTTCVNGPLRAVAH
SVFLDTIIFLDVTRSPILSRHAGTLSHALAMLVKHQESSGGQTSSKMQRAAQVLDRIASG
NTNMRGDRNGLVVSVKKDLGATERIRALRAGGV
>OCF63645.1_transcript=I203_07343_t1_gene=I203_07343_organism=Kwoniella_mangroviensis_CBS_8507_gene_product=unspecified product_transcript_product=unspecified product_location=KI669487_345429-353805|_protein_length=2301_sequence_SO=supercontig_SO=protein_coding_gene_is_pseudo=false
MTTLQLMLERPSLPSNAPSPTATAPPSPKSPPGSRNVSISVPPLTIPSSPTVDQPTRFRR
PTITSKHKPSRLATNNRGLYETQKLLSHLLDKLESRDAAPDLLERAAISAREISGRNKGK
SKGKVQRIGNVIARAAHHATGGVPYTSASSSILSPPGTATSSSLGPGVMGIASEDFEDII
LAEGEIDTEAIYDLVEQTRGLLVLAEKQGLDFFEDEHGGARPSIPGVPVLDSTPIKNKRK
AGRFSSIAPSGSIKPSFSLSSDKTDNQKQEDHHPRNSHDNSIAGPVLLARMLHVLQTLLT
VECLHRTHSFRPLCPPYALQAACLDIASYLYTKSGMDTKIKVVGMVVDGFYGMSGMLEKV
CEWLEGKLGELLIRLAKERGGPGKKDQVEDMGWTDPFSTKEAPGKAVPTFAISTDSQDSL
PPPPNQSTPGWKRYSPTSPSFPFFPPGDIAGVLSTHATKDASHTTIVIASLVPRILLGLT
TMVDLSISKLTTIHRVHRLLTLLLTAKPDSSLDLLEIVAHAPSKARRTALEILSTFYPAV
VGHNTISRRLANTTYAAQRAKWETGQERALGEDDDTHYFVPWRYSSKEDPEDTCPKCGVC
ESEVHGFIVRCTMCREYRHLHCYHTGGVHTYDVITLSSDNASTPHQMAHVKFSPTPPRLD
EQVLFGSTIRGNSTSTKRRVGQHDLVLVNLFNLTLCDACNEPLWGTTAQAYSCFNGCQRF
FHSKCLDKMEKDNRGQCRFGRDVVIDEISSQGSNPFVIPLSRFRHSFNDISAQLCKGKDE
LQRRTYDEIAILWGDLWIQYQLLKNGLSSGSLRITDYDIKIEPDLLSMKSTLKLYEEQLR
SRYSEASPASSDFTHVIGTEKPLGCGYLFSDKFLTYVIALLRAPSSTNPMASGTQTPSDV
LLTPLGLPAPNEEMDGNEGSYEMLPLSIISSSLSSDLGISDQYISTLFLTQLRSIGLITI
NNKLSITAEDLTSPNIWAGFNLPLLIDNSPTIELLVSTIEVLLDDLDLSLNEQGLRLLAE
RCWPSGLCSPYALDRLGKSVVNWIMNHDDSLLQIVKHYASKHRKLPGLQISNKNTNANQS
SVNMYQDVRNGLMDKYAKRWLRALHDLDPIPYAAMVYEECKNPLAAGKLNYDSEESNDQL
ASKMAGIALERMTSVVDAEVIFSTLMELVTAWLEDLGALADQDVVYRSLPRLLRHSNSSP
SSSFDQTDLFSLSLSVSQSGPEGLIRVCRWLRVLSFSGVEIPWNVLIDLVELQSTTQSEV
DARLDLVIAVGANGMIMDPEAFAGLCAKVGKGIFTDMGGQGAEYCAFRLDLIRQCMVLCL
RVYGVSLDDVARTSLNSGELHTKQPASMSKKKRAPSGRTVFSLDKEMVSSAALILDRPNF
PREMLLDFLWLLFTKASMVDNVDGFIHRACSKLYPVIWPLVDVTVDRKSRTRVLLRMLSV
NSNSLEKIVREQLDSGPEGRAKVRERLLTFILELSDSSLVYELTSWQSSAVGLILLLFDV
LTDTSEMIPDNLVILQCLLPAQLQAMSSCFEDYLARHSDEKRLILLTRLRRLRLNLPTWP
VISWTKIEELLAEEVASITQLRPGRASQTMNALMDSQSVRCSLLSLGLDMLSSGISVPWM
IAQRFQQHVASCLSLPWTNPIEGITSLVLPSIRAVLDSSARITISGQAFESKAKKTALVG
ALFVPIVIDLGSELGKFEYLTQRTLLDILMVTFFKQDVRTVELAALSSLQTLAQFVATTE
CTENRLLALQILQTAPVRMDRESVIRAVPSVFATIAGVLVKENEAEHSDSAVLEQSRVFL
RGIIKSFGRSGLFIQLFRVNPATYKPHESSSLGKALQLLHASERTLEGQPSIFDNVFHNL
SDVLKRGRQTVDQVLVSLCRFSESLHVELGKHVAEYDQHEFDPNPALKSCAAILDLVQPI
ASTTLLHQISTFLHLALTRFNVSHDVLSTLLAVSERVARGQSTEDTVRTVTFELAGSIVH
GLNVTPVTLLTLLNFLAVNAFPDHDLDARSFAQQKRVLADSAPGCTQILLRTHPTFAVGQ
LDADVTLAIMMKTATVLCKAEMIVQGIISQNLGNIITEAASTQVNLFVFLLLSSLDLQMG
PARKRIISLYPLLARATSLCLRASADFLTLQDTSGDGAELLSVVFVVFRSTVLALHDSEA
GSSTLMSNMEEDAMDTFWCRIWPDWYRLLTISLDSSCINGPLKAVSHSVFLDTIIFLGQV
HSSILTRHSGTLSHALTVLVKYQESLSSTSGGKMQKAAQVMDRISNGVGIGHISDSDRRT
IVSNIKKDLSATERLKALRAM
>CDH53048.1_transcript=LCOR_04455.1_t1_gene=LCOR_04455.1_organism=Lichtheimia_corymbifera_JMRC_FSU_9682_gene_product=hypothetical protein RO3G_15940_transcript_product=hypothetical protein RO3G_15940_location=CBTN010000015_556147-565326_-__protein_length=2750_sequence_SO=supercontig_SO=protein_coding_gene_is_pseudo=false
MPYSKSPNTGGNSTVINMGQSPSSDNDMSRPSMPRSPHTIATTSNVSTTASHMVKEYRNI
IRHILSKIHKRRRPPTALAQLAELYRLSALSSDDPVQEFDHDDTVDLLIQLRTSLMLCEK
HELGPDILYYHERGSGGSSGNGSTERGPMSHSNSYSPLLSSSPRSPSGVTIPPQPSPATE
TDQSFMGPSSRASRNRTIFDNILALLDDLVLNDARYKNSNPRPSRPPYILQHVLIDIATL
LVALCGNDVVSMTTIGQTMLPAFDSINDGPLLGKLLGLYVDVLLPRLQATTEQEQQQQQE
PESSNSSSGSKRMNGERAAPAPAAPTINIQSADDNVSATSAPPPVPSTFIHDPPSSSSTA
GGHLTINTNLSPKQSSPSPATTSHSITHLTARDDQHRINALFAPLLYFMIQYLDPYLSAC
STSTTSEESPLLAFTISRQNYSIYNFHRAIQYMMRQKPDIYLDMLDVMGHAGAPEVRFRA
CQLLFHYYSISTGHVVVAEGLPPVGQKEELNALEKLMAQQDYEQARHQHHQQHTDPTFLE
TMMGGTSTGGSNPTLNVAGINRRYRASMGLPPLASSQQGPLTSSMYRYREQQHQQQQQQQ
QEQQQFYDDGDMDIEGDQDENASHVWHPHMFAEHDNDEQVVAPTVQRLSTTAAYTAAMHN
DMSGGAYCKECYKSIRGFGLRCYQCKCSLHYGCLATADNDLGIMLYVKEGGIQKVVSPQF
CHIVTLPRLRDVYGDRRQAAIQLPSVTPSTVDLLGHHFHLVNLYTLILCASCRQPLWGIS
YQGYRCTICNRFVHPHCLAEAAHEHGFKHDLARIQTCQPYQPLLESDTIISHNDIVESLH
AHYGDLIPKSERDLDHCTFEEVGLMLNVLLLQDNILQCGIAAGSLLVTHPQSEEEQDDLE
ASSDPLHDPRRQSSSATSQTSSSPPSTLNIMEERVARASSALRDPLAICLARIAAGTCPT
SRFFASFYSNRSHSLEECLLSKEEYLAHIAAMMKNNINSSHESTGSSGVGEGLLRVETWN
HSNYDDEPGDSEVTCHQVMERETMVQWIMNNLRFKSRTSAHILLQHMRNLGLFELLDGSH
VLFSESTMSNPEPPAWAANLPTQCIFPVPYAIDTNSNTKLDCLVDAIDACLADIDITINE
CGMLLLVRRCWPDPIIPRYTCERLVESILGWIFSEDEKLSTLHAEYLGDKNQRPQQPQQS
QQPLPGVRQNRWAQAAQAAVVSRVRGAAGATGHGIGGGGARQSVTFAMGMSSGAGSVYVT
TRNALRERYLTRWMSMIHEIDPRAYATMLFDIIERIVDGKLDESAIHGWTGEHEYQRITA
QRFDEAAGYILKLKSCGLAFTAFDPVLQQILDKAFEEFDSQGLLAEKEPVDIRNLAKLCS
SKISVARGPYTIGGGLATGTTTPTGATAAGPSTQSSTSSSPATAAAAAAASSPSRTDPSH
AFDVITSLFAAGSHQSVERGLRWLEVIMHAGTGIPSTSITKIARHLVEAQATIQMNAQFV
KLLWFQAVNILNVHLSRAVIIDVVGYLNEIMLDDLKRMNEDQHLSIDELEHAQKFIKYSV
ALGCFAYNCPLSNITELDIVPYFGDHIAQLSHNKRMSMHTENTVPMYVDETTPVIHCMLA
YLELDQLNVRFDVLKMFYALVHWGFGISNKSDLIAKCAPILTTAIWETLPPCYDHMSDIN
LNLLMKVMSSDPVHFHACVLEVFEHSSWEVRFEGLDNLYGLFTKMDAAFQTKWLPMLSYL
GPVFSYFVGSLWDKEEYVRSKAFSLIRTFGTLHLRSAFRCWEAYFLTANDRQKTSVIKLM
TQLSSLFPDWQVIQWESLLEALEAKQERSGEEEENGDRRSFAESVDILERYTRYPPTKHM
KPKEEEEAIHEEQPKAEENQETTQEQEEMGNNALVDSENCKILMVTLALQLLSCHLPVDT
IQVSRLKYILVKFMGFQDCHRYATPAPATNGSGGGEWVVSFGNLVYNYSDPLHHSAMVAA
SRGLKKVVDSFAPLPAETVASMAPDVLERNRVELAENSSPGVHFIDVVLKMFNSGINLTK
LSHMMLKTWLETVLIVLYKHNILDRDYEHSIVNCMKQIIELLTKEISEENKLLILEILKC
LLRRSDHLTAMVLSKQIMALGKLMTKLGIKRSEPVFLKAKEFLKSAFLRFAVAGLFVLMF
KNQTVSDANNKEVDLFFVLGAVIDPEDVVPDEDTREIIYLRDQPVRDVLDKLMKQQMERS
AFSTVLHNMSRYVQVVHWRPYPEAILNDYALFLNTLVKHTSNWRRTEWDINPLFTMSAIL
LKEHPYYFAILLPQIQILFRQGIQNCTIDPEDVVKLLASFSVIPHIPGGPTENPFVLIIL
EEVKAGLQQRQKLHKDTLLTLLELIYWDSRPEYLEWFKSIENSLPGEPLYRQRQRTPYFD
QQQLESSLLEPLMSFLKLPPVSQQLTKKDFKTYTVVSKLLISLCIQDPKCLPRILGQQKL
DETRHCLRFLDWFLLAILEELLGTRSSNTDMLSLDVGQFVQPLIVFEDSIVELLVQTFNS
IPIDLDTTDMSFSYCPSGETLLLCFLLLKIWVLLTLLQRQRIMVHQQSQAMDKPAFWMSV
WPALRRFLGRIDSSTLSKAGSAGSSVWNMFLSLVQYLFVCRSPIVMINAYEWSSLLDVLL
QQIPEPDDSNDKDDEQVAQNLKKETIRVRSMFTAPPVEVPVSTLIDQLYLELRDVMRLQA
ETALFQSSSTSYSNGFGAGSSSSNGGGGGGRNGGNGGLQQSSTTTTITAL
>RPD80165.1_transcript=L226DRAFT_557404_t1_gene=L226DRAFT_557404_organism=Lentinus_tigrinus_ALCF2SS1-7_gene_product=Phorbol-ester_DAG-type domain-containing protein _Source_UniProtKB_TrEMBL_Acc_A0A5C2TSQ2__transcript_product=Phorbol-ester_DAG-type domain-containing protein _Source_UniProtKB_TrEMBL_Acc_A0A5C2TSQ2__location=ML122045_1181160-1189290|_protein_length=2335_sequence_SO=supercontig_SO=protein_coding_gene_is_pseudo=false
MASTPTLRVDTNPFNVIDKASPSASPSSPKSPSFGTFTRDRARSISQSVLLSFRISSVSD
AKSNVSGPSAAKQPGPPGASRARNESRKLLSHILSQLQSRPLPPPYLSTLVYGAGQNEKG
SGSVIKSVKGAVKYTGTLRERRTHQPLPQEDSDSEDESPEGFSPDITIDLLNQLKDILTV
SMVHGWDIFYDSVPQTQRSNSEKLRDSFMRRRSLSVGRSRSRSPSVGRGDSEGAVRAPQL
LSQCISIVGSIIAEDCRYKVTARPSRPPNSLQFIVLDVARFLLHTHRHDPSVIAQIGFVL
LPAFMTFSPEMYSRLLAFFDDGVIGNTLADLRALQGTRQLSSPSADLSYNDSMSINEPPM
VSILVDEVQEESAVAHNESNWRRWTRALSSDDVAIRSTSAPLQDVAVYQLSSIIPPLLAA
ILESIDLPSSSSATLHRFHRLLNRIAESKPDTYLDALAVIAYHTPRARYAAISLLLSYWP
HAIGHLTISKTFPSINYQEAIVREMQGALVSRRSQSHPYSHQFVPWRFPKASGPAIFAGV
SHTDCHSCASPIEGFGLLCPLCMCMVHFNCYDYPDGSFFTQYSVAADPSMQKIAVHRFCH
VLPQRHVTGLEVVHKAQHAFRPVNLFSLTLCFICKKPLWGPVLQALKCGSCNQFVHAACL
TRATSSDLPRCRMTVIDDTYMTISWKALRQSFADHYREVFLTEADLPLKTYEEISVFLAV
LWIQLQILNNGVALGSIVVQQGSTANDDGQMDEFELHYLVNLYEAYLSSRTTRLSQALSD
HFAENRLRAPETQIFFDWNVLTFILSVIKSPASKSDGLNGSSGDLLTAVQPGDDQDPSLD
DGGYPYEMVTLAHLRDQLGDELNLHSEAAARYLLSHLFHLGFFQRMDCQGSLFDGGPHPE
RLQCSFPIPIGLEVSTEVETLVASIEACLSDIDLSVNEAGLLLLVRKFWPDGMLTDYALR
RLSKAVLAWIVSEDDDLATMLRDYVARGLSLPGVRSGVDVQPWPAPTYARPTATSSANNG
GDYVAGRRALSSRYAARWLLALHDQDVEAYAIMVFDLLVEQAQELPVSDEFFLGKGRDGV
EKREATITEKILHLILKLGQASVLFTIFDDLFQKWLDRASSLNVDEQIPFASLSRLFNRE
LDTSSARFSAIAEPRLSLTENPSLLTVNPLKVITDIAKKNHEGYDNTLHWLCLFVRSGVE
ISVPTFMHLVELGNRFGVSLEVCSLLIKAALWSCWLKSLGRQDLQSVVAAVHVGIGPQLV
SYLQARHREDEVLQVIRQSLTTCLLLYGCEREFLLSSGLVLENEIRGLPSRRKLHGRAAT
VTDPIIVNSALIDALKTYVETGFEEVSCIAAKFLDAFMHHAPLVESYEVDNFILRNGSSL
CTCVWQFYAVQTARISTIRTGVLLRVLVVDAQPFQSLLQHLFEQFGSWELRMQAITRLFR
MIEDVTSPAFVVEDRQWRSSVIDVFRYFFGALWEDEREEIRLAVDTWSQTLLSTHFEAIG
LCWDEALVKSPVADRTKLVSFLNQLRPHFPQWRLLSWDVIMEALLESEFIQKNGDDEDGP
MSAHLSMYGLPSASRNTMLVDPDLQTLQNSLVSLSIRMIADSIPIEVNSLLKLKDHLART
LGFAEVAMIAIGNTNHFFVKFGSLDTIPEAAYPCLNELMVALDSAQPYSLVSSTMGGRYS
DDEPAASLLVGSAFVDLFLETFVQCDNIESIPALTLKNMLKALIIVIYKHDFDSRPLKPF
QALLRRAVKRALDLLLVDLSYDIRQLVLTACHAFIKRWPHLIGNIVVEAIESTMTLMENM
EYLHNGDDILIDQTKNFLRTILGLYAFSGVFYLLCKRRHTHDFFAIVKHLTGPHVKAEHN
PHPRETLRDALLRDTLARAVEGDDESLQVVVDNLNTYVEIVHHTEYTLPLMQFVGSCLLN
LTRKTADLHHARFDPSPLLLIACTLIQHNKAHSRDLLSQLEILLRSSLIRFNVSVASLRR
VLHVTTTLYRKAAKVAGNNENALVNPLASAMLEISRDGLNMKARVTPATLSALVEALTAT
PDRGSARVTFIPLEEQLHLAHDGLSFLIHESNADGFFQSDFTTSQAIAKMVLHGAEIQPS
LMQNLHRSQLSVRGWSILALAALSRPSGASAALLFEHFSTFSLAYNLSISQYHSVQMLDY
SEAQDRAHADISYAYASIKLWLLLARKASLEHPGVDAAGALQDAEGIAAKMVWNELWPPF
ETVITAFEMDAHGGNVSPLASSMWTSVADLFLFVRQSRSVIALDTAVPTRILNRLKDVVR
GESKVSRVVRSLKDSPPDDSLEYFVNQVTTEITAEEKLQAAKRQINMERGRRVVS
>HMPREF1544_01685-t46_1-p1_transcript=HMPREF1544_01685-t46_1_gene=HMPREF1544_01685_organism=Mucor_circinelloides_1006PhL_gene_product=hypothetical protein_transcript_product=hypothetical protein_location=KE123908_251905-260219_-__protein_length=2543_sequence_SO=supercontig_SO=protein_coding_gene_is_pseudo=false
MPNSTPNSRFNATIINIHSPNDEIHSVSHDDSFRRTSNASTSTRQQQQPPPKPSPKVEEY
KKMIQHIIGKILKRKRPPTALFHLSELCRTTQVSDQFENDDTIDLLIQLRSALMVCHQVG
LSAQVLMQGERTPSASPASSRANSPAPSPRTGSPAARSADGAASFNNVAISAKEKRSEFE
TILHVLSDLVLNDSRFKTANPKPSRPPYTMQTILIDIALILVQMRDDSTGLYHIGTVFLP
AFEAFSDGNMLGKLLSLFLDSLLPKLMKLKDEPNKPRPSNLRKAPSSSKDASKATHRKSQ
NNQNTPTINIQSPEPDQAVNTPMKMSHLTIDTRPYSIETTGGGPSSPHSAHSSAAQSSTH
SSMQGQPITTAEYHAYALFTPLLFFMIQYLDPYLAAQPTKAQQDNLSFSLTKQANSIHNF
HRALSFMMSCKPDLYLDILDVISHSSSEVKFRACQVLLYYYFVSVGHVMVADPLPLLGTR
EELEVLDQHREQQEFEEQRQKNYQYNHQHASYQQQQQNHRPHMMRHASGADSLEEDAVED
HHVWYPYMFDHASPKPGMFDPSSSSSSSAFPLMVHDDMNEAFCKECFKPIKGFGLRCYQC
KGSVHYNCSSAVADMKEQGLMFYVKAGGIQKVVTPQYCNIPPQPRFRDMVNRGILGWTIK
SNSSRVGLLGHMFQLVNLYTLTICACCGLPLWDITQQGYHCMECNRFVHVQCLAEAEEAN
GFPINKRTAKSVNTSSFQMCVPYQPLLESDIQISQSELSKSLCSYYGDALPLSSEALDGR
SFEEVGTMLNVLTLQDHILHCGVAAGCILITHESDDPLLSQLDKQQQKEEEESTEALLFK
LNTKPSHCAVLTKAIKLCSDYLSSGKCFGSVFLTDFCGNKASTVDRFVLSKEEYLGHLSA
MIKCLMTNFDSGSNITAAQSSPIQSIAAADKRKSAGDSRGFLQVSPNPFAAASWEDEDDD
FSEGHVPNECLDRSMLLSWLMTNLNFKSRKAAEILLQHMRNLGLFERFDASPMLFPNDKS
AQKDHEKAVQVIFPVPYAIDCSAHVESLINSIEACLQDVDLSINECGLLLLVRRCWPDPF
MSAYTRERLVNAIVGWIFDEDERLLALHAELTSSKSPHMHANKQQNKWAQAVLLSRMKGG
NPTADRHRLSTFRQTTTAGVSSGASSIYVTTRAALRDRYIVRWMATIHDMDNDAYTAILF
SVMEEIVENKYEECTVPNWGETHDVKKRVVQKYEQLIGYILKLKTNGLTFSSLDPILQQW
LERTHVEFSHLGILKEKEPVDMRHLAKLCSTRLPLTKTASSVADVANPIDIIMSQFGAGD
TQSIDRGMRWLALVTHSGTGIPSNSLAHIARLIVAARAPLDITAEFVKIVWFQAVNGLNM
PTPRAAVIDVIGYLNEIALETLKVNNESQFLSDESLTSAQTFIKYSAALACFAYNCPLKN
IAELGIVPHVGDHATNAPHSKRTTTSESSVAMQADEKTPLIQCMLLYLRFDQLNVQEDVI
KMFYGLSHWGTGISNKDEFIAKCMPQLIPSIWELLTPTHDHLSDINLGLLMRLISVDVRY
FQACVFKIFEDANWEVRYQGLDNLFGLFTKMDAAFQTEWLKLLSHLGPVFSYFVGCLWDK
EEYVRSKAYALIRTFGTLHLRSAFRCWEAYFLTATDRQKMSLVSLMTQLNALFPDWQVLQ
WESLLEALEMKTPVDILDEYTRSPSSLEHDLIKDDVNVPSGEAHRHHCHHHDQESAESEN
IKVLMLTLALQMLSNHLSIEPAQISRLKFILVQQMDFQNCQLFNDGGEITVEFGLLKYNP
KDPARVAVMISCIRGLKKIMDSFAPLPAETVAAMASDSLEQSRMNLSENSSPGVHFIDVV
LKMMNSGIDLTKLGHMMLKAWLEIVLIVVYKHNILDREYEQHIVTCMKQIIDLLTEDISE
ENKLLILEILKCLLRRSDHLTAMVLSKQILALGKLMTKLGVRHSEPVYLKAKQFLKSAFL
RFAVAGLFVLMFKNQTVSDTNTGDVDLFFVLRTVIDPDDVIPDEDVRGEIIYLRDQPVRD
VLDKLMKQQMERKAFSTVLHNTSRYVETVHTHPYSENILNDYASFIHALIKHTADWRRSD
WNISPVFTMSAILLKEHPYHHSILLPPIQAIFKHGLSNCAIQPEAVVKLMAAYSAIASIP
GAQPNNVFVDIMMDELKNTISMVSKPNKDTLLVLLQLVLWDIKESGQAWYTAIETSILGE
MLRGHHRIRYFDSKLLELLPFFVGFMKRASTSQQFTKKDFKVYSCIAQLIVAMCLKDPKL
MVIIFGYLKLEEGAECLRFLNWFILTLLRENADTLLYDMLGYEIVLTELLVRTFNTVEVD
FHTPDLNFSYNPSSEKLLLCFLLLKSYVLLKLRSGNVNNNNPIKTQALNPISFWLTLWPA
LRRLLDLIEPSTLFMSGNVGLSVWNMFLSLLQFLFASRSEVVMINAYEWSDLLDDLLKKL
NEDNYHIAHQDNGGMDHIISLDDFRNQVTKLKAMFDVPPIEVPAATMVNQLFLELRDVMR
LQAESIQIQGNNRALMQTINPTF
>OAD71110.1_transcript=PHYBLDRAFT_66593_t1_gene=PHYBLDRAFT_66593_organism=Phycomyces_blakesleeanus_NRRL_1555_-__gene_product=Phorbol-ester_DAG-type domain-containing protein _Source_UniProtKB_TrEMBL_Acc_A0A163DGQ5__transcript_product=Phorbol-ester_DAG-type domain-containing protein _Source_UniProtKB_TrEMBL_Acc_A0A163DGQ5__location=KV440986_59921-68768|_protein_length=2555_sequence_SO=supercontig_SO=protein_coding_gene_is_pseudo=false
MSGNYPNNRIRETIINITNQQSLPYSDGENELQGEMPAPPLSSKRNNQAQTSPKVEEIRK
MIRHILTKLGKRKRPAPSIAHLGEQLRSNNVSTQFENEDTVELLFRLREVLLLCQDMDEK
LGIQILTQRLIGYRKQNSMALLSSERTPSNSPASSRSNSPVPSPKSAVPSRSFEASPTNA
HNSTIKKESRVDFEKILFLLDELVINDCRYKSANPKPTQPPYMMQSVLVDIAIILVNIRS
DSVGLYNIGATMLPAFETFNDGALAGKLLSFFIDILLPKLMACKEESKSRGDRFPSRRKQ
QPSTYNSVTVPSTKHQHTQSVTPTINIQSADVEDNTDKEHTQPVRSSNLTIDTRLSQSQT
QSPMNPRSPGGPPRSPAIQSQYSHQQLMETHHAYALFTPLLFFMIQYLNPYLSSSRAGTQ
TNLSAAISRQSSSINNFHCALRFMIATKPDLYFDILDVISHSTPEVKFRACQVLFHYYNI
GVGHVSVAEPLPKLGIVEEIAILERNRKRQEFESIRQQEQQQSDPTFLETMIGTNVAGIN
RKYRNGAGGNTRSPQLNHRGSGTSDSNDDDYNDDFHVWYPHMFTKPYSQTESGEQSTQQI
PNATYIPDSGVIDYANGSYCNECYKEMEDYGLRCYQCKCNVHYNCFNQRMATNDLDIMLY
VKEGGVQKVVSPQFCHIPPQPRFSHLHGNEHGGYGVCAAQVDIFGHHFHLVNLYTIMLCA
SCVLPLWGISQQGYRCSTCNRFIHPECLAQAKRDRNTNNQHSILHTCQPYKSLLESDTKI
TQKELSKQLFSFYGNLVPKGENELMGRSFEEVGTVLNVLLLQENILHCGVAAGCLLVCYL
SDDPLTSNTRDSGALTFAQPCPALRRGIELCITYLESGSCKGSSFLSDFYSNRHHSLGEW
MLSKEDYLSHLAAMMKSLAKSSNEGTIQSVIQTASEVKRRSAGDARGFLQVVPNPFTERW
NDDDDFDDESCLPQEIMERSAMLAWLMENLHLKSKKTGEIMLQHMCNLGLFERKDAAPIL
FTSDTTATGSFLQSPHSLPLSSENEPVQCVFPVPFAIDCSPTVETLINSIEACFDDIDIT
LNECGMLLLVRRCWPDPFMSRYTTDRLIHAILTWIFQEDEKLSTLHAQYISNKHQIPGVR
QNRYTHAAQLALLSRTRGLAGEKQRQSIAFGTTAGMSNGTGSAYVTIRTALRDRYVFPWL
AAVHSMDPSMYASILSDTIERIVDGRREECMIPEWMEQQNHKKTTSRRYDEYMGYILKLK
LGGLTFSSQDYMLERWLNKAYDDFEATGVLKDNEPVDVSNLARLCSTKNVASKYSAAPSV
VSDSTHPYDTITNLFETKDIESIDQGIRWLTLFMHSGFVTLLIGISSEALSKISRLLIAA
GASIRTLAEFLKLVWFQAVNVLKITTSRAAIIDIVGYINEKTSGSLFSLNETPNLPTERL
ASTQKFVKYSVVLTCFAYNCPLANITELDIVPYFGDHVARVMRTKRASLDKDNTSPMRAD
ENTPIIRCMIKYLRYDQINVRTDVIKMFYALIYWGFGISNKSDFATKCMSALIPAIWEML
PPNHDHISDINLNLLMKLLSIDVRYFQACVYEIFEDSNWEVRYKGLDHLYGLFTKMDYAF
QTKWLQMLTHLGPVFSYFVGCLWDKEENVRSKTFALIRTFGTLHLRSAFWCWEAYFMAAS
DRQKIPLVSLMINLHAIFPEWQVLQWEALLGALEMKRSDKSDTRSLDILDHYMRSDHSTK
DKDHDDSASEIAADSENSKVLMLSLALQMLSNHISITPTQISRFKLILVEQMGFNNCRRF
ENAADEYVVTFGEFCYDPKDPSQDAMMISTSRGLKKVMDSFSPLPAETVASMPSDVLEQN
RLKLTENSSPGIHFIDVVLKMFNSSVDLTKVSHIIVKAWLEIILIVVYKHNILVHEYELS
VVNCMKQIIELLIKEISEENKLLILEILKCLLRRSDHLTAMILLKQIMALGKLMTKLGGK
VTEPVYLKAKQFLKGAFLRFAGAGLFNRTVQDSGNRDVDLFYILRTIIDPEDVVPDEDMR
EVIYLRDQPVRDVLDKLMKQQMERSSFSTVLYNMCRYVETVHSHPYSETILNDYAGFLTT
LVKHTSGWRRSEWNINPVLTMSAIFLKEHPYHFSILLAPIQILFKHGIAHCDLEAESVVK
LMAAYSAISSIPGTQPQNVFAETIIEEVKAGMNNRLRLNRTTLMTLLQLILWDNDKEGKT
WYTSIENEFLGEMAHGRQRNHYFKDKLPFILDPVVNFIKSQVVVSPFTENDFRTYNTASQ
ILVLLCREDRKYLSRALALQRLDETRYCLRFLTWFILALLSDGADECLKGILEFEDVFTD
LLTQTLNSVQAALDSTEANFADSTSSEALALCFLVLKSWLLLRSRSNNVCVNVDEKEHVQ
SDPLMLWMSVWPALRRILYGIESSTLFVPGNYGLSIWSMFLSLLQFLFGCHSSIVLINAN
EWSSLLDTLVTQLSVTNGIDELMSSSVEETSPLYEFKGRVTKVRQMFDVPPIEVPADMLI
DQLYLVLRSVMQSQADNLAFPGATRVMTTAMGLPQ
>AGR57_506T0-p1_transcript=AGR57_506T0_gene=AGR57_506_organism=Phanerochaete_chrysosporium_RP-78_gene_product=hypothetical protein_transcript_product=hypothetical protein_location=PchrRP-78_SC001_1052782-1060860_-__protein_length=2305_sequence_SO=supercontig_SO=protein_coding_gene_is_pseudo=false
MDNTPSLRINTDLVPDDLDALETPNVPFAGRERARSLSQTLLPQLRLSVDRPSSSSGGRP
SDLSAERSALSIGMEKARNESRKLLAHILAQLEARSTPPPLFEGAETRVGQTRKGIAAVV
RSISGKGKAEARNAAAAEGDDSDEDYDPADRPAFFTDATLKLMGQLRDTLQISMTNNWDI
FSGDNAGLKPGRHNSFEKPRRKRRLSSQGRSRSRSSSPTGRYHDEPAQAPELLSQCIAIL
SSVVVEDCRFRVYAPNLTKPPYALQGMTLDVAQILLHMHSDEPQILSRIGFALIPAFQSF
PASMHARLLQFFEEGVLGGMLESLQKLQGKDAATSPTNESPDDQPPVVAITVEEAQDEVN
QNDRWKRWSKRAAVQTQGYQSSSAPEQDIAVYYLASLVEPLLSAILENVDLFADPNPVTH
RFHRFFTRLTLEKPDVYLDVLGVIAYHNPKSRYAATCLLSTYWPKSTGHVVVSRPLSRIT
HAAGSAFPDRRTSITRRSLQGATDHPYAHQFMPWRFVRPPSSFGMFGEFSPNRCRACADA
IEGFGLLCPFCMCAVHFDCYDYPEGSFFTEYSLQSDPNIQKVAVHRFCHVLPSRHGAATL
TIRREQHVFRMVNTFSMSLCCLCRMPLWGTVMQGYKCGACHLFVHPSCLAGAQSSLPRCR
GVVVDSSFMTISYASLRQSFIAYYRDLIWTESELATATHEEVTVLFSTLWNQLQILDNGM
ALGSVVVTVEQTSDVEEMEDFELHYLVSLYERYLRGGHLPVSGALQDYLAENSLRASDHL
AYFDWNALAFIVSVAKLPPAREGDGADPGALSVGHAGGGAPDDEPPYPYESASLAHVRDR
LGDALGLHRDAPARTLLVHLHTLGLLERHDAGPVLFADARDADEPAHVQVCFPLPFGFDI
TLEVETLVATIEACLSDIHLSVNEAGLLLLVRRFWPNGMLSDYSFRRLAKAILSWILSED
ANLALILREYVARNKSLPGVRSGEAQAWPTQSLGRPTATVTASNGGDYVASRKALLQSYA
TPWMLALHDIDIGAYGNILYDLLTEHAEEGAYSDPFVLGEGGDAAEKTRKRQVEIADRFL
RAMIKISQASIVFTAFDELFQRWLESMRDSGGYDVAVPALPRLFTREDGSSRHSLVFDGR
SSTGDLAGLANVNPLQSLMSVSFGSRDGFQRGLRWLCVFASSGVDIPISLFYQFAGEAPR
FRATLDDCLVLIRAGLYAAWLRSIGRQELQTIAGILHEYLASELISRLWSGESSDVLTFI
RMSLAMCLLLYGCDRQYIISLDFVKKDEVEHLPSRRKLGSRASTMTDPIIVDPKLMAAVK
LYVEQHVDELSCMLAKFLNAFVNETHLVESYEVDNFILRNCVALSTCMWDFYAIQVPELS
MKRAALFVRVMAVDSQPFLALLLAYLRHDDWEIRLETILRLFRIILDVTSPAFGVDGQQW
RPSVVEVFHLFFSAMWTDDKEEVRLAVDTWSQTLLPAHHEAIARCWDEALSKVSVAEKLK
LVNFLCQLRPHFPAWKVLAWETIIEALMESEFVTRSGGIEDGHLSFYGISSKDDDDGDGV
SDPDSVLLRVALISLSLRMVADGIAVDIFSLLKLKHQLLCTLGYRDVSLVPSPNGQTFCV
QFHGLEVLPSPSFPCIADLMLVLDSARPYDISCSAMGGPDVDDDTTHHLLVGSVFVDVLV
DLSSHLDELSPLPPLVLKNLLKALLIAMQKHDFDSQPLLHLHGDLRKAMRSALMLFSDGG
HLSLELRQLALSACQVFITRWPGIMGVFVYDAIETVVKVMVSLHYEEHPDDSLVSQSRSF
LEHVMTTFYGRGILNVLFKRTLSLDFFKVLNKALSSKVVASGQPSIRDALLYDTLSRAPN
NEGDSYQLVLDNLNSYVEIVHHSSYTIDMVQFAGASLTSIAHKMSDWPVDSFDASSVLLM
LATLMQHNKSHSRELMPQVGTIIHLLLGKCKISSSSLSRILQVTAALYRKVDQTSGNAIP
NLVVVAFLESISEVLTSKGKPISTSFPAVLEVVTSDVGSSCIAPQSFYRLAEDCLQYLQS
FNAMSPWHQDFVTCQAVARIVLRAAEDNVDLLRHLENNPLTVRTWNMIVLAALSANDTQG
PALLLQYFHAFVLPYYNSLEPLQAIASEYQGVGDLESSHISRAYVAIKLWLLVVQKSLSS
GSGTPAEGSKDIANLHQSRTVWNELWPPFEAVITNLLHTNGAANALLLASSSVADLFLFL
HQARIIVSLESSSQVSLLTRLQSNGRLESKIARVLRSLTEPPPNNPVDFYISQIAAEISA
EEKLEAAKLQESMKPTWDRGRRVVS
>KDQ33315.1_transcript=PLEOSDRAFT_1099286_t1_gene=PLEOSDRAFT_1099286_organism=Pleurotus_ostreatus_PC15_gene_product=unspecified product_transcript_product=unspecified product_location=KL198004_2384235-2390143_-__protein_length=1642_sequence_SO=supercontig_SO=protein_coding_gene_is_pseudo=false
MADFTSDSLEIPWTDLRQSCIDHYDDLLKATRDHLSEKTYEELDVFLTMLFIQKQILDNG
VAMGSIVVRQRGKLVAQQDAPILDSFELHQVIAWCEDLISSRNGDISPGMDEYLADNGVH
PTQFLITCEWTSLLYIASVIKGPRATHKAVPSDTLNVPILSDSSSDDDSTHPNEVVTLSQ
LRDILGYDFHLFSDYAAKHVLSLLHHLGFFYESRLHPDIFSGDPQETYCIFPLPLGLDLS
TNVELLFSSIEASLSDLDLSVNEFGFLILTRKLWPDGLLSDYAHRRLCKSVLCWILAEDV
SLAAILRDFLAKQKPLPGIRSAMDSHPWPYTQDSRPSPSGSANNGGDYIAARRGMLSRYA
CRWLRAFHDQNPPQYAVLLFGLAQEIAEIGDIPADSSKTGNRVTYDRTLSNIAGFMRASV
TFTVGDDLFLFWLESLLPDCVYTEPMPSLLRLLPKEVDSFQRTSVFLDAHPQQDASTTSI
EPWRVVTKTAQENVEGLQRGLKWLHVLVRSGIDIPAPTFGQICDYALNYGTPFEDIHFFI
ETIFTSLWLRSLGRQSLQRTIARLWSKHASTVWDNLKSATQLETTMRFIRYSLAANLILY
GCERQNIITLGFISQAEVADIPSRRKITTRAEEISDPITIDPEIMEVLDAYITTDIDELS
SYIIKFLHAFLAESPLLESYEVDNFVLRNGQVLCRWAWKAYDIQQFDISAIRPAFLLRTL
VVDEEPFQALLDGLYQSSVDWKIRLDSVSRIFRIILETLSASFNVEGRQWRSSVANVFRK
FFSAIWSDEKEEVRLEAKSLSRTLLPTHLLAVALCWNEALMKAPMSERVGITSFLIELHS
HFPEWQLLSWEVITEILSELNYTEKHGDAEDGPASAHLSMYGIHSEKDDAGSVVGLDDEM
SQLRRGVLLLSLRMVSDGILVDNQTLMKVKLHLLQALGFDGVSTVTTADGHNFDVRFNEV
RVMDAHMYPLVTELVAVLDSHHKFWQASTVNAPQNGSSYGLVGAVFSDVLIRIFSTLDDL
TSIPVMVLKGLVEGLGIIIHKQDFEERPMRHLQQPLRKAVHRLHEVLLGEGSYEVRQLAL
SVTQAFIKKCPTFMGTIIISSVETATKLVSSQGHHGMNDLLVAQARSFLETTLTAYPNGL
FISICKHEVDDELFVVIKQLTDAHAKPSTRHLREVLLRDTLMKAIESDRESFQHVLFNLQ
SYVDVVHHENYTAELMQFVGQCLTHLARRASEWAAESLDTSPLIIIPAKLMQFNKVHSRE
MFNYTETMLRIILNRLDVKSSSLSQLIRVAATIVKKPYQPNTHSTQTPPNSIVQVVFEIL
GDGLRLKSRVQPTTIASMLEVITTSEHGIDSLAKTHPLSFLGLVDSGFHFLSHHTWTNER
ADKDFDASISVAKMVLEAATLDKNIMVRLFEHVTEKRTSLSVRGWNIMVLAAMTEVTGTW
EDILFTQLGAFTIAHQTTILGLINAGGPLSQNAKTEVNYAYISMKAWLLLAHKVSLRREV
DGATWLAIWSGLWTPFESLVDVIEAENTPGVSTTLSLVTWGLIADLLFFINSLRCPLSSS
TSSMVALLERVRNSTQASSSTKIIKALKSASEPPPEPSLEVLVSQAGKDIIAEEKIKVLW
ERENSDRRGNPDRHRREHRAVS
>KDQ33316.1_transcript=PLEOSDRAFT_1099287_t1_gene=PLEOSDRAFT_1099287_organism=Pleurotus_ostreatus_PC15_gene_product=unspecified product_transcript_product=unspecified product_location=KL198004_2390604-2392176_-__protein_length=466_sequence_SO=supercontig_SO=protein_coding_gene_is_pseudo=false
MNPPEQPSNEPHTPRRLNIQDGPQLSVELSSPTSPGLRRSSFTNHLKPTPRSRAPQDVRD
RSRIGYQNMIMQSFQELQARLMPLPIFESLKIQVDETNENVFGAIVESVKGVVKLKEGLD
SSQKARAFDEEQDDATDGGEHGFDTKQTHHLLSNLWTIIKQSDDSGAYVFDVGPQSQDRS
SIDQKFASSFRRSRHSLSPSGRRSRSPSPAFVSNSAQGSELLTECISMLSSIVLEDCRFK
YRPISLTHPPNALQALVLLITRFLVFKHRHDPKTVYLLLVALTPAFSTFGKEMHLRLLSF
FEEVVVIILEIMDQSVDAKEQEKADANIVVTDNQHPSVSIQVESFDGDDARPAMRWTPWG
SQSSRPYTVLSTNAPSHQPSVYYSSSALVNLFTTIISTIGTSQDSETRPEVLHRLHHIVD
LVCRMKHDLYTDLLEVVASQPSKARYAALPVSRHKLPSRVPSRQPV
>XP_036636367.1_transcript=PC9H_000869_t1_gene=PC9H_000869_organism=Pleurotus_ostreatus_PC9_gene_product=XM_036770522.1_transcript_product=XM_036770522.1_location=JACETU010000001_2471136-2477044_-__protein_length=1649_sequence_SO=supercontig_SO=protein_coding_gene_is_pseudo=false
MADFTSDSLEIPWTDLRQSCIDHYDDLLKATRDHLSEKTYEELDVFLTMLFIQKQILDNG
VAMGSIVVRQRGKLVAQQDAPILDSFELHQVIAWCEDLISSRNGDISPGMDEYLADNGVH
PTQFLITCEWTSLLYIASVIKGPRATHKAVPSDTLNVPILSDSSSDDDSTHPNEVVTLSQ
LRDILGYDFHLFSDYAAKHVLSLLHHLGFFYESRLHPDIFSGDPQETYCIFPLPLGLDLS
TNVELLFSSIEASLSDLDLSVNEFGFLILTRKLWPDGLLSDYAHRRLCKSVLCWILAEDV
SLAAILRDFLAKQKPLPGIRSAMDSHPWPYTQDSRPSPSGSANNGGDYIAARRGMLSRYA
CRWLRAFHDQNPPQYAVLLFGLAQEIAEIGDIPADSSNVCRKPTGKRVTYDRTLSNIAGF
MRASVTFTVGDDLFLFWLESLLPDCVYTEPMPSLLRLLPKEVDSFQRTSVFLDAHPQQDA
STTSIEPWRVVTKTAQENVEGLQRGLKWLHVLVRSGIDIPAPTFEQICDYALNYGTPFED
IHFFIETIFTSLWLRSLGRQSLQRTIARLWSKHASTVWDNLKSATQLETTMRFIRYSLAA
NLILYGCERQNIITLGFISQAEVADIPSRRKITTRAEEISDPITIDPEIMEVLDAYITTD
IDELSSYIIKFLHAFLAESPLLESYEVDNFVLRNGQVLCRWAWKAYDIQQFDISAIRPAF
LLRTLVVDEEPFQALLDGLYQSSVDWKIRLDSVSRIFRIILETLSASFNVEGRQWRSSVA
NVFRKFFSAIWSDEKEEVRLEAKSLSRTLLPTHLLAVALCWNEALMKAPMSERVGITSFL
IELHSHFPEWQLLSWEVITEILSELNYTEKHGDAEDGPASAHLSMYGIHSEKDDAGSVVG
LDDEMSQLRRGVLLLSLRMVSDGILVDNQTLMKVKLHLLQALGFDGVSTVTTADGHNFDV
RFNEVRVMDAHMYPLVTELVAVLDSHHKFWQASIVNAPQNGSSYGLVGAVFSDVLIRIFS
TLDDLTSIPVMVLKGLVEGLGIIIHKQDFEERPMRHLQQPLRKAMHRLHEVLLGEGSYEV
RQLALSVTQAFIKKCPTFMGTIIISSVETATKLVSSQGHHGMNDLLVAQARSFLETTLTA
YEYPNGLFISICKHEVDDELFVVIKQLTDAHAKPSTRHLREVLLRDTLMKAIESDRESFQ
HVLFNLQSYVDVVHHENYTAELMQFVGQCLTHLARRASEWAAESLDTSPLIIIPAKLMQF
NKVHSREMFNYTETMLRIILNRLDVKSSSLSQLIRVAATIVKKPYQPNTHSTQTPPNSIV
QVVFEILGDGLRLKSRVQPTTIASMLEVITTSEHGIDSLAKTHPLSFLGLVDSGFHFLSH
HTWTNERADKDFDASISVAKMVLEAATLDKNIMVRLFEHVTEKRTSLSVRGWNIMVLAAM
TEVTGTWEDILFTQLGAFTIAHQTTILGLINAGGPLSQNAKTEVNYAYISMKAWLLLAHK
VSLRREVDGATWLAIWSGLWTPFESLVDVIEAENTPGVSTTLSLVTWGLIADLLFFINSL
RCPLSSSTSSMVALLERVRNSTQASSSTKIIKALKSASEPPPEPSLEVLVSQAGKDIIAE
EKIKVLWERENSDRRGNPDRHRREHRAVS
>RO3G_15940-t26_1-p1_transcript=RO3G_15940-t26_1_gene=RO3G_15940_organism=Rhizopus_delemar_RA_99-880_gene_product=hypothetical protein_transcript_product=hypothetical protein_location=CH476749_182818-186075_-__protein_length=931_sequence_SO=supercontig_SO=protein_coding_gene_is_pseudo=false
MRLINVNAGYFRSYVQNIFENDCWENRYQGLDNLYGLFSKMDAEFQTEWLKLLCHLGPAF
SYLVQSLWDKEEYVRSKAFAIMRAFTTLHLRSAFRCWEAYFLTANEEQRVPLLRQMIQLN
ALFPDWQVLQWESLLEALEPGLYMDLIDKHAQPPVTYDLLNDDDETLQTVESQNIKLLMI
TLAMQMLSNHLSISQNQVYRLKFILIQQMGFQNCHYFNDGGDIIIDFGPLRYNSESIAQI
ASMTSCVRGLKKVMDSFAPLPAETVAVMASQSVEHSKLHLSENTSPGVYFIDVVFKMINS
GIDLTQLGHMVLKGWLETFLIVIYKHNILDSECERDIVNSMKVIIGLLTTNISEENKLLI
LEILKCLLRRSDHLTAMVLSKQIMALGKLLTKHGLRHSDPVLLKAKQFLKSAFLRFAVAG
LFVLLFKNQSTSDSNNKEMDLFFVLRTVIDPEDTIPDEDIYGEPVYLYDQPVRDVLDKLM
KQQMDRKAFSNVLSNTSRYVETVHSHPYSLSVLNELPSFLNALTKHTADWRRSDWDINPV
LIMSARLLKEHPYQYSSLISPIQTVFKHGLQHCVVQPKTAAKLLASYSSVALIPGVSSEN
PFADVILEETKNCLSSVNRPSKETMQMLLQVIFWDLKPNGQKWYMEIEKTTTDETRERTR
YFQNKIETLLPHLVNFLKLSSTSQQFTKKDFKIYNIASHLVAYQCSKDASQLEETPECLR
FLNWFGLVLLSENLNVLLLKMLDYESIIVDLLVQTLYNVKIDFHTPDISFSYNRSNEVLL
LCFVLLRTWALLKIRCRSIGDLQDMNQTSFWFTVWPALRRLLEMVELSTLLSSSGGFTRK
DNLCHHFKLDEIGNSIFMQEEQEAERVVFIANFKRRITKTKSMFDTPPFEVPENTLINQL
LLELRDVMRLEAESVIMQGNSRILTQNGASI
>RO3G_15941-t26_1-p1_transcript=RO3G_15941-t26_1_gene=RO3G_15941_organism=Rhizopus_delemar_RA_99-880_gene_product=hypothetical protein_transcript_product=hypothetical protein_location=CH476749_186457-190843_-__protein_length=1294_sequence_SO=supercontig_SO=protein_coding_gene_is_pseudo=false
MPNSNVNLQSNATIINIHSPGGSPEMNQPSIQPHQAPLKQSPKVEEYRKMIQHIMGKIFK
RKRPPTSLLYLPSQSADQFENEDTIDLLIKLRSALMLIHLFLHHVWEALPGLQKTWPQYF
PQQIQPKNDKRSEFEKILSALSDLISNDSRYKSANPKPSVPPFTMQSVLIDIGLILIQIQ
EDTIGLYSIGLTFLPAFEAFSSGPMLGKLLSLYLDSLLPKLIHQKDAHNSITENDTKKPS
QKTLHTVHNKQNTPTISIQSPDQDTATGSALKMSHLTIDTRLQATNTDGFTAPSSPYSTN
HHQPESHYTYALFTPLLLFMMEYLDPYLMSNEKENESLDYTLTKQANSIRSFHRALGYMM
HYKPDIYLDILDIISHSTNSVRYRACQTLFYYYSNSVGHALITSPVSLMSTEEEIEALDK
RRKEQITDQDNQAEPRVSDTYRRLQKQQATTQPEPMDMAEDHTWYPHLFEQTKEIESKHP
AGGGFEVHDDFEEAFCKECFKPIKGFGLRCYQCRASLHYHCSHATLKEEQGLMFYLKAGG
IQKVVTPHFCSIRPEARFRQMVNLGVTHWDVKSNATRVGLMGHLFDLVNLFTLTTCASCH
LPIWGITHQCYHCSLCNHFIHPRCLSRAEENGEGFEKCLPGRFLVESDLRVAAADLSKSL
REFYDDALPLKAKDLKGRSFEEVGTIYNALLLQNNIIHCGVAAGCILISDDGEDPLIVQK
ENADPFENRVPYDTGSCSLLSSSIDICWDYLTSSQCKRSAFFTDFYKQSSQVKECVLSQE
SYLSHLSVMMKSLTTLFGESYAPSSPTGYYRSSPPALDKRRSAGDSRGFLQVNSMPTWEQ
DEDSLDQDQILHEQLDRFLLLSWMMTNLSFKSRKVAEMLLQHMRNLGLFERSDGSPVVFR
ADEVSSANQEESNPVACLFPIPSAIPNSFKVDTTINAIEACLHNVDLSINECGLLLLVRR
CWPDPSMSKYTHERLIYAILQWTFDEDERLLALHAELTSGNSNVNKQQTKWAQTAFARKI
KGEMSNRHRQSALYHTAGVSSGASTIYVATRTALKDRYIAYWMAAIHDMDKQVYADMLYN
AIQSILDSKNEACLVPDWNEDFDRKKYVVQKYEQFDKEPVEIKHLAKLCSTKLKASQTSR
VEKIGSAIDILVTQFRNGSKDSIERGMRWLELVVHAGAGVPSKILIQITALIISAHAPLD
IITKFVKIVWFQIVNMLNAPVARDDIIEIMGHLHEATFDSLTTHNQSSNEYLFNAQVYIR
YSVAITAYAFGCSLSQISTLDIVPSISNTVSHLP
>RhiirA1_498089-t46_1-p1_transcript=RhiirA1_498089-t46_1_gene=RhiirA1_498089_organism=Rhizophagus_irregularis_A1__DAOM-664342__gene_product=hypothetical protein_transcript_product=hypothetical protein_location=LLXH01000181_46608-50574_-__protein_length=930_sequence_SO=contig_SO=protein_coding_gene_is_pseudo=false
MKIVWADSRFFLASVSKVFEHSDWEVRFDGLDNLYGLFSKLDEKHDIQVSGVFAYLGPIF
SYLVGCLWDEEEFVRTKAITYIRSMQPQHVRLAFKCWEGYFKTANVREKTLLCKLMIKLN
AKFPDWEVIEWNTLLDALTQNDENEQVSTSDILDGGNSTPGQRVAESQNLRVIVLTLALQ
MLANGIEVTQDQIIKLKHLVLIHLGFKNSKLEMVNGKSNVSIGDFEYIPDDFAQNMIITS
CLGNLKRVLDTPIYLKSSNNILEDTRLAAEQEEELAGGVFVDVVLALFNSSVDMSTLSHL
MLKNWIELLLMIVYKHKIEDKRNRQLEENLVNAMRKASELLSKDVTEENKQLIIEVSTTL
LKRAPMLTVNILGKYIITLGKLLTKLRNDSSSSLVMSAKIFLRTAFISFARNGLFVLIFK
NQTVADETNTELDMFRVLRDIIRDEVIPTHDENIEPTYLCVEPIRDVINQLFKFTNRKIV
STVLHNLNKYVELVYSKPYSEQLMIDLGSFLIKLSKYTTEWKSVDWDVNPILNMISIILK
NNPLHAKHLIHPVRNFLKHVINKCGPTIESFVKLLAAYSAISEVVSPSDQSNAFGEVILE
EIKIFYRGARNRLNRDTLIILLQLVLWDMQPSTYPWFRSIEQRIKVNSSSQQRRPFFSNV
SEYLFEDCTNFLENPPITKQYSKKDFKIGVCASQLAVAMCNSRRTIRLLNWILLGILKAD
SSTGLVTTIFDFQDNITDLLSLALKQPFNEVIAGDVNYLYTHSGELAYQSFVLVKIWTVL
CLQTSKPQENKISEAPKLHQRLANNLTMAERRFWNSIWPSIRKQLISVTEDKDVLPNGVP
YWEMFMDLITFLHLIGSDIVMLYSQEWCTLLDITEFHHKIRQARSMFDDPPLKMQQDMLI
TQLFVEMREAMRLYFEINSSNVGGRLFPYY
>RhiirA1_498091-t46_1-p1_transcript=RhiirA1_498091-t46_1_gene=RhiirA1_498091_organism=Rhizophagus_irregularis_A1__DAOM-664342__gene_product=hypothetical protein_transcript_product=hypothetical protein_location=LLXH01000181_51776-54986_-__protein_length=919_sequence_SO=contig_SO=protein_coding_gene_is_pseudo=false
MNGIYFGDRMSATPPESPYTSRDPSPNRSRSPSPSRSKRDLSNRNKSSGILERILEVLYD
IVQNDCRYKVITPRPSRPPNALQSIVLDVAHLLVNQNPYSPGWLYELGMAMMPGFNIFND
VLRAKLLIFYADSLIPQLIACQSDTSDDIIVASSLRRGKSNGKITTNGRSDDEYSFNRRQ
SAARKLSRRLSISYTGDLDIDAYYVDSMFTPLLYSIIQFISVEDSPLDTLYQMHRTIGIM
ILCKPDLYNDVIEIMAHGDTMSRNRAVNILFYFWRNSTGHPSVGEALPNFLPHIFLDTRN
GKENKHASLTVTKHASIVDMHGQFIPTEHPNACVQCFKPISGFGLRCGGCKLNVHFTCYN
LADGEFLTEYSVESGEHKLYKLSTPRYCDITYGQREVICNDSLKNIDYKTAIISKTVSGH
SFRLVNLFTLVLCMVCRMPLWGVMHQGYRCGSCNKFIHSRCMKSNESEVQFACHSPSMSE
GDALIEHEMLRLSFKTYYENILVPEESISSYSFEELSIMMTTLQMQENILNNGIIAGCLI
IKQKYHNPLFPRSKQFDKFELQEYSELYQSYLEGRKLPLSVITNEYWEGISKEPPLWIIS
CEDYLAHLASIIKTSYDSEPGFIDSHLSVYTAATLTIPSPDDSNNPAGILTIKEMMKWLQ
KNLGFHNSYTSKILLQQMANYGFLERIDGHPILFCDESVGEILDHDCTFPLPFAIECSPT
VESLITAITACLSDINISINECGLLLMTKRCWPDSFLSRYILERLIYAVIEWVCSEDDKL
LIIAREYTPSQLKLPGVRDEMENKRNGANQRQPSVMPSVAGGGAYIVCRKMLKEKYIINW
MSAIHDMNQGLFCDIVFDQIEMLYENKSEQDETEFQSHDRILKCMIRLWHAGLLFSAFKD
MIARWLDDVYHIMKHQSNV
>FUN_002949-T1-p1_transcript=FUN_002949-T1_gene=FUN_002949_organism=Rhizophagus_irregularis_C2_gene_product=unspecified product_transcript_product=unspecified product_location=CP080898_588065-597530|_protein_length=2475_sequence_SO=chromosome_SO=protein_coding_gene_is_pseudo=false
MESNSNGRSRPVSLPKAPKKGGNILLPKVVQTRKLVSQILNDLKKRKKPPSPFQNMVNQA
DSFHEVNTNPNLQNFFNTDDTCDLLSQLIDVLIVCSMNGIYFGDRMSATPPESPYTSRDP
SPNRSRSPSPSRSKRDLSNRNKSSGILERILEVLYDIVQNDCRYKVITPRPSRPPNALQS
IVLDVAHLLVNQNPYSPGWLYELGMAMMPGFNIFNDVLRAKLLIFYADSLIPQLIACQSD
TSDDIIVASSLRQFENSSYINITINSEDPIPPGNLPDSEHLPNSNVDRSDDEYSFNRRQS
AARKLSRRLSISYTGDLDIDAYYVDSMFTPLLYSIIQFISVEDSPLDTLYQMHRTIGIMI
LCKPDLYNDVIEIMAHGDTMSRNRAVNILFYFWRNSTGHPSVGEALPNVGYMHDLSVKEK
QNDTSIKNSKRASMSVIKDVHLHQFLPHIFLDTRNGKENKHASLTVTKHASIVDMHGQFI
PTEHPNACVQCFKPISGFGLRCGGCKLNVHFTCYNLADGEFLTEYSVESGEHKLYKLSTP
RYCDITYGQREVICNDSLKNIDYKTAIISKTVSGHSFRLVNLFTLVLCMVCRMPLWGVMH
QGYRCGSCNKFIHSRCMKSNESEVQFACHSPSMSEGDALIEHEMLRLSFKTYYENILVPE
ESISSYSFEELSIMMTTLQMQENILNNGIIAGCLIIKQKYHNPLFPRSKQFDKFELQEYS
ELYQSYLEGRKLPLSVITNEYWEGISKEPPLWIISCEDYLAHLASIIKTSYDSEPGFIDS
HLSVYTAATLTIPSPDDSNNPAGILTIKEMMKWLQKNFGFHNSYTSKILLQQMANYGFLE
RIDGHPILFCDESVGEILDHDCTFPLPFAIECSPTVESLITAITACLSDINISINECGLL
LMTKRCWPDSFLSRYILERLIYAVIEWVCGEDDKLLIIAREYTPSQLKLPGVRDEMENKR
NGANQRQPSAMPSVAGGGAYIVCRKMLKEKYIINWMSAIHDMNQGLFCDIVFDQIEMLYE
NKSEQDVITETEFQSHDRILKCMIRLWHAGLLFSAFKDMIARWLDDVYHIMKHQSNIFVE
LKTLYKIFNASKSSIYRYSTTDQILLSTENNNSDVTDPISLVTQLFKEGDAVELTRALQW
MEVMVRTGIGLPGSIFSDFLPLLANLSPSIEQYTTFMEVMWYQVMNGLGHLLVRSNIQSI
ISDVNEAAFEMIKKINEGGYGAEIASARSFVKVTIVLALYSYNCPLEMIYNVGIFDSLPE
KPINLSHPKRLSNFKDSTQGSNLTADDPLIQCLLTYAKFDKLEVRGDIVKGFWKFITSAG
LIFNKNEFVNSCIPELLPSVWKELSPLHDTSSDITLPLLMKIVWADSRFFLASVSKVFEH
SDWEVRFDGLDNLYGLFSKLDEKHDIQISGVFAYLGPIFSYLVGCLWDEEEFVRTKAITY
IRSMQPQHVRLAFKCWEGYFKTANVREKTLLCKLMIKLNAKFPDWEVIEWNTLLDALTQN
DENEQVSTSDILESYMRPDSILVIGLKQIQDGGNSTPGQRVAESQNLRVIVLTLALQMLA
NGIEVTQDQIIKLKHLVLIHLGFKNSKLEMVNGKSNVSIGDFEYIPDDFAQNMIITSCLG
NLKRVLDTPIYLKSSNNISEDTRLAAEQEEELAGGVFVDVVLALFNSSVDMSTLSHLMLK
NWIELLLMIVYKHKIEDKRNRQLEENLVNAMRKASELLSKDVTEENKQLIIEVSTTLLKR
APMLTVNILGKYIITLGKLLTKLRNDSSSSLVMSAKIFLRTAFISFARNGLFVLIFKNQT
VADETNTELDMFRVLRDIIRDEVIPTHDENIEPTYLCVEPIRDVINQLFKFTNRKIVSTV
LHNLNKYVELVYSKPYSEQLMIDLGSFLIKLSKYTTEWKSVDWDVNPILNMISIILKNNP
LHAKHLIHPVRNFLKHVINKCGPTIESFVKLLAAYSAISEVVSPSDQSNAFGEVILEEIK
IFYRGARNRLNRDTLIILLQLVLWDMQPSTYPWFRSIEQRIKVNSSSQQRRPFFSNVSEY
LFEDCTNFLENPPITKQYSKKDFKIGVCASQLAVAMCSEKYDLLTKIFLWQKSTDSRRTI
RLLNWILLGILKADSSTGLVTTIFDFQDNITDLLSLALKQPFNEVIAGDVNYLYTHSGEL
AYQSFVLVKIWTVLCLQTSKPQENKISEAPKLHQRLANNLTMAERRFWNSIWPSIRKQLI
SVTEDKDVLPNGVPYWEMFMDLITFLHLIGSDIVMLYSQEWCTLLDSLINKNEEVTEFHH
KIRQARSMFDDPPLKMQQDMLITQLFVEMREAMRLYFEINSSNVGGRLFPKCTVWQVIKN
RSEHKHSQIYPFYTVRRAAKVRRFLTLYDSVSLIALIFTFPNLICLIVEAKKRFQKLIAI
DKDFRDGKKVIKLLELFYENDTEELQKPERGNSRVHYIQNVNNVSISFLLTFNNDKDGYN
HDKFFHYVIWIEIIT
>RhiirFUN_023965-T1-p1_transcript=RhiirFUN_023965-T1_gene=RhiirFUN_023965_organism=Rhizophagus_irregularis_DAOM_181602=DAOM_197198_gene_product=unspecified product_transcript_product=unspecified product_location=CP080793.1_4749460-4759083_-__protein_length=2424_sequence_SO=chromosome_SO=protein_coding_gene_is_pseudo=false
MESNSNGRSRPVSLPKAPKKGGNILLPKVVQTRKLVSQILNDLKKRKKPPSPFQNMVNQA
DSFHEVNTNPNLQNFFNTDDTCDLLSQLRDVLIVCSMNGIYFGDRMSATPPESPYTSRDP
SPNRSRSPSPSRSKRDLSNRNKSSGILERILEVLYDIVQNDCRYKVITPRPSRPPNALQS
IVLDVAHLLVNQNPYSPGWLYELGMAMMPGFNIFNDVLRAKLLIFYADSLIPQLIACQIQ
WKDHYEWQVLTNLELNFIQYLLILKLFILVEFENSSYINITINSEDPIPPGNLPDSEHLP
NSNVDRSDDEYSFNRRQSAARKLSRRLSISYTGDLDIDAYYVDSMFTPLLYSIIQFISVE
DSPLDTLYQMHRTIGIMILCKPDLYNDVIEIMAHGDTMSRNRAVNILFYFWRNSTGHPSV
GEALPNVGYMHDLSVKEKQNDTSIKNSKRASMSVIKDVHLHQFLPHIFLDTRNGKENKHA
SLTVTKHASIVDMHGQFIPTEHPNACVQCFKPISGFGLRCGGCKLNVHFTCYNLADGEFL
TEYSVESGEHKLYKLSTPRYCDITYGQREVICNDSLKNIDYKTAIISKTVSGHSFRLVNL
FTLVLCMVCRMPLWGVMHQGYRCGSCNKFIHSRCMKSNESEVQFACHSPSMSEGDALIEH
EMLRLSFKTYYENILVPEESISSYSFEELSIMMTTLQMQENILNNGIIAGCLIIKQKYHN
PLFPRSKQFDKFELQEYSELYQSYLEGRKLPLSVITNEYWEGISKEPPLWIISCEDYLAH
LASIIKTSYDSEPGFIDSHLSVYTAATLTIPSPDDSNNPAGILTIKEMMKWLQKNLGFHN
SYTSKILLQQMANYGFLERIDGHPILFCDESVGEILDHDCTFPLPFAIECSPTVESLITA
ITACLSDINISINECGLLLMTKRCWPDSFLSRYILERLIYAVIEWVCSEDDKLLIIAREY
TPSQLKLPGVRDEMENKRNGANQRQPSAMPSVAGGGAYIVCRKMLKEKYIINWMSAIHDM
NQGLFCDIVFDQIEMLYENKSEQDVITETEFQSHDRILKCMIRLWHAGLLFSAFKDMIAR
WLDDVYHIMKHQSNIFVELKTLYKIFNASKSSTYRYSTTDQILLSTENNNSDVTDPISLV
TQLFKEGDAVELTRALQWMEVMVRTGIGLPGSIFSDFLPLLANLSPSIEQYTTFMEVMWY
QVMIGLGHLLVRSNIQSIISDVNEAAFEMIKKINEGGYGAEIASARSFVKVTIVLALYSY
NCPLEMIYNVGIFDSLPEKPINLSHPKRLSNFKDSTQGSNLTADDPLIQCLLMYAKFDKL
EVRGDIVKGFWKFITSAGLIFNKNEFVNSCIPELLPSVWKELSPLHDTSSDITLQLLMKI
VWADSRFFLASVSKVFEHSDWEVRFDGLDNLYGLFSKLDEKHDIQVSGVFAYLGPIFSYL
VGCLWDEEEFVRTKAITYIRSMQPQHVRLAFKCWEGYFKTANVREKTLLCKLMIKLNAKF
PDWEVIEWNTLLDALTQNDENEQVSTSDILESYMRPDSILVIGLKQIQDGGNSTPGQRVA
ESQNLRVIVLTLALQMLANGIEVTQDQIIKLKHLVLIHLGFKNSKLEMVNGKSNVSIGDF
EYIPDDFAQNMIITSCLGNLKRVLDTPIYLKSSNNILEDTRLAAEQEEELAGGVFVDVVL
ALFNSSVDMSTLSHLMLKNWIELLLMIVYKHKIEDKRNRQLEENLVNAMRKASELLSKDV
TEENKQLIIEVSTTLLKRAPMLTVNILGKYIITLGKLLTKLRNDSSSSLVMSAKIFLRTA
FISFARNGLFVLIFKNQTVADETNTELDMFRVLRDIIRDEVIPTHDENIEPTYLCVEPIR
DVINQLFKFTNRKIVSTVLHNLNKYVELVYSKPYSEQLMIDLGSFLIKLSKYTTEWKSVD
WDVNPILNMISIILKNNPLHAKHLIHPVRNFLKHVINKCGPTIESFVKLLAAYSAISEVV
SPSDQSNAFGEVILEEIKIFYRGARNRLNRDTLIILLQLVLWDMQPSTYPWFRSIEQRIK
VNSSSQQRRPFFSNVSEYLFEDCTNFLENPPITKQYSKKDFKIGVCASQLAVAMCSEKYD
LLTKIFLWQKSTDSRRTIRLLNWILLGILKADSSTGLVTTIFDFQDNITDLLSLALKQPF
NEVIAGDVNYLYTHSGELAYQSFVLVKIWTVLCLQTSKLQENKISEAPKLHQRLANNLTM
AERRFWNSIWPSIRKQLISVTEDKDVLPNGVPYWEMFMDLITFLHLIGSDIVMLYSQEWC
TLLDSLINKNEEVTEFHHKIRQARSMFDDPPLKMQQDMLITQLFVEMREAMRLYFEINSS
NVGVRRAAKAKKRFQKSIAIDKDFRDGKKVIKLLELFYENDTEELQKPERGNSRVHYIQN
VNNVKKLERKTIQLVPINPTFYKK
>TDL27495.1_transcript=BD410DRAFT_782583_t1_gene=BD410DRAFT_782583_organism=Rickenella_mellea_Ricmel1_gene_product=Phorbol-ester_DAG-type domain-containing protein _Source_UniProtKB_TrEMBL_Acc_A0A4Y7QJC3__transcript_product=Phorbol-ester_DAG-type domain-containing protein _Source_UniProtKB_TrEMBL_Acc_A0A4Y7QJC3__location=ML170159_712946-721113|_protein_length=2345_sequence_SO=supercontig_SO=protein_coding_gene_is_pseudo=false
MDSLIDGENIHVTNRPSPQLHLDVSSVEEGKNYDVGTSRNRGRARTISKAVLPSFLSSSP
PSDDTSPTFPSDSLTPHVQKKPSKALNESRKLLAHILDQLEKRPRAPFVLDEFGAFGTGS
ESKGEGGIDGILQNVRAASASKRSKSTDQVSQGISVDDQSDDEETTETVFSTDVTFDLMN
QLKDVLLIAHLQKWLIFDDGVSNRDLEPDERASFRFRRTSFQSTNRRSRSPSPRHGQHHR
PGLLSACIAILASVVSEDCRFQISSPKLMRPPYVLQALTLDVAQFLVYTHRNTPKVLYTI
GLAMIPAFSSFKAGMQRRLLAFFEESLITVMLQNLKEFQTPSTSSSIGFDMPVQTRAEAG
QPIVAIQVEQPHEDSNDIQATEGWLKWSTPQHTCASHTSTNAASQQIGLYYVSSIIPPML
AAILEHVDLLSSDLAMIHRAHRLIQIIVDSKADAHIDILEVLAYHSNNARYSAITILATF
WPKSLGHVVIGKAIPTFSYVESLHRSGLKTITKRSDRHYDHQFVPWYFPETLSSPEVLDG
FSLGDCRSCSKRVNGFGLLCPFCMCTVHFDCYDVPDGSVLSHYQSIADPHTERVAIHRFS
GVFPARRGEESYDVQRHDHTLNLVNIFTLSLCAVCRRPLWGCVAQGLHCERCNCFVHVTC
VADDSASQKFPRCQEVMADSSYITISWDTLRESFIRYYHGILLTEEDLAMRTHEEVSIYW
CILWTQMQLLHNGLSAGSIVVEQKRPRTVAAKGHGIDDFELQYLTKLYEAYLRSGRLAVA
QTLEDFKREDGQAPFSYTMLFDWSTLTFITSVIKTPPLSLARNTNIAPSSLLNVDLPAQS
VDNRESENQSHPFESMSLARIRDVLGTDVHLHDEKAACILIGHLHHLGFLEAPAIFPGHF
ATYDDPQNISCSFPIPLGIDLSSDVETLVVAAEVCLGDLDVSINEVGFLFIVRKLWPNGM
SSEYALGRVARAILLWLLNEDESLMTILRDYVARGRTLPGVPSVVDSHSWPSGASSRSAP
TSSVNNGGDHVARRKSLLTRYAAPWLLALHNRDRVFYSHLLFNLCTELATESDDPESAGG
ARFAHSSAELKRVEWAERVFRYVVKLHQSTVAFSAIDDLLPKFLDAVLDFGLQQQAIVAL
PRLFNRDVDTNNRTTVISEIPIIGQIPIHPSLDPWRVVMDEAARNGEGLSKSIKWLRLFA
TSAVDIPITSFLRISAFARDIGGSFEDHAMLAEATLMSTWMVSLGRQDLQAMISELHTRQ
SAWIRDSLRKKEHTKQIETFIRQSLATCLLLYGCERRHLLSVGMVKEHEINHLPSRRKAS
LRPLPNVDPVIVDIDLIAALTQYVNEADDSICCIIATFLTSFVTEAALLEPFEIDNFILR
NSHFLTTCAWRFYDMNNSDISALRPTLLLRILVVDTQAFDSMLQEQFDSGMSWEIRLRAA
AQLFRVILDATSPFFHVEGRQWRASVTNIFHRFFTTVWIDPKEEIRLATDTWAQTLQPAH
FDAITLCWNESLVKSPIADRVKLVAFLLQLRPHFPSWKVLAWDVIIETLIDDDYSQRIGD
DEEGPASAHLSLYGIPSTGPKFSDSSVRDPDLATLQTSLVLLSLQMVAEGIPIDLFSLLK
IKYHLVILLGFTDVALAPAPNGHSFYVRYGSLGEIKDLALPCFSGLVDLLDAFHYFDLPA
SAMTADTDDSPCKLLVGAAIIDVVLFFFNNVNHWSSLPFLTKKMLLQSLIIIIYKHDLDA
KPLQHLKDVLRKAVRRVTELLLQDISYELRQLTLSVFQAYLRRWPHMATNLIIHQIQSVI
TTIFALQLNGEDVLVSQAASFLETILSQFSLSGLFYQLCKRKQGESFFSVVRHVMAENAR
VHPSQGLLRETILRDTLTQAASQPSDGLQNVVLENIRIYIEVIHHQSYPSELMSFVGRSL
FNIMRNASETNTESFDPNPVFSIVSTLVQHNKAQSRELLGYTEQLLRMALVRFDVNVSSL
KRLLHVTSTLYRRNLGGKNHTAKSVQPNNIILVMVEILSDSLRGKARTSMATLGATMEAL
CDRSDEPNYLSKEDVLRLGADGFLLLQSSPQPDFPIQRDLATLLTVCSLVLWASEYDTEF
ITRHVHEQATDRTTKAALSVRSWNLLALNALQSPTRGHALTLLDHLSSFSATYYLSLRMA
VHSSGLPPDISSYDVNQAFFAIKLWLLLSQKCGRNETTISNEQPWDEDGDTGLVWNELWP
AFERLLTLSQMDAETGNTSPICSIIWTSAADIYYFLRQIRCVIGLESSSHIASLNKGRGL
GLGESSLSKFSRAVQSMSEPPHDVTIESLADQIVHDMVAVEKLHALADAGRIFPDKARRD
VRGNV
>ORE11547.1_transcript=BCV72DRAFT_219707_t1_gene=BCV72DRAFT_219707_organism=Rhizopus_microsporus_var._microsporus_ATCC_52814_gene_product=Phorbol-ester_DAG-type domain-containing protein _Source_UniProtKB_TrEMBL_Acc_A0A1X0RHN5__transcript_product=Phorbol-ester_DAG-type domain-containing protein _Source_UniProtKB_TrEMBL_Acc_A0A1X0RHN5__location=KV921856_132640-140682|_protein_length=2455_sequence_SO=supercontig_SO=protein_coding_gene_is_pseudo=false
MSSSNANTYLNATVINIHSPVGSPEDNQRRPSSIGQQAPAKQSPKVEEYRKMIQHIMGKI
LKRKRPSSSLLYLQPQSIDQFDNDDTIDLLIKLRSALMVCHSVGLSNQVLMQGGRTPNAT
PASSKVNSPLPSPRIGSPSRSPENAASALPSVLQSKNDKRSEFEKILNMLSDLVANDSRY
KTANPKPSVPPFTMQSILIDIGLILIQMIDDTHSLYDVGLVFLPAFEAFSNGPMLGKLLS
LYLDTLLPRLMSHDISHNTTPKETNTKPLDNDLKHKTSLTVHSKQNTPTISIQSPDPEPT
SNHSLKMSHLTIDTRLQVSNADIHSFNSLPYSSSQGHQSPSDLHHAYALFAPLLFFMMEY
LDPYIEHKNEEYDTLDHTMTQQASSIYSFHRALGYMISCKPDVYLDLLDIISHGTASVKY
RSCQVLFYYYSNSIGHSLITSPISLLSIEEEIAALDKRRKEQKTEQEQNEPRLSGSYKRL
QKNQQPVVQNTASSSALDTPENEMNEVQHIWNPHIFDRASNSIESKHTTGTALFQMHDDV
NEAFCKECFKSIKGYGLRCYQCKASVHYSCFNSSANEQGTLFYLKAGGIQKVVTPMYCTI
PPSPRFTDMVNRGMAHWTMKSNSARVGLLGHVFNLVNLYTLTTCASCSLPLWGIAQQCYH
CTHCNRFVHPHCLSEAEENNAFSNTSFHTCRPGQFLAESDIHVTTSDISKSLYEFYGDAL
PLKVKDLQDRGFEEVATILNTLLLQDNIMHWGIATGCILISDESEDPLISQLRQEENSTS
NPFSDEILYATGSCQLLTASIRACLDYLGSEKCRKSTFLVNFQKQQDKMNEYVLSREDYL
SHLSAMMKSLVTSFGDNFTAGSPTAYSHSSPPPLDPRRSIGDARGFLQVNPAPYSPWEEE
ADDFNSGSPPNEQLDRSVLLSWVMTNINFKSRKAAELLIQHMRNVGLFERFDGSAIVFYA
DETTSANHDDTPITCIFPVPFAIDCSFTVESTLNAIEACLTDVNLSINECGLLLLVRRCW
PSSFMSQYTQQRLIQAILSWTFDEDERLLALHAELTSNKASNLSKQHIRWAQTAYARKIK
GQHADRHRQSVLYHSATAGVSSGASNIYVTTRAALKDRYVAYWMCSLHDMDRQAYADMLF
TAIESSLDDKREYSIPLCWNEARDRKKQVVERYEQFVSHILKLKSYGLVFSSLDFLIQKW
FNHAYEEFDSLGILQGEEILEIKHLAKLCSSKLKTVPGSPDSSRFGSALDILVEQFNDGS
KEGISRGMRWLTLTVYAGTGVPSKALIQIAKMLTKSQASLDVFAEFVKVIWLQTAGVSSG
LLARKDIIEIISHIHENQAEMLSKLNDSDRNLLSMQSFIKHSIALIAFAFGCSLNNIADL
DIVPFTSSSPISPASKRNTFHANNVAIQPDEKSPVIRYLLTYLEFRQLDIDEYIIKLYYA
LSQWGNGILNKEEFLLKCMPHIMPTIWKHLLPTFDYLSDINLTLLMNLISIDAGYFQSYV
HEIFKDQNWELRYQGLDNLFGLFTKMDTIFQTEWLKLLCHLGPMFSFFVQSLWDKEDKVR
SKALTLIRTLNTLHLRSAFRCWEAYFLTASDEQKKVLIQQMMQLNALFPDWQVLEWESLL
EALERESYIVVSDDPAHTPLNYDLLKDEIQSDKEIQNLKLLLITLALQMLSNHLKPTHEQ
IFRLKLILVQQMGFQNCHYFNNAGEISVEFDHLRYDPNNSLQVASMICCVRSLKKVMDSF
APLPAETIALMVSQSVEHGKLNLSENTSPGVYFLDVVFKMLNSGIDLAQLGNLMLRTWLE
TFLIVIYKHNILEPRYERDIVSCMKVVIELLNMDVSEENKLLILEILKCLLRRSDHLTAM
VLSKQIMALGKILTKHGLKHSDPVLLKAKQFLKSAFLRFAVAGLFVLLFKNQPVHDDSNK
KVDLFFVLRTVIDPEDIVPDEDIHGEHVYLYDQPVRDVLDKLMKQQMDRKAFSNVLHNTC
KYVETVHSHPYSLSILNELPNFLNTLIKHTSDWRRSDWDINPVLSMSAILLKEHPYQYSS
LLSPIQAVFKYGLHDCMIQPEAVARLLIAYSLITSVPDVPPVNPFVDIILEETKNYLLGL
NRPNKETMLMLLQTIYWDLTPSGQAWYMKISKSVFNNSNEHASYFELKLKNILSQMVHFL
KLPSSSQPFTKRDFKVHSITSQLVAYSCTKDPNEMTRILGYLKLEETPECLRFLNWFILA
LLKSKSSQALLSMLRYENVITDLITQILNSVKIDFHNPSSNFLYSRVNEVLLLCFLLTKT
WALLKMKCKTLGEEQGINQVFFWLSIWPSLRRLLEAIEPSTLFITGGAGIPIWNMFLSLL
QLLFVSRSDATVVNAYEWSILLDYLLAKIEEISSDVFIGQEHDADQVVVIANFKRQVTRI
RTMLDVPPAEAPLALLVDQLLMELREIMRLEVETVITHGVNRELTLPDASYAVRL
>KAI5899467.1_transcript=SCHCODRAFT_02482250_t1_gene=SCHCODRAFT_02482250_organism=Schizophyllum_commune_H4-8_gene_product=Phorbol-ester_DAG-type domain-containing protein _Source_UniProtKB_TrEMBL_Acc_D8PT18__transcript_product=Phorbol-ester_DAG-type domain-containing protein _Source_UniProtKB_TrEMBL_Acc_D8PT18__location=MU410292_1123535-1127023_-__protein_length=1018_sequence_SO=supercontig_SO=protein_coding_gene_is_pseudo=false
MISAAHKWRIFDENLGSRDDHRSSGSRLPSPFRRSRTSISPSGRSRSPSSRPGSPGLGNA
KAPELLSQCISVLSSIVLEDGRFKLNRYTPSRPPNTLQAVTLDIAQYLLYVTRHEPKTMC
QVGMAMIPAFSTFPSEMHPRLLVFFDSLIRVVLEDLSLAQGLAEVLGSTEGLLSTMAPGQ
ESTVYYLSALVSPLLAAIFECVDMEPRADGRNDIVYRVYYLFRHIVDSKPDAYLDILSVI
AYHTPRARRTAVHAMLSLWGRAMGHLTISRPEPVPGAPDDANAFLLDHPYAHHFAPWRFS
GRECHACHQAIDGFGVFCALCHCSVHFDCYDHPRGSHLCQYSLAGDAGRTKVAMYRFCDV
LSGSNAVQPYAVQLRRHTFRYANLFTLCLCFVCRRPLWGCVAQGLRCVSCAQFAHADCIL
NGSREDILQCRKFRVDSTFIHIDIAELRASCLDFYGGILTMDDGALNLCGYEEVSVFYGH
LWSQLQILDRGIGMGTIVVESNGKTVDRADPRLSFELHTMVGLCQSLLESGGLPVSESLS
DFFQENHASMPSPALFFEWNSLIYVTTLLKSPIALSRSQPGVAPSGFLNVSPAMDIDDAT
QEEQHPYEAVRVAYMRDILGYELNTRYDTAARWLLEHMHQLGLFDRVDKKPRLTIEREEE
KDVVCVFPLPLGLDISTSVETLVSAIEACLTDIDLSVNEAGFLLLLRRFPPDGMLSNYAQ
KRLTRSLVMWIIAEDAMYATILRDFVARRRALPGVRSGQDQPPWPVSRDARPYQNSSGNS
AGDYVACRTSLLRQYAKPWLSALHDQDPALYCAYIYDICMDAAQEDSRSADAVVAPDEAK
RKLVERHNTALYHIDKLSQASVLFDIADHLFVDWLDAVVAQQLFREASDVPSTISISCSL
EMRTASGEVRSTIVSSCSIQSAATAAPDSFPRVLRWLCTLARSGVDVPIQTYIRFTEVAI
AADVSMEDATVLVNAVYSSAWLRSTGRHEQQRVFGELHSHLSDHIVDCLKLGKDMEVM
>KAI5899466.1_transcript=SCHCODRAFT_02485721_t1_gene=SCHCODRAFT_02485721_organism=Schizophyllum_commune_H4-8_gene_product=unspecified product_transcript_product=unspecified product_location=MU410292_1121594-1123208_-__protein_length=437_sequence_SO=supercontig_SO=protein_coding_gene_is_pseudo=false
MIAKFFHMFLFESPLLESYEVDNFILRNGDMLHTCAWELYEVRRDEISSIRTSLLLRVLV
VDMQPLNAIIETWLASPQWERRLQAIVRLSRVIMDVTSQSFHVEDRQWRPAVIDVFEHFF
TRMWADPQEEIRVAVDAFSSTLLPAHFEAISLCWSEAISKAPIGERVKLVAFLIQLHPHF
PQWKLISWQAIVERLLEDEYDQSHNEEGPAAAHLSMYGLSREFSENSITAEDPEIIQLRL
SILVLSIQMLASGISIDSKSLLRIKYYLAQVIGFPNVTFSFVENSLTSSFVRYGEHKSLP
DNSHPCVTALPSLLDAAHYVDLPASAMTGRAGDDVNCSILVGSAFVDLALAVFDSAADLG
KVPVLALKALLENVVIVFYKHDLESRALRHLQHAARRAVLRVLDLLLEDISYELRQLCLS
VVQAFISRCYEFMGSVV
>EJT49263.1_transcript=A1Q1_01621_t1_gene=A1Q1_01621_organism=Trichosporon_asahii_var._asahii_CBS_2479_gene_product=unspecified product_transcript_product=unspecified product_location=JH977583_1142156-1143138_-__protein_length=314_sequence_SO=supercontig_SO=protein_coding_gene_is_pseudo=false
MGLQDNEAERKERLPHLLEASLGCAHVLQRAHPTIAHGRGDVNSTLQLLSSAATVLVLAE
LEAPGNIGKVLGQMPKEAASVQLDIFAHLLYSSLSLNLGRDRSNIAALFPIAARATALSL
FGAGDLLTVHDPNGDGAHLASIVFIVARLVLLSGIPQAEEEIASFETLELFWRRVWPEWE
RVLALSLRETCINSPLRAVLHSVLLDMVIFVGSMRPTLLIEPAGAIVRGLRSLEEWQSST
GINNSSSKLPKAIKAIETAQLSYGADTDRPKRATTIKQVWNDMLATEKIVSLRAEAERER
EKQKHAYKTLARGV
>EJT49264.1_transcript=A1Q1_01622_t1_gene=A1Q1_01622_organism=Trichosporon_asahii_var._asahii_CBS_2479_gene_product=Phorbol-ester_DAG-type domain-containing protein _Source_UniProtKB_TrEMBL_Acc_J6EX98__transcript_product=Phorbol-ester_DAG-type domain-containing protein _Source_UniProtKB_TrEMBL_Acc_J6EX98__location=JH977583_1143653-1149338_-__protein_length=1777_sequence_SO=supercontig_SO=protein_coding_gene_is_pseudo=false
MLTDTVPALTYDMPSAVPTGTPALPAGAAGPSFNQPFAQPSHGRHISIDEPPKPKRPPQL
RITTDFSSKTLESDPGSSKTSASPEVEPARKPRRVPHHRKSSLGLAQSRGLHETQKMLNL
LLDRLEARSAAPDVLDRAVIKARKEAGHITRRRRFGARLGEVAVAAVTAAQKKKINIEDD
GDDSDDIDDILILDEDDWDTDATTDLVEQMRDLLVLSERQVLDLFGASQIAAFDKRNAAK
DKRKSSRFSSMTASLSKVASNDSHAGPGGEISGPRLLQRLAAILRSLILIDCMYTTYRFR
PLKPPYFLQSMCLDIAAVLYSKGDMKTKLHVFESVTDALYGWGHPMRERICEWLEGRLNE
LLVRLAEERSDGMEEDQPRVVFNDPFSPATSSPPQVTADIPTFAFSVETDDGDRSTEPKG
KGWIEHSSPASSTGSRPWNRHLSGVLSTHSTAISSLPLQISALIPRLLIAIASIDMNSAR
LTTLFRVHRLVSLVLNAKPDVGSDLLEIIAQGSSDASQRGFDMLTTYFPLCTGHNTIARR
PPLCTYLAQRMKWETGQERELGEDDMESHHYLPWRGSESGDNLCQTCERPCEGFCVRCTL
CQDIKHVDCLLLYGDELVEWATTVVGGSSSKPTMPRHENVTVKYSKCVPRLDEKVHDGGP
TQNGPEATVRTVGQHTFHLVNLFTLTLCGDCREPLWGTTKQAYVCLGQCQRFFHPACIDK
MKDRGSTLCRPGTEAFVNTSDPDYKRDPFTTSVQVVQESFARSASEVCREPSRLAKLSFD
ETALLYAHLWIQHEIYLNGVRAGSIRFSGEAPTDPAIIPGTTSLLEHYKQHLGQRELQAS
AALQDYSRTTGEPIRDAKDLLWRPRYLEYCSALLKAPFDPSDHLSGSHQLLTPGQLGSYE
PDPPTTAFEALGMTSVRQSMASDLNIRDRLAAAILLERMRGFGLCAVPHCRKIGPKQVQD
TQLLVTFPIPLLLDSSPSVELLVLAIEQLLDVVDLTANEQAFNLLCNRAWPSPMCSSYAL
ERLGGAVLSWVMDGDDVLHYVVKNYASKAKRPPGVRVGRGASKGTTAVATYRDDRARMFE
RYAKPWLEALHALDSSLYASLAYDRSKMTDNKYQVQELSKDSSAASQIAGMALERMVTLA
DVGASFSIVLDLVVAWLEDLGAVSKQHANSQKGVLGEDLWELAKATSQEGPEGVRRVCQW
LRVLSCSGAEVPWETVTDMVELVAGADVASEARLDLISTINSNTTQTDSKAFAQLCNRQL
VRLGGALSFRPTDLELQMLRTNLLSILRAYGTSATDISETSLKMPVVEQPTLNTTMRNKQ
LPTPPTSTPTLIALDPSVLHVVASLLRRKDYPAEILLDFLWLLFIRAPAVENADGFLFQH
CATLYEARVFLKLVMVNSVPIEEMVRKELEQVDQASLRERMLTLVLELADDVVTADLECF
RSNAVGLVMLFFTEVVQPLNPIPDILVIWKAIQPSQLIAIARCFEEYIVSCSDEEKKKFL
AQLLQLRTLFPSWPALCLGLNMLAAGVPCEWAMLQEFQRCVAATCAPPWQHPKETVTGLL
LPGLKNVLDSTARIMVENESHDDKDRKTITVGSLFVPIVVEFANDLEMEEVLVQRYILDI
LLVVYYKPNVQPVELQALSTLQTLATFAANRLQSIENRLLAVQILNTAENHMTKDRFSRV
LPALFVLVADIIAKESSGGDSALVDASRGFLEASIESYGDAGLFLQVLKQDGQKSKGDNS
SEALGKALQIASREQTEDGSWRYTWIEKVVTDLYVLK
>TREMEDRAFT_64098-t26_1-p1_transcript=TREMEDRAFT_64098-t26_1_gene=TREMEDRAFT_64098_organism=Tremella_mesenterica_DSM_1558_gene_product=hypothetical protein_transcript_product=hypothetical protein_location=JH711537_216515-225471_-__protein_length=2347_sequence_SO=supercontig_SO=protein_coding_gene_is_pseudo=false
MSTTNLQLPLDARRALGRRPGAAPLPRVQIDTTFQEIPSSPIHLQPPSPTNNHVSPSSPQ
SPNTPKRFRRPTISRPKQPPRSTRGLYETQKLLSHLLDKIDSRLPAPDLLDRAALAIRAI
SKRDMGKGKGRASKMTQAVVAVTQPTSSSSSSNQLGPSQVGISNEDYDEVHLKEGEWDTE
GVFELLEQTRSLLVLSDKQGLDLFTDSRISENGLYIGKKKSGRLSTSPVSPINSRSKEQD
WRIEQTSFSGQNLLSRMLHTLSTLTTIEGIHKVHRYRPLCPPNALQSACLDVATFLWHKC
GMEVRIRVMGMVIDSMYTFGEEMIERLCEWIEGRLGELLSILERDRGGREKKESTIFTDP
FAFTSNDQNLPGFAISTEDTNPPDPHSTTASHVPSYSFDASNPSKNVVEDSKTTGWLRYS
PTTPHPISHSTQSSTGISSTYGTSLNLSQTSHHIASLITQLILSLISNIDLRASRPTTIF
RVHRLFSLILISKPDAYIDLLEVAAVSPSVPSRRALELLSSFYPHCIGHDNVARRLPSMT
YSNLYERWSNSHDRVLGEDEDSHHFVPWKIENESSSSSSSHSPSSTSQSYPSFQKCSTCQ
LDVLGFCLRCTLCHDIQHLECYNPTDDMFIYEVVVLSQQTSLPSVVSVKFSKSLSPTEDL
LLISSSTSSNHSHTRRKVGQHDLRLINLFNLAICNECHEPIWGSTCQAMACLSGCQMLLH
PSCVDRLQQQTPSKMVQCRFRREVVIDDISGQGGNPFSLSRKDMEESYERQFPNLMKKNE
DLGKLSYDELCVLYGMIWIQDEILQSGLSGGSIRITDHPSRPPDDDKPSNTSNVSASKID
FLKTKLENIEREISTRYGTSQPGSSALVNHISLQSIDQLPAKEYIFSHHFLTYIRTLLRC
PSTSSPLLDGLLSAPNSPNPNQEEEIPISYESLKMSSLVQTLKVDLDINHPVLVAYLLDH
LRSQGLIAYPFKYQSYHTQVHVDSQLSRTPINVGSNLSPSNGQSNTNVVPKIDRDEWVSF
GLPMLMDSTPSIELLVVLIERLLGELDLTLLEVGLGLLVRRTWPDGLSSDYALERLGRAV
MGWVMTEDETLHLIVRNYASKHLHSPGIRINPLEHSQATSVSTYQISRQKLLNRYVRPWV
QALHILSPELYAHVVYEASKSSSFSPILDPFDSPSPFHPLLETLTSSNEEKKHSIPSIPS
SHSGPKTNFQDEPTISPSLSKVQEENQSMAVKIATTALERISKIVDSKLVFTMLLDILIA
WLEDLGSLSSLDIIYKPLSKLFGHIQMNPNVPEVEQGIWGVISDVIKQDGGEDRVCRWLR
VLAVSNVGIPWETLTDLIDLSSKLSIGTDLLRSTSTVKDTSKRSLSLSAKMDLVVTINLN
PKPLDSKELLSFLSKTFLAFSTSLSDHCQPKSADLNTRTTHTNSTEYIDPSNPNTTDFNS
PAYDRSIEPLNIIQETDLLHLLFLGILKPYVSSENITNTSLISSELSRKHLIMLSKRRQI
ITSSSLNPQIIQVCAKLLDLKRHDTEIILDFLWLILTKSSMMDLEGLWDSKGKGKGKESR
SGLFWRLVSVNVGPMEVLVRKKMEDDRHTTLETLLIFILEIADSTLSHPPNSHRAAVSLL
NIFFDSLMTSDNLSPDSATLLQSLFPTQLEAVSRCYEELLVQSTDDERFVILTKLRKWHN
YLPTWPVLSWSCIDSLLSEVVANTQQLPSLSLIDAHLVRTSLLALGLDMLAHEIPIDYPT
SQKFQQHVASACSLPWPEFDKGITQLLFPSLRGLLDSPVKMQVGGGMSKVKKMGLAGGVF
VPIVLALAGQLGHVGFVEQRCLLDMLLVTFFKHNFRPVELLARKALTTLGEYLTFATCSE
NRLLAIRTIQVALTNFDRPSITSTAPQLFSHLSRVLVKQTKDNEDYTIIEQSHNLLHTII
KSSWKSGMFLVLFEDESHREDSVLGVVLKMLVDDQPDENSGNGPDIIRGIIWDIMEVFRK
DRQYLQNVLKSLYIVVKEQSKQWSEVAVQDFGNFLSRLTKHIADLPVGEFDPDFLLMTCA
RVFKLAPSTCAVMLLHQTSTMLHLVLTRSDVNKDAMGILSHAAEELCEREKTEDTVKGVV
NELCGSMLSGMGVMSGTMGVLLDKTLLESQTSTLQDPSLPQSATNSLNPQQSLSGYLDIL
LLRHPTLLRPLDPETLFSILIQSSSILLLSESILPGSLPQILTKIIDEPALIQLKMYNML
LLSSIYQSEPKFSPTNPSLSYPHNPSFIQHPQIARKSLIGLFPIIARVGCLCLKASSDHL
LVSDSGEGAELLSNVFILLRLALLVVKLAQYEDTENTGERVLWDRIWSEWSRLLGISMES
ICVNTVS
