# Supplementary material for: NALCN/Cch1 channelosome subunits originated in early eukaryotes
Source: J Gen Physiol. 2025 Sep 5;157(6):e202413636. doi: 10.1085/jgp.202413636 (PMC12412391; doi:10.1085/jgp.202413636)
Supplement: Data S16 — provides protein sequences of identified NALCN homologues from animals. [file jgp_202413636_datas16.txt]

>Mus_musculus_NP_796367.3 
MLKRKQSSRVEAQPVTDFGPDESLSDNADILWINKPWVHSLLRICAIISVISVCMNTPMTFEHYPPLQYVTFTLDTLLMFLYTAEMIAKMHIRGIVKGDSSYVKDRWCVFDGFMVFCLWVSLVLQVFEIADIVDQMSPWGMLRIPRPLIMIRAFRIYFRFELPRTRITNILKRSGEQIWSVSIFLLFFLLLYGILGVQMFGTFTYHCVVNDTKPGNVTWNSLAIPDTHCSPELEEGYQCPPGFKCMDLEDLGLSRQELGYSGFNEIGTSIFTVYEASSQEGWVFLMYRAIDSFPRWRSYFYFITLIFFLAWLVKNVFIAVIIETFAEIRVQFQQMWGTRSSTTSTATTQMFHEDAAGGWQLVAVDVNKPQGRAPACLQKMMRSSVFHMFILSMVTVDVIVAASNYYKGENFRRQYDEFYLAEVAFTVLFDLEALLKIWCLGFTGYISSSLHKFELLLVIGTTLHVYPDLYHSQFTYFQVLRVVRLIKISPALEDFVYKIFGPGKKLGSLVVFTASLLIVMSAISLQMFCFVEELDRFTTFPRAFMSMFQILTQEGWVDVMDQTLNAVGHMWAPLVAIYFILYHLFATLILLSLFVAVILDNLELDEDLKKLKQLKQSEANADTKEKLPLRLRIFEKFPNRPQMVKISKLPSDFTVPKIRESFMKQFIDRQQQDTCCLFRILPSTSSSSCDNPKKPTAEDNKYIDQKLRKSVFSIRARNLLEKETAVTKILRACTRQRMLSGSFEGQPAKERSILSVQHHIRQERRSLRHGSNSQRISRGKSLETLTQDHSNTVRYRNAQREDSEIKMIQEKKEQAEMKRKVQEEELRENHPYFDKPLFIVGREHRFRNFCRVVVRARFNASKTDPVTGAVKNTKYHQLYDLLGLVTYLDWVMITVTICSCISMMFESPFRRVMHAPTLQIAEYVFVIFMSIELNLKIMADGLFFTPTAVIRDFGGVMDIFIYLVSLIFLCWMPQNVPAESGAQLLMVLRCLRPLRIFKLVPQMRKVVRELFSGFKEIFLVSILLLTLMLVFASFGVQLFAGKLAKCNDPNIIRREDCNGIFRINVSVSKNLNLKLRPGEKKPGFWVPRVWANPRNFNFDNVGNAMLALFEVLSLKGWVEVRDVIIHRVGPIHGIYIHVFVFLGCMIGLTLFVGVVIANFNENKGTALLTVDQRRWEDLKSRLKIAQPLHLPPRPDNDGFRAKMYDITQHPFFKRTIALLVLAQSVLLSVKWDVDDPVTVPLATMSVVFTFIFVLEVTMKIIAMSPAGFWQSRRNRYDLLVTSLGVVWVVLHFALLNAYTYMMGACVIVFRFFSICGKHVTLKMLLLTVVVSMYKSFFIIVGMFLLLLCYAFAGVVLFGTVKYGENINRHANFSSAGKAITVLFRIVTGEDWNKIMHDCMVQPPFCTPDEFTYWATDCGNYAGALMYFCSFYVIIAYIMLNLLVAIIVENFSLFYSTEEDQLLSYNDLRHFQIIWNMVDDKREGVIPTFRVKFLLRLLRGRLEVDLDKDKLLFKHMCYEMERLHNGGDVTFHDVLSMLSYRSVDIRKSLQLEELLAREQLEYTIEEEVAKQTIRMWLKKCLKRIRAKQQQSCSIIHSLRESQEQERSRLFLNPPSIETTQPSEDSNANSQDHSMQPETSSQQQLLSPTLSDRGGSRQDAADTGKPQRKIGQWRLPSAPKPISHSVSSVNLRFGGRTTMKTVVCKMNPMPDTASCGSEVKKWWTRQLTVESDESGDDLLDI
>Homo_sapiens_NP_001337677.1 
MLKRKQSSRVEAQPVTDFGPDESLSDNADILWINKPWVHSLLRICAIISVISVCMNTPMTFEHYPPLQYVTFTLDTLLMFLYTAEMIAKMHIRGIVKGDSSYVKDRWCVFDGFMVFCLWVSLVLQVFEIADIVDQMSPWGMLRIPRPLIMIRAFRIYFRFELPRTRITNILKRSGEQIWSVSIFLLFFLLLYGILGVQMFGTFTYHCVVNDTKPGNVTWNSLAIPDTHCSPELEEGYQCPPGFKCMDLEDLGLSRQELGYSGFNEIGTSIFTVYEAASQEGWVFLMYRAIDSFPRWRSYFYFITLIFFLAWLVKNVFIAVIIETFAEIRVQFQQMWGSRSSTTSTATTQMFHEDAAGGWQLVAVDVNKPQGRAPACLQKMMRSSVFHMFILSMVTVDVIVAASNYYKGENFRRQYDEFYLAEVAFTVLFDLEALLKIWCLGFTGYISSSLHKFELLLVIGTTLHVYPDLYHSQFTYFQVLRVVRLIKISPALEDFVYKIFGPGKKLGSLVVFTASLLIVMSAISLQMFCFVEELDRFTTFPRAFMSMFQILTQEGWVDVMDQTLNAVGHMWAPVVAIYFILYHLFATLILLSLFVAVILDNLELDEDLKKLKQLKQSEANADTKEKLPLRLRIFEKFPNRPQMVKISKLPSDFTVPKIRESFMKQFIDRQQQDTCCLLRSLPTTSSSSCDHSKRSAIEDNKYIDQKLRKSVFSIRARNLLEKETAVTKILSKRPLPTSSPISIRCCLYLGRSHCHSSGVRACTRQRMLSGSFEGQPAKERSILSVQHHIRQERRSLRHGSNSQRISRGKSLETLTQDHSNTVRYRNAQREDSEIKMIQEKKEQAEMKRKVQEEELRENHPYFDKPLFIVGREHRFRNFCRVVVRARFNASKTDPVTGAVKNTKYHQLYDLLGLVTYLDWVMIIVTICSCISMMFESPFRRVMHAPTLQIAEYVFVIFMSIELNLKIMADGLFFTPTAVIRDFGGVMDIFIYLVSLIFLCWMPQNVPAESGAQLLMVLRCLRPLRIFKLVPQMRKVVRELFSGFKEIFLVSILLLTLMLVFASFGVQLFAGKLAKCNDPNIIRREDCNGIFRINVSVSKNLNLKLRPGEKKPGFWVPRVWANPRNFNFDNVGNAMLALFEVLSLKGWVEVRDVIIHRVGPIHGIYIHVFVFLGCMIGLTLFVGVVIANFNENKGTALLTVDQRRWEDLKSRLKIAQPLHLPPRPDNDGFRAKMYDITQHPFFKRTIALLVLAQSVLLSVKWDVEDPVTVPLATMSVVFTFIFVLEVTMKIIAMSPAGFWQSRRNRYDLLVTSLGVVWVVLHFALLNAYTYMMGACVIVFRFFSICGKHVTLKMLLLTVVVSMYKSFFIIVGMFLLLLCYAFAGVVLFGTVKYGENINRHANFSSAGKAITVLFRIVTGEDWNKIMHDCMVQPPFCTPDEFTYWATDCGNYAGALMYFCSFYVIIAYIMLNLLVAIIVENFSLFYSTEEDQLLSYNDLRHFQIIWNMVDDKREGVIPTFRVKFLLRLLRGRLEVDLDKDKLLFKHMCYEMERLHNGGDVTFHDVLSMLSYRSVDIRKSLQLEELLAREQLEYTIEEEVAKQTIRMWLKKCLKRIRAKQQQSCSIIHSLRESQQQELSRFLNPPSIETTQPSEDTNANSQDNSMQPETSSQQQLLSPTLSDRGGSRQDAADAGKPQRKFGQWRLPSAPKPISHSVSSVNLRFGGRTTMKSVVCKMNPMTDAASCGSEVKKWWTRQLTVESDESGDDLLDI
>Gallus_gallus_XP_015130472.1 
MLKRKQSSRVEAQPVTDFGPDESLSDNADILWINKPWVHSLLRICAIISVISVCMNTPKTFEHYPPLQYVTFTLDTLLMFLYTAEMIAKMHIRGIVKGDSSYVKDRWCVFDGFMVFCLWVSLVLQVFEIAEIVDQMSPWGMLRIPRPLIMIRAFRIYFRFELPRTRITNILKRSGEQIWSVSIFLLFFLLLYGILGVQMFGTFTYHCVTDDTQPGNVTWNNLAIPDTHCSRELEEGYQCPPGFKCMDLEDLGLSRQELGYSGFNEIGTSIFTVYEAASQEGWVFLMYRAIDSFPRWRSYFYFITLIFFLAWLVKNVFIAVIIETFAEIRVQFQQMWGSRSSTTSTATTQMFHEDAAGGWQLVAVDVNKPQGRAPACLQKMMRSSVFHMFILSMVAVDVIVAASNYYKGENFKRQYDEFYLAEVAFTVLFDLEALLKIWCLGFTGYISSSLHKFELLLVIGTTLHIYPDLYHSQFTYFQVLRVVRLIKISPALEDFVYKIFGPGKKLGSLVVFTASLLIVMSAISLQMFCFVEELDRFTTFPRAFMSMFQILTQEGWVDVMDQTLNAVGHMWAPVVAIYFILYHLFATLILLSLFVAVILDNLELDEDLKKLKQLKQSEANADTKEKLPLRLRIFEKFPNRPQMVKISKLPSDFTVPKIRESFMKQFIDRQQQDTSCLLRRLPSASSSSCDHSKRSAIEENKYIDQKLRKSVFSIRARNLLEKETAINKILRACTRQRMLSGSFEGQPAKERSILSVQHHIRQERRSLRHGSNSQRISRGKSLETLTQDHSNTVRYRNAQREDSEIKMIQEKKEQAEMKRKVQEEELRENHPYFDKPLFIVGREHRFRNFCRVVVRARFNASKTDPVTGAVKNTKYHQLYDLLGLVTYLDWVMIIVTICSCISMMFESPFRRVMHAPTLQIAEYVFVIFMSIELNLKIMADGLFFTPTAVIRDFGGVMDIFIYLVSLIFLCWMPQNVPAKSGAQLLMVLRCLRPLRIFKLVPQMRKVVRELFSGFKEIFLVSILLLTLMLVFASFGVQLFAGKLAKCNDPHIISREDCHGIFRINVSVSKNLNLKLRPGEKKPGFWVPRVWANPRNFNFDNVGNAMLALFEVLSLKGWVEVRDVIIHRVGPIHGIYIHVFVFLGCMIGLTLFVGVVIANFNENKGTALLTVDQRRWEDLKSRLKIAQPLHLPPRPDNDGFRAKMYDVTQHPFFKRTIAVLVLAQSVLLSVKWDAADPVTVPLATMSVVFTFIFVLEVTMKIIAMSPSGFWQSRRNRYDLLVTSLGVIWVILHFALLNAYTYMMGACVIVFRFFSICGKHVTLKMLLLTVVVSMYKSFFIIVGMFLLLLCYAFAGVVLFGTVKYGENINRHANFSSAGKAITVLFRIVTGEDWNKIMHDCMVQPPFCTPDNSTYWKTDCGNYAGALMYFCSFYVIIAYIMLNLLVAIIVENFSLFYSTEEDQLLSYNDLRHFQIIWNMVDDKREGVIPTFRVKFLLRLLRGRLEVDLDKDKLLFKHMCYEMERLHNGGDVTFHDVLSMLSYRSVDIRKSLQLEELLAREQLEYTIEEEVAKQTIRMWLKKCLKRIRAKQQQSCSIIHSLRESQQQELSRFLNPPSIETTQPSEDMNAINQDNSAQPETSSQQQLLSPTLSDRGGYRQDSADAGKPQWKIRPRCLPSSPKPRSHPGSSVNLRSGGCLTVKSVGCKMNPMSDAASCGSEVKKWWTRQLTVESDESGEDLLD
>Danio_rerio_NP_001017549.2 
MCSAGAISALLFPLIHSLYSTASPSMLKRKQSSRVEAQPMTDFGPDETLTDSADILWINKPWVHSLLRACAIISVISVCMNTPKTFEHYPPLQYVTFALDTLLMFLYTAEMIAKMHIRGIIKGENSYVKDRWCMFDGFMVVFLWVSLVLQVFEIAELVDQMSPWGMLRIPRALIMIRVFRIYFRFELPRSRITNILKRSGEQIWSVTIFLLFFLLLYGILGVQMFGTFNHHCVTNETEKEKVTWNSLAIPDTHCSPNGEGYQCPVGFKCVDLEDYGLSRQELGYSGFNELGTSIFTVYEAASQEGWVFIMYRAIDSFPRWRSYFYFLTLIFFLAWLVKNVFIAVIIETFAEIRVQFQQMWGSRSSTTSTATTQMFHEDASGGWQLVAVDVNKPHGRAPACLQQLMRSSVFHMFILSMVAVDVIVAASNYHRGDHKLTNDEFYLAEVAFTVLFDLEALLKIWCLGFTGYISSSLHKFESLLVVGTTLHIYPDLYHSQFTYFQVLRVVRLIKISPALEDFVYKIFGPGKKLGSLVVFTASLLIVMSAISLQMFCFVEDLDRFTTFPRAFMSMFQILTQEGWVDVMDQTLVAVGQMWAPVVAIYFILYHLFATLILLSLFVAVILDNLELDEDLKKLKQLKQSEANADTKEKLPLRLRIFEKFPNRPQMVKISKLPSDFTVPRIRESFMKQFIDRQQQDPSCLFRRLPSASSSSCDHSKRSAIEDNKYIDQKLRKSVFSIRARNLMEKEITVNKILRACTRQRMLSGSFEGQPTKERSILSVQHHIRQERRSLRHGSTSQRISRGKSLETLTQDHSSTVRYRNAQREDSEIKMIQEKKEQAEMKRKVQEEELRENHPYFDKPLFIVGREHRFRNFCRMIVRARFNASNTDPNTGAVNSTKYHQLYDLLGLVTYLDWVMIVVTICSCISMMFESPFTRVMHVPTLQIGEYVFVIFMSIELNLKIMADGLFFTPTAVIRDFGGVMDIFIYLVSLIFLCWLPNNVPPESGAQLLMMLRCFRPLRIFKLVPQMRKVVREVLKGFKEIFLVSILLLTLMLVFATFGVQLFAGKLAKCNDPHISSKDDCHGIFRINVSISKNLNLKLKDGEKKPGFWVPRVWANPRNFNFDNVGNAMLALFEVLSLKGWVEVRDVIIHRVGPIHGIYIHVFVFLGCMIGLTLFVGVVIANFNENKGTALLTVDQRRWEDLKSRLKIAQPLHLPPRPENGGFRAKMYDITQHPFFKRGIAVLVLAQSVLLSVKWDELGAVTFPLATMSVVFTFIFVLEVTMKLIAMSPAGYWQSRRNRYDLLVTSLGLIWIILHFALQNAYTYMMGTCVIVFRFFTICGKHVTLKMLLLTVVVSMYKSFFIIVGMFLLLLCYAFAGVVLFGTVKYGENINRHANFSTAGKAITVLIRIVTGEDWNKIMHDCMVQPPFCTPDKHRYWETDCGNYAGALIYFCSFYVIIAYIMLNLLVAIIVENFSLFYSTEEDQLLSYNDLRHFQIIWNMVDDKREGVIPTSRVKFLLRLLRGRLEVDLDKDKLLFKHMCYEMERLHNGGDVTFHDVLSMLSYRSVDIRKSLQLEELLAREQLEYTIEEEVAKQTIRMWLKKCLKRIRAKQQQSCSIILSLRESQQQDLRRLLNPPSIETTVPSEDTNTHNQDNPTQPENSGLQTLLSPTLSDRSGYRQDSADRPQRKLGQWRLPAGRTSVKSMVCKMNPVTDEASSGSEVKKWWTRQLTVESDESGDDLIDI
>Ciona_intestinalis_XP_009858187.2 
MEKTHSVLWIYKQRARRVFVLCVILSFLSVSSNTPATFRRFPQLQIITIIVDIVTGFILSIEVIVKIRNHGMFKGENPCGTSRWFIFDCVMVIFIWLSIILQALEIAGGQVVVGTPVGLLRVPRALIMLRAFRHCFSFQFESGRIGIIVVRASHQIGGVTLFLLFFLLLYGLLGVQLFGTMSHHCVVNNTDPTNITLSNLAIPDTHCSPEDKFMCPDGFNCMELQLSIIQRGFSGFDNIFISIKTVYEAASQEGWVFLMYKNIDSYQDWHGYLYFVTLIFFLAWLVKNVFIAVIIETMAEIRVQLHNLWGNSKCSHTTYATQRITSEGSSTNWALVDFDMKKSHPKTIDAWRQALRSRWFHLMMLIVIVLNVCISAVQPRMDKRVWNFYSIAELFFTVIFDMELIIKVITLGPRGYFKRNIYKYEAFLALVTTFNTACSYDVIRSVPVLRIIRLVKLSPTLENFLYKIFGPAKKIGLLVVFTLSILTFMSTISLQMLCHVEHLYSFATFPEAFKSMFQIMTQEGWIDVMHEVMKLVSDSTRIPVSIYFILYHLFVTTVVISLFVAVILDNLELDENLKRLKQLKVSEQSVELQQPFRLRIFERFPNRPEMVRLSKMPNEFLLPRLRDSFMRQFVDTRSPIAHSVAASHSTGLPLSAYANFSTSSAIVASTVLATRVAVQEDGLPNSIKFHQEQDVVLNPEIRNGFPYRDRLLWKRMKNNQDLALVPHSSKKKPSLMCNHRINEVKPNMLDFLMRDCAQQRISKESSGLTSSAVGTSKSLLGAQHLIRRERRPFFPNRRTFNDENRLTTVDNNIRASESLYDHNAQQEVDIKLIHLKCQQALLKRQRHEQELRENHPLFDTPLLFIKRDSQFRKICKYIVTAQYGKSENSSENVKEQGNSQVLHDLLGLVPYLDWFMILVTVTSCCSMLMEKTTMRIHDTPALQVAEYIFVVSMGCELTLKVIANGVFFTPKPAFKDLGGFLDAAIFIVSVVFLCTLSGSHTGQFLMILRCFRPLRIFKLVPQIRKVVIELFRSFKEITMVFILLVALIFVFASFGVQMYGGQLAACNDLTITKKSDCHGIFFQTVWLSNNLNIEEDPPGFMVPRVWTNPRNFNFDTIGSATLALFEVLSLKGWIEVRDILVERMGPLHAIYIHLFVFLGCMMGLTLFIGVVIANYNENKGTALLTVDQRRWEDLKSRLKIAQPLHLPPRPPGNGIRAKMYDLSEHHRFKAAIACCVMVRSLLLSIKWTSSNPHARYPLYASIVFTFIFLLEMIIKVIGLTFIGTISSWRNRYDMVVTICDVGWVMMWFILPGQNAYVYNIGWVLVGLRFFSICGKHATLKMLLTTVAVSVYRSFFIILAMFLLLLCYAYAGVVLFGTVKYGENIDRHANFATAPLAVTVLFRIVTGEDWNKIMHDCMIQPPRCTPHHNYWETDCGNKTAALVYFCSFYVIIAYIMLNLLVAIIVENFSLFYTMDEDILLSYNDLHMFQVTWNTVDVKRKGAIDVKDVESVLRLLKGRLHIDQYRDRLLLKHMCYEMERAGRRSNTGNRSNGWTANGQTLRGRNVEEALYVTFHDVLMMCAYRSVDIRKSLQLEELLMREKLESEIEEEVAKRTIRKWLERCIRSRAKQRTMLNDSFIDNKMSANSVVTSQANDPAKIPSVETPGDVNVDSDDADGVFDVSNQKYLKGGKHRRTGLWKPPPSFVPGGPTTTKLPSLMVDGSSLSDEGTDGSSYEDKSSSKSLSTEFDQWWDRFDND
>Ptychodera_flava_GDGM01348792.1 
MLKVKRKQSVHADMLADYGADENISDSAKIQWVNQQWVRGTLRFLAGLSFVSVCLNTPRTFEDLPSLKYVTFIIDVVITFVFTAEMIAKMHGRGVIKGEIPYLKDGWCIFDAVMVSSLWLSVILQVFQMSDVVEAYTPLSILRVPRPLILMRGIRVYLKVQLPKARVNSIFRRSSQQVWSVTIFYVFFLTLYGILGVQMFGKLNYHCVRNDTVLRNMSINDFAVPDTFCSVDPTVGYPCPTNMKCMDLKLRKEEKGFNGFDEFATSVFTVYETASQEGWVFMMYKVMDSFPPWRGYFFFVTMIFFLAWLVKNVFIAVIIEVFAEIRVQFQQMWSNSSKSTSTHGSQAIHDDGTGWKLSTIDENKPAGLAPNCCQVILQSRIFHLAILLLVFADAVIASTSSTFTDDEEKQQQYKKFQKIAQVVFTLVFDLEVLFKIWCLSFWGYIRRSLHKYELLLAVGTTLHIIIPKLYHTELTYFQVLRCTRLIKGSPTLEDFVYKVFGPGKKLGILIFFTMSSLIVVSGISLQLFCFVTPLDEFITFPEAFMSMFQILTQKGWVVVMYRSMYATGDFAPLVAVYFISYHLFATVIVLSLFVAVILDNLELDEEVKRLKQLKISEEVMGTKEKLPLRLRIFEKFPDQPQMVRMYKLPSDFSIPKIRESFMRQFINTDSNVEKLLKSSNKAASQGTTLQPYVPPSQLKLLTMQSTLPLRSACMNQKKQGVNVIVRNSSNQRLLTIGDASQFVKEGQSLLGPMEYGSRDRRALRAGSVRGSKAFEAIKENGESLASKTVEIDIKHIQEKKQQAEQKRNAREEELRENHPYFDTPLLAMGQQNRLRKFCKLIVYARYKGVIKDSLTGMEKKRRYQELHNILGLVSYLDWFMIFVTVLTCISMMYETPHKRVTNTPELQIAEYVFVISMSIEMIVKILADGLFFTPNAVIHDFGGVLESFILLVSVVFLCWMPQTVPAASGAQVLLVLRCLRPLRIFVLVPHMRKVVYELCQGFREIILVSVLLTSLMFIFASYGVQIFGEELKRCNDLTIINEDECIGSFRQNISIVRFPSRVMPLDENQTYPSIVVPRVWSNPRNFNFDNLGSAMLALYEVLSLEGWLEVRDIIIEQTGIWNSIYIHTFVFIGCMIGLTLFVGVVISNFFENKGTALLTVDQRRWQDLKGRLQLAQPLHIPPRPDAFPTRAKLYDITQHKYVKRFIAFLVICNFFLLSFKWEAGSRSTYILASISVAFTSIFVIEVILKCICMTLRGYWQSRRNRYELLVTFMGVVWIILQFTLHNYYSYAFGVCIIILRFFTITGKHPTLKMLMLTIVVSVFKSFFIIAGLFLMMNCYAFAGVALFGTVKYGEMLDRHANFKTAPAAIAVLMRIITGEDWNKIMHDCMIQPPYCTMGPNYWESDCGNFGAALFYFCSFYIIIAYIVLNLLVGIIMENFSLFYSNDEDALLSYADLKNFQITWNMVDVNRRGVMPVHRAKFVLRLLKGRLEVDIEKDHLLFKHMVCELEKMRNGGDVSFHDVLSMLSYRSVDIRKSLQLDELMAREELEYNIEEEVAKMTIRQWLDKCLKRIRAKGKAAKEQSAFYSSLANEREATRKLGLPAFIDFSKACIEIKEDGKQELVIHEEKFDKKEKKSERSSSQQVATKMENPKMSPSTRRLLSPTLSDGAITAMTETETATNLRARRMGKRLQIGTGNKSGQSNQGVPSSPTGPTLQPAKVTNPYSSTTVTKEVKGWWNEQLRYDSDSEPE
>Acanthaster_planci_XP_022100553.1 
MVLKKRKHSTSRLEDVPLADYGADENITDSVKIQWVNQPWVRGVLRGMAFISFISVSCNTPKTFEVIPSLQYITFVMDIIVCVIFTAEMIAKMHMKGVIRGEAPYLKDNWCVFDAIMVLLVWVSVALQFFQLIEVVNAVTVYSILRSPRPLMAIRCVRVYLKFQLPKSRVMSIFRRSGQQVWSVTIFLVFFLVLYGMLGVQMFGSLSAHCVVNGTTNDSNFTMNELAIPDTHCSVDYGMGHKCHQGMTCINRDSLPRDVMGYNGFEHIGSSIFTVYESASLEGWVFVMYKVIDSFPPWRGYFFFVTMIFFLAWLVKNVFIAVIIETFAEIRVQFRQMWTNRNTAESAVDSKVLQDDGTCTPWKLTTVDENKPRGLAPHCCQLILQSRAFHMVILILVISDALLASTYNMLNSLGQKESSRYHDFLYAAQVTFTVLFDLEVVFKIWCLGFFGYIKRSLHKFELCLALGTTLHLFDKLYHTQFTYFQVVRCVRLIKLSPTLEDFSRKIFGPFVKLGTLILFTMSSLIVVSVISLQLFCYIPDLKQFWTFPHAFMSMFQILTQKGWAVVMYESMLAADHGLAPLIAIYFITYHLFATVIVLSMFVAVILDNLELDEDLKSLKHLKATEQGNLIEKLPLRLRVFEKFPDKPQMVSLSRLPSEFSLPKIRDSFIRQFVETGTDMERLLRRSVSRDTQGHNQGSMVVALPDPANQLRLLCRRAKMLVTCHVPSLVHRKTGIAAIVRNSAHQRVLSLGYGAIGYRGRMLSEYGCRDRRSVYRLRALRGSLRGHKPMESIKENGDTITNRNVSFNIKVIQERKQQAVQKRTAKEEELRENHPYFDTPLFAIGRESRIRKICSAIVYARYNATLTDESGMAIKRRYQGFHDFLAMVTYLTWFSIVFTVAACISMMFEDANNRVMETPALQVAEYVFVIFMSLEMMLKVLADGLFFTPKALIRDVGGVLDVFIYFVSLVFLCWLPKDIPPKSLAYILMILRCFRPLRIFTLVPHLRKMVFEVLRGVKEIMLVSILLLALMFIFASYGVQIFANQLAQCNDPSITSKEQCVGSFVQNVSVVKFRKPRDYELQPGFLVPRVWANPRNFDFDNLANAMLALFEVLSLEGWLEVRDIIIDKCTLWHAIYIHIFVFIGCMIGLTLFVGVVITNYFESKGTSLLTIDQRRWQDLKGRLSLAQPLHLPPRPDHSYFRARMYDITQHKYFKRFIACLVLINFFLLSYRWVDPGQPSNTEPPNKASEALASVSVVLTMMFVLEVILKCISLSPIGYWHSRRNRYDLCVTLMGVIWVAIHIWKRGQFSYAMGSAVILFRFFTITGKHPTLKMLMMTIVVSMVKSFFIIVGLFILITFYAFTGVVLFGKVKYGEMLNRHANFEHVPNAIAVLFRIVTGEDWNKIMHDCMISPPYCSTTGDNYWQTDCGNVTASLLYFGSFYVIIAYIFLNLLVGIIMENFSLFYSNEEDALLSYADIKNFQITWNTVDVGRKGVIPVSRVKFVLRLLRGRLEVDMEKDRLLYKHMCCEIEKMRNGQDVTFHDVLSMLSYRSVDIRKSLQLDELLAREELEYNIEEEVAKETIRTWLEKVLKRMRAKEKSHMQIPNFLLGSLPNERESHKILDVPAFIETAAKDDVKPEDKEGNEKLKPSPESNRDQDHAPQSSPSHKLLVPTLSEGGATKPDSDDQGAGLRVRRQGRRLQPGSTSSTPSSTPSPVPLFPKTVKSSMVSSATKDVQDWWKEQLRYDSGSEED
>Lymnaea_stagnalis_AGC13754.1
MLVNRKTSFKDGMPMADYGPDENLNDNADIEWVNKSWVRRLLRVCAFISMLSVSLNTPATFKEWPRLLYITFTLDLVIMILFTAEMVAKMHIRGFWKGEAPYLKDRWCQFDGIMVLCLWGSVVLQIYEMGAEPSINSAAAIIRIIRSPRPLILVRVFRNFLKFQLPKNRINSIFKRSSQQIYNVTIFFLFFMSLYGFLGVQFFGKMKHRCVMNGTQPGNVSLFDLAVPDTFCSPDPEPDSGYHCQNGMVCLELTMSPEIMGFIGFDHLPTSVFTVYQAASQEGWVFLMYNAIDSLQSWKAYLYFVSLIFFLAWLVKNVFIAVIIETFAEIRVQFQQMWGSRGGAAESDASQVIQNDGGSWKLVMVDENKTNGLAPPIFQRVLRSNFFHTFVLLLVLIDASIAASLSFDHNKKMPEDKLDGFYFAQVVLTILFSLEALFKIWCLGLRGYLKRSLHVFELVLVIGTALHIIPDLYRSPFTCFQVMRLFRLIKASPMLEGFCFKIFGPPKKLGSLILFTMCLLIIASSISLQLFCFIEGFDKFQTFKQAFMSMFQILTQKGWIEVMHVTMYETGEKVAPFVAIYFIFYHLFVTLIVISLFVAVILDNLELDEDIKKLKQLKLREQSLETQEMLPLRLRIFSKFPDHPQMVRLYKMPGEFEISDIRESFIRQFTGPDSSLSLVVDTQEQPETVSPELKTAYMKLIKSPMHETRCGGAVEKKTAIIGIIREANQQKIISGGSAQLVPVGGRTMSILAHQHQIRMERSRSTRGGSRPTSLKLKAHPAMKENGDITTHSTLMGARRMDDFDIKDIQQKKQQAEQKRNQQEVDLRENHPYFDTPLFLVGRETKLRKICEMIVNAKYDYILRDPETGKKIKSKYKQIHKLLGLVTYLDWVMIIVTILSCISMMFETPTNRIMENPLLQVAEYAFVVCMSIEMGLKITSNGLLFTPNAVVNDFSGVLDLYIYGVSVVFMFWMPRQVEPHSREQILMILRCCRPLRIYSLVPHMRRVVYELVRGFKEIVLVSVLLIVLMFVFAICGVHLLGGKLARCNDPNISDKENCTGIYFVEVQVTKMQIMKDKNKFPGMWVPRAWINPRNFNFDNIGNAMLALFEVLSLEGWLEVRDVIIARVGPTSLFQSEAIYIHFFVFIGYMIGLTLFVGVVIANYGENKGTALLTVDQRRWLDLKGRIKLARPLHIPPRPERNAFRAFIYDITQHLYFKRFIVFLVIANCLMLSVPWKDDVNMYILAGFSTSFTLLFFLEVIMKMIALSPAGYWTSRRNRFDMFVTLLGVIWIILHYSTEKSDTINSLGYIVIVLRFFTVTGKHATLKMLMQTVVMSVFKSFFIIMGMFLLMLFYAYAGVILFGSVKYGYNLGRHANFETAYSAVLLLFRIVTGEDWNKIMHDCMVSPPFCTTGGNYWETDCGNYLASIVYFCTFYVIITYIVLNLLVAIIMENFSLFYSNEEDALLSYNDIRQFQNTWNLVDINRKGMIPARRVRFLLRLLRGRLEVDLERDRLLFKHMCYEIEKLHQGGDVTFHDVLSMLSYRSVDIRKSLQLEESLAREELEFTIEEEVAKQTIKNWLDKCLKRIRTREHSNIISNLRATNEPMFTVTELSLMNPDNKEENKEEGQAPPRTRKKGHVELRTPVIQPPASSQVSSTRKYLTPTQSDGGTRSEKDRSCVRKRSSNKQLPLLSEINGESGATCLIPSFTTDSLLVGRNVSNDISLWWKEQGGYCNHDDGVVMDT
>Lingula_anatina_XP_023931082.1 
MLSRKQGSIRGDPIPLADYGADENLNDTIDIQWVNKSWVRWVFRVCAVLSFVSVSANTPKTFETSVELKYVTFAVDLVVTFVFTAEMIAKMHIRGMWKGEAPYLKDRWCQFDGIMVLCLWVSVILQVFEITEVVDQRSSFSILRAPRPLIFIRVFRVFLKFQLPKTRIKSILQRSSEQIYSVTIFFLFFMSLYAIVGVQFFGELKYHCVVNGTDPDNFTVRDLAIPDSYCSPHPGSGYQCPGNMVCMALTTNRSERGFNGFDEFATSFFTVYEAGSQEGWVFIMYRTIDSLPAWKAFLYFISLIFFLAWLVKNVFIAVIIETFAEIRVQFQLIWGSRGGTADSDTSQVLETEGEKWKLVTVDENKPRGPAPHIFQRILKSTPFHISVLVLVLANSITSALRSCDHSTNNCFDKMDKFYWAELTFTLLFDLEAVFKVWCLGFRGYLKRSLHKFELMLAVGTSLHVVPGLYESSVAYFLAYFQVLRCVRLIKASPMLEDFCWKIFGPFKKLGSLVIFTMCLLIITSSISLQLFCFIPDLDKFDTFPKALMSMFQILTQKGWVEVMHGTMNLSGHFAPLVAIYFTLYHLFVTLIVLSLFVAVILDNLELDEDIKKLKQLKLREQSAEGQQKLPMRIRIFEKFPDQPQMVKMHKVSSEFSTSNVRESFMRHFVDEGNTTDSILPPPDATVFVGDMVAKTGPQVNLLTSSTMSKGGGPGLKKNEVSFIIRESNRQRLMQADSGSVQMYGGLGGGKSLLSTQQQIRMERSRSIRASVRHSHGHTNRGSVKVHKMPTIRENGDVGTMGVGRKTEDFDIKVLQQKKQQAEIKRTQQEEDLRENHPFFDTPLFAVGRESKFRTVCRLIVKAQYNYVSRDPLTGKEIKSKYKQVYKLLGLVSYLDWIMIFITIGSCTSMMFETPFRRVVDTKELQIAEYMFVIAMSIEMSLKILANGLFFTPNAVVSDFGGVLDIFIYAVSLIFLCWLPKDVPAQSSVQMLLLLRCLRPLRIFSLVPHMRNVVYELVRGYKEILLVAILLIVLMFVFAAYGVHLFGGKLARCNDPNILSKAECVGVFFRKIKVTKLRIPDAETNAPSMLVPRVWANPRNFNFDNIGNAMLALFEVLSLEGWLEIRDVIIERVGQAESIFVHIFVFIGCMIGLTLFVGVVIANYSENKGTALLTVDQRRWMDLKGRIKLAQPLHIPPKPDNNCFRALLYDITQHRYFKRVIAFLVLANSSLLAVPWLKELNGPASSEDSEMAIRVLCALSAFFTFLFLLEVLMKMIALTPGGYWQSRRNRLDMFVTLFGVMWVVMHFIPKTHMEEFESFSYTLGFMVVISRFFTITGKHARLKMLMLTVVVSMFKSFFLIMGMFLLMLCYAYVGVILFGCVKYGENLGKHANFETASNAVAVLFRMITGEDWNKIMHDCMVDVPFCTRNPVGNYWQSDCGNFTAALLYFCSFYVIITYIALNLLVAIIMENFSLFYSNEEDALLSYNDIRQFQNTWNLVDTNRKGVIPARRVKFNLRLLKGRLEVDQEKDRLLFKHMCYEIERLHNGGDVTFHDVLSMLSYRSVDIRKSLQLEELLAREELEYMIEEEVAKLTIKNWLEKCLKRMRTKEQSNILTNLRTTNEPVLTVTEYMQNTQVVRAPTMDEGGVASGGRPKKKLDRTPSVGQSTGLQPPGHKFLLPTPGNECTAPAPKEVSMPAIRRRNTGKGPQNTTPATTDKTEAKPGVSKPLPRQPLVDPATVEVRGWWSEQMNYESDSESE
>Drosophila_melanogaster_NP_001096981.2 
MIDRLQIRRLGAAARNKRAGGGGGAGGGAVGSGGAGGGGGGGGAGAVPGAAGAAGTGPITGASATAASGSSGSGGHHQHHHHSHPYSTSGINTPATASTSSSSGNSLTPQQQQQQQHPHHQSHHGHHYAHHQQHTHHHAPPHSHHPHPHPHGHPHSYPHLRHSQPASASQFSFNPSPGSSPGNGLGLGARQDAASALNSPTTIVNSGSGSGGGSSVAFGMQPQQQQQSLAGGGGGGSSATAAPSSGGGHNNGAGLGPVVGGGGGGLNLLGGLGGMGGMGGGAAAAGMGICGGISSTVGSAAITGVPPIGLGIATGIGNKIMLGRKQSLKGGEPFLADYGPEESLNESADIEWVNKLWVRRLMRLCALVSLTSVSLNTPKTFERYPSLQFITFASDTAVTLLFTAEMIAKMHIRGVLHGEVPYLKDHWCQFDASMVSFLWISIILQIFEVLEIVPKFSYLSIMRAPRPLIMIRFLRVFLKFSMPKSRINQIFKRSSQQIYNVTLFFLFFMSLYGLLGVQFFGELKNHCVMNNTEYDLYKRPILTINSLAIPDTFCSMDPDSGYQCSPGMVCMKMDFLSSYVIGFNGFEDIATSIFTVYQAASQEGWVFIMYRAIDSLPAWRAAFYFSTMIFFLAWLVKNVFIAVITETFNEIRVQFQQMWGARGHIQKTAASQILSGNDTGWRLVTIDDNKHGGLAPETCHAILRSPYFRMLVMSVILANGIVTATMTFKHDGRPRDVFYERYYYIELVFTCLLDLETLFKIYCLGWRGYYKHSIHKFELLLAAGTTLHIVPMFYPSGLTYFQVLRVVRLIKASPMLEGFVYKIFGPGKKLGSLIIFTMCLLIISSSISMQLFCFLCDFTKFESFPEAFMSMFQILTQEAWVEVMDETMIRTSKTLTPLVAVYFILYHLFVTLIVLSLFVAVILDNLELDEDIKKLKQLKFREQSAEIKETLPFRLRIFEKFPDSPQMTILHRIPNDFMLPKVRESFMKHFVIELETEDSLVENCKRPMSECWESNVVFRKQKPVRIMNKTAKVRAAGSSLRKLAITHIINDSNNQRLMLGDSAMLPVVGTKGGGGLKSQGTITHSKPWRVDQKKFGSRSIRRSVRSGSIKLKQTYEHLMENGDIAAAPRANSGRARPHDLDIKLLQAKRQQAEMRRNQREEDLRENHPFFDTPLFLVPRESRFRKICQKIVHARYDARLKDPLTGKERKVQYKSLHNFLGLVTYLDWVMIFATTLSCISMMFETPNYRVMDHPTLQIAEYGFVIFMSLELALKILADGLFFTPKAYIKDVAAALDVFIYVVSTSFLCWMPLNIPTNSAAQLLMILRCVRPLRIFTLVPHMRKVVYELCRGFKEILLVSTLLILLMFIFASYGVQLYGGRLARCNDPTISRREDCVGVFMRRVFVTKMKLTPGPDESYPAMLVPRVWANPRRFNFDNIGDAMLTLFEVLSFKGWLDVRDVLIKAVGPVHAVYIHIYIFLGCMIGLTLFVGVVIANYSENKGTALLTVDQRRWCDLKKRLKIAQPLHLPPRPDGRKIRAFTYDITQHIIFKRVIAVVVLINSMLLSITWIKGEVHTERLVIVSAVLTFVFVVEVVMKNIAFTPRGYWQSRRNRYDLLVTVAGVIWIILQTILRNDLSYFFGFMVVILRFFTITGKHTTLKMLMLTVGVSVCKSFFIIFGMFLLVFFYALAGTILFGTVKYGEGIGRRANFGSPVTGVAMLFRIVTGEDWNKIMHDCMVQPPYCTLGNNYWETDCGNFTASLIYFCTFYVIITYIVLNLLVAIIMENFSLFYSNEEDALLSYADIRNFQNTWNIVDIHQRGVIPVRRVKFILRLLKGRLECDPQKDRLLFKYMCYELDKLHNGEDVTFHDVINMLSYRSVDIRKALQLEELLAREEFEYLVEEEVAKMTIRTWLEGCLKKIRAQNASKQQNSLIAGLRATNEQPVMRPNIQEDKAPLGAVDKSAISTISGAVAGACPPTSDAFSPTFSSTENEEKDGSSSAVVQLPHSETSIAGTGSSATGAATATGTSSGLGVGPPTVQSTARHVMTVGKRGYALNRSDSTGSSAGRKFLAPTSSDPQQRSTLSDKERLHITSQQRKKNSMTTLPHAGQLGQLAKQRGGGGEATKSSSFFAQLNSEIGQFHYPTINAAAAAAALHGYGHGHGHGHG
>Centruroides_sculpturatus_XP_023229792.1 
MMLGRKQSMRGEVTLADYGPDETLNENTDIEWVNMIWVRRLLRLCALVSLVSVSLNTTKTFEKYQSLIYITFCCDLFVTFLFSAEMIAKMHIRGVITGEVPYLKDRWCQFDATMVFFLWISVILQVFEITHVVPKFSYLSILRAPRPLIMIRFIRVFLKFSMPKSRINQIFKKSFKQPYNINLYFLFFIMLTFILGMRIISEVCHLFQNTQSNNKTSLDSLAIPDTYCSMTSNTGYKCPNGMVCMEIDLPKNISGFNGFDDFAHSFFTVYQAASQEGWALLMYKAMDSLPAWRATFYFTTMIFFLAWLVKNVFIAVITETFNEIRVQFQQMWGERGRITTETTPQILRGDDTGWRLVTIDENKGRGKAPHCFQIFLQSALFQVIVMVVNVANAIVAASISFEHDGRPRRQFYEKYYLAEVGFTIFFDLEVLFKIWCLGLHGYYQRSLHKFELLLAIGTTLHAIPSLYMSELAYFQVLRIVRLIKASPVLEDFVYKIFGPGKKLGSLIIFTMCLLIITSSISMQLFCSLADFNKFEAFPEAFMSMFQILTQEGWGEVMNETMLRTSKTIGPLVAIYFILYHLFVTLIVLSLFVAVILDNLELDEDIKKVKQLKAKEQSAGIKEGLPKRLLLFERFPDSPQMSRLNKTPSEFSVPKVRESFMKMFVEEQPEELPTMKKGEEGETLVTYRKQRPLHLLSSPSKIRNVGCHLKRSNINNILVDSNNQRLLVGDSGQIPILGKGQKQIPGQKPVRLDRRSMRRSVRAGSIKIKQSYDHLHENGEGSTTSATRNPHDFDIKLLQQKRQQAEMKRNQREEDLRENHPFFDNPLFVVGRESKFRKLCQSIVYARYNPCVRDPITGKEKKIKYKGLHNLLGLVTYLDWVMILITTLSCISMMFETPCRRVMNTSLLQISEYIFVVSMSIELTLKILADGLFFTPKALVKDVAGIMDFFIYTVNLVFLCWMPQKVPPQSGAQVLMILRCVRPLRIFILVPHMRKVVSELCRGFKEILLVSVLLIVLMFVFACYGVHLFGGRLARCNDPAVTERADCVGVFMREIFITKMKLQPGENESYPAMLVPRVWANPRRFNFDNVGNAMLALFEVLSFKGWLDIRDVLLQRLGPVHAIYIHIFVFLGCMIGLTLFVGVVIANYSENKGTALLTVDQRRWCDLKKRLKIAQPLHLPPRPDSHKIRAFIYDITQKLFFKRFIALLVLANSSLLCVSWRSDENYTMPLATVSASFTVLFTIEVVMKTIAFTPRGYWQSRRNRYDLFVTFIGVIWVVMHFMLRNDLSHSFGFAVVIFRFFTITGKHATLKMLMLTVVVSVYKSFFIIMGMFLLILFYALTGVILFGTVKFGENIGRHANFQTVPSGIAMLFRIVTGEDWNKIMHDCMLSPPYCTPGENYWETDCGNFTGSLIYFCSFYVIITYIVLNLLVAIIMENFSLFYSNEEDALLSYADIRNFQSTWNMVDIQQRGLIPVRRVKFLLRLLKGRLEVEPDRDRLLFKHMCYEMEHLHNGEDVTFHDVLNMLSYRSVDIRKALQLEELLAREELEYLIEEEVAKQTIRQWLDKCLHRIKALKEQTSLINSLRATTEALLGGTEMAVKPVPAEPKEEGKEDQQGSSIRHRKKGILPGRSDSISSQGGRKFLVPSLSDSASRAEKDRFSVKKWNARQADSFLGSKGLPDLSEGSELSSTTPEEEDGFNHLPMPKMASVVGEVHTWWDSQLGYYSGSDNEM
>Caenorhabditis_elegans_NP_741413.2 
MSERKKSLITTINNQRKYSQVAKAAVLSSAMLARKNSSSRGAPGSAAGFGARESIAAISDMLSSQHKKPVRSSYVESDRVEWALKIACTISMITVCIHTPRTIELFQPLNYIILAADFISVSIFMLDSVLRIHYEGIFRCDSSYLSNRWSQFSVFISIIHLLSFLLHCYQLIDNFFPFLHLNYRAWYGAIRSIRPFIIIRLIPLVVKFKLPKNRIEQLLKRSSQQVKNVTLFFVFFMTLYAIFGIQLFGRMDYHCVQPKTDPNNVTIMDLAIPDTMCAPEGIGGYECPAPMVCMQLNLNAKGEGFYGMFNDFGASVFTVYLAASEEGWVYVLYDCMDSLPSYLAFLYFCTLIFFLAWLVKNVFIAVITETFAEIRVQFSEMWQKKEVTLDEGFRKKLEKTDDGWRLIRLDGEVEPEGPKQKLQWMLRSMYFQCFVIIFVVINAIGNAMFVYRHDETDKPRKYNFYLFEVGFTILFNVECIIKILCYGFRNFIRRGIFKFELILCLGSSLNCVKFFYERNYFTYFQTFRLLRLIKASPILEDFVWKIFSPGKKLGGLVIFTIAFICCYSAISLQLFYSVPNLHHFRTFPQAFMSMFQIITQEGWTDFVVEVLRATDDNLVPLVALYFVAYHLFVTLIVLSLFVAVILDNLEMDEELKKVKQLRAREATTSMRSTLPWRLRVFEKFPTRPQMAAMRKADSDFPMPKVRGSFTHQFAVDHSLETTDVIESDFEFPKRIMKSAGKRKISKSGLTFRQIGSTSLRCSLNNLLEMSDRTRQSLSNSLSFLPHFTRSSGSLYPRKDALPKSRSMTGKFLQTAVRNKQFNMYSENGDLSRPSDSAPKKNAKQGEIDIRALQQKRQLAEITRNRIEEDMRENHPFFDRPLFLVGRASQLREFCKKMVHSKYDSQDDGTNGGAKTKKRFKEIRALIGIMPYIDWAMATVTIVSCISMLFESPWPTTGENLVMNNGYLQISDYFFVLSMTFELCVKIIANGLFFTPKAVVRDVGGVMNLFIYFTSVIFLAWMPKHVEINSLAQFLMICRAMRPLRIYTLVPHIRRVVLEFFRGFKEILLVTILMIVVMFIFASFGVQIVGGKLAACNDPTVSSRENCTGVFWQKLFVTRLEVYGKDTEAMHPKIMVPRVWTNPRNFNFDHVGNAMLALFETLSFKGWNVIRDILWSRHGPWAVVFIHIYVFIGCMIGLTLFVGVVIANYTQNRGTALLTVDQRRWHDLKARLKMAQPLHVPPKPSESARLRTKLYDLTMSRWFNQAFALLVVLNSFTLVIPWNVEEEEQRATYVFTVTALAAFMNMLFVIEIILKVIAYTFSGFWQSRRNRVDLLITVFGVIWIFLHFFVALPSSKIDVDVQVELKKFTYTFGYLVVILRFFTIASRNSTLKMLMLTVIMSMFRSFFIITALFLLVLFYAYTGVILFPMVKYGMAVSKHVNFRTASEALVVLFRCLTGEDWNDIMHDCMRSAPFCYWNEGMNYWETDCGNFYGAIIYFCSFYLIITYIVRNLLVAVIMENFSLFYSSEEDALLSYADIRNFQYVWNMVDQEQKRTIPVERVKFLLRLLKGRLEVDPEKDRILFKHMCYEMERLHNGEEVSFHDVLYMLSYRSVDIRKSLQLEELLQREELEFIIEEEVAKQTIRTWLEGCLRKMRNPSQKDAEGVLPFGGGHPVIHSSGHSSISHEETVAQRLRFENIRGDSVDTEETESSEEETPPPIRKKAAVKNRRGSIPDVLSRTGLFQEAARKFMVGSSSEKKQVKSRSPETVQLLPKRANSEIRKGSGQPKNFHLQLNVYDLPDVEERGEDSPFSPKNLSDDFNGEHSPLVITPSLPVPPTHGSPRPLMPCETTKDIEKWWNSLVD
>Caenorhabditis_elegans_NP_498054.2 
MTSTTAKLLGLSACRAAALSTTMLTRRKSSIDGTKTERNRRRGESIGGAFTDMINIEPTSIINKSTELLHERFLRDMVRVACLLSMISLCLHTPETIKMWPPLNYIILANDVIVTLIFIGEAAVTINQNGLFDNQNSYLRDRWYQFEFFLLINHILSCVIHIYELCSIWFPALNFVYYPWLGALRSARPFIFLRFIRSIVRFKLPKNRIKLIIKRSSQQIQNVTIFFMFFVFSYAIMGVQLFGRLNYHCVVNGTDPNNVTIADLAIPDTMCSQKGAGGYECPGNMVCMRLQLKPQEEGFYGQFSDFASSLFTVYLAASQEGWVYVLYDCLDSLPSFLAFFYFVTLIFFLAWLVKNVFIAVITETFAEIRVQFSEMWQTREATTDHVYTQKLEKDEDGWKLVEVDKYNRAHSNNSLFLHTIVTSTAFQTVMQLLILANAIFHATFVFYHDESDQIRKIWYYYVEVGFTILFNTEVIIKIYAFGWKAYIARGQHKFDCILCVGSSLNAIWVLYETNIFTYFQVFRIARLIKASPMLEDFVYKIFGPGKKLGGLVIFTGILLIVTSAISLQLFCYVPKLNKFTNFAVAFMSMFQIITQEGWTDVVIEILRACNEQAVPFVAIYFVAYHLLVTLFVLSLFVAVILDNLEMDEELKKVKQLKAREQDTIKTTLPMRLRIFNRFPTAPTMVTMKKVSSEFPLPKIRDSFTRQFADEFVETSDDTIQEIGFKVRSMLSGRGPSKETRITTTIRHVGQLSNKTILTSMLTESNRNRALFSESNQHLASLTRSNTSSKHGKSGALSTNSRSRTRGLASLKGKHMVEGFKENGDLRPEDTARKVEKHGEIDFKALQMKRAHAEITRNRIEEEMRENHPMFDRPLFLVGRESSLRRMCQLIAHSRHSYDQNDGQHRKHSNKYKQFHDFLAIMTYMDWTMVLVTTLSCCSMLWESPWPTTGENLIFNNFYLQIAEYIFVLVMSFELIVKCIANGLFFTPKALVTDVGDILTIFIYITSLMFLIWMPNHIEINSWAQLLMVCRAMRPLRVYALIPHIRRVVVELCRGFREILLVTILLVVLMFIFASFGVQLVGGKLASCNDPMITSRENCTGLYDVKLFVTRMEVYGKNDNLMHPSIIVPRVWTNPRNFNFDHIGNAMLALFETLSYKGWNVVRDVLYLRHGAWAVLFIHIYVFIGCMIGLTLFVGVVVANYTENRGTALLTVDQRRWHDLKARLKMAQPLHVPPKPPESAKLRCYLYDLTTSRWFKQLFAVLVVVNSFTLVIPWNVSEEQDRKTFLLCLTVISAICNILFTLECLLKMIAFTLSGFWQSRRNRIDFIITILGINWIVFHFLFQLPAYFAGGITEWKRLTYTYGYLVVILRFFTIAGRKSTLKMLMLTVVMSMVRSSFIIAAMFLLVLFYANAGVVLFGMVKYGQAVGKHVNFRNGREALVVLFRSVTGEDWNDIMHDCMRAPPFCNWHPGLSYWQTDCGNYVGAIVYFCSFYLIITYIVLNLLVAIIMENFSLFYSSEEDALLSYADIRNFQLVWNMVDIEQKRSIPVRRVKFLLRLLKGRLEVNDESDGLLFKHMCHEMERLHNGDDVSFHDVLNMLSYRSVDIRKSLQLEELLQREELEYIIEEEVAKHTIRAWLENCLKNIKAKQNNTLGKMSSIGSTFAFPQSQEVLTKGVVLTEASPEEDSLQGDKGSGKKKAQRGNSITEIVAEAQKKSVKRATDKISERRGTLRQMQMGTYDELEEVEEDEDTDGEIRRSSFEYSGVDMIQMSHEKQLEDVKTWWTLCD
>Trichinella_pseudospiralis_KRZ43429.1 
MATVTKAAAISSAMLARKQSYKGLDAFTTDHVGDSEKEAADIRWYDKRTSKILIITACLLSLISVSLNTPTTLDAFAHLQLITFVIDVFATILFTAEAVIKMKYRGILKENNSYLRDRWGQFDFFMLICHWISVVTQIIELLLYFLPNLFPNAEHIRLFGLLRAPRPLIMLRLIRSLLKIQLPRNRISQIFKRSSQQVYNVTIFFLFFMSLYAILGVQLFGRMDYHCVKNGTDPKNVSIRDLAIPDTYCSPDTTGYQCPKGMECIRLKLTDSIEGYYGMFNDFAHSVFSVYMAASQEGWVYVMYDCIDSFPSWKTFLYFTTLIFFLAWLVKNVFIAVITETFAEIRVQFSQMWGNREMMTEVEIRQILEKKEESWRLIAMDAKQSKGWAPKICQDFYSSTVFQIIIMILVLSNAFIHASFVHRHDGTDWFRKQIYYYIECGFTLIFNLECLFKVWCLSWKGYISRGLHKFEFILCVGSTLNIIKPLYDMNVFTYCQVFRVLRLIKASPMLEDFVYKIFGPGKKLGGIILFTISLLLLTSSISLQLFCFVNNLDMFRTLPQAIMSMFQIMTQEEWIEVVVETMRAVGDTLAPLVAIYFVTYHLLVTLIVLSLFVAVILDNLEMDEELKKVKQLKAREHTTSSRNKLPLRLRVFTHFPDRPQMVTVKRIPSEFPLPKIRDSFTKQYANDDQEELEDEREKSRTYNYRVPNDGIKKLRARKQTKIRQIGHLSAITGVSYVLNDSNKTRLMLSDSYGILPTSNLISNRKPSSFESRNRKNAKPPGGTKIKQIYQHLKENGDLFSPDDLSEKKEKSQGEIDIKAIQQKKRQAEMARSRLEEEMKENHPYFDKPLFVLNREHKIRKICQLIVYSKYMPTKTDPITQKPVLRKHQEIHELFGMMTYLDWTMFFLTCVSCISMLFEKPWPLDGRHLIMNNGYLQIAEYLFVIGMTFELLLKILANGLFFTPKAVIRDAGGVLTAFIYITSLIFLIWMPKHVQPNSGAQLFMIFRAMRPLRIYTLVPHIRRVVVELFKGFREILLVTILLVVLMFIFASYGVQIAGGKLAKCNDLTIKTKEECVGYFYQYVHVTKLKIPGQGDPDLHPKLLVPRLWANPRNFNFDHIGNAMLALFEILSFKGWTVMRDVILDRLGAWAAIFVHIYVFIGCMIGLTLFVGVVIANYSENRGTALLTVDQRRWNDLKSRLKMAQPLYVPPRPPESSKIRKFLYDLSMSQYFKRFFTICVLLNSMLLFVPWSVEEEEHPETKETLKALIALSAVFTLLFAVEIICKVIAFTHRGFWQSVRNRIDLVITLFGLIWCLLHFFVALPTEKKNLREVTYLIGYSIVVMRFFTIVGRHSTLKMLMLTVFMSMLRSFFIIMAMFLLMLFYAYAGVILFGMVKYGQAVNRHANFRSSSNALAVLFRIVTGEDWNEVMHDCMRSPPYCWYFEGAAYWETDCGNYHGAIIYFCSFYLTITYIVLNLLVAIIMENFSLFYSSEEDALLSYADIRNFQTVWNIVDKEQKGYVVVRRVKFLLRLLKGRLEVDPEKDRLLFKHMCYEMEQLHNSDEVSFHDVLSMLSYRSVDIRKHLQLEELVQREELEYLIEEEVAKLTIRSWLEKCLRRMRQKEQNFSFINSLRAATAGLVEPIEVPAVVEINKADVSKKSVGSKLSQRSSLGNAIADTAKKLIPTAKSPFERGNGRSSSIKIRPKPLTGVAESIEDLKKETSDLQMSPLHSNILNSTSSHSAAVLESEVYFETIDVKEWWNDAIRCG
>Hypsibius_dujardini_OQV25787.1 
MMNRKQSINPALLPEGLLDYAEEPSTENADIDWVNKNWVRNALRVFALISLLSVCANTPVTFKKEPKLLYITFATDAFITILYTAEMIAKMRGKGLLRPKNPEKNPNDNKDKYPAYLKDKWCRFDAIMLAFHYISLGLHLFQILRPDTYALYAYLSIWRAPRPLIMIRFIRVFLKVKLPEKRLSAIFKRSGQQIYNVTLFFLFFMSLYALIGVQFFGPLEHHCIKINTNAANVTFNDLAIPDAICSPHKDGYNCPNGTSCQELQLPRDVRGFAGFDEFATSFFTVYQASSMEGWSLTMYRTMDALPTWRSVIYFFSLIFFLSWLVKNVFIAVITETFAEFRVHFQEMWGNRPLLSDGMSQQIIMIDDATGKWKLVTVDENKPKGPAPEVCQRILRSNGFHLGMLFLVFTNAITSASVHFRHDEQDWKSYERIFYVVELIFTILFDAEVVFKMYCLGIRGYLKRSAHKFELFLAITTTIHAEPTLFYHSQLTYFQVLRCVRLIKASPMLEGFVHKIFGPGRKLGSLIVFTICLLVITSCISMQFFCFVPQFKRFETFPDAFMSMFQILTQEGWIDVMDETMQQTGQFSPLVAFYFILYHLFATLIILSLFVAVILDNLELEEDMKKIKQMRAREQSVGTKEKLPYRLRVFTKFPDRPQMVKLPRMPSEFPIPKIRESFMRQFVSQEIDEPLILNEISCTTPVKQAPKRPMLIDTISTKMDYKSQPTPAEVQASLQALIRDAYKRRNMMNDAELNAKGAGGLLARDRARSVRRVDNSAARPKAALEAIRENGEAGFTAARKGNQKGKEQDVDIKLLQQKKLQAEIRRNQQEEDLRENHPNFDTPLFFVGRESRFRKFCQTIVYARYEILRRDPVTGKEIKSSYKVLGLVSYLDWVMIIVTVLSCASIMFETPSYRVMDHPILQIAEYAFVVCMSTELILKVLADGFLFTPKALIRDAGGILDLFIYTTSLVFIAWMPQKVPEQSSIQFLMVLRCLRPLRIFILVPHMRKVVIELCRGFKEIFLVSSLLVILMFMFSSFGVQLYGGKMARCTDPDIKDRNKCVGVFWRKIYVSKMKIPSAPGNDHPRMLVPRVWANPRNFNFDGIGMAMLALFETLSFKGWLEIRDTIIMQCGLAHSIYVHVFVFLGAMIGLTLFVGVVIANYSENKGTALLTVDQRRWCDLKKRLKIAQPLHLPSRPGGNPFRAFVYDITQNIYFKRLTAFLVIATSALLCLSWDSLKPYTVSLTTISVVFNWLFVCEVVMKMIAFSPHGYWQSRRNRYELLVTALGVVWIVAHFIWMNDYTNTFGFCVTMLRFSTISGKHATLKMLMLTVGVSMVKSFFIILWMFLLILVYAFAGVVLFGSVKWGDNVGRHANFQHAPRAIGVLFRIVTGEDWNRIMHDCMVTPPFCTRQLPPLDSFWDTDCGNWTGALIYFCSFYVMITYIVLNLLVAIIIENFSLFYSNEEDALLSYADLRNFQFTWNVVDVNQKGFIPVKRVKFLILLLKGRLEKLLAEDMFLLKHMCHELERLHNGDDVTFHDVLNTYSNRTVEIHKSLQFEELLARQELEYQIEEEVAKQTIRSWLDSCIRKIRLKQKGQQSLIHSLRAQNEALVPSAGTPATPGEDGKPEQRKRKAGVTERSGSVTGLTGRRFLQPSRSDAQAEPQVPETSREMRREGTKKRSGRSNPPKGLAEVAESNEKDVSMMPPRQNTLPMDGSIGEEKLPSEEEEARKALAESVKAIHEWYQREMEIMLSESDSDYDDSNYGY
>Schistosoma_mansoni_XP_018651519.1 
MFLSERKASHSRDTQGNIVGIDFSGDDGSDSTSKEWVYTRWAKIMLRTAAMISLASVSMNTPDTFKQVPVLMYITFILDLMVALLFTVEMISKMYIEGLFVPASSQSSGGIDQKRNRAYFQKSWNYFDAFMLFCIWASLALQCVEFYVTFRCPLTSNDGENITYNSNISRDYYSCPNNENFRRNYGFLSIIRCPRPLILIRVFRAVLRLQLPQARVKAIFQRSTHQVYNVTVFLLFFMSLYGFLGVQFFGDELNYHCVLKTANETYITKQDLAIPDSYCNPAKNPDAQCPSNMKCIRIASSIQDDGGYAGFESFYISIFTVYQAASQEGWVFIMYRAMDCLASWKGVIYFMSMIFLVAWLVKNVFIAVLIETFAEIRVQFQQMWTPRHTADADSSKIFQFDGLTWKLVPVHESNPRGLAPKFFQETILRSTGFNVVIMVLVLANAITAAALHFNHQSLRDNDHMKVQLDGFYYAEILFTILFNFEAVFKIWCLGWGNYWHRSLFKFELFLCIGTTIHCIPILYRTEFTFLSVLRIVRLIKASPMLEDFCFKIFGPAKKLGSLILFTTCFLIITSTFSLQLFCCFQVFEPTFDRFSTFPKAFMSMFQILTQKGWVAVMHDTMDVVENEAVTTGVAIYFVFYHLVVTLIVLSLFVAVILDNLELDEDIKKLKQLKLREISAETQQKLPMRLRVFEKFPNRPQMLQLTRLVSDFLMPKIRDSFMRQFAVISALEEVEDETIEEMLTTITKSQQTKEQSQLRINSLCINPSNANPHFNHYNALAKEALPSHTDVETLRAIKRKVHGLHGEEKFRAIIYLLNESNKTRLLTIEKTSNIGNRSLLSTQHQIRLDRRSTRNRVGNPVGTNKSFRANGEVRGGNPSVTPAHNAESQTTTGNRTSHDDIKLLQQKAQLAELKRTQQEVELRENHPFFDRPLFVLGRENRFRRLCLVLVEARHKANDSMDSTDNGNFIHKFLGLVTYLDWIAIFVTTLSCASMSLETPHFRLMNTPEVQICEYIFFVVMTLEMTLKIFANGLIFTPNALLKDFGGFLDLFIYIISLIFVSYMLRVDVIGPGSAGHLLMVLRCLRPLRIFCLVPQMRRVVYELVRGFREILMVSVLLVVFMFIFAVYGVHLFGGRLAICNDRSIMTKEKCVGRFMRELASTKLKSVKGESIKILVPRVWANPRNFNFDNIGNAILALFEVLSLEGWVEIRDVIKERIGPRHVIYIHLFVFIGCLIGLTLFVGVVIANYSENKGTALLTVDQRRWLDLKGRIRLTQPLQIPPRPKLHQEPGLTRNIVNPKSNNLEKKSLKFRCFIYDITQHILFKRASATLVVANCFLLFFPFNELGTERSSWVKPRYQIQVSLGIIFTLFFCIECLLKIIALKFGGYWQSKRNRFDMLVAVLGVTWIILHFILRPIPEKHMISNNFGWFVLMLRFFTIAGRHVTLKMLMLTVVMSMYKSLFIIMSMFLLMMVYALAGVILFGSVKYGDNLGRHANFHNTFRATALLTRIVTGEDWNKIMHDCMIQPPFCRMHTTFWETDCGNFRAALIYFCSFYVIITYVMLNVLVAIIMENFSLFYSNDEDAIMSYNDIRNFQLAWNIIDVNRKGVVKAYYVRFLLRLIPRERVGFDLAKKKDQQLFKEMCYEVETLRGGRDKDVSFHDVLMVLAYRTVDITKTLQLEELIAREELEYAIEEEVARQTIAAWIERCIFRNRQKHGQLKFKMHSNIERQISTTLDDNDDFNKKSDLIMNKSVRIKNQSSNTSKSTSSPSPSSLITITVKDNSGKSMENPMEASNERANKILAPQLKTNKLTVITTTTTTTSTTTTTTTTVNTTHITKSVNISTKPTMTTIHPNMTTTAIVMNSNAVKNKEIAFQHPNEHTTFLVQNDSDDTIPTTTDVKTNISGKTLFETDDDDQSFINEEEYNTDYHQPLLLDDKLEKKLCNSIDGGNIHHNHPYQSQRKSIPGRSNISKMNHTITTPTFVDTCLMNENATKLYPTKVNPEMSTSMAEGKKSIQSMEPYKVTIIENLMGLDVEQHQQQQQQQHLLQHPPLSPNKITSQTNRIKPTVLSTIKSLSTYNKSRQSIIQKLSKLPDVVEDSDEQGEKRLVYSCTTTNNNNHDKFDRTISQTMEMHNLKAGSIERKYSNHSDIDNNDFLNTDYTTTNLTVRSSSSNTSSSNNKIQVKTNDTSPIHNIIVPLENDIISNDNQLVDPKYKYHYDIDYSKHINDSCDDVKKWWRSQLYPNLQAQQHQGKQSWIQSNIHHSNPVTSINTLPAPPPPPPTPSTTVMNEEMVTILNSPKTKQQRGHKNQPRIISSLASKRRSGVAAVISRRPYQQTRVNNLFDVTIDEYTNDHVENSISSSSSTNTTTNTTIHNNNRPMTSISNRMNTKRSHLLQ
>Macrostomum_lignano_PAA60015.1 
MLNREQRDRKQSIVVARETLAVLPDLQAATEDAPRSISTEWVYRPTSRIFLRVLALVSLISVSANTPNTF
QSIPLLAFLTFGTDVTIAFIFTAEMLTKMKLKGIYKGPDAFFKQTWSKFDVAMIIFLWISVALHSFEVKYIAECANPLNIKDCVAIKTFWLNWGWLSILRCPRPLILLRVFRAVIQFQLPKTRLSAILQRSGKQVRNVTMFLLFFMALYGILGVQCFGESLKRHCVLNSTSDQNVTLSDLAIPDTRCSSDQSCPNNMRCVVINDAKNRETSYAGFDNFHMSFFTVYQAASQEGWVFIMYNTLDSLTSFNNWKSVVYFVSMIFFLAWLVKNVFIAVLIETFAEIRVQFQQMWTNPHAEADSDESKILQNDGQVWKLVPVDESQPKGYAPRVFLRIAKSTGFNVIVMLLVLANSFVAAGVHFNHDRVDRDQVNAASMTEFQVIENIFTILFDIEAVFKVLCFGWKGYWKRSLHKFELILCLFTSLRLIPSLYWTQLTYFQVLRIVRLIKASPMLEDFCFKIFGPVKKLGSLIVFTISLLVITSTISMQLFCFVSTTVTKDTTDMDGFSRFSTFHMAFMSMFQILTQKGWVAVMHDTMDSVQRSNLGRGPVVLTAIYFVIYHLFVTLIILSLFVAVILDNLELDEDIKKLKQRKMREISAETQQKLPMRLRIFEKFPNRPQMIKLGRLLSDFLLPRIRDSFMRQFAGADSAADELQYCEAMESLSPELKRKVRGLKGEEKRFAINFILDESNRMRLEANCLDQVGIGGGGGIGQVSLLGAQHHLRQERRSTTVRNRHGPSAVGGGGGGGGGGGGIVAGQTVANKVQPDKSVHFRENGEVVHMTSARRNDDYDIKMLQQKAQQAERLRSQQEADLRENHPFFDKPLFAVGRESQFRDFCQLLVDARYRGSGESELKSRGKGASKMLGMITYLDWTMITLSVFSITCMTFESLDNRVMNTTWLMTAEYIFFVAMTVEIILKVLANGFFFTPKALVRDFDGVLDLFIYLNSLVYVCYMLHINTVQPGSLEQWLMVLRCIRPLRIFCLMPQLRRVVYELVRGFREIFMVSVLLFVFIFIFAIYGVHIFGGRLGICNDRSKRTRAECVGTFYRKVFVTKLNLDGEAPQILVPRVWANPRNFNFDTIGNALLALFEVLSLEGWVEVRDVIMNRVSPLHAVYIHLFVFIGCMIGLTLFVGVVVANYGENKGTALLTVDQRRWLDLKGRIKLTQPLRIPPRPNIVHGFRWEWMRARVYDITQHRLFKRFYALLIILNTLLLYLPWLDVLLVQRAQFNYSQAFTNCAVACTMLFMAEVALKCIALSFSGYWQSWRNRFDAVVTLAGFLWIILHFTAMIHDGSSLRSLSDDIGWLVVILRLFTITGKHPTLKMLMLTVLMSMFKSFFIILGMFLLMLVYALAGVILFGNVKNGENLNRQANFATCWRATVLLLRIVTGEDWNKIMHDCMIAPPFCKTQPDHNIWESDCGNSQASLVYFCSFYIIITYIMLNILVAIIMENFSLFYSNQEDALLSHTDIRHFQNTWNMLDESRKGTISLRKCKILLRLLKGRLEIDLEKPETKQLFKYMIYELEKQHGPGDISFHDVLNMLAYRSVDIRKSLQLEELMEREDLEYTIEEEVAKQTIKDWLDSCFKRRRANETNLTNIIGQIRATTDPGGFGAAAAAAAAAGGVDEDVSGATASAGTVGASNTSAAGAAAATTASSLPIGSRGARKVSSVGAVSGDSSAAGGAASTTAAGGGGSGVSPLATAAASGAASTGAPSAAAAVAGSSSTAAASVVGKTIAGATLSVDHVHGVNAINDHFHPHHHQHQQQKHQHDQRSPGIDSSSPTCLSQTGGLDSTGQNAVGALNDPTSVAMGTKRRRSLKATRSGGSGGGAALTTSQSCRKVPTIMIKTALLRGTDTWPPRNGRSLILCTAAVRM
>Macrostomum_lignano_PAA57575.1 
MKRKTSLLIRSSGFATGGASAIAAASSGAVPPAAVAAVAATPGAAAAPAANPAAAAASATTEAPAASSTAAAAVLATVVGEAEDEADYMTTDWVHRPAGKLFLRSAALASLLSVAANTPRSFMLMPPLAYVTFGVDLAVALLFTAEIVTRMKLRGVWRGPEAYFRHGWCRFDFSMTLFLWLSIGLQSFELRQLLLCLKPLSELGDCPTATAYWRDWGWLSVLRSPRPLVLVRVFRAFIQHRLPRTRVSAIVQRSGKQVFNVTIFLAFFMALFGILGVQCFGESLKMHCVLKTADTKNVTIQDLAIPDTRCFDNTSCPVNMMCIRIINDKDKKEMHYNGFDNFHVSFFTVYQAASKEGWVYIMYNTLDSLPTRHRWKSVAYFVGLIFFLVWLVKNVFIAVLIETFAEIRVQFKQMWTRPQSDSGSDGSRMLQVDGQAWRLVAVDDSQPRGWAPAPLVRLARSTGFSVIVMLLVLANSFVAAGVHFNHDRQARGEEGSGSEGPSGSVFPFQAVENMFTVLFDIEAVFKILCFGWRGYWSQSLHKFELCLCIFTSLRLVPGLFWTHLAYFQVLRVVRLIKASPMLEDFCFKIFGPVKKLGTLVVFTISLLVITSTISLQLFCFIPSTGEYGMFTTFPVSLLRSFEVFTSENWVVQMLDTMNSMHDFIENTAHMGDFNDTELALLDAGIWKTNNGTMSDDFYIERQLRAVLAHLAAMLTAAYYCTVHFFFELIVLSLFIAVILDNLELGEDVKKLKQRKMREISAETQQKLPLRLRVFEKFPNRPQMISLGRLIGDFLLPRIRDSFMRQFADDAAAAVDMDTTDDRAEPQADGPPAKLHNLLNNEGKLMAVNFLLEENSRIRLESGCLDRLELGDIAHRSLLGVQHQIRQHDRRSRGRPLLSELASKPGHAGKPSVSVDSASLGQATAGQNGVSGTAATFQLTSARRNAGQDQDMRRLQQKALQAERLRTQQEAELRENHPFFDKPLFAVGRESRLRDLCKRLVDARYDPSGGNETELKSLLRDKGALRLLGLVTYLDWVMIAVTVLSITCMTFETLNERVMNTAWLRAAEYIFFVAMTTELTLKVVANGFFFTPMALVRDFDGVLDLFIYATSLLYMCYMLHVKTVRPGSIEQWLMVFRCLRPLRIFSLVPQLRRVVYELVRGFREIFMVSVLLFVFIFIFAIYGVHLFGGRLGICNDRSKTTKEECVGTFEREVFVTRLRLEGQPPRILVPRVWANPRNFNFDTIGGALLALFEVLSLEGWVDVRDILMSRVHPSHADYIHLFVFIGCLIGLTLFVGVVVANYSENKGTALLTVDQRRWLDLKGRIKLTQPLRIPPRPNVLRGGKWDRARARVYDVVQSARFKRFYTVVVILNCFLLYLPWLDDLMVDKQTNYTKYSVSQVLAMCAVTCTLLFVAEVCMKCIGLTFSGYWQSWRNRFDASVTVAGVLWLVLLVTSLGRQDAQLRSFAEDFGWFVVVFRLFTLAGKHPTLKMLMLTVLMSTFKSFFIILGMFLLLLVYALSGVILFGNVKHGGGLNRQANFSHCWRATLLLLRIVTGEDWNKIMHDCMVAPPFCKTSTKFGNSLWNSNCGNSQASLVYFCSFYIIISYIMLNILVAIIMENFSLFYTNDEDALLSHTDIRQFQNTWNLLDDSRRGSISLRKCKILLRMLTGRLQIIDSGKLVLTKQLFKHMIYELEKLHGPGDVSFHDVLIMVAYRSVDIRKSLQLPELLARQELEFTIEEEVAKQTIKDWLDSCVKRKRAHEASISCVFGHLRASNPPADLLPTPSPSQPEPPSVDKSGCAAAAAAEKEESLSRKPSGGGYFESDDLGGGSGRPASLTMGAKRRRPARAANPPGGDSVGDGGEVAYEDPGGAGDGRDSTGAEDASDDADYDEENRDVIGGIERRHPLRRPAAAARRKRRSVTHFAHSSCQEVKDWWKSNMLLGPADGLVAKDLEDAFDEEEFDEDDGRF
>Owenia_fusiformis_CAC9674112.1 
MKHTQQVAIMNNPRINFLPALMARKQSGLRSDLVPLADFGPDENLNDSAEIEWVNKTWVRRVLRICALLSLISVSANTPKTFQHDNGRLAWLKYATFVIDLCVTFLFTAEMIAKMHIRGVVKGEVPYLKDRWCQFDGVMCLCLWVSVILQIFELTEVVQAYSGFSILRAPRPLILIRVFRVFLKFSLPKTRIEQIFKRSSQQIYNVTIFFLFFMTLYAILGVQFFGDLKYHCVRKGTDPAKISVNDLMIPDTYCSPMKNSGFQCPPPMVCMALQLKPDERGYSGFNEIGTSFFTVYEAASQEGWVFIMYRAIDSLPSWRAFVYFISMIFFLAWLVKNVFIAVIVETFAEIRVQFQQMWGPRGSPTDSDASQVVESDGMNWKLVTIDENKPKGLAPAFIQRILKSTIFHNAILVIVLGNAITMACLSFNHKPGVNIDDVKLDNFYKAEVVFTIIFNLETILKIWCLGFTSYFNRALHKFELVLAIGTTLHLIPVLYRTEFAAFQVSRVARLIKASPMLEEFCAKIFGPGKKLGSLLLFTMCLLIITSSISLQLFCSIDQENFDKFTTFPNAFMTMFQILTQKGWVEVMHDILFASGLRLAPLVAIYFIFYHLFATLIVLSLFVAVILDNLELDEDIKKLKQLKAREQSAEGQQKMPLRLRIFEKFPDSPQMVKSGQNVNDFSTPKVRDSFLRQFVVDEAELDIVADGDDMSAFSKQDKVTLLQPAPRLRSKTNVGPKKSGVSNIIRESNRQRILGDDSAQMLASGTKSLLSKQYRLRMDRRSMRGPRVGSLKGKQFSTLRENGDIGGTLNTSRRTEDFDIKILQQKKHEAEVKRNQQEDDLRENHPYFDTPLFAIGRESKLRKICRIVVTAQYKFLKRDPLTGKEIKSKYKHIQKMLGLVPYLDWLMIFVTIFSSISMMFETPEYRVMEESYLQIAEYGFVVFMSLEMALKVLAHGLFFTPHAVVSDTGGVLNMFIYLISVIFCCWMPKRVEPFSGAQMLMILRCLRPLRIFILVPHMRKVVYDLVRAFKEILLVSVLLLALMFVFASYGVQLFGGRLARCTDYNSKTGAGSSREECNSTFMRKMFVTKMRLNESDDIGPQFLVPKIWANPRNFNFDRISHAMLALFEVLSLEGWIEIRDVLINRVGSQHAIYVHLFVFLGCMIGLTLFVGVVIANYSENKGTALLTVDQRRWLDLKGRIKLAQPLHIPPRPENSRFRSFMYDITQNIIFKRFIAIMVMANCALLSIPWRSKEESDNGTKLDDNADNDQPTLALATVAVVFTLLFVVEVMMKIIALGPNGYWTSRRNRFDMFVTILGVVWAILHLASRHKGSTWEDFSNSLGYFVIVLRFFTITGKHATLKMLMLTVVVSMFKSFFLIMGMFLLMLFYAYTGVILFGSVKFGENLGRHANFRTASNAVALLFRIVTGEDWNKIMHDCMARPPFCSRIQPGENYWESDCGNFAAALVYFCSFYIIITYIVLNLLVAIIMENFSLFYSNEEDALLSYNDIRQFQNTWSLVDVNRKGFIPVKRVKFVLRLLKGRLEVDLEKDRLLFKHMCYEIERLHGGADVTFHDVLSMLSYRSVDIRKSLQLEELLAREELEYMIEEEVAKQTIRDWLDQCLKRIRAKEHSSIITNLRKTNEPLFTVTEHILPALDQKDEEHDEVPPIGRSRKKIERNTSAPLPGSLQAPSRKFLAPTLSDGAIRPDKERMGTKKRNTRLQQGGKSLTNLAGDLAGILNQKSQNNMYGTNPVATEVKDWWKEQAHYTTESEESMFHIHYRVKRLYISETDIRSYTTIL
>Rotaria_socialis_CAF3338997.1 
MAATASSAGAAISSMITLMRKQSFRSDFVPLMDYSQEDSTGGNLEWTNKPFAKDLFRLTGLLSFISTCMNTPRTFEYHPSLQYATFIIDITCAIILTIEAATKMKTRGILVGDSSYLHDRWNHFDATMVLNIYFSIILQTFELIGIINKYSYFTIIRAPRPFILIKVLKTYLKFELPKSQIKSILQRSSSQIYNVTVFFLFFMSLYAILGVQFFGSLTFHCVRNDTDPNNVTKSDLMIPDTYCSPTKDGFHCPKHFTCKKIEIQRNLRGYNGFDELATSFFSVYESASQEGWVFLMYRAIDSLPSWRAFFYFITLIFFLAWLVKNVFIAVIIETFAEIRVQFQQMWGSRGATSDVEATKVLQKADDSTLKLVNIDESKKKGVAPAIFLKIAQSPMFTTILMVVVLANTVFTATIKHTHNEEIDKRNLRLYHKIELLFTLVFDLEALFKIFAMGFKNYIRRSIFKFEFMLAVGTTIHCYPKLYRSAFTYFQVLRVARLLKSSPLLEDFLNKIFGPGKKLGSLILFTMCLLLITSSISMQLFCFIKGLKQFETFPRAFMSMFRIAMNDGWTEVMYSVMDAVYEFGIFFLCLTALFFIFFHLLTNSAFMSMFQVLTQKGWVDVMHYTMLYSIQDLAPFVAIYFIVYHLAINLIVLSLFVAVILDNLELDEDVKMIKQLKTREASAETQQKLPWRLRVFERFPDHPQMIELSRLPHEFMIPKIRDSFMRQFLNQDDIYTYPAELLMNIYNKKHAVRTLHLPEYRPTGETMKRTAVTNIIRNATNQRLLSGDASQVHLASIADNKLSIFAQQNKIRLDRKNSMRRSGYRPKPVHVLRENGDVGALHGRNQDDYDIKVFQYRKQQAELKRNQQEEDLRENHPYFDTPLFAIARESNFRKFCQLLVEARYNVNAKDRLGQDSKMSRYKQGHKFLGLVTYLDWIMIVVTVFSAVSMSFETPSNRVVDKPFLQVAEYVFVIFMSVELTLKIFAHGLFFTPKALIRDIGGATDVAVFFVGLIFLCWLPRNVPANSVAQFLMLLRSTRPLRIFILVPDMRKVVYEVCRGFKEILLVSILLVVLMFIFAIFGVQIIGGRLARCNDRDYYNNRTLCHGTFMRELYVSKMNVGGADPVMLVPRVWANPQNFNFDYIGSAMLALFEVLSLEGWLEIRDIIMDRMGPQHAIFVHIFVFIGTLIGLTLFVGVVIANYSENKGTALLTVDQRRWMDLKGRIKLVQPLRTPPRPENNKFRSYVFDITQTKLFKKSSAVLVLFNCALLYKPWKAKERITQISALISSLFTFLFLVEAVMKCIALGFAGYWQSRRNRFDLLVTILGIGWIVLNFISISKAELQEFSNTFGFTVIILRFFTIAGKHATLKMLMLTIIVSFFKSFFIILGMFLLMLVYAFAGVILFGCVKFGPELGRHANFKTVPNAIVLLMRIVTGEDWNKIMHDCMVVPPRCTRGGSYWESDCGNSTASILYFCSFYIIITYIVLNLLVAIIMENFSLFYSNEEDALLSYTDIRHFQTVWNMIDTGRKGVIPARRVKFLLRLLRGRLEVDAEKLYKHMCYEIEKLNNGNDVTFHDVLNMLAYRSVDIRKSLQFEELLAREELEYLIEEEVAKLTIRNWLNKCLKRIKTKDQTNVIKNLQRSNELAFFREAQAITTSESLKKTIDNIGSDDERRIKSLDDRQQPTQKDVAKKKLDRTITLPTPSNEFSNSNYRAQASVRDISTESKGATRRPVQQPVQQNISLNLSSEESYPWRSWQTSNFNHEQKDVASWWANQFQMSS 
>Nematostella_vectensis_XP_001637238.2 
MEGRASVGFESDFQSSSSNIWPAKNPFFPDTVEDDEDGDDEESQKLAWLKSWWFKRLIQVCSVLSLISMAMNTPETFQNIPSLFYVTLLLDIALATVFTVEMIAQIRKFGFIVELRAYLKRPQCIFNLSMLILIVLSIILQLVELTGYKPDPYIIFSIPRAPRALIMVRVFKLFVNFRLDNEVSRRCRRQIWSVTIFFLYFMTLASIIGVQMFGSKNYYCVRNTTDLSNVTYSDLLLPDARCSISHERGYFCPNDFYCAQINLKPFMADRRYFDHFFYSLLTVYTSSTQEGWVLVMYQMMNVRSEVLVVIYFVLMMFFIAWLVKNVFIAVVSETFADVRSQYSKSRSSSRRRYTGLSSLVIKDQGAGWHLVSVDHEASKGHAPLPIRNIVASRYARWFIWTAVLVDALIQANNGSWRRRAQFVFTILFDIEALIKIWCVGFRTYLNSSRMQFFEFILAVGSTVFALPVLMSIDALAIFHVMRVLRLIGAVPGLQDFCLKIFGTGKNLGSVILFTLFFVMVSSAISMQLFLTLKDGSDTIFGTYLQSLSSMFQIFTQEGWVEIVEKSMISAEAYGAALVAIFLIAYHLFSSLIIMSVFVAVIVDNLDIDEDLKIMKQRKMGEETSVTHEKLPLRLRVYERFKEDPRIVKMSRMKFASDFPTPKIRESFMKRFVNTENVDDMPIDLSMSVPGDSTVSSNVGSRRTALSLPVKLLNSSMPEMNRSTRLFRKQSTISALINDSNHRRTLAQIAPSEINPRGGAKSAGLRMASRRIRTARTGRGAVTEADVKRAMEMANRGGKNLQSQISQDEAPVRRDWDIQSVREKREQAASKRRMQEETLRENHPFFDQPLFMLPRDSWLRSFLKSVVHARYTIPPGHIERATRGRLINIETIHKIIATQTYLEWTMVFLTLASCLAMMTETPQVRTFDNIATSAFEHIFVVGMSLELGIRILADGLVFTPKAVIQNFGGALDTMIYLISLIYICWQPKSVPVNSGAQMLMIFRCLRPLRVLTLMPKMKKVILELVGGYKEILKVSALQLILMFSFAIYGVQVFSGKLGRCSDPSITVKSDCKGLFYVQLADPREVTTLSGEPPSMLVPRVWKNPRNFSFDDVLQAFLALFEALSLEGWLEIRDVIDYAVGSEYGFYVHTYVLLGSMIGLTLFVGVVVTNFNQHKGIALLTVDQRRWQDLKKRLRLAQPLHLPPRPDDNGIRKTLYDLVQSVIYRRVVAVVVLVECGTLAVGQWTTVDAPVREVITSTAAVCTLLFVIDTILKVIAYTGPGYWHSQRNRFDVFLTSLGLIWVVLNFSLKGNEKAYTVATIFGVVIIIFRFLTLSGKHDTLKMLMLTVVMSLVKSFFTIAVLVILMMCYSLMGVILFGTVKYGEAVNRYANFGTSFNAMILLFRVTTGEDWNKIMHDCMVGEPYCTPAENFWLSDCGNYAASLIFFMSFYIVVSFILLNVFVAVIIENFSLFYASDEDSLLSNTDLRDFQMAWNLVDKGRKGVMSVPQAKLFMRVYIFFKQNNFLKGRLDMDNRTVPFRHMCCEIEKLRNGGDVSFHDVLGIIAYRSVDISRSLQLEELLEREELEYTIEQEVAIQTIRDWFMKLRLKRELARQQREKRNSPGASSNESISDAVEDAEDHERDRTSSGDEAEREKEKEPDQTTKYRTSGGFLDAPPSLFVIPPSSHPKHRNVSASSVDRPLSSPRKTQSVTFPSLVVEPSSPGPSVRIRQKSVPEIKENFEVENWFSEQMRKDI
>Trichoplax_adhaerens_evg1750541 
MTRDSVLSSGQDSSRFLSQMYNLPLSDYGPDEVLANDETPSLLNDFNIKLLLKFCTVISAISVALNTPATFQSAEVIRYICLALDIFSGLVFLAEMIIKVRRDGFFKGDSAYFKKFWCIFDFIMLLCIWLTVIVEVLELPEVGLIDDYDWINVLYAPRALLPIKIVRSFLKYSLPKTNMNSIYRHSGQQIVTVSVFYLFFISLYSFVGVQLFGDLQQHCVDKTAVELRVNVTELPKYLAIPDTLCSNFSDSGYQCPNDMVCIDLQYFDIQRTELGFVGFDNFLLGLLSVYQSSSLEGWVYTMYKTMDSYVSWYAYIYFLTMVFFVAWLIKNVFIAVITEAFAEMRSQLQEMWGNIALPANFSTKTLQETSGKWHLVTSEISYYRKNGEGITKVLHLRAFHATIIVCIIFDAAILASKFAHMPEDYANFIWYSQIAFTLLFNIEATFKMYCYGIRSYLFRFAHIYELILAVGSSVYILIAIAIGQDSNLATKLTVFAVLRILRIVRILPMLQDFMFRILGNGKKIGLLLAFTICFLLIVSLLSLQLFSRVEKLKLFETYPAAVGSTFQVLLQEGWPDVMNDALLANTIDLSPLVAIYFTMLHLFASSILFSIFIAVILDSLDLDEEVKKYRQGKMHEESVVTEEKLPYRIRVYEKFREKPRMATIKKSTITSNFEIPKMRESFLKQYVNECTDDNSVNDTMPAEEEDNTAILHRRATARKVQLRRTITEDVTACNPADEEFQRSPNMLSPIPRCNTIDSQYLTRSRRSSEVAMARRRARLTKLIEMTQTGKPVMTTPEGVLSPRIRRQHSVKHPFAHRRSIRASLISKGNVINKADLDTLKHIARRNKEKSDNLENEAPSDWVDVNAIIEKKQQAKIKRRAMEENLRENHPFFDTSLFLLSPNSHLRKLCQRIAHAKYNPPRIKTSNIKTQLLEFAHNILASFTYLNWFIIIVNISSCLIMAWETPHGPDVGLNFTQIADIIFIAVTSLELIIKIIADGLIFTPAALMRNFSGFLDIFVYFVSVLSYLYHAFNLSVNSGAEFLAVLRCLRPLRVITLVPKMSQVVSELVRGFKEILLVSLMLLMLLFTFANYGVQMFAGKLARCNKGFGIPQENCSGTFSIPLQVTTQVVGLRESKSTTLFVPEVWKVSPAGYSFDNIGKAMLTLFEVITLEGWTSMRSILQSMKQDFGIIYIHVFVFVGFMIGLTLFVGVVMTNFNENKGTALLTVDQRRWLDLKGRLKIAQPLHIPPRPDSTNRGQIYDIIESKYYRIFSIIIITSNCLMLYVKWSKDNEYLPDPSNFILAANLFIGWYWIEFFLRVIAYSFAGYFESYRNRYDFALILIGTAWLVLSVIFTAENEIQYLNNLGIMTIILKFFTVTWKHDMLKMLFITVSVSVRKSFFGLSTLMMVLMCYALAGVVLFGNVKWGEGINRHTNFESAGQAMLVLTRIMTGEDWYKIMNNCMITTPYCTTTLENGRRISDCGNYAAAIIYFISFYVIVSFMFVNLFIAIVVENFSLFYSDEEESLLSQKNLYNFQTTWNLIDRNRKGTIPVRHVKFLLALLKGRLALDSSSDRLLFKYMCCELEKRHDGKDVSFRDVLSMLAYRSVDITKCLQLKELIEREELEYAIEEDVAKQIIKSWFVNCIMKKRKNEARARTDTGLHIPQSTETVRLNRIDITTEVAGLSSSSDDNDSLSGKQSLENTDEDEKENLNTIRLEKVYFSPRVNRIKFGRHRNLMQRSSSEQEAASSRKYPLNKSATDSISSFRRRPLNRQRSLEMSASKESTDEKLNMNDKFDVNKWWNDQLQYDSDT
>Amphimedon_queenslandic_XP_019854422.1 
MAARYEPSVETKPAPGGRKTSVTFQPKVSVYSTASGIIQPEYWYHFPRDPTIDEGDEGAKTETSNWWLWMMKNNKARQSFRILSFANLIVLLLSIPFFEDSDKAKLQIQYSIITVLDAILALLFTFQFSLRTCYLVSQPWEEKIQCYDCVRFLSLSGVFISIWYSVGIGVYRSIEVEISWLWYIGFLPRAILSVTSAAKLFIPLKIESSVLQKVSTIIKWKQLCKVTIFYFIFVYIFALFGVHLIGGLDHICVYNGTVPAIPITHCDPDTSVYCPKAEFNESYPISCGSVSTVGIKRSDSVSLNYRTYVNYGQFRTILDGLYAVYEASTLELWSFMMISAADGHSGKTGSVFAIAIFYMVLILFIVILLQQSIFLVVIIESFADLRSHSRVKAPQLNQKQQPTKPSTVLSLDNGTLRLVSMEKNSPKEFTNKYKGKLLKMEKVFLVLVLLDAIITSLKMAGFHENNKEIWRIFLQTWQASVSSAFLVEVIILLLFHLYHGQLKLFFKHPYYICLMVLAVGGIIAAIPSRHFYNPLYPANGFVVFQALRLPRLIRMSRYLGEFFHKLMSNARIPILIAITLAIIVFLSIVNAQIFTYKKYSDECSNAEEHYSNFLSAFKSTFQLVMNEAWTDITSELMCLSGYEWLFTNLYFIVIHLFSSLIFLNVFGAVILDNLEYDEEEKQRKLESIKRKKASAETVPIHLRIFKILKNHPKMLRPPGKGLADPNLEEVEVRRFFESADNSSASLSLTDATRQDEPTAKPNQKSSSNAGSLRSLSLVTNVEEEFNMFNPNYERKYQTVASLLKYVKQWRHKAEEKDTTNTRSSQLPYLFGDSTRNQGDKTRNRSEFDEYREKHRCFDLALFCLPPENKLRKFCTFLLTAQIETPKYELIEGKLWVLFKARAIFLIKWILSQMPFSTWIMFLTLWFMIIIQFYELTALIFTPKNVHHYIIATEVFYVIVMLSWLLIRVLSKGFFLNPHAAISSIFDVMDWILLIDSIVVLVLVPIWGADMKRSRGIVVFDSFSFKDHVWIIVLMGVRALRPLHVISLFRSLRSVIGEILEGWRNLLTAVIIMVAFMFMFASLGVQLFAGTNENPLAFCNDPSIKNMNECVGEFNISVRVSKEFLYLQNVTKEYFMLVPRVWFPYARDFPFNNVLFAFITLFELLTLEGWIEVRDMFRDHRSQLYMSFYIHIYVFLAVNLGLQLFLGIVVNNFNEHKPGHRFLLSVDQNRWVELMQRISLQRPYKLPQEPRHNVFRLKLYNIVTHNQYRIIPTIFTVLSTLTLIVPWSLEPTKIISFLIVLNVIFNSYVVIEVIMKFLAFGPLYFHSRRNFFDLFLAISIVLYTIFVCIFFNTQRASLSYVALTISILKCLKAMLQYSALLNLLITVSTTVMRTIPLLLVLMIIILCYSFLGVVLFSDVKKGEGVSYSMVNFAGALQAFGSMWRCLTGEDWYQLMWDVALRDPFGSNNDENIHVVFSIIISVLYFGSFIVVVPFILLNVFIAVLLENFSIFYNDDDTNLSLSVIKDFKRKWRYFDTQAKSHIKISRIKLLLRTLELQEFYSFNLGDPSQIIGRFPHILTEDPLLLWEMEEELRREVSQSVKKSTPNYTQESETDGIVSFQDVLRMLAYRCEDIHMRLESHELHTRQELETTIQIDVAEMCILKWLKKHVKPIVDWNRTQFSAETSTVRQSTQHNDKQYQLFAIHNMHSQFLREGLQPLQIDPEDDEKQTRQSYFPTLDEISCEENEEENKESDEDEDDEDDVLARTYARMMQHRNPELEESRKTTTQWLQMQYQWVDNVGRNPNYFDDCL
>Amphimedon_queenslandica_XP_019851461.1
MAARLDDSVQVSAGVSRRSNEKMSRGSVSFQPKPSVYSVSGSGSEYYYTGDTRKEVDEYETVFMYTWWLWLTEDNKARQCFRVLSLANLILLLLSLPFYDVSDSNNFNKLRIQFIVISVLDMILSLLCTFHLIVRGRYFIYRHVKIDEETNESHFNYTELIRLLTLVGVSISLWYSVGIGVYRSIYIDISWYWYIAMLPRAFLSVTSSIKLFIPSNVESSVLQKVSTIIKWKQLCMVTLFYFIFVFIFALLGVHIIGGLDYICVYNNSVPAIPIRHCDINNPSGQELCNNDSDYLITCERFSPNPDSNEPIFINYRTFVYYGQFRTILDGLYAVYEASTLELWSFMMLAAFDARDFVIVAIYYTLLILFLVIILQQSIFLVVIIESFADLRSNTQSQQQINMKQTKTRPSVVLSLDSGSSVLRLKSTDTNSPKDFIVKYGKKLIIMEKFFLFLVFADAIVTSLKTAEYSQSNKEQWRLALQIWQVTVSLAFLLEVIILFLFYLYHGQYKLFFKRPYYICLIILSIGGLVASIPSRYTYDPLYPSNGLILFQSLRFPRLIRVSRYLKDFFNKLLGNARIPILIAVTAAMIVFISIVNCQIFTYKDTECPNVGTEHYSNFIAGLSSTFQLVMNEAWTDITSELMCGIKFRWIISNLYFIIIHLFSSLIFLNFFGAVILDNLEYSEEEKQSKLEDIKRKEDKSNTVPFHLRIFKKLNNQPKRLRPPGKGLPDPNLDEVDVRRFFESASQNVIVPDPGFHDDTPPIPSVRETNNGRTQVRQYSLVSNLDEDDYASYTHTIEKKYQTIDSLLKFVKFWRRRVEANDVSSSERRYQLPDLFGDNKKQNNRINNNNNRRSEYDVYSERHRFFDMALFCMSPEHKLRRICTLILTAQAITPKYELLEGRSLWDLFKSRISFGMRLVLSQMPYSTWVMFIVLWATVAVQFSESIHFLMVKEYYNYILPMECIYVLVMFSWLVCRVLSKGLFINPHPAIGSIWDILDWIFLIDSLLLLVLVPVWGTEYMNSDATIQFNSYTDLSTWVSVMMGIRALRPLHIVSLFRSLRAVIREILEGWKNLLIAAVIMFGFMFMVASLGVQLFAGTDENPLAYCNDPVMKTRSSCVGEFYISVRRSREFLQLPNVTGTNSILVPRVWFPYSRDYPFNNVLTTLITLFELLTLEGWTEVNNLFQDKNERSGWYMSFYIHIYIFLAVNLGLQLFLGVVVNNFNEHKPGHRFLLSVDQNRWIELMQRISLQRPYKLPHEPRENMLRLRLYNFVSHSHYRIIPSVFTILAALTLVLPWNGSDYVSTLVGLNLVFNFYAIFEVVIKLLAFGPTYFRSWRNLFDLFLVGATIIYYIFVTVYFTGFIKDVTLSYIALAIAVLKFIAILLKYSAMLNLLITVVTTILRTIPLTQILGILIICYCCVGIILFGDLRKGEMLSYTWISFAGTGQSLTAITRCLTGEDWYQILWDVALKEPYGMSDDSKFLSIFTAVVYFGSFIVIVPFILLNVFIAVLLENFSIFYNDDDTNLSLAVIKDFKKKWRHFDPQAKGHVKLSRIKLLLRSLEVQDYYTYNIGDDSQVIGRYPYNLTEDSLLLWEMEEELRREVSQSVKKATPEDDVIISFQDVLKMLAYRCEVIHSRLESHELVTRQELETTIQIDVAEMCILKWLKKHVKPIVEENRRQAPLENIPTINQPRESTAHNKQYQLFAIHNMQSQLLSQDGPWPRQASMDTEDEERLTSTEQYKHFNETVSLGIEDDSESDTDEALARTYTKMMSNRNPELEKGREDASQWLQLQYHWMDHVGKDPNYFDDCL
