# Supplementary material for: NALCN/Cch1 channelosome subunits originated in early eukaryotes
Source: J Gen Physiol. 2025 Sep 5;157(6):e202413636. doi: 10.1085/jgp.202413636 (PMC12412391; doi:10.1085/jgp.202413636)
Supplement: Data S17 — provides protein sequences of identified FAM155 homologues from animals. [file jgp_202413636_datas17.txt]

>Mus_musculus_NP_775622.1 
MTRGAWMCRQYDDGLKIWLAAPRENEKPFIDSERAQKWRLSLASLLFFTVLLSDHLWFCAEAKLTRTRDKEHHQQQQQQQQQQQQQQQQQQQQQQRQQQRQRQQQRQRQQEPSWPALLASMGESSPAAQAHRLLSASSSPTLPPSPGGGGGSKGNRGKNNRSRALFLGNSAKPVWRLETCYPQGASSGQCFTVESADAVCARNWSRGAAAGEEQSSRGSRPTPLWNLSDFYLSFCNSYTLWELFSGLSSPSTLNCSLDVVLTEGGEMTTCRQCIEAYQDYDHHAQEKYEEFESVLHKYLQSDEYSVKSCPEDCKIVYKAWLCSQYFEVTQFNCRKTIPCKQYCLEVQTRCPFILPDNDEVIYGGLSSFICTGLYETFLTNDEPECCDIRSEEQTAPRPKGTVDRRDSCPRTSLTVSSATRLCPGRLKLCVLVLILLHTVLTASAAQNSTGLGLGGLPTLEDNSTRED
>Mus_musculus_NP_001074752.1
MFRGAWMWPGKDAAALTICCCCCCWAPRQSDKPCADSERAQRWRLSLASLLFFTVLLADHLWLCAGARPRARELSSAMRPPWGAGRERQPVPPRAVLPPPPPSPGEPSASSGTCGPRYSNLTKAAPAAGSGPVCNGVPEPTGLDAACTKLESLQRLFEPTTPAPPLRPPDSPSRAPEFPSAKKNLLKGHFRNFTLSFCDTYTVWDLLLGMDRPDSLDCSLDTLLGDLLAVVASPGSGTWEACSNCIEAYQRLDRHAQEKYDEFDLVLHKYLQAEEYSIRSCTKGCKAVYKAWLCSEYFSVTQQECQNWVPCKQYCLEVQTRCPFILPDNEEMVYGGLPGFICTGLMDTSPKRPETKCCDVQWVSCESEKKKFKDSEPPKTHHQQFHHSYFHHYHHQYHHYHPRHEPPSRVSNKPSLLPVSGGSRLSPSRIRLCVLVLILLHTVVSFSSSQSGGGLGLETLPALEEGLTQEE
>Homo_sapiens_NP_001073865.1
MTRGAWMCRQYDDGLKIWLAAPRENEKPFIDSERAQKWRLSLASLLFFTVLLSDHLWFCAEAKLTRARDKEHQQQQRQQQQQQQQQRQRQQQQQQRRQQEPSWPALLASMGESSPAAQAHRLLSASSSPTLPPSPGDGGGGGGKGNRGKDDRGKALFLGNSAKPVWRLETCYPQGASSGQCFTVENADAVCARNWSRGAAGGDGQEVRSKHPTPLWNLSDFYLSFCNSYTLWELFSGLSSPNTLNCSLDVVLKEGGEMTTCRQCVEAYQDYDHHAQEKYEEFESVLHKYLQSEEYSVKSCPEDCKIVYKAWLCSQYFEVTQFNCRKTIPCKQYCLEVQTRCPFILPDNDEVIYGGLSSFICTGLYETFLTNDEPECCDVRREEKSNNPSKGTVEKSGSCHRTSLTVSSATRLCNSRLKLCVLVLILLHTVLTASAAQNTAGLSFGGINTLEENSTNEE
>Homo_sapiens_NP_056501.2
MFRGAWMWPGKDAAALTICCCCCCWAPRPSDKPCADSERAQRWRLSLASLLFFTVLLADHLWLCAGARPRARELSSAMRPPWGAGRERQPVPPRAVLPLPPPPPGEPSAPPGTCGPRYSNLTKAAPAAGSRPVCGGVPEPTGLDAACTKLQSLQRLFEPTTPAPPLRPPDSLSRAPAEFPSAKKNLLKGHFRNFTLSFCDTYTVWDLLLGMDRPDSLDCSLDTLMGDLLAVVASPGSGAWEACSNCIEAYQRLDRHAQEKYDEFDLVLHKYLQAEEYSIRSCTKGCKAVYKAWLCSEYFSVTQQECQRWVPCKQYCLEVQTRCPFILPDNEEMVYGGLPGFICTGLLDTSPKRLETKCCDVQWVSCEAKKKKFKESEAPKTHQQQFHHSYFHHYHQQYHHYHPHHDPPGRVSNKPALLPVSGGSRLSPSRIRLCVLVLMLLHTVVSFSSNQGGGGLGLETLPALEEGLTREE
>Gallus_gallus_XP_001231425.1
MTRGAWMCSRQYDDGLKIWFASRENEKPFADSERAQKWRLSLASLLFFTVLLSDHLWFCAEAKFTGTGEKEQPPPDKPEPAEPELPPGMGEPSPPAPRLLTPPEPSLPPSPGNGGGGGGGSEPRHGEAAFLGNSTAAPPETCPPPGRSSGRCFSVGDAEAVCRRRGDPGRPRGAGQSPAPGWELTDFYLSFCNSYTLWELFAGLSNPDTLNCSLDVVLRGGGSCSQCVQAYQRYDQHAQEKYEEFEVMLQKYLQSDEYSVKSCPEDCKTVYKAWLCSQYFEVTQFHCSNRIPCKQYCLEVQTRCPFILPDNDDVIYGGLSSFICTGLYENYPTNAEPECCDVRWGLLSDHQSKGTIKTSGSTMCHRTSLTVSSASRLCNSRLKLCVLVLILLHTVLTVSAAQNSTGLGFGGITTLEDNSTNEE
>Gallus_gallus_XP_040525301.1
MIRGAWMYPRGGAGGGAVCCAPRRSDKPVADPERAQKWRLSLASLLFFTVLLSDHLWLCAGAKLRARERSGAGRPRGRTPRALQEPPAGSCEAFLGNLSRAPGPAPCPAARADLDSACARLHSLQRLLGSFAGVPLRSPPATALFSSPSSKRNFLQAYFRNFNLSFCDTYTIWDLLREMGGPDSLDCSVENLMVDLVAAAAGALGGEACSSCVQAYQRLDQHAQEKYEEFDLLLEKYLQSDEYSVRSCIRDCKAVYKAWLCSEYFNVTQQQCRHRIPCKQYCLEVQTRCPFVLPDNDELIYGGLPGFICTGLLESQLPEEEAKCCEVQWDSCDHPPDSSSDTSPKSTASESLHYHHHDPHLHHQRQNHYHLYHHHQYHHSPSLLPVSAGSRLGSSRIRLCVLVLMLLHTMVSFSSVHSGSGGLGPEALPSLDESVARDE
>Danio_rerio_XP_001921227.1
MTSGARKCRQRDNGLKNWCAPRENEKPFTDSERAQRWRLSLASLLFLTVLLSDHLWFCAEAKMTRTRDKLASEDMSANHRPDLHPTHSSLRRNEDAIFVVNSTKPLWQLETCQTDSLSENCFTFVDADHLCRGLSETEGTRWVNMSDLYLSFCNSYSLMDLLYGSLSPDNLNCSLDAVMDGDQNRCSLCVQAYQRYDLHAQEKYEEFEMMTDKYETDVYSVRTCMEECKTVYKPWLCAQYFQSPRSACSHKIPCEQYCLEVQQRCPFILPDNDDLIHGGTPSFICTGLSKRPDTNQEPECCDVRWDQMSNNLSRGTLKRTQPSCQHTSVTSSGAPRLGHSRLKLCLLVLVLLHTVATMTANQNSTCLTTIFPLDDNAPREE
>Danio_rerio_NP_001074112.2
MITGAWRCGRKLDAELEICRVTEPIDKPCAESEKVQRWRMSLASLLFFTALLSDHLWLCAGGKLRSRDRTHRRTWNNASHDAQTGLRDEDCGVLLSNLTENGPDCVEADARRRAPLESACSTLYRQKSGSVSSSYSVTVPTVSPHAFLEYFRNFSLSFCDALTIADLLESMTSPDGLNCSLTHIIRDLFSGGPEDGDACSACVHAYTRLDQHAQEKYEEFDALTRKYMADDYSVRAQTHLCQVVYKAWLCAEYFPVPQRQCVRWLPCRHYCGEVTATCPFILPDNDRLLYAGSPSFLCAGFQEEYLSSQGPDCCDVRWSGCDSAVGAACALTHLPGSFSFHRRLSSGAMSCTNRLHGSKLKLCVLVLFLLHTFISITTLQHCSTGSLEAIVPLEEVPMREE
>Ciona_intestinalis_XP_026694314.1
MSMSASALEISCSQDDSTHIVKPPAQRYDCCLNHTGKLNRQQNLDYENRDCSSAGRICCTCKDHVRQSNVTRSKCMFCVQADSLKQTKLKPSSCCCRLYRCAEISPQNRSCDLPLVCSAPTPFYAYPPTRRKSSWIAALNLNSLFTFAYYSILLKSNFTNWLRTTLLMVLIFTFPLHTMAVKKETLKCPSFKANCSSSVFYSNNQTTAKENSGTTSSLTCPHCDYVCQQLINCAKQGTCMYKYNKNQVTSDRTSQNHSPNIKIVSSDSYTNNRLRNSAKCGTYKLTSLGLDLFCDDLPLFSLLSMELNVGSTSTMPYPNCTSSSSIENCEHSKCLNELNRIKEHDQLAKRNYLVFAATMEKYATPDNYSIWPSFKTQCLVGYKSWICSQNHQVHRLDHNCRKKRVRPCKSLCLNVEASCPVFRIFSFTKLRGGQPAFICHGFDLQNESMANDICYDVPSFVPTDPAIGSGILPQNMPTSYPTQKGISPLTTIRVRHTSHKTIQMHDDATQAGNDAAAAPYSLFYITCFVFMLVIFLTLESC
>Ptychodera_flava_GDGM01165513.1
MSLGCYNGGAVVAERPYQELLQRWRLSLASLLFFTILLSNQDLGNVFAWRTCSSTSIPEYFVPLPCNNNLGIDEQCFHLTGEFVDDLCNITAECRTKQRDIRLPFCTSIPFSNLFADSSENCLSLSQPEECRTCLHNILANDTSVKMIFQDFTDIIGRYDCDHGFSDIFGCDDCLIAYKEWICATEFRFYENGELIRPCFETCGKVAARCPYLLPNITYTGLPTFVCPGVRNIKFNDIYDSPPSCFACVSNSEQGNTSSERVSKRADVCTFEVMNSTNSSSSVFSSSVCCHGHQLLALLCIIFWTVLYSHNNGYT
>Acanthaster_planci_XP_022098638.1
MTLMFNDGGFTIVEKLFKALRKILQHWRLSLASLLFYILLSLLTNVSRENFLVLATNITTNSRQYQKPPHSPVTTIWPLTEPNCRGVQSCYIVTSQKDVEKICNLSRECRTRSCVEFNIETCPWRTPMNLVHVGNSNSDCLLKDKDGCVSCMQDLLDKNRKVKQLFENYASILDRYDCDRNYSMYGCKDCKIAYRDWLCGITFDFYDEGRLIKPCLEFCYETSRKCPFLLPSVQYCGRQSYFCPRHRDLYENSTYAHEAPCFQCDYSHKSALGKCTVNVTNRTDPSGTVSLYKASVTRLVIGQLAMLWIWRTFV
>Biomphalaria_glabrata_XP_013084683.1
MLVECRGHARALCRISVAELRRVAPPAFSLLMVVSLLLADGLLPVLAVKYRTEAALYSSSVTARSNTFIGGEWSAHAMAAVGGRTLSNHKRTRVKSYGPNQAGGGAEVKAKHHGHDAKQTSQSNVSSSTTSTPRAKSSSPSPSTPHPIVCSNNNTTNKRAPRNSGDTSREQSPGVCQNTQLQIFHSPEATRPGEEKCRSLKRDTVASFCSEPSEAWRLLFCDSYTAISVYNRSANCNESLHAALDQEEKAKDMYKHFSGLMSRVNCRTNYSAKWNCKHCENAYKDWLCSTQLHYFQANQRWPPCSQFCESVEERCPFFRPNVTTQAGDPSFICKDHHMNLPNIYLDKDCYRPCHLWWGTEELEKRYCNSFLLPNSSCSLRTDCKSPNETFTAAPVTDEAITTGASTTTSIIRSAKPSNSSLHGQNATSAGRSSGASATPWTRHRTHSSPLLGDALLRLVLTLFLSFSHFRYLITELT
>Lingula_anatina_XP_013419685.1
MILLCGYGRPLMSLQRHFFPVRDYHNNLGLLQQRWRRRRRPLGLSSTTPLPLPLLYIFLLMTTCLGISGQPASTDGDDDGEIFIESESSDPSLPPSSRDSPASCPAGELRLATPWILRDVFLVNLTQYEYQERQCLASQSAQELYCDSPTCPQRRKKLIKMYLKFCNAYPVYPILKHNCSYTDNCSEDKKTSPNADGLSNNNNNDDNDDEYNNNNFKNATTVCKECIRSIEDLDRTVQTVYERFELDVMSKFDCEGKRHHQGDKNHTYSVNWNCDHCKQAYKAWLCSMYIPYYQYGRLLNPCTSLCKAVEERCPYFLPVSKNQYAGEPAFLCTVNSIEQPPDIYTSCRDGCYQLCEDNHNICPPANITAITEQEIKRCSGGAASSTQTSSLLLLLLLLFVSSTVTCWISSHSLQEHLLLLLGVFNSALGLT
>Drosophila_melanogaster_NP_001033972.1
MRPGPGLVVMALAFISGARRGSSSSISSATATPTAAATSAAAAAAAAATSAASTSAAAAAAANTAGGRKRGRSGGGVGGGGVATTLPSTGESSSSSFVRSSGSYLLPIFLPHYLDFALQFHPQLPPREYSQGRAHSESWASSRIADRLQQRRRRRESSSSRDIAGRAGGTGGSGADSGGLAATTGHSTESSEANNQEDGEDRGLTVQFPSSQAYDEDQDIFALVAEDDLLSEESFDRLIKLNEDADEEDYNLQQQHLPQHKQQQQQPGAETEIDTEPESETETETETETDTEAEVEVERETEQQQQDESRLIDEGVLQHSDHSNSHSKEFAISYDNNNNKREASGHILDAQTAQLIGHKDNTVPAVASTESAGGGSITTSLPAPVDLKKSILGTATSLTRLNPWISACDLAQPGTGTDLQGQCSAGTLPMAWVDEGPGPPTCPRSCAEQQQQKPVASKAKRSATSNNKVKYFVNYKTTQMRLRRAGDHAMDATDSHSPLASERPPSTTDDQDVDVSSTTEEAEPEPTLSYSHLHAQEPVLAHQQDPREREQEQQEQQQCLEYLGDSAESSPQHLCGLQSPGHLLERLKVLRLRNCCERSVFSSLHTLALNASLTDRQECVRVLSDLLDVDGLANRITCELAEILFRFDCRQVYSLINQCDDCKEAYRRWVCSTLVPYFAEPKDVSPQPKDEGQGKGKRSARSAASAEATAMADGIKHKSLKLISNNNKSNNGNNMNERQINQKHDKSSNANANANSNASKDIDRSAEEAIDRDLVQTFYDVVGLSKPRHGEEEVLPENEAGLGRSADSEVDKGAEPDRKRSRNREAELELDTEAEAEQQSNNFISTANNSDPRATDPVISKLQKRSTRKTEFRKRRRIRPCLSVCQTVEQKCPYLLPADRAPALPTQYAGEPTFLCLDQNIPETGAQLEKSSYGPNDCCYSYCNGPASGICTVCQDFGQPGTEEREMAGNSTRRVHNITLSLSSHPGEHARAKSVALALRNVSQTGSDPDAVETLLDRLPYYASHDGIFYYDEEGEMPHASLSGDCAVVPAATTRCTIPYYASGTGAVAKPPTQLLVWLSALLGLLSSCGAARQRWSCQWSSGCGGHRARSRQAVACEANCHEQELVKSRSCSQRSPKVRREKPGQDQDAELVAFRTWLWSSSWHAYKLTCSKIRYFSSRSRFKGETRAARSANSKDPSGLQWSRAAGCTRTRNYRFFYYYNYNINDWWRRWWRCLSSGAL
>Centruroides_sculpturatus_XP_023226425.1 
MSLVCKYGIGTSTVVKPYRDVLQRWRKCLASLLFFAIVIMDNVAASTIVGLSHVFTPQFRNPWIPFPLTYQFSHVCKSQFQVPSVAMTSCAHDWKTYLRRFVPLHQCLHINDELVNSLMCGGWQNDNLHSIHLRFCAHYSLAHVFYGNMTDETCDDLKKLQEMDHAAYVMLCQFDSLLARYDCQSTYSVQWDCVQCKKAYKEWICSMLIPFQNGGKPLKPCRSYCHLVEQRCPYFHPRVKEQYAGEPVFKCIDPNIPDYPSITPNSLYGQPEQCYGPDNFDKEGVGVSCDDQNKEVAVTSGATSLDARLIFYITVLCNSVLLYLLPSQTFTSQTVKPP
>Caenorhabditis_elegans_NP_001350981.1
MRPRTPYTKEALRYERRHQKPPPTHPPAPTAAPRPDTTEVFGRREANSSPITDFIQSFCASIQDESCSSTDEPNFEFKNDITERLWLKPFDIVPSPQILSDSKKTSSPRRCWAKNFRRYLTDGILIIQLFTLFNCASSSHLSNTIPPCKNFGFFAQHSDNVTDRCTVWSDDVIPEICSAGTQSRIRILKHVFLFPELQPLSFFEIFAVGLRNTDTWQLNAGEKGNDCISGSINRCTSCFRRISGTLRKLNEAYRSFDTTLSRFDCLPAVDTASATRPFSPNATCDNCKIWYRRWLLVQSLQIWQRPPCINWCYYTQLACPHLAPAKLWDYAGHPSFQCRDMDIDSWRHECDCIHPCDVRGIVAPGVAMGNAPSVQHDFFAAQIHCETRKKECHKRFKQIRKSKRSDTSSNIVFLSSASPKRPKFLILSLLFLRFMLLL
>Trichinella_pseudospiralis_KRX96596.1 
MPISVVHHHHHHQHHHPAYHCSSTVTRSQQIKKSQFKWSAAALFSLYKALFIIDCNKTPNCYRSSSANVNSSTCLLSTSRPVFLLLVFCSVTVMSHAQADTMHLQEHQASSSPPSSSSSSFTFSSSPLSLHSGIAENPLLSFSSTTVTSTQQCKLFDRRRVVELCSVGPRLRLQQLRHLHWNGAADLCSSDQQADVPLYQLFQLNVFNEKDITDMLNQSTRLVHLSDDTLDCLLAQANSNGCRLCYDRLFGRFRLVDRVFSRFTDLLQVSLNCQPTNQDQFSPVTTCKDCQIWYKRWLLVTFSGIWRRPPCPLWCHLVELACPHMSVRRRSDYAGLPSFRCTDPISAAKLDDESNSDCINPCDVIADWPGIPSSSFCNNRKTLHPMTLLSREQSAGKETTPSSGVKNISNLLIMLIAILCAHVLKEEMAQLLLLT
>Hypsibius_dujardini_OQV18271.1
MPDNLAAAAGFVWPCPMRRKVHPCAVLFFLIKFSSGQLNTPPPPSSNSNGNGNFSSLDTGTTTGSGGLCSYYRNDTSMGGGRNDSAVPPHPLRNLGGFYHTPWLDQAFCQYPRRVHAWDLPDPAQECLPTDRAEVLDRLQFMCDIAPDRRSRQSFERLTLPFCGEYTLPMVFGGDDGCVMKNSTRECRDCMEQIYLIDQHAKLVYCHFKQDILGRFDCETPYSVIWKNCSACQSAYRAWVCAMMIPFRMGEHRINPCRSFCTNVEQRCPYLTPDDKVIIAGEPMFFCKDPDIPEIYSAYADPPHCYLPCHLNVSRNATSPEEDCNRHEILKEDLAVYYNMSRRKVSRGTIRNPSFPSVTAMLLLLLTVIRLFS
>Schistosoma_mansoni_XP_018651420.1
MCITGDHDTPFISPCHFLLDRKKSHLFNSTNNLSSNNCKQQKPIHNSALFPNICSSAKFITTERSGILIILFILLGDILCTTARFTHLSEKFQTVAEDKNSELVFLNSPASSSVFKPARFTRRTSKPSGKVDTRKTDMKTYLNKARRHLSFDGQMEIKFLSSELVEFICHRLPDPCARAAYLRQHVRHDLCFRLPLLYLLPYTDSRLDKPYLSEYKPGTCKGSLSHLIYLPSDSIFEQFLTPVHICERSLLSLKKIMDDNLTSHFGIFDDLLEKSFCVKPFDSRPNVTGECQCQECQVLKDAEVIYHSNIGSGVNKSIASQELISFCSVNISCPRQEAYRSWFCATEFPLYYPLNDADLSIPLHSKSLGSDITDVEVHRIHVPVTISNLSTSSKMPRPRKSSYFLNRSSPPQPFNISVVESMSEPRNIYRKSSPTEFQVDSHLLFRLVIVQPCISWCTQVETVCPYLNPADPTSNGGEPAFLCDESHYHHSSRYQAVYWDVNTCESECCFGVSDSILLSVSIPDKKQYSTSTDIVLSYSSDVDKSSDNDSCSHLRDRCLHRFLSVHHSSLIAEFSSIVPDQTSSKYFNYDFNQSNRINSKNFSDYHSLSPALHKIDSISFRIILIISFTLHIFIWLHNIQVLLFQNFTSIIFLRYHHVTMTIMNTSLTSNDDNNTTDENTHYVSSSLSHSPTSLVSHPPLCLSDFTKHSNSCRPS
>Macrostomum_lignano_PAA50549.1 
MRRSRHQLSSSLRAPWPGSLTPSLAARLCLLACAFVATAAAAASASKAAANSDAFLAAVLSLGPAPGQRPIINRAKRRSPPSPVELAPQLIDSLGLCPGDSDSVALAARLEALSAAWLRVRHCPHLPLATVLPMFPGQPGAEPLPGSAGNAFDTTKKFEFDAGVPPSGCSALLLGPAEATRALLLAASSTSGATTPAAVAASSSASPTASSSSGLVYNSSSFGGASLSSFIEDSPLLQPPLASSLAPSLTGALNLSRLLCQCARAVADRSDQLRAVSNHFGGLLNQMYFKAKSAHSQEHIESLKQCQIAYTDWLCSVYFTVHNTSREAWTVQAARGRFAEAAASALMQPCPDWCQAVETECPYLSPSEEMSNAGEPLFLCHEDSYKGAGFTDRCRESDCCCYKPTGPNRSEIRFTGCKLLAPPPPPPAPAIQDVDNDTANFTVGNATAGSGRLVASSRWCPLLPPMLNLLLILLTVTATGLPGDSFL
>Macrostomum_lignano_PAA93642.1
MPCCVAGGACCGGSEVINNRFYCRSLSSNSVDNNASSCYRFCSERRRRFSRNSSVIIRFGNIFFCLLIILIVLSCLASASEEPADFLSTVLSICPKTFPSRTRRSQQSFDLSSATAEVDDVDNSTVIALTNHHLLIIQLCQENYNDNNNQSSESELLLLARLLNRFNRSLYRVPNCRHLPVQYVLPQFYGCSNLTAILTKTLSERNLTAVRAVRSLACDCIDRLLIVSAELEFVLENFHLLVDRIYFTKSSVDRAAHQRQMQACQTMYRDWLCSVKFNVYDINDSLTQVNPCSEWCQSVETECPYLTPSDDFSNAGEPVFLCHEDSYKGTRMSDRCTGYTQCCCYAPSSSNRTNIKIMCTSPASLGRKTASSAASDSDFSVDFINNANLTDSNNATNSSLPNVGARNFNASTTDRQLLILLFIQLLLSSLWSRGVLNLSTNL
>Owenia_fusiformis_CAC9663488.1 
MRIYFKNELSTTSELCILVRQFDKGWRYTSHSLTFIIVLLFTFIFTDILGIHPPVATATGTFGHSNCNSQNCTPWNSSENFYSLINCTESKRSFNYLQQCLVLHEEYFSDVICSLKPIKSGQTQSHRMKRIRSDFLPLPFCTMYNFYSVIGEDCGLEGSKDECQRCLGGLLTKDAAAKRDYIAFIDMFTHYDCSKKNKYSVKWTCDDCKMAYKHWLCSRHIDSIHINNERYVPCDMDHCERVEEACPYLLPTSDGQYAGEPGFLCRDEEILTSSSNDQQKCFKFCYFNDSQTDYGNDNEKNRCLMDPQTSSSSSNHNTESSSRHKLLAHLALVWLICTFLPNMVIGLT
>Rotaria_socialis_CAF3448801.1
MSVLLVSDDVNDDIRNYSIVNQHEHIYKQLKELEYDLSSSVRSFSIVEHSLSIFGKSNKYYRQHRRRRRCRPQQQCLVQHLLTYMLTLLILTNHLHWPVILLSLSSIKIMSTQASTITTTNILSLSTSPNQTISKRPSSAPSTTKLSYKKGEHQCLPINTIRIDRICSKVCRARKTPFEDYDNISLILADTYYLPFCLNILNETLVKENFFTEAAENECRQILTQIKASDDEAKKAYTEFVTYMEAIDSRSVENRYSIINADCEAAYQTWTCSVKIPYYYRNQRIPPCQTICDEVERVCPTFRPSDREPLFAGQPLFFCDGSIVTNSDYGQRPHCFDSCHLSNGSLRRPPISSSPSILPIFAEKIVTTPPCFEIELLLPSSSSPSAQIISSSLILDDVSIFNNISNTSLSATAITIISSSWSSIILTFIFVFQWNYDDD
>Rotaria_socialis_CAF3667105.1
MSVILVTDDSDDDIQIPKYEHIYQQIKELEYNFSSIESSVSIVNNPKTYHCRRRYRPQQCLVKHLLTYMFTLLFLINHLHWSIIFFSLSSIKFMSTYASTSTTSGPKLSSSIIKEDEQKCSSIHGSDIDRLCSRTSRAQRTPYEQLETSNQVSLDTLHLNFCSNHTLSHSINQTLFFNEMTENECRKMFEKLIYYDEEARNASKLFVTYMEAIDCASEENRYSIIRADCLQAYRTWTCSVRIPYFHQNQVIPPCQTICDEVERVCPTFRPSDREPLFAGQSLFFCDGGIVANSDYGQPPHCFNTCHLADGSCKIHSVSSTSSNQSSLITTTATKTSQNHASEHSCFEIELLTPSLSEQFSLPPLPINDSIPNDTNNTSISSSAISSIGSSIIRNRLTFIFVFLSSLL
>Nematostella_vectensis_XP_001626959.2
MPRLLRERRTIEWCSRFEPRPNRLRCSPSSFIPFGVIYAASIVLLLTTMIPDCIAYNDSDPVVIERTSNSSEENTDCSFDDFNLRPAYVHRICDCLDRFKSREEALEFVKRFRLEFCDVIQFHEAVGDLMNSSICTEILWGILRVDQSAFSDYNVFQAIMSRVDCNFAYSVRWTCADCKDAYKTWVCNSKVLPYVSLKTPTSCVSLCHRVLQRCPYFLPGSDFQWSGQSAFECRDGQDGAGQDECFIPETTTAIPKKQTSPSAETKTATNSPVGSPTSSLVSGEADPGS
>Trichoplax_adhaerens_evg1207807
MSRVFICRSMVLVVLASMSLCDNIIDNIDIISVNQSNWQLNNTSYEPFGNCALINDNSGSQQLLSISIDPIYDWDIIKNHLNQFEKVLSRFDCRDKSQYRYSMIWRCSDCQAVYYIWLYLSSTVIQVNGTIIKPCLDVCNSVLQRCPYLAASLQHSYDGESAFDCPSENAVQALGNSSYALTNCITYNQSMLDMEKMQYNLTCEENNVYMTTDVTTINKTLHNNFVTEKDFASKCHYRLNRTMYELYVKTAIVNSAVSIASFSINTVVLPFIYLLHTVLRY
>Amphimedon_queenslandica_XP_003383679.1 
MYLLLALLFLFLVQNDCQELFLTIREEENGQELSESNNISSRIAEMYQTTTYSNSSSRCICQAVQGENSLLEYTSNIESCISDPYNSSALGVCSSLFFKNATYSTMYRIEVKDASSDNSSRRTMTVTQFCDKMESVRESLAKFETLLAQTLVCVYLNTCDDKNFCLISYINWLCMTQLDLYRNSSTSNRSSRESADFGIESDGTQYNPVKPCYGVCTNVLRDCPYYLPSSYQHATINNEGEYSYVTMEYVYGGYPAFACPGSSSVSDEKSNSSYGTESNCILVGESGAPSNRMSFLMMLVTLTLLNILM
