# Supplementary material for: NALCN/Cch1 channelosome subunits originated in early eukaryotes
Source: J Gen Physiol. 2025 Sep 5;157(6):e202413636. doi: 10.1085/jgp.202413636 (PMC12412391; doi:10.1085/jgp.202413636)
Supplement: Data S18 — provides protein sequences of identified UNC80 homologues from animals. [file jgp_202413636_datas18.txt]

>Mus_musculus_NP_001355753.1 
MVKRKSSEGQEQDGGRGIPLPIQTFLWRQTSAFLRPKLGKQYEASCVSFERVLVENKLHGLSPALSEAIQSISRWELVQAALPHVLHCTATLLSNRNKLGHQDKLGVAETKLLHTLHWMLLEAPQDCNNDQFGGTDRGSSWGGSSSAFIHQIENQGSPGQPCRSSSHDEEENNRRKTFQNSMATVELFVFLFAPLVHRIKESDLTFRLASGLVIWQPMWEHRQPEVSGFTALVKPIRNIITAKRSSPINSQSQTCESPNQDTRQQGEGLQVVSEALQSDSISPKATISGCHQGNSFDGSLSSQTSQERGPSHSRASLVIPPCQRSRYATYFDVAVLRCLLQPHWSEEGTQWSLMYYLQRLRHMLEEKPEKTPDPDIPLLPRPRSSSMVAAAPSLVNTHKTQDLTMKCNEEEKSLSPEAFSKVSLTNLRRSAVPDLSSDLGMNIFKKFKSRKEDRERKGSIPFHHTGKRRPRRMGVPFLLHEDHLDVSPTRSTFSFGSFSGLGEDRRGIEKGGWQTTILGKLTRRGSSDAATEMESLSARHSHSHHTLVSDLPDHSNSHGENTVKEVRSQISTITVATFNTTLASFNVGYADFFSEHMRKLCSQVPIPEMPHEPLACANLPRSLTDSCINYSYLEDTEHIDGTNNFVHKNGMLDLSVVLKAVYLVLNHDISSRICDVALNIVECLLQLGVVPCVEKNRKKSENKENESVEKRPSEGAFQFKGVSSSSTSGFGAPSASGAGDGGGEEGGGGDGGGGGGGGDGGGGGGGGGGPYEKNEKNQEKDDNIPVSNHRLALTMLIKIVKSLGCAYGCGEGHRGLSGDRLRHQVFRENAQNCLTKLYKLDKIQFRQTMRDYVNKDSLNNVVDFLHALLGFCMEPVTDNKAGFGNNFTTVDNKSTAQNVEGIIVGAMFKSLITRCASTTHELHSPENLGLYCDIRQLVQFIKEAHGNVFRRVALSALLDSAEKLAPGKKVEENGQESKPVGSKRSEAGSIADKGQVSSAPEECRSFMSGRPSQTPEHDEPMQGGNLGRKDFWRKMFKSQSAASDTSSQSEQDTSECTTAHSGNTSDRRARSRSRRISLRKKLKLPIGKRNWLKRSSLSGLADGVEDLLDISSVDRLSFIRQSSKVKFTSAVKLSEGGPGSGMENGREEEENFFKRLGCHSFDDHLSPNQDGGKSKNVVNLGAIRQGMKRFQFLLNCCEPGTIPDASILAAALDLEAPVVARAALFLECARFVHRCNRGNWPEWMKGHHVNITKKGLSRGRSPTVGNKRNQKLQWSAAKLFYQWGDAIGIRLNELCHGESESPANLLGLIYDEETKRRLRKEDEEEDFLDDSKETPFTTRAPACTVNPSKCGCPFALKMAACQLLLEITTFLRETFSCLPRPRTEPLVDLESCRLRLDPELDRHRYERKISFAGVLDENEDSKDSLHSSSHTIKSDAGAEEKKVPSRKIRIGGSRLLQIKGTRSFQVKKGGSLSSIRRVGSLKSSKLSRQDSESEAEELQLSQSRDTVTDLEGSPWSASEPSIEPEGLSNAGTEENYHRNMSWLHVMILLCNQQSFICTHVDYCHPHCYLHHSRSCARLVRAIKLLYGDSVDSLRESNHISNVALRGKKQKECSDKSCLRTPSLKKRVSDVNLEGKKDSGMLKYIRFQVMSLSPAPLSLLIKAAPILTEEMYGDIQPAAWELLLSMDEHMAGAAAAMFLLCAVKVPDAVSDMLMSEFHHAETVQRLNAVLKFHTLWRFRYQVWPRMEEGAQQIFKIPPPSINFTLPSPVLGMPSVPMFDPPWVPQCSGSVQDPINEDQSKSFSARAVSRSHQRAEHILKNLQQEEEKKRLGREASLITAIPITQEACYEPTCTPNSEPEEEVEEVANLTSRRLSVSPSCTSSTSHRNYSFRRGSVWSVRSAVSAEDEEHATEHTPNHHVPQPPQAVFPACICAAVLPIVHLMEDGEVREDGVAVSAVAQQVLWNCLIEDPSTVLRHFLEKLTISNRQDELMYMLRKLLLNIGDFPAQTSHILFNYLVGLIMYFVRTPCEWGMDAISATLTFLWEVVGYVEGLFFKDLKQTMKKEQCEVKLLVTASMPGTKTLVVHGQNECDIPTQLPVHEDTQFEALLKECLEFFNIPESQSTHYFLMDKRWNLIHYNKTYVRDIYPFRRSVSPQLNLVHMHPEKGQELIQKQVFTRKLEEVGRVLFLISLTQKIPTAHKQSHVSMLQEDLLRLPSFPRSAIDAEFSLFSDPQAGKELFGLDTLQKSLWIQLLEEMFLGMPSEFPWGDEIMLFLNVFNGALILHPEDSALLRQYAATVINTAVHFNHLFSLSGYQWILPTMLQVYSDYESNPQLRRAIEFACHQFYILHRKPFVLQLFASVAPLLEFPDAANTGSSKGVSAQCLFDLLQSLEGETTDILDILELVKAEKPLKSLDFCYGNEDLTFSISEAIKLCVTVVAYAPESFRSLQMLMVLEALVPCYLQKMKRQTSQVETVPAAREEIAATAALATSLQALLYSVEVLTRPMTAPQMSRSDQGHKGTTTANHTMSSGVNTRYPEQGAKLHFIRENLHLLEEGQGLPREELDERISREEFRRPRESLLNICTEFYKHCGPRLKILQNLAGEPRVTALELLDVKSHMRLAEIAHSLLKLAPYDTQTMESRGLRRYIMEMLPITDWSAEAVRPALILILKRLDRMFNKIHKMPTLRRQVEWEPASSLIEGVCLTLQRQPIISFLPHLRSLINVCVNLVMGVVGPSSVADGLPLLHLSPYLSPPLPFSTAVVRLVALQIQALKEDFPLSHVISPFTNQERREGMLLNLLIPFVLTVGSGSKDSPWLEQPEVQLLLQTVINVLLPPRIISTSRSKNFMLESSPAHCSTPGDAGKDLRKEGLAESTSQAAYLALKVILVCFERQLGSQWYWLSLQVKEMALRKVGGLALWDFLDFIVRTRIPIFVLLRPFIQCKLLAQPAENHEELSARQHISDQLERRFIPRPLCKSSLIAEFNSELKILKEAVHSGSAYQGKTSISTVGTSTSAYRLSLATMSRSNTGTGTVWEQDSEPSQQASQDTLSRTDEEDEENDSVSMPSVVSEQEACLLSTIGRRRFSSHVSSMSAPQAEVGMLPSQSEPNVLDDSQGLAAEGSLSRVASIQSEPGQQNVLLQQPLGRKRGLRQLRRPLLSRQKTQTEPRNRHGARLSTTRRSIQPKTKPSVDQKRSVTFIEAQPEPTAAPTDIFPATGQPQSCSPGRARKPEGTEKPVLTSSPAIIIADLHSLSPKQSEPLLAEEGEKKEDEEIQGATAHCPLSTQLSDPDDFTGLETSSLLQHGDTVLHISEENGTENPLLSSQFTFTPPELGDTDSALDESHV
>Homo_sapiens_NP_115893.1 
MVKRKSSEGQEQDGGRGIPLPIQTFLWRQTSAFLRPKLGKQYEASCVSFERVLVENKLHGLSPALSEAIQSISRWELVQAALPHVLHCTATLLSNRNKLGHQDKLGVAETKLLHTLHWMLLEAPQDCNNERFGGTDRGSSWGGSSSAFIHQVENQGSPGQPCQSSSNDEEENNRRKIFQNSMATVELFVFLFAPLVHRIKESDLTFRLASGLVIWQPMWEHRQPGVSGFTALVKPIRNIITAKRSSPINSQSRTCESPNQDARHLEGLQVVCETFQSDSISPKATISGCHRGNSFDGSLSSQTSQERGPSHSRASLVIPPCQRSRYATYFDVAVLRCLLQPHWSEEGTQWSLMYYLQRLRHMLEEKPEKPPEPDIPLLPRPRSSSMVAAAPSLVNTHKTQDLTMKCNEEEKSLSSEAFSKVSLTNLRRSAVPDLSSDLGMNIFKKFKSRKEDRERKGSIPFHHTGKRRPRRMGVPFLLHEDHLDVSPTRSTFSFGSFSGLGEDRRGIEKGGWQTTILGKLTRRGSSDAATEMESLSARHSHSHHTLVSDLPDPSNSHGENTVKEVRSQISTITVATFNTTLASFNVGYADFFNEHMRKLCNQVPIPEMPHEPLACANLPRSLTDSCINYSYLEDTEHIDGTNNFVHKNGMLDLSVVLKAVYLVLNHDISSRICDVALNIVECLLQLGVVPCVEKNRKKSENKENETLEKRPSEGAFQFKGVSGSSTCGFGGPAVSGAGDGGGEEGGGGDGGGGGGDGGGGGGGGGGPYEKNDKNQEKDESTPVSNHRLALTMLIKIVKSLGCAYGCGEGHRGLSGDRLRHQVFRENAQNCLTKLYKLDKMQFRQTMRDYVNKDSLNNVVDFLHALLGFCMEPVTDNKAGFGNNFTTVDNKSTAQNVEGIIVSAMFKSLITRCASTTHELHSPENLGLYCDIRQLVQFIKEAHGNVFRRVALSALLDSAEKLAPGKKVEENEQESKPAGSKRSEAGSIVDKGQVSSAPEECRSFMSGRPSQTPEHDEQMQGANLGRKDFWRKMFKSQSAASDTSSQSEQDTSECTTAHSGTTSDRRARSRSRRISLRKKLKLPIGKRNWLKRSSLSGLADGVEDLLDISSVDRLSFIRQSSKVKFTSAVKLSEGGPGSGMENGRDEEENFFKRLGCHSFDDHLSPNQDGGKSKNVVNLGAIRQGMKRFQFLLNCCEPGTIPDASILAAALDLEAPVVARAALFLECARFVHRCNRGNWPEWMKGHHVNITKKGLSRGRSPIVGNKRNQKLQWNAAKLFYQWGDAIGVRLNELCHGESESPANLLGLIYDEETKRRLRKEDEEEDFLDDSTVNPSKCGCPFALKMAACQLLLEITTFLRETFSCLPRPRTEPLVDLESCRLRLDPELDRHRYERKISFAGVLDENEDSKDSLHSSSHTLKSDAGVEEKKEGSPWSASEPSIEPEGMSNAGAEENYHRNMSWLHVMILLCNQQSFICTHVDYCHPHCYLHHSRSCARLVRAIKLLYGDSVDSLRESSNISSVALRGKKQKECSDKSCLRTPSLKKRVSDANLEGKKDSGMLKYIRLQVMSLSPAPLSLLIKAAPILTEEMYGDIQPAAWELLLSMDEHMAGAAAAMFLLCAVKVPEAVSDMLMSEFHHPETVQRLNAVLKFHTLWRFRYQVWPRMEEGAQQIFKIPPPSINFTLPSPVLGMPSVPMFDPPWVPQCSGSVQDPINEDQSKSFSARAVSRSHQRAEHILKNLQQEEEKKRLGREASLITAIPITQEACYEPTCTPNSEPEEEVEEVTNLASRRLSVSPSCTSSTSHRNYSFRRGSVWSVRSAVSAEDEEHTTEHTPNHHVPQPPQAVFPACICAAVLPIVHLMEDGEVREDGVAVSAVAQQVLWNCLIEDPSTVLRHFLEKLTISNRQDELMYMLRKLLLNIGDFPAQTSHILFNYLVGLIMYFVRTPCEWGMDAISATLTFLWEVVGYVEGLFFKDLKQTMKKEQCEVKLLVTASMPGTKTLVVHGQNECDIPTQLPVHEDTQFEALLKECLEFFNIPESQSTHYFLMDKRWNLIHYNKTYVRDIYPFRRSVSPQLNLVHMHPEKGQELIQKQVFTRKLEEVGRVLFLISLTQKIPTAHKQSHVSMLQEDLLRLPSFPRSAIDAEFSLFSDPQAGKELFGLDTLQKSLWIQLLEEMFLGMPSEFPWGDEIMLFLNVFNGALILHPEDSALLRQYAATVINTAVHFNHLFSLSGYQWILPTMLQVYSDYESNPQLRQAIEFACHQFYILHRKPFVLQLFASVAPLLEFPDAANNGPSKGVSAQCLFDLLQSLEGETTDILDILELVKAEKPLKSLDFCYGNEDLTFSISEAIKLCVTVVAYAPESFRSLQMLMVLEALVPCYLQKLKRQTSQVETVPAAREEIAATAALATSLQALLYSVEVLTRPMTAPQMSRCDQGHKGTTTANHTMSSGVNTRYQEQGAKLHFIRENLHLLEEGQGIPREELDERIAREEFRRPRESLLNICTEFYKHCGPRLKILQNLAGEPRVIALELLDVKSHMRLAEIAHSLLKLAPYDTQTMESRGLRRYIMEMLPITDWTAEAVRPALILILKRLDRMFNKIHKMPTLRRQVEWEPASNLIEGVCLTLQRQPIISFLPHLRSLINVCVNLVMGVVGPSSVADGLPLLHLSPYLSPPLPFSTAVVRLVALQIQALKEDFPLSHVISPFTNQERREGMLLNLLIPFVLTVGSGSKDSPWLEQPEVQLLLQTVINVLLPPRIISTSRSKNFMLESSPAHCSTPGDAGKDLRREGLAESTSQAAYLALKVILVCFERQLGSQWYWLSLQVKEMALRKVGGLALWDFLDFIVRTRIPIFVLLRPFIQCKLLAQPAENHEELSARQHIADQLERRFIPRPLCKSSLIAEFNSELKILKEAVHSGSAYQGKTSISTVGTSTSAYRLSLATMSRSNTGTGTVWEQDSEPSQQASQDTLSRTDEEDEENDSISMPSVVSEQEAYLLSAIGRRRFSSHVSSMSVPQAEVGMLPSQSEPNVLDDSQGLAAEGSLSRVASIQSEPGQQNLLVQQPLGRKRGLRQLRRPLLSRQKTQTEPRNRQGARLSTTRRSIQPKTKPSADQKRSVTFIEAQPEPAAAPTDALPATGQLQGCSPAPSRKPEAMDEPVLTSSPAIVVADLHSVSPKQSENFPTEEGEKEEDTEAQGATAHSPLSAQLSDPDDFTGLETSSLLQHGDTVLHISEENGMENPLLSSQFTFTPTELGKTDAVLDESHV
>Gallus_gallus_XP_025008478.2 
MVKRKSSEGQEQESGRGIPLPIQTFLWRQTSAFLRPKLGKQYEASCVSFERVLVENKLHGLSPALSEAIQSISRWELVQAALPHVLHCTATLLSNRNKLGHQDKLGVAETKLLHTLHWMLLEAPQDCSNDRFGGDRGSSWGGSSSAFIHQAENQGSPGHPRPSTTNDEDENNRRKFFQNSMATVELFVFLFAPLVHRIKESDLTFRLASGLVIWQPMWEHRQPEVSAFNALVKPIRNIVTAKRSSPTNNQSVTCESLNLDSGHTEGLQVVCETTLPDSVPSKPTVSACHRGNSLEGSVSSQTSQERGTPHPRVSMVIPPCQKSRYATYFDVAVLRCLLQPHWSEEGTQWSLMYYLQRLRHMLQEKPEKPPEPEITPLPRLRSSSMVAAAPSLVNTHKTQDLTMKCNEEEKSLSTEAFSKVSLTNLRRPAVPDLSTDLGMNIFKKFKSRKEDRERERKGSIPFHHTGKKRQRRMGMPFLLHEDHLDVSPTRSTFSFGSFSGIGEDRRGIERGGWQTTILGKFTRRGSSDTATEMESLSARHSHSHHTLVSDMPDHSNSHGENTVKEVRSQISTITVATFNTTLASFNVGYADFFSEHMRKLCNQVPIPEMPHEPLACANLPRSLTDSCINYSCLEDTDHIDGTNNFVHKNGMLDLSVVLKAVYLVLNHDISSRICDVALNIVECLLQLGVVPSVEKVRRKSENKENEAPEKRPNEGSFQLKASGGSACGFGPPPVSGTGDGGEEGGGGSGGGGSDGGGGGGGPYEKNDKKQEKDEGPSISTHRLALTMLIKIVKSLGCAYGCGEGHRGLSGDRLRHQVFRENAQNCLTKLYKLDRMQFRQTMRDYVNRDSLNNVVDFLHALLGFCMEPVTDNKAGFGNNFTTVDNKSTAQSVEGIIVSAMFKSLITRCASTTHELHSPENLGLYCDIRQLVQFIKEAHGNVFRRVALSALLDSAEKLIPGKKAEETEQELKSSGSKRSEMGSVIIDKGQASAAPDECRSYISSRPMQTPEHDEQNQGAVLGRKDFWRKMFKSQSAASDTSSQSEQDTSECTTAHSGTTTDRRSRSRSRRISLRKKLKLPIGKWNWLKRSSLSGLADGVEDLLDISSVDRLSFIRQSSKVKFTSAVKLSEGGGPGGGLDNGRDEEENFFKRLGKWRTCRRHPSKLHHTEEKDGCHSFDDHLTSNQEGGKSKNVVNLGAIRQGMKRFQFLLNCCEPGTIPDASILAAALDLEAPVVARAALFLECARFVHRCNRGNWPEWMKGHHVNITKKGLSRGRSPIVGNKRNQKLQWNAAKLFYQWGDAIGVRLNELCHAESESPANLLGLIYDEETKRRLRKEDEEEDFLDDSKETPFTTRTPACTVNPTKCCCPFALKMAACQLLLEITTFLRETFPYMPRPRPEPLVDLESCRLRLDPEMDRHRYERKISFAGVLDENEDSKDSLHSSSHTLKSEAGFEEKKVPSRKIRIGGSRLLQIKGTRSFRVKKGGSLSSIRRAGSLKSTKLSRQDSESENEDLQLSHSRDTVTDIEGSPWSASEPSIEPEVLSSTGTEENYHRNMSWLHVMILLCNQQSFICTHIDYCHPHCYLHHSRSCARLVRAIKLLYGDTVDSLRENSTLNSVARGKKQKECSDKSCLRTPSLKKRVIDINLEGKKDSGMLKYIRHQVMSLSPAPLSLLIKAAPVLTEEMYGDIHPAAWELLLSVDEHMAGAAAAMFLLCAVKVPEAVSDMLMSEFHHPETVQRLNAILKFHTLWRFRYQVWPRMEEGAQQIFKIPPPSINFTLPSPVLGMPSVPMFDPPWVPQCSGSVQDPINEDQSKSFSARAVSRSHQRAEHILKNLQQEEEKKRLGREASLITAIPITQEACYEPTCTPTSEQEEEVEEVANLASRRLSVSPSCTSSTSHRNYSFRRGSVWSVRSAVSAEDEEHTTEHTPNHHVPQPPQAVFPACICAAVLPIVHLMEDGEVREDGVAVSAVAQQVLWNCLIEDPSTVLRHFLEKLTISNRQDELMYMLRKLLLNIGDFPAQTSHILFNYLVGLIMYFVRTPCEWGMDAISATLTFLWEVVGYVEGLFFKDLKQTMKKEQCEVKLLVTASMPGTKTLVVHGQNECDIPTQLPVHEDTQFEALLKECLEFFNIPETQSSHYFLMDKRWNLIHYNKTYVRDIYPFRRSVSPQLNLVQMHPEKGQELIQKQVFTRKLEEVGRVLFLISLTQKIPTAHKQSHVSMLQEDLLRLPSFPRNAIDAEFSLFSDPQAGKELFGLDTLQKSLWIKLLEEMFLGMPSEFPWGDEIMLFLNVFNGALILHPEDSALLRQYAATVINTAVHFNHLFSLSGYQWVLPSMLQVYADYESNPQLRQAIEFACRQFYVLHRKPFILQLFASVAPLLEFPDAANNGTSKGVSAQCLFDLLQSLEGDTPDILDILELVKAEKPLKSLDFCYGNEDLTFSISEAIKLCVTVVAYAPESFRSLQMLMVLEALVPCYLQKLKRQTSQVETVTAAREEIAAMAALATSLQALLYSVEVLTRPMTAPQMSRCDQGHKGTTAANHTMSAGVNTRYPEQGAKLHFIRENLHLLEEGQGLPREELDERIAREEFRRPRESLLNICTEFYKHCGPRLKILQNLAGEPRVTSLELLDVKSHMRLAEIAHSLLKLAPYDTQTMESRGLRRYVMEMLPITDWTAEAVRPALILILKRLDRMFNKIHKMPTLRRQVEWEPASNLIEGVCLTLQRQPIISFLPHLRSLINVCVNLVMGVVGPSSVADGLPLLHLSPYLSPPLPFSTAVVRLVALQIQALKEDFPLSHVVSPFTNQERREGMLLNLLIPFVLTVGSGSKDSPWLEQPEVLLLLQTVINILLPPRIISTSRSKNFMLESSPAHCSTPGDAGKDLRREGLAESTSQAAYLALKVILVCFERQLDSQWYWLSLQVKEMALRKVGGLALWDFLDFIVRTRIPIFVLLRPFIQCKLLAQPAENHEELTARQHIADQLERRFIPRPLCKSSLIAEFNNELKILKEAVHSGSAYQGKTSVSTVGTSTSAYRLSLATMSRSNTGTGTVWEQDSEPSQQASQDTLSRTDEEDEENDSLSMPSVVSEQEAYLMGAIGRRRFSSHLSSMSAPQAEVGMLPSQSEPNVLDDSPSLATEGSLSRVASVQSEPGQQNLLLQQPLGRKRGLRQLRRPLLSRQKTQTEPRSRHGARLSTTRRSIQPKPKPSAEQKRSVTFTEAQPEATPPSPAKSPSSAAQQQGCSRSSPQESSKQEAPSKPVLTSSPAVVVADLHSQTTGQSEALSAEKEKEESVESRPATAQSTPPAQLSDTEDYAGLETTSLLQHGDTVLHISEDNGMENPLLATHFSFTHVELGETDVDLDESHV
>Danio_rerio_XP_009300567.1 
MVKRKSLDDSDQENCRGIPFPIQTFLWRQTSAFLRPKLGKQYEASCVSFERVLVENKLHGLSPALTEAIQSISRWELVQAALPHVLHCTSILLSNRNKLGHQDKLGVAETKLLHTLHWMLLEAAQECHQEPGLVHGWSGGSSGSGSAYLQPMGNQGLTDHNGSTPEETEYARAKLYHKNMATVELFVFLFAPLINRIKESDLTFRLAGGLVIWQPMWEHRQPDVPAFSALIKPMRNIITAKRNSPMNNQCSPHDSSNPCPAVVCESALSDSSSSPSMTGQSCRRGNSLEKGGSSQQAFEKGFSQPRKFSVPGGLSVSQRARYATYFDVAVLRCLMQPHWTEEGVHWALIYYLQRLRQILQEKPERPPEPLITPLPRPRSSSMVAATPSLVNTHKTQDMTLKCNEESRSLSSETFSKVSVTNLRRQAVPDLSTEMGMNIFKKFKNRREDRERKGSIPFHHTGKKRQRRMGVPFLMHEDHLDVSPTRSTFSFGSFSGLGDDRRTLDRGGWPSTIMGKLTRRGSSDTTGDVDSLGAKHFHSHHNLPEHSNSHSENTIKEGVRSQISTITMATFNTTVASFNVGYTDFFTEHIKKLCNPIPIPEMPCEPLACSNLPRSLTDSCINYTSLEDRDTIEGTNNFILKNGMLDLMAVLRALYSILTHDISSRICDVSLNIIDCLLQLGVVPSVMKKISKCDDKEVERPKDGVGQSVGGAQGEMAGGTGAAPNGGGGGDGGGGGGGESRGGSRDDIKNNKDNKDGETSLSTHWLALTMLIKIVKSLGCAYGCGEGHRGLSGDRLRTQAQNCLTTLYKLDKVQFRQTMKEYVNKDSLNNIVDFLHALLGFCMEPITDKYGSAGERSRRANKRNIDKAGFGNNFTTGGDKSLAQSMEAVVVGCMFKSLITRCASTTHELHSSENLGLYCDIRQLVQFIKESHGNVFRRVALSALLDSAEKLNTTKKSDEKDDAKPSGIKNEEQIPGALLGRKDFWRKMFKSQSAASDTSSQSEQDTSECTTAHSGTTTDRRSRSRSRRISLRKKLKLPIGNWLKRSSLSGLADGVEDLLDISSVDRLSFIRQSSKVKFTSAVKLSEGSAIEYGREEEENFFKRLGKWRSGRRNPSKLHHTEEKDGCHGFQERLAASQEAMKNKNIVNLGAIRQGMKRFQFLLNCCEPGTIPDASILAAALDLEAPVVARASLFVECARFVHRCNRGNWPEWMKGHHVNITKRGLSRGRSPVAGNKRNTKLQWNAAKHFYQWGDAIGTRLSEICHSDSESPANILGFIYDEESKRRAKKEDEDEDYLDDNTVNPTKCGCPFALKMAACQLLLEITTFLRETFPCLPRPRTEPLVDLESCRLRLDPELGRHRYERKISFAGILDDEDGHDSLNSSSHTLKSDTGCEEKKSSQEPLAPIRKIRIGGSRLLQIKGARSFRIKKGGSLSSIRRAGSLKSTKMSRQDSESENDVESERLLSQSRDTVTDIGSPWSASEPSIEPEGQGSTGGVEDNYHRNMSWLHIMILLCNQQSFICTHVDYCHPRCYQRHSRSCARLVRAVKLLYGETVDSMKENSATGNISGRPKKSKECSDKSCLRTPSMKRRPTDSSAEGKKDTGMLKYIRNQVMTLSPAPLSLLIKAAPILTEDMYGDILPAAWELLMSVDEHMAAAAAALFLLCAVKVPDGVTEMMMAEFHHQEACQRINSILKFYTVWRFRYQVWPRMEEGAQQIFKIPPPSINFTLPSPILGMPCVPIFDPPWVPVNAGTVPDAITEDQSKSFSARAVSRSHQRAEHILKNMQQEEEKRRLGREASIITAIPIAQEACYEPTCSPPPEQEEEVEDVVNLTSRRLSVSPSCASSNSHRNYSFRRGSVWSVRSVVSAEDDENTTELTPTHHMLQPPQAVFPPCICAAVLPIVHLMEDGEVREDGVAVCAVAQQVLWNCLIEDPALVLRHFLEKLTVSNRQDELMYMLRKLLLNIGDLPAQTSHILFNYLVGLIMYFVRTPCEWGMDAISATLTFLWEVVGYVEGLFFKDLKQTMKKEQCEVKLLVTASMPGTKTLVVHGQNECDIPTQLPVHEDTQFEALLKECLEFFNIPEARSANYFLMDKRWNLIHYAKTYVRDIYPFRRSVSPQLNLVHMLPEKGQELIQKQVFSRKLEEIGRVLFIISLTQRMPAMHKQSHVSMLQEDLLRLPSFPRSAIDAEFTLFNEPLGKELFGLDTLHKVLWIKLLEEMFLGMPSEYPWGDEIMLFLNVFNGALLLHPEDSALLRQYSATAINTAVHFNHLFSLSGYQWILPTMLQTYADYESNPLLRRGIEFCCRQFYILHRKPFILQLFASVAPLLEFTTRTSTGLSKGVSSQCLFDLLVSLEGETADSLDALELVKAEKPLRSLDFCYGNEDLAFSISEAIKLCVTVVAYAPESYRSLQMLMVLEALVPCYLQKMKSNIQTLESASAARDEIAAIAALATSLQALLYSVETLTRPMTAPQMSRSDQGHKGATTANHAMSGGPNTRDNLHLLEEGQGILREELDERIAREEFRRPRESVLNICTEFYKHCGPRLKILQNVAGEPRVTALELLDIKSHMRLAEIAHSLLKLAPYDTLTMESRGLRRYITEMLPITDWSTEAIRPALILILKRLDRMFNKIHKMPTLRCVHPQALCSRRQVEWEAASSLIEGICLTLHRQPIISFLPHLRSLINVCVNLVMGVVGPSSVADGLPLLHLSPYLSPPLPFSTAVVRLVAMQIQALKDDFPLSHVISPFTNQERREGMLLNLLIPFVLTVGSGSKDSPHLEQPEVFLLLQTVINILLPPRIISTSRTKNFVLDASPAHCSTPGDTGKDLRREGLAESTSQAAYLALKVVLVCFERQLGNQWYKLSLQVKEMALRKVGGLAFWDFIDFIVRTRIPIFILLRPFIQCKLLTQPAESQEEITARHHIAEQLERRFIPRSLCKSSLFAEFSNELKILKEAVHSGSAYQGKTSISTVGTSTSAYRLSLATMSRSNTGTGTVWEQESQPSRQPSQDTLSRTDEEEEENDSISIPSVVSEHEAFLPRLISQRRFSSHATGSAASQPEPGMSTMLPSHSEPNVLDESQGLLEEGNLSRVASVQSEPGQQNLLIQPPLGRKRGLRQLRRPLLSIQRVQDESRGRQGARLSTTRRSIQPKNKPLDRAHGDQKRSVTFTETQQEAASRSPTDTTSPSSGLPTATETGRVSQAGGRYSPSQAESSSPGIKTAQNKPPWPQASQFEGKERKDQGSVRSSLSPTPSAASSSTSRSCSPLPPPLPLLSTPSRLAPSQIRESPEDEETTGLLQNTDSSPSLGEERGTENPLLTSLLTPHVLSALPLSPVDLDLDESHV
>Ciona_intestinalis_XP_026696027.1 
MEFRADYTNMEQHESKPDRTPLPIQSFLWRQTDPFLRRKIGKLYEASCASFEHILVDNKLQGLPPSLSGAIGSITRWQLIDICLPHVMHCAAIFLINRNKLGQADKLGVPGTKLLHTLHWIFLESQKACSAGGKCGEEQYSVTFGNVQLFIYLFAPIINNIRETDLVFRLDSGQLIWRSMWSYEQPNIPAFSRIIPSLKVKNEPAESRTLFPGCDIPGIRYGKMDEAKERVLFSSVCDVAVVNCLLFQRWSEDGILWGMTYILKKLQKLRKATNLTLGRTSHRRCVSMNAKKTSMRKYRPPRKLSPQQEIPGSECDRTSSSIANIREAKKVHMAPDDLSPDEPKRTSLFGIFRTTAGNKSMRHVLASPIQKRKSAIRRMVSSNRRRSVPTFATKTSLKALFSAAEEAKGPNIITIKPKDILGVPSTSMQRNSIGSTLEVQKSTSSFRDVDMSIGLSQTNSKELFEGKTVCADVLDEGKTTNGELTPKEETNNQNGISRSDTVKQSRRWTSDTCLAYVPPTLNKNTSEYDNEDGCLRVEVLLSVVNSVISKGPGLRVIDVCLQVLEHVVQMKMLPEEEDSNITEDDLKIDYKHQNTIGVFLRVLYSLIKLVGCSNGCHRSGHRSAAADRIRATTQAMMGDIFANHRKYFRVFIKNVVKTNTVAEIMDFLHPLLAYCNIDINTCDVLDINGDQINHDAESKNNLHNMIVKVVFGDLMRKLLDSKLFQDNFTKQTNRKLYDEVRHFVQFVRLKNPSTFNQVLLSTMLLPLRKRKAWIKDQKTLNEKETKQTSTTPDPSSVPMSRKMQRRGGVVLQLSPIASRSFPTGSIPSKQTFFRKYKESSRLSSAESSSLLPRLSTCDHVGNSSDEEEDEDDVYRNARSGSIFKIPIKNPFKNKSGEKSPYSPSATDEKRFSEFVSNDGNGTTLLSRIMMKTMQKKQEAEFQSSEAGLASMAQELNEKLTFPEEKLNDFVIDTEDIYIGVSIFDFLLECCPPGTVPEHTVIGSVLGLESSVLSRATVLLQLACFIKRCSIGDWPSFMQNKGKPSKFIAKNAKFYVAAAKQFYKWGEAISEYLQKVVSVDNNPSVVLGNITDPDDQMKNRHQDFTEDYLKDVMINPSGKDCPTPLKMAATNLLLQITAFLRDVYPRLPQYDYDEQATRDKDGCSLTATPPCKKSIKFQNLVVSNCTHGSTEEKVRRISILHGNRDSSSESISSRISRQQTPNTASESPVRNRSSIAATTSNTSNTLTVPNSNVLFGGSFSPFSSTYSIGSTNSVGDGMCSSDHISSRDIAPTSSITSCSVLNLTNSGQGSSSWIDNLPWLKVTMTLANQHNFICDHLIFCHPYCHKRLHRSCTKLVGSLYDAIAKNQKSTECGEEPKRCIPFLSYLKSQASCLTKSPLAVLLKSVSILSNDTLINIQALTWELLLDGSKEIVEIAGALFLLCAIKIPQEVHTSIMMELTNTNTTQRLTAIKKIGVLWECRNAVWRHAETKARAVFRTHATSLNCTLSMATLGLEASSIPDPPWMPHIIDMDKILAQNSSSVQSAAFLATDTLSHYKEKQLEKLLRLEDEKLAKARCKFHLTDVPVAQSICNELKKKAANEELEEGNEQGCVNRRLSSRLLSVGSSSSNSDQRKEDKLPNRASSFFKSQLNDGSQDNTARILEYTASLPNYSVFPSLLAVCIPEVIRAMEDISTTKDDESVGDAARCVVLTCLKEDPHLFLRNITEKLGDKKSRFSSMWFLKKLSHLVQYLSPNVAHVILSNLIEVILQQNRFTPTGSPIITQCLLAITNILPFAEAIDLKTLKLALRKEQIDTQVLVTAGLPGTKKITIWNQGDYYMPNQVDVTDNTTFEVVLREALALVDVSESENRFYQLLDPRENEILCRHCYVRDFYPFRKSVYPQLTLVRMEQNESTPIMASKVVHLKLAEISKLCLSLTALRSQRNPVDRELNATFVQDELKKLWSFPKKAMDAEFFLFDTEYGEVIKHLDIIQKCYWIDLVRTILLSLPREYPWNDDLIYLMHVLSSALVIHCEAAPLLRKYTASIIDIVVYFSHSFTLQGYSLILPTMLRVYSKHYSNKSVRSCLELVFKQMYQVHRKPFLLQLFACAAPLLSEYNWLKVVDCNDQDQVSHHNFFQVLLALENPEQIDDLQVMSLVQASKPLKPVDECLNSEDDTICFIDYFRLCITVIAYQPENSRTLEMLIVLNSILPCYYQHIQNTFSPVAERAQIFEIAVCIRSLLASVEALTRTLNCTSQQQQQFKVIYRQASEQNLVQQPQESVMADEENETSTEKNQPTEEFIAQRDVMLQLCTTFYTRSKLRMQKLKRCTQTNELLNTKSHLRIADIAHSLLKLLTDETVPTVSTGLASYVQHMLPVVDWSVEAIRPALFLVLKRLDRFFGKISKVYTLRSGLDWRTVSPIVSGLCQLLSRQPAVAHVPHLKSLVAFSAAAQAGESSCATLTDPTITCQCNAKLNISPTLTTNIVNLMVYQIQGLSDATNLESLIRPLLTSEKNEILFLNLIIPICLCAAADSNVVTRLNKTQIQGGWKRQIDQSDVMFIIDLCLNTLRGSSNPGKPKLRQLFTGTSPLPSRQKFLSYHVAWLTLRVAIACFQNQLQTKWYSIAYSVKEIVTSNDGNLRDDKGSSSMIAFLLFSIRFKTPLILYLRSFIEQKVDTIKVKTPEEVERRNAIQNILADPHPGLYPLSSFVQDIVVEIREVKRRLQCGKLNTTPNTPNTGLPFPSRTLKPTKDRTRVNSFRSAVSSGSHKVQVEKEESVTSIVDTQRTSGQKKFSKGRDSWKKLSRAATESYHNQSSS
>Saccoglossus_kowalevskii_XP_006817699.1 
MKGNGLCSNWDTEGVGCAVTGMWKRKDFAVPEIWKGMAQAVPEILKPKKNALGSIWDTEEIGSDSTWDTEGIPVGRTCHTIKSFERVLVDNKLHGLSPSLSDAIASIPRHKLLTASLPHLMHCCAALLSNRVKLGHVDKLGVGETKMLYTLHWVLLEGPHACFQDERGELDFGWYEPPLASIQLFVYLFAPLAFSVRESDLTFRLESGIRLWKALWEYKCPDNVFFSSHVKPKHRMLHVVRPISNNIGKKSETTELQQNQQQGDQQQESQHHTNDQHKQGSGTVKPAPSVHSMHSGKSASSSRSSSQVQQELSSEVSSEPVAPLVTLSDVCEHYSSEVSSDPPSVTVEFICEVCNTTVSSQTSEIKSCQCGLLKRSSMEEGISPSGQALQPPDSRTDFSESRSPSPSVPTTEPSPKMISKKSDVYLASYFDVAVLRCLFNQHWCEDGIHWALCYIQNRLKQIVQEALKLERFRQRSNSSPIPRIEVSFFKAPASKQMSAPASTFSNSGYEREKQTQSCDEQGGSSSPKKIKVDHPDTPGTLQRKSSLERKGSLERRGSLERRGSGKRRQPVRRQSSLSKVTAVTLPQSINEESEESSTSLSASTEELLKEKPEQCTRRSSSPLSTLGRFIEGAGSFTPPKVEPFKFTIDVVRLKNLPSLMEVDDRFLIPKDSSLPEGRHFEKVVDQTSEASNIGLTASAATLNIVSELRPPIPTSHNGLSVNTDLPEIELTVPGVECSRTPSNEPVSRKRESSSDESNGDDGLEDGMVTLAVPPPPQPISRSASDTMVNYTTIIEEDIPEAPGATHYISQNGQINHAVLLKALHSVISREPSGRICDVALGIIDHLLDMSVVEKKELKKEKKEEKKDNEDNNSEQKEDEPQVDKAAKAKQRLDEMKSEPMTMHNLVLDTLIRIFKVLGCQHGCGEGLRGIQGDRMRQQGNNCLNKMFKIDSSQFRKYLRYMIATHPLQNIMDFLHALLGFCEDPSPQPYGQVGCIFKGLVSRFMESKDEIYSPENLSLHGEIRQLLQYVKEAHGGVFRRVALSGMLDSADKGEKEAKEKEMKQKAKKPSIIRRNSASSESGDEEKVRKPNRFRRSQSMINEETTSPSSRSRRSIFRRKFRKPTASTSSEDSFDPGGKLRSVNLIWDAFKSCCFYWNRFCSAHAVTTWRHKTLRADDESMREGSELSDDQHASSERRGSSRKVLIRPGESTLSAGFSQHRKSKRMDEHPLFLKFRKWGRKDISYEEKNDSSRRSSIDDLQDYAEPIRFREKKLVNKAAIKSGMLRFAFMLDCCNPGTVPDPELLAAALDLEAPVVSRAALFMECAFFVHRCNKGDWPEWMRGSNCKVDFRLRAGSHSRPYSGHRRHITLQRNAARMFYLWGEAISARLEEIERIEAKEAVSMVTLIRDPAVKKQLRQEDDEEDFLDEATVNESGNSCPHALKMVAAQLLLEITTFMRETYQFLPKPRRFDRGFSDRQDGISGHTRHYSILLSGRSGTDASSHSDQVPRARRFDLAFSDKVETSGPVRHCSITSPSRPYSDVPSMASPSPSAARHSLATLLVDIPAALLGDRKISFAAVSEEPDSSHSSNTTITNEGDDKKGLRAKQVRPGRILRRHPGQNRSGGSNLKGSFRSGKRPDNLSGLGRSGSCKGRKVSLASEEDDQTAETSSVVSEVPSPQDPETPDTVSTPDALLDVEFSKDMPWIKVVVDIASKCNFICDHKHYCHPNCYERQKRNCFRLMRGVRQVYGEEFGYKKTEEIELKKMDVKLKRKESGQPFSPMKSFREFRRESGSSTFERQASMIKGSNQIKAAEAANVIDALSIEDCKPRPQDTPLQKYMKTQVMSLVHCPFAIVSKSAPVLTEDIFTDILPVAWELLLDTSQQLAASAAAVFLITAVKMPALVTEIISSEMHHREPGQRVDAVLRFQVLWKCRHQVWCRMEEGASSIFKLPPPSIDFTLPSPTIGISGMPVVDPPWMPVLSTTIEETVSQYDERRSFAAAAVTRTNQRLEHLQKMKCAEEEKKRKARESSVLSTVPVIPQASYEPSHNVLSDEEGDEPCQTRRHSTAQPAIVASNLTRNRNVSLRRASLWSGSTLTSPGDEENTGADRTERQTHSHSHATQVFFPSCICAAVLHLIMLMNDGDVNEEGVAVSEVANKVIWSCLVEEPALFLRHFLEKLTKRNKQEELILLLKKLLTHIDWLPPQTAHCIFNYLLGLMMYYCRSPQEGASEAIANTLTVIWRVIPYVQGIFFKDLKQSLKKEQCDPSIMITAFMPSAKKLIVHGPNESDIPTQLPVMEDMQFESIYQDCVEFFNIRDDEQSSHFLVDKKSNQLLDLKTYVRDVYAYRRSYCPQLVLKKINSDEGYAKLQKQAFTSKLAEIGRVYLTLFILKSTPPNHTITHMNFLHTEFMRLPAFPRKALDAEFSLYSMEEMGKELYGLDVLHKYIWSKLMTTVVCKSSSDFSWGADIQLFLNVINGALLLHCEDSHMLRYSVSCYINIARHLKQIFATKGYTYIIPTMLQVYASQHTNPMITSTIEYACRQFYILHRKPFILQLFGGVASILQYDADYQPTEVPIIPGKLKYAKHESFSVVILSCLSFCLLRSFEVDIDGCFLYAVQVPARSLFRLLLSLEKDSRDTLDILDLVLVQNSLKTLDFCYGNDPMVTFSVTDAIRMCVTVVAYAPEAQRSVQMMTVMEAILPHYLRHIKKQTQKRDNPSAAKSEVATIGSLNISMRALINSGEVFSRWNMSGPIRKVETVNAASSFKSSVNASSRPSSLKKPSKRSTGPRSPNTDDDGYTVDIMSDDLRIRFMDEKTRKRYEEDLDDVEMRTEFRKPRETMLNVSAEFFCWCTPRLKELRKMIETRVQIPDLLDHKSQLKLADIAHSLLKVAPYDPLTMGCKGIQSSKLSFDFINYWKKKSRYEMRHLDWESAANFMKGIYLTMCRRNIIAHLPHLKSLINVGIALVLADGSQPGGSDGMPLIHLSAPTGGVQFTPPPVFCSSVVRITAMQMHCLKDMYTLEQVFGGMPVFNSQEKTENVLLHLLLPLCIRVGCGRPGVFDVINSSLADIDLGKDSPRIRQQDISFALTAILYALLPPKPPPRVGVHSSKHAYPSITDLPSHTSVSYHETSIVLQESLYEAAFLGLKIMIVCFERQLINDWYRITNAVKDLGTRMMGGPALWSFLDFIVTYRPPLYVILEPFIHSKMLRMICETDAEAVIQSRISEKLRGHYRPTPKCKGTLLTELCYELKDLKDNMFLPRDHVRFANETTTGRAAHFAGDGAETTTSPRHTRTGSFVSRLTRKASSRKSRSSRRGSNHSHEGEANRHRQQSSSPPPSEIPAAEAAPVPIPPAPLSPKNPNETSLPNSRYGRQSIIRRTDQPVEGETSAFNTRRLTRKHNVTKRMSRRVITRTEQIHDQHHEPVQPPPPPKKPKSPEPVVAFSPLPLSRQPSQKSTVEDIIAESPDGDLDGDGDAAHSANATCGGITNQVPSQTQDSVDKSDTESVDEQSHLLGSESTKSDRAKMISTDIGEGMDDLYESKETMRLLGRSELDPRTLRIRMSDLQDELKDTVV
>Acanthaster_planci_XP_022101909.1 
MVKRKSCNDDPKILARSVPLPLQIFLWRQTSPFIRPKLGRLYEASCVSFERVLVENKLHGLSPSLSDAINSITRWQLIQASLPHLMHCCAALLSNRAKLGHADKLGVAETKLLLTLHWVLLESLEECLQEDSSQLDFLRLPGNSEHGLTTIQLFVYLFAPLVYSIKESDLTFRLANGLKLWRPLWDHKLPDISSFTAQVKPKRCYRLATRRIWKDPEMTSKVEEEKEEVDEKQEQEQQEQKQEQEEAVGEPPKAEEAPSESPPGVIVPLADISEVSRFSSGAVTPDPPSVNVEIVCEVCSTSVTQNNTCRCGNLKVTGDMAAKTRFDFDQVSSSSSEDETKPLKPSRAKERPKSLIERSILPLHEGIDHAELAASLSVPRPPPPSTSPTDLPKRRLPQRINDVFSATYFDVAVMRCLFIPHWAEEGVQWALMYLLSRLRQIADETMAAERVRQRSNSSPIPQITISLFSPVPGPPKKFSVPMSCMGGSEPSKDEGRHRESYPLVGSPKKMKFERVEPLPLRKISPPKRSSLGDQGRGNKAHRKLRRTSSLSKTVGALMPKLIKEEIEEGKVGSGSDEQIVQTLDASSTKTPTLGEVPKSSSTGTPKLEPFKFKIDVVQLKTVPALMSPEELTKSGSPSTPPLYSTGSLDSKRPFVSTTTTSSSFVSRPTALPYQQSFSATATKLPSFVQVSADAAHKPTVVTTQTRPFGATSKVSPIVIPPIKAEKSSTCFTVTKTTTNVQSSSVMTAKADFFSEHTNSTSTKSEKLYERRAMKSEKNLITLHKPVSVEVQEKPLLIFDEPVTIEPQPAKVVHKANVVQHKAPVVVNRPMLQRQSPVFEAPPQPLDAVPSSDTNVTFEAAKPLVTPILMNNSKSPPTSPEELSPPPEKSPSSVSSSSLLIPVSEDLSEPPPPQSPPSPDKPPQSPSSPDRLTHQDSSSMSRLDIPTFLPRSASDTFVNYHTSEEEEITEAAGSTYYIQEDGQMNYSVIIKALHKIITKETTAKVCDTSLHIIETILEFRVVKQSEKPSQAKIPVIKVEGEKVKAPDKDGDGDVASKSLEDMTVHNLVMETLIQVFRALGCHHGCGEGLRGHSGDKLRLMGQQCLNRMFKIDPSQFRRYLRFMISTHPLENILDFLHALLGFCEDPVRIPHRPGSPFYNAGPSTGPNEGIARGGFATNFGSGVAGTGVRGIEGTIVGSIFKALVTRMANSREELNAPENSALYSDVRQLLHYIREAHGGVFRRVALSGLIDSSGKGQDEKDKDKTGKVGFSETKSDSDKNLPNPPSKDGGEGGDVSPGTRLRRHLFKKKFRSTDCALDDERLAEGAGGKRRFSVFQFAQAVTTWRNRAIRSNLGSEDGPELAEPSETTPRAKKDTGSVYAGRKKVEDHSFFLKFRKKSKRDPSSTEERDDCETPRSMEDEEEMASDSLDMGTEKEKKPVDRVVIAAGMKRLNLLMDCCNPGTVPDAEFLAASLDLNAPVVARAALLLECCHFVYRCNHGDWPEWMKSGRSYQRGRVSSNVMSTRNMGSCYRKNASMQRMASKMFYLWAEAIGARLEEIERQEAKDVTVVIGKVKDESIKRRLRQQDDQEDFLDEATVNPSGTACPHALKMVACQLLCEITAFLRETYQSLPKPRKVDRGGFGRAPTRDSEFLELPSSSAPNMTAVQRQASAGSSVTSSPPPPRHSAPSTVVDSPSGTSERKISFALGGDDDSQHSSNTELNNVDQQVEEKKVTPGRKQSRGGLLRRHPAPSSPAPREQHNHSFRNRHRSRPDSLFGTQPGSQAQPPADTTPHVKFSAESQPTIIGMSHENSAPADEHPVFGLASSFLSSLLGRSGSVKSRKISSISVDDDSTGETSSVFSEQVSPQEPEHVPELASTPDTVGLDDIDLSKNMPWIPIIVEIASKTNFICNHQRCCHPNCFERQKRNCYRLMKAVRYICGEDSILRPRDDDMDERMRRLDGKGKRKESGQGHSTLRSFRELRRESTSSTLDRQVSVFRHQVAASTSRTNSAVALTSGSFPMELEWPKKEDSPQLKYLKTQAMFLWHSPLSLLTKAAPILTEDLFADILTLAWELLLDSSQQLAGSTAAMVLICAVKIPDTVTKLIAGEMHHQEAGQRADAIQRFAVLWRFRHQVWPRMEDKASLIFRVPPPNIDFTVPSPTIGVANIAVIDPPWMPVTTSDLEEKVSTEEETSKSGLSAWAFLTGMCKRAATQPQPGIFNSHTGMCWKLLSRSFAAVAVSRTTQRREHIKKTLLREQEKKRAARETFHMTNVPILTQAAYEPSHHVTSDDEDDTPMPVTVSMTARRVSIAPPATMAAAAGLNRGRNLSIRRASLWSGGASTGNASGDDEGMVTERTHHSPPTFGVFFPSCVCTTIVHLVALLDDSEVNKEGVAVCEVAEKVLWACLVEEPALICRYILEKITAKNKQEDLILLLKKMVSHYGELPAQTAHCLFNYLLGFVVYHCRAPHEGANEAIANTLSVLWHIIPFVSGISFKDLKQTLKKEQCDPTVLISANVPCAKKLIVHGPNETDIPTQLPISEDMQFEEIHQDCLEFFNIPIQEHCAHFLVDKKTNQMLDVKSYVRDFYAYKRSHCPELILKKIDQLEGLEHLQQQAFTLKIAELGRVYFALATLQSTPSQVMSSHITFLHDELIRLPSFPRKSLDAEFLLYAIPKQGRELFGLDVIHKYMWVKFTAAIFLNMSSDFSWSGDIQLFLNVLNGCLLLHCQDISLLRICLASFINISRHFKQMFATKGFQYIMPTILRVYNYHNSNPLVCRAVEYVCRQFYVLHMKPFVLQLFGSAAPLLQGEEEVNPQKISPRCLFRLLLSMEKDSKDSLDILELVTGEKPLKTLDFCYSNDHLATFTIAEAIRLCAIVVAYAPESVRSAQMLSVLADLVPLYLEHVKEQTKKRDNPSAAKSETAVINSMGVCIKALIIGAETLARSTSGPSRKIENVNATTSFKSSNNSQQSSVHKASRKSAMNAAGADLGEEDMREDFQFRYNDYRVRRRYEDDSEDAEPMNEFCKPRDMLLNVAAGYYCHSLARLKELRPHNESRQHSSSSSLELLDQRCHLRLAEVAHTLLKVAPHDPITMGCKGLQMYITQMIPQTDWTSQDLRPALILILKRLDKLFNKIHKKPTLMRHMDWESAANFLKGIYVTLTRQSIISHLPHLKSLLNICLALLLCDGSASGGGDGLSLLTMSSPTGGMRFTPPPVFCSAVVRAVAMQMHCMKHQYWMRPKDLYTLEQVFGGTPVFNSAERTETILLYLVIPLCLRVGCGRKDSPKIRPSDISFALTMILYALLPPKRQPTMEVGRSGAMPLKQQHHYSSITDLPSHTSISYRDSSSVIPDSLYEAGFLGLKMMMVCFENQLSREWFRIASAIKELGSRMLGGLALWSFMDFVITVRTPLYVMLKPFIAFKMMRMICETDHEVMLQRYVGQKLRVTHSPQTKCKSETMLELVNELRHLRDNMFVPRDRVKFTDELAVMTGQRAQVFEEMEITSPFQQRGSIISRLTRKATITSRRSSSRQSSSRRNSTRRRGSVRSSDSADHNANNSDQQRSLSRSNSGYGRRSIRHTDTCIAEADDEREEEEEMGSPLRPFQRRHNTKRISRSTSSRRHVRPEAHTPEVHAPEENVIHIDPLIEKSDDDIDDGTNEQSRLLQQPTTPRDHHSFSAPIMAPTDTEDDMEGMQETVRLLDMAKTVDPTIVDRRGSTGVHDTCV
>Lymnaea_stagnalis_HBQP01000530.1 
MVKRKSQSGDDLDGDQSVPLPIQTFFWRQTSPFIRPKQGKLCEASCVSFERVVVQNILHGLSPSLCEAVQSVSRWKVVQASFPHLMHACSSLIAACKKGNPENRFGPSETKLLYTLHWIILDAASECEDADAEFMALRDIKGGSPHMHSLSTVQLFVYLFAPLVHLMKDSDFESLKLENGLRLWQPMWEYQQPDIPCFATPVKPQRSVLRAQRSQLKVNTNAANIYVGKGTSRENLAFLFEDSTSGRSMEEENPPNAPLARMSDICTLSTADSQTATMEVICENCNTVIPVKNNDGCLTCRCGRKDTLVAFLPDSNNYAFLKLTSAVDKDYVKQKLASAVTSGTRAPGALDILSASYLDVAVLRCLFCLSWSEDGIYWALRYMHQRMLEVCHELTNIETKDRTRSCSLPIPDLNILTSPSKPSTPAEPLSVPSTPTGISPDNQSPTIKHVPGLEMRRPAMTASGVFPIPEIRKEPPFKKIRVVELKQFFDSGKSFLRKKDAQDDGKEDSLHDSEGEFHRPTSAMGIFKDTKEQEDKFGSLMAGTTCRKSLPTLSQHDKDSMGSSSQCSGQDSSTSSQADLQAKIQAPNLDKEAIRRPIIRITEHSPETKAEEMQGSSNFPRSFTDSNIAYKQDREIQEVSGSKYYIQTNGNINYKVVLRALHFVAMNEHTPRICEVLLNLLNCLLDLDIIETKPVTMVSPSGSGTPASVKTGTPGQNNSSAGTPEGFDSSHTPKTPDDGLGIRARDEVTAHSLAMDSLFRIYKALGCPHGCGDGVMGSQGDHLRVKGQNCLQRLHKINPSMFHKFLRDTVKKRPLQETIDFLHAFLGFCFDPTVLLQSPMSQKKSVSQENIPRTGYANNFGHSVGGEGYRGVEGVLIANLVKPLVTRCVECAGELYGNENISLFCDVRQLMAYIKEIHGGTFRRVALSGLLDALQKVNRESAERKKELTMKKQVSPIRRTTSITSESGDEKETPTSTKHVSLQNSDDLMSRRKSKKSLFRSKITKSLMFQYAASDSEVVDEMPGGKSPRTSISAAEEDSPQSSSTPRRRFSKFNIGWRRGTKSDHEDEQNSDPPPLDRRESRSEAQVHRTGPAGRGRMSFRAASQATLTFLSARKRIEDGIKTLGKKMTRKGSCDDFYKQRSGLKNDSGVELVLVKEKKMVDKYLIKSGMLRFSFLLECCHPGSLPDPQLVAAMLDLEAPVSARAAMLLECAHFIHRCNRGDWPNWMKLNLPSFRHTVAALQNRGQPSGYRRNLMLQRAAGRMFYTWAENLGLQMEYILAKEHADRLAVIDEVKDENRKKELRMEDEEEDFLDEASVNQKGKECPYALKMLACLVLVEITTFLRETFQYLPRSRSQKREHLWEKNVTSRRYSSIVSSPGHSDKSSESNLAELPSGFSNIGSPGDRKISFAVLTERSDSLHSSTTSLSALDPNATPEEKKERGRRLAQGRQKLLRHFRRGSGHNSSFRRSFKLTRPDGGGGSIKRGGSIKSRKISSHSLQSDGKFMEEEAPTEDTESVAMMSDDTQESPIDKEMELEDEHLYTNLPWIKVVVQLANLSNFICPHQNYCHPNCYERQRRSCSRLTAALRKIYESTEEDERDTNKQTDKKDTLKEKLKRRESIFQVTSPTTRRRESTPLLEKIKTDVSLTKLKLSTKKDDKPKEAKEDPPIIKYLTSQAQRLTQCPMAILTKAAPVLNVEHFIDIMPVAWELMLESDQELAAAAASVFLLSSAKSSDKARNMIIKELQHEETSQRINAVLRFGALWKFRYQVWPRMEEGANMYFKLPPPSIDFTLPSPTIGLPNLIVVDPPWMPHFKTNIEEVTVNQEETKSLVTATTTRRKQQQEMIRKALLAEEERKRVGRENFPMTTVPITQLAAYEPSLHHGDEGHEEVVQEEMTLAARRVSLAPTNRANNQSRSMSWRNGSLHWGRLAAEGDEDRPEHGHHLQTAQSVFPSCICAAVLPVLHLLDDHDVNADGVSVAEVANKVIWDCIVDDPILFLRHFLEKLTIRDRQEELMFLLRKLILYFPQMPAQAAHSIFNYLIGYIMFYVRTPCEGGQDAISGALSLLWLCIPSVEGIYFKDLKQTLKKEQCDPYLLVSASVASAKKILVHGPDLSSIPSQLPIHEDTQFYQILQESLEFFNIPEDQHDCHFLVDTKTHQIHSNNAYVRDFYFFRRNFYPQLSLVHMNPEDAALALQRRVFMLKFVEVGKVLLTQAVMKSTPPHQIQNHVSFLHEELTKLPSFPRKALESEFDMYSGVWGQEIFGMDSLHKYSWAKLMRTVFSSMSSTFTWSNDLNLFINVLNGTIVLQFEDTAILRFCLATLINASRHFKHIFATNGFLYIMPTLLRVYSNNQPNPVLRKVIHFVCKQFYILHRKPFILQMFGSVAPILDMTCAAGGVKNCTKVQPSSLFNLLLALEKDCPDHLSVLDLVVGEKPLKALDFCYENDPDTFNMMDVVNMCVTVIAYSPDSFRTGQMLTILDMMIPRYLEHLKKETTKRDNSAAARAEVTSIINLAVAIRALVTCCEYFARSMSLPQRFLEVASVSGSKPVHNHSLHSLTVDEREDSHASRHMEEGRRKTYGHEPDDLELRDDFRKPRDSLLSLAAEFYTRCHSRLKELRKILADPGFRPPELFDNKAHNRLAEVAHTLLKLAPYDPLTMACTGLQRYMLEILPNTDWSHELIRPGLNLILRRLDRLFTKISKKSALRRQLDWEAAANILKGVYQTLRKFSFVALLPHLKTLVNILITILLTSTGSSSLLPESLTFPAGSHRSEPSSLQTDASPLFVSSVVKLVAMQMQALGDQYSLEQICGGVSAFSANEKSLNLLINFILPLCIRVGSHCRDTPRLSHADITFVLTVITNLLSSSVSSHSNQNTVNKSNYLSIGEYGRCGSVSHADKVTKYASELHHYTALVGLEIMMVCFDKQLSSHWHQVAKTIMSLASKGKVDLPLWKFLDFLVTHRPSLFILLQTFIQFRMMRINCDTAQEYYLQQTIKDKLQGYTFSYHKPASAILVNLAIELRQLRDELANSSGAYRSRAATFATEHSDYSQTQLPDRLPNASMTEIAAEIIGPTKASHGSLIKRSSKATLLSQSSSNSAQQLSQTTAASNEASPSLQRTKSSKRITARGGSRILDKFSRKSTVDEPGDMAPSHSPLLQRQGTIRFRGSLSKQNSQEVEGPMAQVVYENEDVEANGRAGMAGEAAAALASGEDPRGHRLQRQDAKSRKTFKIKRTKTKTSMRPRFMSHRRRHDFYDADGGGGNDDSPSHTTVVFHDHGNAFQLRRPGGGSSMARSVETIPESVEVKREKTNASMRTGRIHRQGGRIVHSRSPSVSPSVSPRPSYRRKKNHRDTSEHEETPARQSGHNTAGAELLSPTTTPHQDAQEDDGNLITEKNLRQRMAASEKRLTGTDATFLSSDSSSQKFPGSSMRSSGPLSPTSLEESRRDSDRTSKSAADSSVSFSSLDTVISPFGEKSFDTSTSNRELGGQRHTSPPFSTSTSTPPSNQLPDTPTRRAAIRFPKDQTMKLGIMSPTRVDMREPMSPMPQLHTTSALDQIKSYGSPNESPTTQEVPGAMLNMPKTERNRNAAVGESKLDNSKFSSAGPAFLSTTQLAQSQVSKSQQTPAGKSSQQYEKMSTSPTQLSPLGSPSHNPSYSGSSSQTSPSHITSFSSSPNDSPIRKPSFSSSQTSPTRKVSYSSSSTTDSPTHKLFFSYRNSPSHRMGYTSPQDTFQRKTSFSSSSHESPVRKPSFSSSSDSRNKPTYSSTTSSQSSILSSPTHVPIKNYGALSPDQSPTRFYGHSRTPLSPESSLRQIISGLPSIKSPSPSPFSQISSTRNPTSPTTLTSSTQEATNFTKYGRPSSPKSESSTLNADRSSAFPQPLGCIYSQSSSKTASCLPPDRTGQVPSVLSPRPISAAKPTTLNLRDNLTVASNEGTPTVTYTTSAPTSVSSQPASRAPPKLQSPPSYRRPGVLGLVSKFEKQTSSGATATSGAPRSGGPQSYMQSTPHSGDSTHSHRFSPPAYTYPSPLSSRSNYEVPPSPATHYNYPSPPQHSYTPSSLRSNIAYRSTSPGSSTPGSDTRSYLHSDTRSSTNSDIHGLGQSPSYCYQSDNSPMHQPPSPVPNSVYVARCDSSDSLSANESSSLLRDEEKSQSSSSLYYADEDIPDTI
>Lingula_anatina_XP_023931089.1
MENSSVVGNILKPFSAMAGCGESTSEESLTETLKKKGGTSSSLKTEKADDSNAKNKTATSSKKEGKLDSVLKPDLLLRPMIIITDPVSETCSEVNESPEDGTSEGDDGKNGLVLPPIPITRSHTDSKISYNLEEQIQEVTGSMHYITEDGCLNYVVVLKAVHSVASTSSGAGICERILSVLDCLLDLDIVEKKEKKSDENKEKDGRKKSGSEGTNDDPKKDAVMTVHNLMLDTLFKVYKSLGCPNGCMDSYRGVPTERLRYKGQSILRQLHHVNSTAFRLYLRESISKHPLQENLDFLHAFLGFCVDPSAHLYSPKGNKKISTVSQDGTPKTYEKTSTSTHDSPPKSGFATNFGQNVPGSGAKGTEGLLINLIFKPLVTRLVESSTELHSHENIGLYCDVRQLMHYIKEVHGGTFRRVALSGLLDSMDRKGKKRQKAKEPKKQVLRHTSSNASDSGEETGKVGTGLTGTEPPSARRRRSLFKKKITKIAALATATASDSEAVDERLGRLSPRLSLSGTEEDSPAVSSSSTPKRKFSKFQLTFKKSPKSEGDEDSANETSDSKGDVSPKPRMSFKTTGQATLMLLGAKRKVEGGLFGRKRTNKKISLSDDLSRLNFRRTSAMDVTQVPSASKGESHLVREKKLVNTYIVKSGMLRFSFLLDCCQPGSIPDPQLIAAVLDLEAPVVARACLLLECSYFVQRCNKGDWPTWMKLNLQGFRNPAPLQGRGQPSLHRRNTLMQRGAGRMFHAWGVALGNRLEALISAENVDVYTLIKEIKDEKVKQELRNNDQEEDFLDETVVNPTGMDCPYALKMLACQVLVEITTFLRETYQFLPRSRQHHRDTEWDKSIGRRWSGSHHMGSPNHSQKSVSSVQLAESPHGGSDYLSTSPSDRKISFAVYAHDKSDSDRSSASNLSISMGPDDEKRGRRASQGKKLLRKPKKGIGAQSSIKRFEHNRSIKLKPHEDGSVKRRGSSRRRKVSTTESTKSTEEDECTDINVEELEDDVLEEAEQQNYSLDMPWLKVVIRLANQSNYICEHQGFCHMYCFERQRRSCIRLMNAVQRVYESDESDKPTEVKENEKVEVTLPTARPTKDMFKDRLARRRNDVQPPLFDPQESSMMPTASAASTLRRRDSTPLLERIKVDLAKMKTESVEEKERKEKKPKQDSPMLKYIKTQVRNLTQCPLAIMNKSVPILTQEHLIEMLPVAWELLLESDQEVAAAAATLVLVASVKVKHEVEALMMRELQHEDTTQRINAILRFHALWRFRYQGWCRLEEGAHVSFKVPPPSIDFTVPSPTIGLPSAIIIDPPWTPHFKAKVEEVTINQDQTKSFVTATSTRRKQQQEMIYKALLAEEDRKKAAREKFPMTTVAIQQQAAYEPALHHGNEEHEEAMMQEEINMAARRMSVAPMAMTRNLQVRTAVPSYARGSSALWTKSPLTSAVVTTGEEERVEVLHSHQVQMAQPVFPSVICTASVPIIHLLEDVEVSTEGISVCEVAEKVIWLCLVEDPALFLRHFLEKMTNKDKQEELIFVLRKLLLMLPSLPSQTGHILFNYLVGYIMFNVRAPSEGTVESTSRVLSILWMVIPYVDGIFFKDLKQTLKKEQCEPQLMVTANVPSAKKILIHGPDLTSIPSQLPVHEDTQFCTLLQDSLDFFNIPEEQHAEYFLVDVRTNQIHNGNSYVRDFYFFKRNQYPQLSMVHMNPNDAYGKLQMQKTEIYPELAMVRLDTQKAFSALQHKAIALKFAEVGKVMATFSILTSHQTPGRSHQLQNHVMFVYEELLKLPSFPRKALEAEFGMYKGDHGKEMSSVDSMHKYTWIKLVDKLFACMTGTFGWSGEIPFFLNVINGALLLQCEDTALFRFCIATLINAARKFKHIFATDGFLYIMPTIMRVYSNNQNNPVLVRGVQFACKQFFILHRKPFVLQMFGSIASSLNVGPLFATPTGNKIPAKHLFEMLLALEGDCPDEMDILELVEGEMPLKALDFCYADEPDSLTMLECINMCVTVVAYASDSVRGAQMLTILDALLPQYLQHIRPAKKNHEKAKEELNIIMNLGVSMRALITSCDALTRNMSGQQKHLEVVSSGAKPVKAHMGNHLFADRDSVDLNTRQMEEGTRTTPQQREDEDLEISEYRQPRDSLLCVAAEYYTTCVPRVKELRKQLSDSNRNVELFDIKAHTRLAEIAHTLLKLAPYDPCTMGCRGLQRYMVQVLPLTDWSHEKIRPALHLLLKRLDRMFNKVTRKFTLKQNFDWFAAANLLRGLYLTLSNYPSLAFIPYMKPVINVCLGILLSEDKPEGTQSTQHNSFAAQVPQLFCSSVVKLVAMQMAALGDQYTLEQVCGGSVYTSMEKTQNVLMNFIVPLCIRVGAGRKDCPKVRQEDISYALTIILNTLVPPVKVPVQPVGGFNKPHYMSASDVHNSSVSYSEARSPQSAIKENVFDTAFLGLKVLIVCFPKELSLEWQRIANCIKEIGHKMIGGAALWRFMDFVVTIRSPLFVLLQSFIKYKLTKLPCETEIEFQLQQLVASKVKSFSLAPPKSTGTILIELANELRQIKEELIHYDHHHHHHHYRREDSRKSAASYFNDRRRSTLKFAIVHENQSGLRIEAVAPFQVPGVKRLSKKGPASRSSSTKTRHSINDDSPHWERTPSSKRIKVAEANRILDKFRKDGSEESEASTAAASPTRVLQRQPSVFHTAYIAKQYSVCDELDDILFETLEDLEPQALEAVENSLTVANGKKLESSPYSKPPGWHRRSVHTLGGPTRVSQRRERISQESVYTIARETVEEGEESEEEAVCERTALLHSEGRSAGGDDREDDDDDEGENKSLINSEDVSTTQSQTPSPFFRQRHNRVYHRGKLVRHKASYDEDVAQTLTRRKKLTRQSATVQESLSDNEEEQGQQNIGQGQNEVTECEGHTEEEKSSDEAASSFDEETNGEPSAFIETASDVRTHRLQRADFKSRKTFKVKRMGTKAFSRRSQNRDRERVAGVGPETIAIAAEEVQPTQVEMQELKEIATECVTEQVVPQTIIQEDSVAEPVAQFSLLRKRGSHGGSGIISSPVLEDIPEGLQQRCSSLEETDKIGVTPRAGQSPLRMAVSKSHTELHGELTLAQSPPKGRYKRSRSTENILDASRSGAPSGARSRIARQLGKLGLQSSQSISRSPSISPRQSPARESDPLQRYSSAESIQSITSNEGASLLKKESKIARSANHGKGMDSTRI
>Drosophila_melanogaster_NP_001263024.1
MVTNAAGTAATGGATSNTTNNNNLQTNNNSHGANNNNDDFDFDQDSGLQDLGLPVSVQTFLWRQIAPFIRPKLGKLHESTCLFCQHAPGHHESKEACKSFEKVLVQNIQFGLSPPLTKGLGVIPRWRLLQGALPHVMHACAALLYNRVKDMQAIGPVETKLLYTMQWILLYAAEECADDEGGEDLGLGDAAEPKSKSIDQYLFSVPTITLFVYLFAPIIHHLKESDFQNFRLENGIKLWQGMWDNRAPGAPCFTAPVKPKARNLLCAPTPKGSTDVFPARKHSLSADAMSPKADSPQSGISDYGRQDEEGSWVSSPKEFAFPETIPEEASSVEDERVVIFRLPSAPQLMDNSFFTADASLLQQQQSQSRRGSRQSMNSRDKDKVPSTKFEFDQQELMRGASMKEKRSASIEKETDSDKSESIKADVSAATFLDVAVLRCLFISHWQEEGIFWSLQYLYNRLSDIGEEAAITLNQPRKRSNSLPIPQIEISLYQGPGSNSRDSPGSSVVKDYIEIPDPSPTVTACVAEEPQSAPSTTERRGSEKKKRVKMADLRAFVETKMFSKSEKNLEKVGLDTNSANGKTPLQHAEYHRSLDTGEKKLSRSASMISREPASNLIKGKSMPSLSCLLDSGFYRYVEPPKAPRPSQATCPRSTAFYPRNPIITVTEHTPTPSPDYMKRQGSIDSQLDALSNGGSIAGMTGNGGGNGSTGMGSSTTRYRGQMLRSHTDSHIDYTGVDESEAPGSSFYITRDGGIDYEIILLAISNVFKRDPAQVCSLRVLEAGLNICELLIEMGVLKLGEHAHEISMSITRRALQVLGCPHGCNDGVRGPPADFLRNQCQKILSRMLRQAGQRTKRFMQEMVKTSPLPELIDYFHAFLAFCVDPSSLLSPLTHKRQSGFKNANTDIGGVPGQGGYSTNFSGGMSGGAEAQVVGAVFKPLVSRFVEASKDLKGPENIALYGDIRQLVTYVKGAHGGPFRLVALSGILAVTPRPHKKGPSAQTTRVIRHIPQANANQSLQNDDNRSQRRLLLKKRSTSSACAVSLLETEACEEHYKTSQSPLSNFRRRTTGVRPTLTPRHSERALLSDSTSSSERNSLGRLSGLVRWFRGTPKEASSIDLEIGSLNPEISSTFMRHASLKIQRGRSSDGIGRSIQRAKRRVERRLNRFGGIVKGKKKVGGIEETADFSRRSSSDMCDGPRESEVVILKERKLVPTEPVRVGMLRLSFLLETCAPGSFPDPQLVAAVLDLPQAPLVARATFLLECAHFVHLCNKGQWPAWMKQNVGSYRASGANINLNQMKQQVSQTSARRTHILQRAAGKMFHQWAEMVGARLEEILFTERLQYEAVNASLTDPEKQRELLQQDEEEDFLDETSVNPHGNDCPHSLKLIACVLLFEITAFLRDTYLMLPKTSKLIHRDKPAPWEKVYREANRRWSMALSSMGHSQTSAQSLQSIAAGNDGAGQSERKISFVLHEPDNESENSSNTTLTKEGEEARRPTTSAVRPFLLRRGTATTTGGSFKRRSLKLRRNTKDSKDIETDFNMQSRRKVSSLSDRSDTSEQGMISGGEESPGILSDDQQPESPTDSNENDDTAKNMPWLKAIIDLMSSYNYYCTHKGYCHPFCYKRHMRSCTRLVKATRKVYGEEFGFTFDADHPNVEPTIITSSKPHTSRARSTRKVSEQSSTQTSPSKRKDSLSRKDRISDDPDLEMAEKLAKAFRQEKEKKMQEEPPILKFIRIHIRNLFHFPLATLLKGAVVLTEEMVIEAMPAAWELLLETNHDTATSSAAVFLMGSVKAQNFAFDIMQRALKHKDPDIRIGAIQRYLVLWKCRFHVWPRMEENAHDVTFKVPPGGIEFTLPSPKIGIESLPVVDPPWMPVQQTKDMDVTLNQDRHRSLVTATKSRKMQQTEAIRNALRQQRDKQRAERHSFLITMIPISQQASHEPGMEKLEDHEIEEDLDGTRMSSHLHHAHSLFPSVLCSSVMQIVGCLDDAAIGSDGNAVYEIAYQVIWVCLVEESALFLRYVFERLTRDRQDQMFKLLRHLIRFVPRLPQQAAFALYNSIIGYIMFYVRSSNELKQELVGSALSVLWMVVHSVHGIMFKDLKQILRKEQCDASILLTANVPAAKKIVVHGPADDDYNIPSQFPVQEDTLFCQLLKEALDYYPIDEKNTSHYCLVDYKSSKILNPNWYIRDLYFFKRSQYPEVRLMLMRPEESFLALQKQELTKKFVEIGKVHLTWAILKNVDMVVQRVVFLHEELMKLPSFPRKALEVDLDLHHGGEYGKVLLGLDVLHKFMWVRLIARMFEAMAGNFAYSADIQLFLNVLSGASILHAEDSCIMRYVMATFINAAFNFKNIFSTNGYFMIMPTLLQVYSLHQTNKLITTTIEYAVKQFYLLNRKPFILQMFGSVSAILDTDEDGTYGEAHKVQSSCLFNLLLSLEDPSPDPLNIAELVKEPKPLKAIDFCYHDEDDDVTVLDCITLCVMVVSYSAESTRGYQMLIILEAILPCYLQQIQSPSYIPLQGKSERDIILQLAVAIRTMVHNCEGLAKSYNGPYRNSPEHKGSSQRNCSRGPPCSPGLDFEEETHPKYMTDARTKNMMDSAEDSEMIRTEYRRPRDVLLSVVADFLTKSTVRLAELAKKMPSDTKPTEVLDAKCHIRLADIAHSLLKVSPYDPESMACRGLQRYMQAVLPRAEWSNDTLRNALVTILRRIDKVFLKISKKPSIRRNTDWEAAAGLLKGIHETIIRHSYVLHWQQMKTLISTVQNLIVNEPGIPEGVSSAGAALMSQNPPAFFCSAVVRLVALQVVSPVDCFSLVQICGGSSEFATQEKAEGFLMHLIMPLCLKVCSGRGVSDVGELKMSDVSFLLTAVLNAMSPPAGRTGQAVSQINRVTGDLRAGSLTFTGSRDAKRPARISGSLYQAAFLALRIVCICFESRLSNEWPRIVRVMRDLGRRNEAAPDLWSFMEFVVTHRTPLYIVLLPFILHKISQPPIGDHERHMQFIIRERLRGTPPQGGIKSKGALLLELARELRDLRDELEEKRYVSTDRESSEQKKSDTPAATSAAEAHKSQQRPSLISIFTGTTTGQASHSHVSAVPIDSRSGSGGICTPSDTLSQQTLHPPRESLSSSSTGRDPHTTTSESQSGEADAGSAPTLVGATPSGSGHGSGGGIGTGAASAVPSHLSHSQSLQQAPFKAQPPKLRFVSSVEFRHSSGETSTTPLSPESPAEDSSGDHTRSRLQRSKAASRKTFRLKRSRLTPMEPPSIVTSQEEQAPQAQAKTLGEISWDSVSQTSSTSGYRDNNSLQTGLLSPDGSLGGLTLGRSPSQHSLLMVFEGQDEDTLI
>Centruroides_sculpturatus_XP_023210931.1
MSKKKKDTSCQDDGELSVPLPIQTFLWRQTSPFIRPKFGKLHESSCMEQREACKSFEKVLVQNIQFGLSPSLTEAIKSISRWRLVQASLPYVMHCCAALLYQRKDRCLDKLGAAETKLLYTLHWILLDAADECADSEANGYSSLQTYLFPISVIQVFIYLFAPLTEFMKYSEFMTSFRLENGLKIWQPLWEFQHPNVPCFTSLVCPKRHFFKPAEDHFIPTSFGNVFLGAGDIDLNKSNGFPAPKTATSTPSQEDDIKCNKTSKSTESFRPEKKNKSFISSDVCMATYLDVAVLRCLFISQWLEEGVHWALQYLYNRFQSIAEKRAEEIKPRKRSNSLPIPKIEITFYQSPEHTARDCITSVENTELFTLDSSYFPSHHTSLQELCHFSGLPEKPKQKRNKIGDFRSFVEEKLRLSERVLDKIVKDEPSPTFLIEDNEQNRVSIIKDSISINIEMKDSLSLSELCPPRPQSALGLLQHKSEKTDDVALPIKTEMIRGKSLPSLHISEEKRFNLPESFKTALRESKKVPAFHTHSVPNPIITVTEHSPVASVQFFLNQESVESPREDSPPVSTIIPICRQLSITRSQTDSNIAYNFDMAYEAAGSTYYITKDGEIDLEVALMAVYEVSMRENCCSLRVCEVILNLLEIFLKLGILPIQTGNKEQEKDLSSVDTGSFIGNTPIDGVPKVDKVTRTSTKEKQEKTSFYLLLDILMRISKHLGCPHGCGEGHRSSTADALRYRLLSMLNNLHNTDQSQFRRFFQEMIKVNALTEIVDALHTFFGFCSEPGATLSPLGQKRTSSVSIQDTPTTSSRSNYGNNFRSSVTGPKGVEGIVLGYIFKHLVTRMVQSLKDLKLQENMALYCDIRQFVSFVRDNHGSTFRRVALSALLDTAVQRKKNKSTVPVTRIVRHMKSIDQEEYKEPLHSPTVFIVDETVTEKTSRKSFFRKKGVRKVPSAQSIPDERDDVSPNPTSGQTTPSLRYHHIVTPRLSVSDEDNLTVTPKNKSGHFQFGNWFKTDHLKQDHSEDDVSISPVPPESYPGSERLTRRASLLSHGTKLGHRSSSHMSLTLLRARKRVEDHLNKIGFARNKNKQNSFEEPLDLSRRNSCDLEHSLREGEFFVIKESKLVNSILIRNGMLRFSFLLETCQPGSLPDPPLLAALLDLKAPVISRAALYIECANFVHMCNKGHWPSWMKLNLPMFRPSGPLTNRGTPSGHKRTHIIQRSAGRLFYLWAEAIGARLEEILQDEQENQAPSDTVDENKGRQLRLEDEDEEFLDEVTVNQSGNACPFALKMTACQLLLEITAFLRETYQYLPNKTARFSSRDRHTFEPRSITANRRWSMALSSLGFSQNSAHSLVSLADQMHPIMPGERRISFVLHEADIEGESENSSNTTLTVQDELDDKKVMPGERRISFVLHEADIEGESENSSNTTLTVQDELDDKKGRRIGQVRPYLLRKGPVSGINSSFKRRSLKLKKTGDRKNRGRSSTFAEDDEEGGLRRTESIHSRRKVSAISDRSDTSERADVSGDESPGVLSDDQPPESPVDLIDANGSIGKNFPWLKVVVQLLETLNFSCHHQHHCNLNCHYRQIRACNRLSKALCKVYGEEFNFSQSTEKQHSDKEEIKKEKKLKKIITAPSSPLKRKASIPHNLDKLEHAMDIPYLPSRSLHSSTTHLAHDIEACLYADKGTQQKVDTSSKKKQEKIEQDQILKYLKSQVRGLFHSPLSMLIKGAVIMSDDIYKRTMSISWELLLESNQQLASSAAVTFILSSVKCPDIATKMIYDELHTEDPEQRVNSILRFRSLWKFRYQCWPNMEDGAHLIFKVPPPAIEFTSPSPKIAIESLPVADPPWMPHVKAKVEEVTINQEQSLQRSFVTATKTRRKQQMELVHNALQAEEEKKRANRENYHITSVPVCYHAAYEPALFHTAEEHEDDVGNEDNLTLERTMLHHMQIAQLLFPSCLCNASIHIINLLEDVQVCSQGFAVYEVAYQVIWNCLVEDTALFLRLILEKLTREKPDTMMQVIRRLLRYIPKLPAQAAYYLYNYLIGFIMFYVRTSIECSQEIISNALSVLWLVVPSVHGLFLKDLKQILRKEQCDSTLLITANIPSAKKIIVHGPDAGGIPSQFPVHEDTQFSHILQDSLDFFGIDEAQHNSYFLVDMKTNQMHSLDSYVRDYYFFKRSQYAQLSLIHMDPEVAFETLQKQAFTQRFLELGKVLMSLSILKSPTQVTQRVFFMHEELMKLPSFPRKALEADFSLYNGPLGKIGFIMFYVRTSIECSQEIISNALSVLWLVVPSVHGLFLKDLKQILRKEQCDSTLLITANIPSAKKIIVHGPDAGGIPSQFPVHEDTQFSHILQDSLDFFGIDEAQHNSYFLVDMKTNQMHSLDSYVRDYYFFKRSQYAQLSLIHMDPEVAFETLQKQAFTQRFLELGKVLMSLSILKSPTQVTQRVFFMHEELMKLPSFPRKALEADFSLYNGPLGKTILKAILPFYLKHLQILTTKKETPGGSRTELNMIHNIAVCIKTLISNCEALARNYTGPQRMIDLRGSSIKNASKGACSPPFEIDDDSHSKFMSDSYYSSRKQQQYEKEVEDSEMLRFEFRSPRDTLLSVVCEFYSKCSSRLADLSKKIPDLNNKATEILDVKCHLRLAEVAQSLLKVSPYDPVTMACRGLQQYMNELLPHSEWAQESMRPALIMVLRRLDKTFNKIAKKPAIRRLVDWNAARLLLKGIYLTLFRHPYIAHLPHLKSLIGVCQMIILGDQNLLIGADSSTNLPTMSALGQSPPSRFCSVVVSLVAMQMSALGEMQTLETVCGGPSILSIPEKMELYLMNLILPMCIRISSGIKDVPKLRQTDISFALTVILTALTPLPLKHSHQSSSTSGKRGNDSFQEKSPTRRITPLVQIAFLGLKIIIVCFEQELSEDWHRIACCIRELGNKMQGGLALWNFLDFVVTHRTPLYILLYPLIKNKMLRTICDNEQEYYYQQLIREKLQGFSLPTPKCQGSLFQDMTAEMKMLKEDLIAWKLVGTGEKDRLKSTLTKICSNSDVSHTTSYVYNMGSDAHCSSITELTNNHQSVTRLGNPSVMSSSASYHSPLTRELSTRSESFIPHHRGFSIRLHSIEGGHRIVERFIRRTSYPDAEGASSQEILDGEQSSSSEPRLFRKSTLHIKKRGSKKSISGDESASVGTIDTDERDDLGDVPLSPSSPHSPEQDIHKPKHRLQRQKAQSRKTFRFRKSRRGAGFAAHTKGTETSEQIVMVPTKKQPTLKEEEASTNATQTLPLKRSMSVEEPGEIKDQNQPTFHPTYKSPTTDVYLQCESTESLSNSENSSLLKKEQKQDSESSLLMVFPNEDDESSCI
>Caenorhabditis_elegans_NP_001256961.1
MHVRYLQHEHTGTVQLLLMPLSTAASFKSAKWTEEEGEEECDSVPLPIQTFLWRQTNPFLGDKIGKLHEASCVTFERVVVQNILHGLSPSLSNALASVSRWKLVRAALPHVIQCCGSLLLANVGEKKLPTSLQKILYILHWMLIDSSSECIENASTKDDRSVCQSRTQGLFNISSIQLFIYLIAPLADVISEEEVVDNIRLESGLKVWQAIWQFRQPDVWCFSAPVKQRRDELPQITFARRQNPAQLDTQGIYLGKDENTVRRPSIVPPPKPPRTDVTVLNEKRKLEEEKMKMKEDYVAIEIEAPSLKPNDLLIDMSQGVRNKEFERTSSIVRSVSEYKTNLCGQKEKLATVSKSRTSDAFDSSPTSDSSANMLEEVEGIKFSENENCSLSAVFFSSDQAPLVNLSDICSGFSIEEPHDSTQSSVEVPQHPVLESSMFLSTTSSASDVPPFVLTRASTAEDTTSSCSQQTVIPLAMPVTTETTTLPVTLPKSALTKTTNENRRTDHQRMPSTQKSVSGSTDDELDEGSFSDPTIASYLDVAVIRALLITHWQEKGVYWALSYIHNRLIEIKAYMIIRKSTRQRSNSLPSGERKLSVAPEQLTNPVWDDLKIENKPEEGRSHLHVAFNDTERRKSSDNCLAPHPTTNSRRSSLNTLSRRGINRSNPSLSNSVEVLSIRDDAEDDVSNISSKSIEKENTKLNAVFYPEALGSTNFIEKDGKISATVIVQTVNQVMDRCTGVRQCELALNIADVLLGTPLEQTETFFVQLNIMVFKIYLCLGCPHGCNEGVKSPHGDFLRAKAKAILAGLERVQPDKFKNILNDYVDNYGTQQVIDLLHSITSFCRSELTALDGRRASESRVPSYRNTFNEKDKGIEGRIINATYKTLITKISVISAELSLPENMSLQQDVRLLVNFVQEHHGNPFRRVGLSALKDATCKNPTTSDFHTKEDQTGGSPGAQSQKQSNDQASLRRGLFKKKNEKSGGTTTGNDDSEGDSSPSTPRTVSSMDDGVSPLASTSYYKKKSAPKLHFAFGLLKSVKPDMDEEISDNENEEGTSNEEAGLPQRRPLRQSSKQVKARLPIDSKGGMRLWGTYVPPPNYIDAKGIFDGARRFAFLLETARPGTFPDAPLIAAIMHLKSPVLARASLLLECANLVSRCNRGQWPEWIRSSHHRTFSLGGALANRGTPSATRRMHSLQRQAGRYFYQWGVQIGEHISKLLELSENKSKKTLQMEDTIEDFFDDGIVNNQNGEKCPIALQFIAVLLLQEITAFLRETFKTIPRSKNSKPQTGNSGWDKLLSHRRWSILSNTFNAQQTGSVNSITEINSSIHLNDKERRISFSATEEDSPRGSKDAIDEINAVDKKGSIHMQVVRPPSLSARLFSRQSTHEESGGSAQGSTKSTTYVPETGRRIATGRQRLLKRGSPMATGTQPSLESSHKRKSFRNRKQSKQAHLEEEEKSDGGSLTSQQSPIVQRMRAASMRQSSNFLALFHHAIPEFLDAGATHILSARESLKPTDDGLQSPVESVHPVIIPHSNHGSAHSQQPVVLKSSMDDEEQHMLSNLPWIKVLIKFSNSFDLECNHVGVCSAKCFQRVHRQCFRMIESLSTLYGMERNVSTRADKRNLLADNWQAKQQALRKQTETNSARASIHARQSTAVPRRESAMVGQPEFASKAIKMMLMEKMQQEKEKEKEKEKEEKDALKKQSVEQDHSSTDTEEDAQLPEKNKPMLTYLRSLVLQLVHSPISSVLKCCLLLSVEQHKQMIEVCWKMLIHEDPHVVASAASMFIVASVKKSEESLLIIKTALDSQDPQVRTSGIQRFYTLWRNRFHAWLKMEDGAQASFKVPPPGIDFTLPSPAIGQSQLPVVDPPWMPHLKTKIEELSLKEEEHATSQTIMTMTRTRRKQKQEMVKRAVREAEERQSEQRQLFRLRSSAIVSLAAYEPALFHHQQEQTEESDNSHQHARHVMPVAQPLFPSALLSVVPQIIELLDDPQVDNNGVSVGDVAKKVIWTCIVEDPSLFLRHFLEKLTNRDRQVLISEYAPTPAYEALMSQLRKLVLRFHPLPSQAAHSLLNYLFGFVMHYVRAQCEGSEKAIGMALSICWLLSPNIHGLYFKDLKQTLKKEQCDQALMITANVPSAKKIIVHGLDSTSGGIPSQFPVHEDTQFHQILNDSLEFFNIDEDDLNCFYLTDTKTGVIHLPAAYVRDYYFFHRSFYPQLTLVKLSPEVAEKKMKETAFHQKFIECGKVLLTHNILKYSPQHVIAQRVFFLHDEFTHLPSFPRKSLETCFGMYFGPGGEQLKAMESMHKFVWAKMMSDMFEKMENAFMFADLHLFINVINGIMIMHCEDVLILRRCAATYISISIHFNTLFASQGFFLIMPTLLRCYSQRQTNKVFCGVVEFICRQFYTLHRKPFLLQMCGAIANIIDNSSNDFEINPMRVKAKYWFNLIKKMEEITDEDPLDILGLVPYEKPLKALDLCYRDDPNTFCALTDAMASCICVCAFSPESKRSHHMLLIMQAMLPHMMKRLEEETLQSGNSPAAVKHEISQWITMAVEMKALINSCEQLVRGPTRAFDLVNSVSERGKSFVADSPQFFDPPTTNEDENSRPYHLKEKRSTAVAWEAAEVEEQQKETYRRPRDTLLQLIAAYIEMASVRLKELTKLGANLEHAKIPDVLDHKCYVKLGEVALALLKVAPYDLSTTTCHGLQKYFQIILPVTDWSIESNRSALNIILRRLDKTLSKIAKRQSFRKRAIWIALSSWINGICDTLNAFPYIAHLHPLRTITQLCLRMMVGDPCVEDSAASTALHPTTVLHPTPPPQTFANAVLRLTTILMQALGQFAFSLDFVTSTEGMGVSSERLEAVLCHVLIPLFLRIPNNPKEQSIFQAKDLSQCLTVMQNAISPPLVKQQAPPLISTSTLTTTFIRGAQDVTGRQGSVSVTDRGHSATVSTHRIVRESICQAIYLGLKVLMLTFGKLLAPMWPRVARIVKDLLAKKPGAPTSMAFVDFLLHSNLPISLFILPMIQNKMKQKPGTDQEAAWQTEILEKLDAKSHNIVPPSILLVKCYQELQQLKEELTMKPIEMTRSYTPTMADPHSDSSAASTAPRGASSRQSIDRRTSVHMKKVLPTMKEDIPEDPEDSEDVIDSNSTGQVTSRISKSPSIPLNKTHQSSRTRSVSGFGMWRSVRRKSRHVSSAEESSEERGSVELHDVGHHSALHEPNRTPNRRSTEALVLPLHESIDTNRHRFVSFSTPKKTHEVSEDVFQITEQHQLV
>Trichinella_pseudospiralis_KRX98847.1
MVSGSPEFLDRKRKEADEGRCVPLPVQSFLWRQTNPFLGPKIGKLHEASCVTFERVLVQNILHGLSPNLSEAIKSIPRWRFVRTAFPHVVHCCAALLIERSESEEKGRLSQSLLKMLYILHWLVFDSAVECMDTESNDHRIVTQEEMLNQHLFSVQSIQIFVYMLVPLIHLLSQVDIVENIRLEAGLSLWQALWQYQQPDVLCFAAPVKPRTSQLMCLPLLKRALQPSLAAKNIYMGGGGVGGVGGAGLSTDLSSQSPKLDDGHSLHIADPKQLQKKSSLMSILFSEKRTAANGDGKKESREGLFNGILQKKKKNGTEEVMNLESIARYWHYIEDNCGETVDCSDRAPLVCLGEICGPTTWSNEDLATPGSYTHYKIICELCDSAIYENDTGNNACKCNQNSPQHISSPEHRMITQQYSSPCGSEHMSVSCETPVLSSFAAFSYNKIDSSHEEVPPVPLVRPPSEEICDQLPSNRPQMDVARRAEENLRQSQKFDTNDKKLNLKNEDAVCALSSGESKSSTPVSQALGLSSLQATYMDVAVVRCLFIRQWAESGVYWALCYYYNRLRQIYEDTMQASFSRHRSFSMPIPSERKVGVSQAPCDNFQKEKLQKHKLEDFKASKAASTRRTNYKKNEKKSSASEDSSGSQSMQVANNQWIKRCATDSEISYYADFFAEAVGSTPFILKNGDLNLNMIVRAAFEVTNRPMTFRICETLTKMLQLVIDMNLFEQISHRSDDFNDKENTKNEQDLEIGLNSVDSKSCTNQKPSNTSTENSIDEEMEGNVYLNVLEAVIKILLYLGCPNGCNDSLRTLQANFLRNQSKACLSSLQKMNSTLFSKGLLDFFENNELAKVVDFLHVLLGFCTDPSASSTTSRSVSRIVRTKPDTSPNPTYKNKFLSDERGIEGVVVSITLKPLVTKMVNQMKEIKQPENMSLHYDIRLLMNYLQIYHGHPFRMVELSALTDTVQRTKLTESNAQTSKCFSPVDSDSDSSRMASPAPYYSREWASMRQRIFRRSKRQTEDSEKESNSGSPRFTLTNDSYLAVSPSSPLLSITSGRKKGRKLPLSLNILKSVRSESQIPSVFDDMENSSSDIDRSIDDLPSETAPDKKHKKKFLFISSFTNLKSQPRDRLRPTLEDLEESDDLDMKLKTVMDSLNIPPKDMVSLGALQDGIRRFNFILETCRPGTAPDPPLVASMLDLKAPVISRAAVLVECAYFVHRCNRGYWPEWIRMGQPSKSFTSGAPLGRGTPSVLRGTNLLQKNAGKMFYHWALALGSKLNSILNQEKSTYGNFSVPSDELLKTQLRVSDDLEDFFDESIVNASGEECPMALKMIACMLLLEISAFLRESYQAIICSRAHMRKHSKFEKFQSQRRWSVLSATFSPSRQSESLQSIADLPNQILFPHSERRISFCTLDGDHSSNESQHASDDHPTSAESRRMTTRRSTTAVGKNSKHSAFLTGSVNRRSIHSHKKDVKAEESERRRKSRLSSTASDDFGDAKTGSGELTGSRLMSAESLHHESSLADTSLHEGDDFLIKGFPWIQTVAKLVCQFNFSCNHHKVCHPLCFERCYRQSYRLAMALRKVYGETFPWDGQFDRRKAIALNFKERYKEKLAGMKPKTSNTQSLDGSISKSVLDRTETNSSIKPLSVEKLSSNEAKVKSAENYHQEVAHPTDGESDQQTLQYIKFQVKNPCHAPLSTFMKCLYFASDDDFTNMIHMAWAMMLQQDSHVSTSAATSFIACSVKLPALSANMLNSSLHHSDPAQRLAAVLRFYVLWKNRYHAWLMMEDKAQALFKTPPPNIDFSMPSPPVGQPQEPIVDPSWMPHVKTNLQELKLKEDTMSQSIMTMTKTRRKQKQELVKRAMQHAEEAKSGERAKFTLYATAVIQQAAYEPALFQLSGSNANEEEDGEGHTTKQVPLAQLLFPSTLCSAAVDLIQLLDDDGIDSDGTSVSEVVNRIVWTCMVEDSTLFFRYIFEKLTNDKKQEFMISTLRKLILHYDTLPSQAAYVLLNYMIGFVMYYVRSPSKDAQVSIARGISLLWLVVPSMKGIFFKDLKQTLRKEQCDGTLLITANVPSAKKIIVHGPEVDSIPSQFQIHEVTQFQHLMSESLEFFNIPLDRQREFFLIDLKTGLLRSQNAFVRDYYPFRRSYYPELKLVQLQIEEAKKRHWNAVPYAYARKSSELGKVLFTLSLLKHCPENTLPQRVYFLHEELTKLPSFPRIALEPSEHPSDVMWSSDLYGIDVLTKFSWEQLMHYMLRALEYTYGDLHLFINVVNGILILHCEDASILRHCMATYIEIAHHFKVHFSTNGFFMIMPTILRCFSHYQTNDLLCDAIRFTCKQFYIMHRKPFILQMFGAVANILDFDENEQDFSLMQVKTSHFYNLLASMENMDRLKDTLDIMALVQAEKPLKALDLCYKDDPNSFSILTDALASCITISAYAPDTRRSYQMLASDCTILPYFLKDIALKSKQKGNDSHAYRNELQMLNTLNVEMKTLIECCDVLARHEMQKSYSGPQRSFDIVSSSGRKKSFTGGESPQLGDIREESIIIRTDPKKMSQWETTADSEVQREMFRKPRDALLCLSATFLRICSPRIKYLSKLLGESTKVPDILDHKAHLKLAEVAYTLLKLAPYDAYTMNCEGLQRYFMDILPVTDWSAEQNRPALNNILRRLDKTIGKIVKKSSMRRRINWEAISSWLQGLHKTLTIFPYVANFYFLKATVQLCLKVLVGDTSVIAGSEDSSFSVVHGGCATVLVSFFPPRNFCSAIIKLTIFLMQALGEQSFSLEYICSSETLGSLSSERIEAVACNVLVPLFLEISTRNGFQLRQNDIIFCLNHLLTAISPSTVKCSLVPTMHTGTSIRIDSTSATNDRPATFPSSTKGIRDSVYQAVFLTLKVMCVVFEHHLANEWCRIAKVVKELGAKRMGGSACWSFIEFAVTSCLPLHLLFRPFIDHKLLTLKNLSETDAQWQEILKERLLQPLQLFSSCKNTILLEFSNELKILKEDLSSRPIISIVMLPIYGFNESYCMIYLKEIYTLAETRSRTPTIMADMHSDTSSMQSSSKHHRGSGEFRAASSSLRLTRLSPTFLSKSETTKVTIEEKPIAEEMESEFLQNETEENTHMLRSSFTQRMRRKDVFNRLNENWRRSSRYSLPRNISDEPMPSDESGIEMTTLGDSSSIISRKQNAEENSGTFIVSECATAKMDNSKIELV
>Hypsibius_dujardini_GFGW01000079.1a 
MPKRKEDAHAATTKPAAHQPPHHHTDYNNADLDALPIPIQNFLWRQLSPFVRPYNRKLQEASCVTLERVLVQNILHGLSPSLSDAIQSIPRWRFIMATLPYVMHCCASTLDIKSRQKTSADLNGPTTTGSSSKDPAEHLPATPLGVHSTKLLYTLHWILLDAAAECGDASAGQTTTQAQALPLDPLVFPLTTLQVFVYLFAPLLPHLRPSDFTSFRLENGLKIWQPLWEYRQPDIPCFNAPAKPTPSTTEAQTELDQQQGGSVNVGDIYVGLQQDEGFMLAEPERNAEEAAAATEALERARAAPHASAPLAHMSEICTLTTLDTPLTLTPNLEYVCEYCNTKVLLDNKDLLRCKCGHRRPHRSNNPNQMPSFLSSATSALAQASASFFVSGSTGAPAAGSTAGAPPTAEPQYSPIDKFFLHNKLEQSIHADGRAQNMRDVSAATLFDVAVLRCLHVPPWSEEGLFWAVRYFLNRLTEIRDYLQRTVGLRQRSNSVPSVRQSGTTATTTGKSTSSKHLSNLTPGSSQREHLLSPLERTGSKRRRIAQASNSLDEAYKPKFFLGGEKLSANAAVTGGGPDISPLNSPGINRLQQDVMFSFGDEEISGKATGGVYPSATSNPVTPRERGMMRRNGKSFPRITITTENSPSTGGALAGEDELDGIGGMTRSKTDSSIAYPLSEYQEARGASNLINEDGQLNYQSLVRAVLVALTERPSPRICDVALSLLDVLLDLILDVKPVLPNDSPPAALPTPTTLPTQSPLLPTLSNPLPSHATLDGTIYRLLLSCITRIFVVVGCPHGCGGRENVSRGANPNDYLRRQAYLFFHRLQTLNEPDARKFFKNMFTSHELALVVDFCHAFFGSCLSPAAQDHSRTSKPVKKTLSWVAVQATKPIITRLIDQLEMIKRPENLGLQNDLRSFLSYIKEAYDHVFRRVVMSGVIESQQRISSASALIKSRPDTPTTLHLQLSQHSSNIRRKNALIRHSRLESAGGDPEELAPIGGGQSGDQSDGDNLSSFEDSNTPSAGYLRGLFAKKPKAHLKQIRDRDSSETNLRMIALKSPRVSMSEDEASMPTGSPANRKKRRGIRQKWLKSPKSSLGSRDSRRGTLETSMSLTGSGEGSSEQSRQQSVESGNPLGPTAKGKLSFNPSGHINLNVLPPKRILAESFNREDEVASVLRRSGTNKSEEAPPSACAAFVLNVKALTGGMRCLGTLLEFCPPGTLPEPSVLSAMLDLQAPILARAAFFFECAQFVHRCNQGRWPEWMKLTGSQYRQSGPVGRSVSIAPRKQNILQRTAGKVFYEWARSLTLRLDDILRAEHIDPATVVSPTLVPEEEDYFLVGADNLEPGNCPFALKIAACQLLLEVTAFLRETYRALPRREKYGTMRSSQGRGPAGDKRLASRRWSSVASNSGGASHQSIQSFAEHGQIHVFAADHGAGGRRISFMLTDDNQSQKSASSAADEEDKRHHILRSARNRHQKNSDGSHPGRRMSIRNRKSSQDESRRRADSIRSRKASSVSGRSDISQTSTDDGTPHGEDYGRDQEVFGMDQETTEYCDNMPWLETLVTLTSRFSFICDHKKACTLFCFYRVMRSCSRLTWSTRKIHGDHSEVHKSMATEEDEVLEVTQQGPSGTQTPTTPSSHRKLKIFRKASHYAGANRLSKTASLMEKNESMETVNKIAGAGDTPAAAAGGIPTTTKSEEDNSTHYYPQTGEKASIMAKYLHQQVISLFAAPFAALAKGLLIMDERQLERLFPVCWELLLVDDEEVTSITATMCVVCAVKISKFVVDFIRKEMNHEEAEERVDSVLKFQSLWHYRYQVWIRLEDGAQGLMRVSQALNIDYTLPSPLIGGIGRPTAVMKDWVDCPDAPWRPPASIKIEEQMAISQEEQSKNSNTLVAATQTRRKQLQESMGRALRAQEERIQRERERSRVTMLPVLRMASIEPVPPLVMEERDEGEEGAVSAESVMVAAHVQTVQPVFPGSLALAALSLIDLLDDADVDSCGICVSDLAYHTLWEGIVEDAGLFLRHILEKISNKEKHQNFILRKLRRLMGHMPRLPQQAAAVLLNHLVGLQTTQEKKQNAMGYCMSYVRSPSENNLHGVEAVMSVLWHVIPSMQGITFRDFKSVLRLEQCEAHLLITAFVPGCKKVVVHGPDLTSIPSQLPVQDDTQFEELLNESLEFFGIPENQRKGYILIDTKTGRAHHPNGYVRDVYFFRRSFYPELNLVRLPEQEAFTKLQFQACHNLFFEAQKVLLITSLFRNAELKSDSALQQAQVMLLDDGLTKIPNFPRKALECDVKFEEGQFGQEYLGIDVLHKFAWIQMTASMLNCLSKSTAEVQISHSDVEMLLSVLNGVLILHCQDSAILRLCLSTFVTVARNMKSLFATTGFLSIMPTLLDIYATHQANDIVTGAIEFTCSQLFILHRNPFLLQLFGSAAALLQLTTNETDNAKPLRRSHIKNILFSLEKYGRRPSKPFVPPTRSENNQAYHPLDYLDVLELVDSKKPLQPLDLCYQNDMYDFSPVSILTSAVSSCIAVIAFDTAESPRGTQMLQVLRTLVHEEVWYDEKPADTTKSAKEELQKIIALAGSLKSLIFSCESLTRPFTVPQRTVNSGAEVTRHLGSLAPSFVPHHSKDHDVEAGRPRITVQETFVDTDSQWEFSSPRNHLLAIIAHFLTSATSRIHQLSKFVGDLSTRPPEIIDAKSHIRLSEIAQTLLKVAPYDQEVMACEGLQLYMTEILPTVDFSVESLKQTLQQLLRRVDKTFIKVMKKPNSKRETNWNAAAKIIEGLTKTLCHNNLIALMPQLRSITGNCISMTLAEPGSAGSELALSTIPHAVLINTPSVIQPSVASIFRQATIDLCAVYLQAGKEYCNLEQLSAQFSDQLFRLVVCILLPLVLRLGSGGTSDLPALRIEDLRYIIRALIQLLHPPLPKQQLNQHHSTGQSIKLTVTSNMTRTNSNMSNPPSGGGDKDKGPTSPTVLAINKQQDLSRRVAFLGLKIVIVCYEGRLGSEWLRLAKSIEDYGDKGNVGLAFWQFLEYTIVYRTALFVHLVPFAARILDTPSSSPTKKLETSLSEQEEQVQASIRSALAGNDNNGPSKAPELIFTKISQEISTVLEEYIAMSSAIQPSRSPTTIVAEENSIGEASEGILRLADLARFRAHGKRKDSTQVSSVIHHADRSSSSGGGNAAPGKRSPPIVIPVVVERTEPLEANKANSEEQQVGLDRKRSTLIRQRAQYGLGEGNSQHHPPAKKRTPGAGPANERSEAMEMMQILKGSGATTTLPSVREQLDHVTNNVVPPTIATTTRNTNSSSNNSNSNSKVIPVSVVNSRKQSKDKTAHRRQSVDSLNDDENIKLLK
>Schistosoma_mansoni_XP_018654349.1
MRFGRRVTYQSKTFEKVLVQNILHGRSIVLCEAIHSISRWKFVKAALPHVLHCGAIMLREKLRDKSAADLPHQKHTLNSCGLSHDRTRLNFSQTETKLLYTLHWILLDAASECEDAELEASNHPGKVLFYIDRTSIPKHSTDRYVHDLASLQLFIYLYAPIIEQLKPTDFDTLKLEAGLRLWIPLMEYCQPNRGTLSSPVKFFTHDSNILSRPVVLNIDGIESPKTSSILNDYIERKSVSLETSEEIPTNVHTVNISDKGSEINNKLPSAVNSFELLVDSASIPHVEANSDESVSSAINIPDNYQPSLTHAHNATGHILRIQPPKATPEYLDDEEEFSEETNSEAAATGTMATTVVVPEMSPPKQEQEHVAPGFERIQKFLNSFMDPYKQLSEKLKYSVADSEFIQPSVGTYCMFATHCDLAVIRCLYCPEWSESGIYWSLCYLFNRLLQIRSEWIKIKPNNRKLLRLRRGNLPSEHLFKWIPGLWSAASSHQARINHITGEMVKEIRSLSLPNISSRCVSSICQRNPSEQCNREFGKDSKNNDLNQHKHTEQQEELCEAQSKSTSNIIQSFPGNSNTPSSIKHSTISSNLDVSLNRKGISCIVGSSASLLNIDKSESNFMKLECSKDRAQQQWQPQQLNTTPVLTDIGLSDSSFTLPLPIVSFGGQQHQNQQQQPAWRSSKRSRITDIKERFTRASKFKSGDSNMKFQPLSSIEAPGMTGINTLIECDQPSVMTGEKQVFYPQTKRSVQTGGENRRLPPNEKPSQGFDTTSNDSEANKRDPPVSSNASSLHIGLKLGLSPCTPSIAVANKPVDNTDTVSNDEQLFAKTLPRSLTDSDIIYHSSEKVDEVPGAAYYITPNGHLDYSVILRSLYWCSTVHTSSRVCFNLVSCLSVLFDLGIFDMKPGACSLKNVSFEKPGHLRRFRKNNHYERNKCSKSFKTPILNKLVARESHTNSNFNNRGGYDSSNLHSGSKVRLHDSTVGFSSSNLSSSRVSVGICSESHESENGDDGDGDLVSKRQFSSRADNESLISEDGITSSVCAKDFSPLGSPQSSIDLEKDPCSTPRIKSSGNIQPRLRNNEKFMSKSAYRPKSRVQQKQVVSCDISNHLIRTHFTLAAEMLIRIIRSVGCRHGHSNSPNFMNHHYHHQQEEQENSVDPNNHFRSLTHDCLIYLHQLNPNLFKRLIIRIVSSSTVADLVEILHSFTGFCLDPVTRCYEHSDQNRKSYLNYGNSFGENDTGQDTRGAEGLIVSYLFGPFVRRLVRCRRELSSQENVSLFSDIRQLFTYIREIHGSTFRKNMLVALLCPVQKICEVTTPKPSTPLPRMSARNSMWLVPRHDKRRSTFNVFIDPLTETESYSSGHRESSWYNLLSRPSTAGRNVRIHSNGSSSTIAASFENEYPSRSKSECPTTDQSTGQMIIEHRWINLSALKEGLFDFAFLLDCCEPGLIPEPQLIAALFDLDAPVLARACLLLECAFLVHRCNRGEWAGWMKFNLPSSFRSSAGFISSNTTNSNNNPSQANENTNNNNHPVDISEIKRVAGYLFYAWGEALGHRLQYFTSLMSSSNSSIITNLDPSGDKVYGSDKSKDVNYRSNVEMEQNFLDDASVNPTGESCPYALLTVGVQLLFEITTYLRETHQRLPQSNPNYDGKCGTDKSISGRRGTSSRRISFAVMDDSKDISDSTNASANYLDQSLEANESQLFEQHPSLIEQINRTSSGDICTDVFDDSTDNPGTPVSEDDNQDVYHEERNLLQMNHVNKSLIHSNPLRLKSRQGHHSRYDETIKSHTSVRRSVSAALSAKKSLKSNTLHHALAFGDNETYHVHDYTSHMPWVDAVIEFANYATLNRGLNVTCDTGTTLPVSSNVIRQHRPNNSRSENSSDQDSSHLDSTEDLSDSDVIHQQQVNPAYIKNKINTLKSLSNIIQSKDSLTGLGKSTDNDLDVHNFLLMHQGALTASSGRDFWKARSKLFIKSAKRKESNIFGPSSSRENMNLLTKIRMKSFNRSINPSSFENDTPGLTGLINLSMLAGAGAGLLKSSRQSISLNPPLLGIEADEASETSPGFEDDDGFKSQIRKPVRFRKHHSGELPIQCYLDTHIKNLCSSGFNLLNKAALLLTNNQLAKMLPLAWELLLETDTEMSSSAACFILFCGVRCPQIVQEMILDEMRHEKPTQRFNAILRFRTLWCHRFHVWSRLEENAPSQLRVPPSFIEFVLPSPTLGYPGFEAPDPVWQIRKGTSAEEVQLKQNEATVNLLCFNKTFVTASTSRRKQQQELLARAIATETMRRREARQSFHLTTCPVLERATIEPAFSKEHRDEGNIDDNEDRWLNGFHSLFPSQPLQQAQLVFPSALCSASVLLINLLDDTAINEHGTAVNTIAEYVIFNCLLEDTPLFLRFIFERLTRIKNKDELIFILRKMIQRLPELPMQTAHALFNNLVGYIMFHIRTPSFNAPQSIASALSVLHLVIPYVQNIYFKDLKQTMRREQIDSTLLLTANLPCAKQFNVFDNSIGVAQLVRLQDENKFEDILKDVLSASDILEDERCSYYLCDERSNIIRNSSHYIRDFYSFKRNHTPKLRLRQYDKKHGMYLLQQNALSLKFQEIGKVSFTLSVLRCTPTAQIPNHVFFLHEELTKLPSFPRKALESDFNLYDWPTYGRPLFALDTIHKLSWCHLISSLFMMMPKTYPWSSDLQIFLNVYNGTLILHAEDSSVLRQCLAFFIQCCYQFKTVFATTGYSGIVPTLVRVYNQNTHNPVLTQAIEFTFRQFYVMHRTPFILQLLGCIANYVTTNNEIIGVGDEFYRIQPGAVYRLLRVISRPLDDNLRILELCNIQKPLEALDFCYDDEEANWSILEVINLCVAVIVYAPDSYRSRQMLIILQALMPLILKDLSYICAEEGNGTDPKKAELSAIQKISIAMRQLISTAEFMSSNFKSLDKTKYNETAVKITRNELCNEINTLPVNKGFPLSVSSNVSRERDIQSNQMLRNPAAATSGHHRPTAYEPREAVLQLACEFLSTCSGRLLEMEEKQRISDLLDAKSHMRLADITQFMLKQVSNSPDFLVSSALQRYFLEVLPVIDWSHESLRSCKAVECLLGRLNRTLPKMLEFAIRSKATHHWNEFVKLIRSVYYILKRNRSVAHMKEIRVLAEILKKAIVFDVSRCLSSFPKSRLDIQPNHATSRYGRPSFGEVLFGITSQESSSISASVGVPKQSNKMKHIPLNGDAGSYCSPRHSNQEAWPETDLDDSDKYPCQFTTEVIRLLSLFLQILGPHCSLKDLCERISPEYNIRFPTLREGGFQTLVIYLNNLILPMLFRGCAGRKDSPTLSRDNVFYALDVCITALFATDYASNADGQRSIYHLTTISNSTPQQQQTCESSQSGPLSGKLKDKSNKSQTTGFELRTNPSISLNRQATGSIAQDNTSTITTSNNNSASIKLINLSNLSTDFEGGSYASLIRLLSPSLVKILPDESGPLNTSVQITVSNKCQGKQDSFQLKSRPSVIPNLNKTSILTQKSRPQVYYSKLLDPTSINLGFPIDKIKSFKAEFAHRLGFLGLKLILAAYTRHAAVRMKLLVAALTQLALNGQSGIQLWKFFDFLVTYRPPLFVHLLPFIRFKMALLQCASQGEQAYQQIVNQKLIGLHLPIPQTVASILRSLSNELQIINSDIKAFSKRSYNEITLPRTSSLHDSLRRLRSSDNTSSVSARSNKHAKLTKVVSKNTDEYTHKSSHKVSSKDQVNQKPQSYVLASVTSNSTCSVDYRDENTIGISNLDRHLLGRKSFNQEFRQTTGVRDPRKRIHAHEGSCLLVRTRDYGQTDPILTGKETKLTGNAQMYKNLRIDTLKARLSNDSSADNQSENSLVSEGLIAPLGPAAAAAIASSLYGSGAPYLHAQVRARQELASLVRIPAPKLNSREKLSEIDFAFVPEVSGDDNDKKSPIQQKSKYQSNQTKVEHKVTGNFMLKLENLEEKSPDEKDQLRDITKSPITTSVVVGTANISTTKTATEAEAPRAVQVTGDKISPMISRKSKINYV
>Macrostomum_lignano_PAA49409.1
MVKRRSVNDSSPNGNLRLPLPVQSWLWQITTPFIRSSKNASQTQLQRASTAQQFEVVLVQAQTRSQSPALCEALQSISRWRLIQAALPHVMHCAATILSEKFFTDDQMHKQGKFDANETKLLYTLHWILLDAASECEDNEDTNGGGVVGAGGGLPGASGHSGAVAIDMPGSSGSPDGLAVGGSSASKPTSQYRYIHSVCTVQLFVYLFAPLVMELREDQFLTLKLESGLRVWQAMWDYRSPEASCFSSLAKPRRSLLKGNRRLGANVAHIYIGKGTSMEQLEVPAVDLEADTSDYDLPSTLVGGEQPAPTANMSEICPLSAMSAETGADVEIVCELCQSVVYNRSGEFVGCKCNSSQRYSWTFSDPRLKKKLKSPIDKEWIAQRLASVVSSMPMGPVNPDLLSATLFDVAVLRCLFCLKWKEQGVYWALRYMHKRLLEVQRELERTQSEEKDRPRSRSLPVSAKPPPEASFGPLHTAASIGAFSQDSGGGGDSASACGVKRPRRATTEEDGAVGGLSGGGGSSGGGIGVGAAAGLSLNEFLASIASPSSRRSSSGNDSDAAGGGGGASGSAGESGLNDSARFTLGRPSSRPVIKVNNSEDELSINSDNKSGVAAAAASGSGGNKIVHGALGSKSDSNIRYTDEEECEEEVPGSLFYIQENGHLNYSVILRAVYWISKKHNKPDICVVVMNILFVLLQLDVVERRESTLSDAATGSTSSGGKKQQQQKQQPGKRRVDDSPASQQQQQDSSNGGGGRANLFTNHSMAMDTLIRVIKCIGCTHGCMDSYTGSEADIVRAQIHACLSKLKQYNPVAFRAYLEQLVAGNSMQELVDILHAFTGFCMDPAVHTSPKPGAHHEQKNSYGTNFGQVADGEGTRGSEGIVIASLLRPLLAKFVTYRKELASQENMPLYSDVRNLLNYLREVHGCTFRRTLLTGLLDCIQRRRKNRRDSNGAAAGNVDRPSRVSVASDNSDGGETAATKSPTSRAPSVTSESHRGAAQRGAQRGGRCDRRSLSPFFIAAATTSDSEGLNDRLGSPGSSDAEESPCRRRGGSGGVPSHRRKGFKSDTDDDSDKQNQRKKMSFRAAGQATLNFLTAKKRLEETIRDRVRRSMLKRERSFDELPPGVLSADASLQSAGMGGPGGGAGASVMRQRRIINCQLLHSGMSLFRFLLDSCHPGVVPEPQLVAAMLDLEAPVVARACVLLECANFVQRCGKGDWPTWMRSWGPGCKPKRTMAMQRMAGHLFHAWAETLGSRLEYFLKIEVATDRFGSVQEVQDDARRRALQREDEMENFLVDSTVNESGDACPHALKAVAVTLLLEITHFLRDVFPNLPKPKSVSSNRGGRGGGGAGGGGIWEKLPVASSPISDEPTSSVGSNVQEFASEELPSAVHPNSGHQAAGHTVSSAATVAGPRRISFAVPPTASSHSHASGTAAHPTVTPVASSATAAAGGGGGGGHESRSPTHSSVTSLDNIEDSQHLISPSGPDRRGSRKFSEVGELRRMQPSVPGSKKLLMMRRTSRDNTGVATAITRGQPSLRKKRDSIAQLGSSIRHALGSLKQRKVSTMSGASGEQQAAYSGLGVGGSGVGGAAGDVGGIGGDSSGDEAGASELWDDDSLCTYFPWLKAVTAFANRTNFVCEHQGFCHPNCFERQQRQCRRLLNAFRRVYGDSPPDDTDPEASAEKDSAEYAGDKKYSIFRRRSMFPAAATGASPGRLGTRDSTPLLTKLDPAALQKRLHEKEKPEKKGARKPTVDQAMMRYMDDHVLQLTQASFSVICKSCTLLGTDHWCDIMPVAWELLLEADIELATSAATVFLLAAVRIPDQVQELMVRELQHDDVQQRMNAVLRFRSLWMSRFQVWLRLEDGAASNFKIPPPNIEFVLPSPPLGSVNANIPDPPWMPRVKQSVEEVQLKQDEVAKTFVTASTTRRKQQEELMAKEVTAEEQRRRTARERFPLMGQAVCTLAGYEPALFHQPAEEHDEDEECVMSVPSVTPQTLQQAQSVFPSCICGAVVPIIHLLDDYEVNGDGIAVSQIARQVIWSSLVEDPNLFLRYFLEKLTRMHKKEELIFVLRKLIVRLTDLPPQAAHAMFNYILGYVMFYVRTPSEGGQEAIAGALSLLWHIVPFVQGIQFKDLKQTLRKEQCDPMLMITANVPSAKKIIVNGPDLSSVPNCYIIQEDTRFQDILKDSLEFFRIEEDQESYFLCDTKSHLMHNLMYYVRDFYFFKRNHIPHLSLVKRDPEEAYDQLQKHAFTLKFVEIGKILLTYSVLRHTSPAQTASHAYFLHEELSKLPSFPRKALETEFSLYNGKTGRELQGLDLIHKLSWSKLVGLIFSKMNPTFPWGSDIGLFLNVINGTFILHNEDASILRYCLATYINCCMHFKTIFATSGYVWIIPTILRVYNLSQKNSLVTHAIECACKQFFILHRTPFILQLFGSIASSLDLDAKESSPTEFYKIKPSSLYRLLWSITEDTQTDALDILSMVQAPKPLKPVDFCYSDDPNNWNVLEAVSLCVTVVSYAPESTRAKQMICILQATFPFILRDLKKIAKQAEDSGQRDEGSKAKGGSELGMLMQLSTAVRQLLCNTDLLAKNARGFEGPVEKTSAIRTSSQAPVSVVMEDRDESPFKRMEEGRCGVPNRESGTAGYPGGDDDRERLDYITQREAYLSLTTEYFLTGVNLLADQFKGQERISDLLDAKSIVRVVDVAMNLLKLVPCDPHYRTEQRPLIIFICKVLPRIEWQQEALRVTLVSVLRRFDKLYREIEKKMAHSNRRMFNWDCLACLLDSVSDCLMRHRAVLAPVNHLKTLTNICIRIILYDNASMRDSSSSLGLPGSSPTHNRDVFISTGVPSRFSKSVIKLVSLLMNSTDSGTVCSLETLCHTDALFSMDKTAVMLGQFVLPLLLRCALQPEGPALSPANQRFALSLILNALNPRSVKQQQQQQQAAQISPAAAAAGSIVGGGGGGSSTKHLGVSERASLTLSDRSFRASLYSSDVVQRLALIGLKVMLVAYTRLIQLDCHRVAKTITEIPYGAHLWKFVDFLVTNRPPIYPHLLPYIKFRMMQTRCESQAEHALQALVGQRLAGAGVPPKHCVYHVLQDLAAELRAAKEESEPVRLRTASNASSMRPTGTSFRRETSLKRNPSQRISAKDGSRCLQKYASTQNPNQQGLPETRRGALKLKDRHQRPTRPVAFPQSTAYPVREH
>Owenia_fusiformis_CAC9673889.1+ CAC9673891.1 
MGKRKNGEETAEGDQTIPLPIQTFLWRQSSAFIRPKLGKMTEASCMSFERVLVQNIHHGLSPSLCEAIQSISRWKLIQGAFPHVMHCCGSLLHARKQSDPHGKFTTAQTKLLYTLHWILLDSASECEDSDAEKPTNNNKAPLSYMHSIDTVQLFVYLFAPLVSSLRESDFQSLKLESGLRLWQAIWEFRQPDILCFSTPVKPKRTLLKAQRQTVKIDNTNAANIFMGQNGGADDGGIFLGFDSPELAAETHSPTEVSPSHSVNHMAPIARMSDICDSSSISDSRSIMEVICEICNGILHSKQGEPVNCICKTPRNSVVSFSDPTPTQKSQTTGELPNVGTVPDANEPVDKDYIQQSLRDASRGAIQQDVLMASYFDVAVLRCLFCSNWCEDGVYWALRYIHNRLLDICDEIKHSDQTRERSKSLPIPDIKVSVYASPQLQRQTSRSANFSIAGRIEPAPKKFKVSELKSFFEPRIPHVRKLDENSPVPPVKLVSPATDNPNIDVTAVDSDSRSNSPLGKVNEEENELSSSTMSDSMTDLVRQQSMPTLVSTSDNVNLPVRNSSSPNILRHKIDQNMTLKPELLNRPIITITQDTPSSPTVSEWSKTENGKRGDTPGGTLTRSLTDSNISYKKEPEVTEVSGSVHYIQQNGQLNYKVILKSLHAVSSGELSARVCAVVLNILNCLMDLEVIEKKEKKAKKAGSKEEKQEELLKKPRKKTNEMGPHNLAMDTLIRVFKSIGCPHGCGDGYRGASGEHLRSQGQDCLSRLQRLNPVEFRRYMQDVVQRQPLQDIIDFLHAFLGFCVDPSTSVYSPQVQKRTLSQEGMVIRSGYATNFGQSIGGVGMRGVEGVLIANILKSLVTRFMDSYNELHSHENLSMYCDVKQLICYIKEAHGGTFRRVALSGLLDSIVRDRKPEPQKEASPETPQPVIKEMITKPVRRTQSAVSDFGGEDRSSSPHMEGGDTVPRKSRRSIFQKRNKKHFASNTIAVSDTEILDEYRIHGRLSPRTSISATEDDYTGSSNPTTPKRKFSKFQLSRTWKKSSKSDHEDDSANESMTPDLQRQNRNGIDFHNRKGRMSFKTAGHATLSFLSARRRLEDGIKNFGRRLSKRGSIEDDMAHRVGGDLINSLGTEASIIKERKLVNSYAVKSGMFRFNFLLDCCTPGSVPDPPLIAAMLDLEAPIVARAALLLECAHFVHRCNKGDWPQWMRLNLPSFRQTAQLHSRGQTSAYKRNLAAQRQAARMFHMWGEAIGTRLEEILKIEKMDIFTLLSQIRDDSKKRELRNEDDEEDFLDEATVNHSGSDCPYALKMIACQVLLEITTFLRETYQYLPKSKLPKQERWDKPVSRRYSTAQMSSPGHSDKSITSPTGDPPQGFRERKISFAVLDDQESVMSTLAPPSGQKAADTISESGSISPSERKISFAIMGTSCERSDSLHSSTTTLSMPEGGEERKAARRLAQGRKLLKMRRGSITEKITAQHNASLKRQRSLKLKQEGGSGGGSVENESEAATAEPKPEREAKPEKTPFSRKSIKLKRPKSQATQGSEKVQSHQGPQVAHLTVHRTHTEPDHSPVESTSDLSPDEAVRENLLEDYRRPSAPFSQVQKIQQSLRRKSEHLLSPLRTGIKRMGSLTNRKVSIQSTKSERSDEDHTFDDYTEAPPLVTTTDEPQDSPEVEEEIDYSQNMPWIKIVVRLANTSNFVCDHQNYCNPNCYERQRRSCCRLMAAVKHVHESRAEDEAQVKERGHIESRRDTLKDKFKRRESMFQPSSPTRRRESTPLLNKISAADVTLLRSKLNSMERKKNQEQQEPVIPDTPMQTYLKSQVQNLTQNPMSIFIKAAPILPEDVFANILPVAWELLLENDQELAAASASVFLISAVKAPEQVQDIMTKELAHEDTTQRINALLRYEALWRYRYQVWPRMEDGANLMFKLPPPSIDFVLPSPTIGLPSLPIVDPPWTPHFKTKVEEVTVTQDESKSFVTATTTRRKQQIEMIHKALLAEEDRKREARENFPLTTVAIAQQAAYEPALHHVTEEHEEGDEERTEHTHSHHMQMAQHFFPSCISMAVLPIIHLLEDVEVNPDGISVCEVAEKVIHQCLVEEPQLFFKHFLEKLTNKSKQEELLYLLRKLLLHMPELPSQTAHMLFNYLLGFIMFYVRSPTEGGQDAIGSAMSVIWLVVPSVHGIFFKDLKQTLKKEQCDPTLMITANVPSTKKVIVHGPDLSSIPSQFPVREDTQFIAVLQDSLEFFNIPENEHNAYFLIDTKSHQMHNLDSYVRDFYFFRRNFYPQLTMIHMNPEEAFKTLQKQALTLKTVEIGKVLFSKAILDGTPANQLSTHVSFIHEELTKLPSFPRKALEADFGLYKGSLHKEVGGVDMIHKYVWTKLINTLFSSMSSTTTWTCDLTLFLNAVNGTLLLHCEDSAMVRLCLSVFINASRRFKHVFATNGYLFIMPNMLRVYSNYQTNPQLCKAIEFACKQFYILHRKPFILQMFGSIAPILDMDIDAEFGDCNKVLPETLFDLLVALSKSSCPDELDILDLIEGEKPLKALDFCYEDEPDSFSMSDAIDLCVTVVAYASDSLRSQQMLTILEAIVPYYLKQSQALTLKRDTPVSARSEMDMIQELSISMRALVVNCEALTRNLSGPKHIDVATSNLKPTHNHSNHSPSVPGMFYDDREDSTVHVRYMEEGRSKSTHHHDHEEEIAMLKEFRRPRDSLLCVIAEFYVHCSARVKDLRKRLNEVHANKYPDLLDHKAHNKLADVAHTLLKMAPYDPHTMSCRGLQRYILEILPMTDWSQEAVRPALNLILRRLERLFHKIYKKTTLRRHLDWDCAASLLRGVYMALHKYNFIAHLPYLKSLINTTLHIVLADASGLELSGSSHDVHHRSSRVETNVSVATVPTPQAFCSAVVKLTAMQMQALGDQFSLEHICGGMSVFPTQDKTQNMLVNLVLPLLIRVGCGRKDSPRMSQTDINFALTVILHAVVPPSKQSSSHGGKSTNYLSVSIGEMGRSGSVSQSDKQSRTRDSLYQIAFLGLKILLVCFERQLTPELHRVANCIKEMGTKLNGGLALWRFLDFLTSYRPSLFIILQPFIQYKMLSMSCATQQEYFIQHAIHEKLRGKNMPPPRSIGNVLMDLASELRSIRDDINALGEMRSRTATMASERSQQSYSTGRYTRRSVADLYSEQQGRKSTVTIPPPLLKKASKVNVMPLNAVATPGTPVSIATSPEAMVTAPVPAPVGLNSPKLTRKQSSRRIKATEGSNEILERFKKQQIDEDSVDAPLANPSRSKLHRQGSVYQKGYITKQRSICPIGEEMATEIISENILDEHCEDEGSELGSPSSPTSDGASGSPDFTTRGHRLQRQDAKSRKTFKIKRQKSRDLISIRRTQTVASRRYGMSGPAPLIEEEKSPGVLRKVSTVQEEGNIAPPIVESEQSHPQITEDKSGNSPNRGSNSSIDLGSPSDTEVKQSMRARYISKSQEDILKSAAPPGTVRGRIARQGARIVRSRSPSTSPVRHSGTPSPTHSIGAQSAPGGTYMRKGDSTDSVNSENAALLKSEDRLTQSPIIG
>Rotaria_socialis_CAF3323213.1 
MPKQRSQTTTLNSATGNTSKRQCDTLSKPNSSSDNEDVIPIPIQIFLWRQSNPFIKQKFGNLTDASAISFDRVLVQNILHGLSPSLSDAIASIPRWLLIKVAFPHVMHACSAAIEHSLHSIQQQPTTGGHPSLLVSTSLSLSPSPSSQLQVPTSLQIPINTPNVPPAPFGSLAATNLSSTISVEHQTSHQPLFRLSSTAQSTSSYTSLANKLNPTEIRLFHTLHYLILDAASQNNHTSINTDQLVPLNTIQLFIYLFIPYIHTYLQSNEKEFLSHPDLSQGMHLLWQPLLEYRQPNIRMFSSFVKPIIPSYASPNENGDYISILNDSQQHHHQQQQQQQQQTYYINNNKRNRLSVLVESPTSIPTTTRAILEESEEDQQSQLSPIQIQSQPSTTNEYVTHLPRSASEKQPLSDLTNQPIMMAPIVSSEGSSVSLFQPITAKKDQKSVSSVVADSDTTTNNSITDLSAYGTSNGAKPRAPLVHMSSICSISDSSRLTTSPQSPGGDKFNILQSGAGSSSSSASTPSVILPLHCAQCQQPVFVPNHPQNIPYICSSCTTTKPTSTPKTSDLPLKPAIQKDSTSTTRRQSVTVPKTRTSPRSSELLLLATYFDIGILRTLFSPSWLTDGYLWCLEYLHKRIIDIADEILSDALMSGTLPINILRFKSLSIPQLNLSNEHDYYEYLKNVYFNEQVTNDIIEQQCMMAGTGDVAASSSIKQPATLLNVPFKYFAGKSPYHGKHSQKYDNFYKKISKIRYIDEEGIEHLDLANIDRRDNLGTSSSSKASRLHLTDPGLLLLKTTPLNASDRSILPTANGTTRQSVDSLLNSSNSNTTKTAAPITTTNLNTMKTFSVSDSEINYKFLEEIEEAQGSSAYINRSGTINFGVVLAGIHAVICKEHHLKVCELVMNILDVLLGLAVISSSEDDMHKKQLLAVGNSGTAGEDRVDEQMEEWLKQIDAKEEEKFQLAVDITLRIIKRLGCPHCQPRGRSFTADQLRGKVRLSLNKLRILNQRRFEKYFLNLTLHGDLVHILDIFHALCGYCSESNVGLAHYSPYIPTKSETHVRQAYSNNFGNTHLGVGPKGIDGFILNIVFKTFVTRLIMMKEYLMSSENVALYGECRAFLTCIKENHGGIFRLVVFSSLLDPEKKLKALKQQDLNAKAKAKGSNPFVRQDGINSNGKGTLINRDLSDDADLDRHGSTSHQITTNGVEETPATVTASSTFSIKLKNIRTRTGSVIGGDDHSLYTHQEESLYVDLSLVRLGLLRLNFMMESCPPGSLPDPQFLNTLLTLDSPIISKAAYLVECAHFVRRCALGQWPEWMRINMTTFRPHESFTVRATGNMNSRLNKLYQAAAARMFYIWGEALSSQLETILDNEQQQVTTDHTNETGIGLEGGVGSSFWNSDETYEDYYNEAIVNRSGHDCPYSLRVVACLLLYEITSFLREVYDTLPKLSSIPTAGVNGRQQQTQRTNNQGFNVPTNLVETSSTLTDKRSTDRMRMGSVVSQISNRSSASISSEHPALSPQASSVIAPSVLSTVPATIININPTLAGERHISFAVNKENDSNESNHTALVLNDDDGVVVIDGNSLSGANDRRMSVAAYKSGSVTGSTGKSKLMRRSSVKLRKPSLRIKDSGKPNRRSSYRTRRRSHASNISSETDGHQSNIGSSVMEPTDEYLNGNDEDFDQGNFDDIINTRPFPWIKVVIRILNDANLTCDHQIKCLSNCYDKRTASCKNLTQALLNMYRLSPSNLPNISSSFSRSSSSTHRSTIHLKRNDTTSSKGQHDPKKRRLSTCLFGDGTGPSSDNAAKGINASKPPDGPIYGMVFETADPHFDKQVNTHFTAIATYLEKQVGTLTQVPLMILCKSSVLLEDEHYAQILNLSWELLLDRNEELAACAATIVILTAARASHLVDALVHEEMENTSALIRYNAILKFQTLWRFRYQFWIRLEEGAHSMMKILPPSIEFVLPSPALGISNLQTVDPPWMPHAKTLVQQVALNQEEVRAVVTASKTRKKHQQELIHSALMAEETSKRVARENFAMSTVSMLQSASFEPLLHQPRDEEEEGHTDDDRFVETSIQIRQAQGTFPSAFGAAVYLLVEMLEDEETLENGATVSAAARKAIWTCLIDEPTLLIRFFFEKLSHKERRIKSLQSLRRLMICLTDIPPQFAHAVFNYVLGLLMSMVRSPLDGSQELIIAGLTLLWQIIPYLHGLVLKDLKQILRKEQAEMMILITGNIPSTKKVIIHGPDLSQIPTQAIIQEDTQFSNVFLEALDFFGIPDAKRDRYYLIDVKTQQIHIPDTYVRDFYFFRRNIYPQLSLIPMDTKQSQKQLEQMSIYLKTTELSKVLFARYLVENTPYNQIHNCVTFFHDELIKSPSFPRKPLESDYNLYTRISDKELFNLDMLHKYNWIKLIACLFFNMDGKTTTTWDITLFLNVINGAFILHCEDFAMLRFCLAIYISTAKHFRHIFATNGYLLIMPTFLRVYSNIQSNPMLKRAIEYCCRQFFILHRIPFILQMLASISQLLDFDEQADVTDTNKIQPIHLFRLLIALEQTSVDAMRDDYSILELVKDDSTSSKTTSVITPTTMPIANMTVVAVLGQGNMIAPSTIKTLDFCYADDDTIFTLLNCIDVCVTVVAYAPDSIRSLQMLGIIDLLLPKYLEYLKDRTNKNDCQKHGREEVKIIEKLSVAIKTMISASESLTRAFVGPKHETLAGASYKHSRGSNRSPSIVPDEDSMSRFIDDRTKNKVQDVDEHKQASEFRWPRDTLLSVISTFVHFSSQRLKELNKLINDPTFRMPEILDAKSHTRLADIAHTLLKLGGFDPITMSCRGIQNYFQKLLPWTNWSQEQLRPALNLLLRRIDRMFSKICKKPMTKRCFDWEATAGILNGIYLTIDRHPYIAYFPNLKALVSGCIALVLNENVSESSHSVPRLDTAAFPKEFSRVVIKLVGRYLLAIKNQPNLEALTGNSWSFPNVPSAINHLLHFLLPLMFWAGSGRKDAPKIHPVDISYIITILLNSLKPSSKLASAMGAQGGPGSGAPGQISSGSGTGGGKQHLTIGEAILQNSSFTHKSMRQLKDLLQTASLLGLKVLMIGFTRQLKREWRRIAQSIKLMCNKQSNVSSILLSFIDFIISYKTPIFVILRPFIFHYIYSVTSDNDRDYEMITNIQQKLIFDKITPSKSTGEILNTLMQELNHLKAELTAVSLTTTQEMSRTGSGGGKKRVILSRTPRRRMRDDIPLLRLSSSDESKSLFPYETRPVGTEKVRFDTEALEQMKDRGGGTGASAATTDGRSVGSRVTNTYRIRQQQSSNSSLNASPKKKTEKIRVKEALDILETYLARYRVRSGVEIADIPIKWTRDLTLNNPLTMIDEPIAPVKSESSHFQSSSSNPNAPSHLSRSITVAGDRSPVTTDRLTRFYNKLEETDIDQSTTNKESGPILRTFRGRKRDTAHFDKSRLAKGLMQSHISSEPTITYDATKEMNEIFRPNKQANQQKPTSVTNETTSDFIETRASNDQSVHASIFVNTSNKQIPSSPSIPMTTILPTQTEVWISRSPNTPTVAEADYESQV
>Rotaria_socialis_CAF4414152.1 
MPKKHLPTTTLNGNYESNLPFRRDTIHNTDLPSENEDFIPVPIQIFLWRQSSPFIKQKFGNLTDASAIIFDRVLVQNILHGLSPSLTDAISSIPRWLLKKAAFPHVMHACSSVMKQNLPLIEQQQQQHSFPTSHSSLLVTTPSSHSPTVSTQIQIPSHLQLPTSLNSAMSSIENQLNQSYSPCRSSAIVNHSLSPIEIRLFHTLNCLILESSESKSQPCSLNAIQLFIYLFFPYIHTYLQGNKREFLSNPDLAQGMRIIWQPLFEYCQPDIRLFNALVKPVLITNNHREQRFSSDNNNQLNRSSTLIHSSIQRSSTEMQFSCDLKKQYSLDQPNIYSEASNTNYFQSKVNIQEKQNLNTIIRNASVTTTICQSIIDFSNYEIANNNQTSLAPIVHMESICSISNASQPTISPQTTVPNTSHINFGMPKSLSAPSMHLHFPSTRQPPNISNADVNNIISSPKTRSPEYLLFATYFDIGIIRTLFNPSWLTDGYLWCLEYLNKRMINISDEMLSDSLTNGILPINNLRIKSLSMPQINTINENNFFSYLKQNYLNEQTTHNIIEQQSMTTSPPNSINKPTKLLNVQCKFSSEKISYNKNYTQKCDNLYKKASKMCYIDDDRIEHLDLADTDRHRNFRKLSSTSSPHSGCFRFTGPNVLLFKTSILNNIDPVGQSANFESTVQKLTVSKSTTNLTAMKLGSVSDSAINYNFLAEPEEAQGLNGYINRNGTVNFGVILAGIHAVICKEHHFKVCELVMNILDVLFGLTVISSTEDEAYKKQLSNNGNKYIKTTFELTQEHIEKWLKQIDTIEDEKFQLALDIILRILKRLGCSNCQPRGRSFLLDQLHGKARVLLNKLRLLHHERFAKFFLHFTLTADLAHVLDILHAFCSYCSASTIGLAHYAPYLTTNHDVKSPQTYSNNFANTHLGTGLKGVDGFIFNIIFKPLVTRINQMEEHLLIPDNVKLYSECRAFLTYVKEHHGGIFRSVAFSSLIDAEKKITILRNLIKEKSTHQNDNKLRRSPDNNLVKNVYGSIDQELQKQSAIAEQSPVINRSQPITESLTEGDDHSLYEHQKQSLYVDLTCVRMGLLRLHCLLQSSPPGSLPDPQFLHNLLVLDAPIISKAAFLIECAHFVRCCSLGQWPVSMRINTATFRSHETHTGRTNGSINVRANKIYQAAAGRMFYIWGDALSSQLESILNIELQQNLSTNLWNKDEIFEDYYNEAIVNRSGHDCPHALKLLVCLLLYEITSFLRETYETLPKLSSLRIEAANCRQQRTNNTQHSTDVPSNIMDKHSTGRLRMDSLGSQISNRSTISLISEKQPFSPQMLSTATINMNPLARERHISFAIPKEHDSNESNHTAILMNDDDSGVGAADGYSTSVFTAAHKRKSIAGIPMKSKLSRRNSTKLTKLPVRMKDVGKSTHRSSFRARRRSHISNTTTDNDVHQNMTTECSTTEATIEHPASADDELELEKFDNFINTRPMPWMNVVIKIFNNVNLTCNHQLKCLSTCYEKQAKSCRNILVALLNMYQSSSSSTFYSRSSSMQTNLKCTDAGANTARRVGSLMQIPLMILCKSSVLLEDEHYSQILPLSWELLLDRNEELSSCAATIVILTAARAHTLVEELIHKEMENASPLVRYNAILKFQILWRFRHQLWVRLENDAHSTMKILPPSIEFVLPSPTLGLANLQTVDPPWMPHVKTLVQQVAINQEEVRAVVTTSKTRKRHQQELIHSALMTEDISKRVARENFAISIVPMLEGASFEPLLNLSEDEEDEAHTDDDRIMDTSIQLCEAQGTLPSVFGAAIFHLVDMLEDEEVINNGAIVSGAARKVLWNCLLDEPTLFIRFFFEKISQKERRIKSLQSLHHLMIYFTDIPPQFAHAIFNYVLGLLSSMVRSPLDGSQELIVNGLTLLWQIVPYLHGLVLKDLKQILRKEQAEMLILVTGNMPSTKKVIIHGPDMSQIPTQAIISEDTQFSSVLQEALEFFGIPSSKREQYYLIDVKTQLIHIPDTYVRDFYFFRRNIYPQLSLVYMDGKKSQQGLERMAIFLKTTELSKVLFARYLLETMPFNQINNCITFFHDELIKSPLFPRKSLESDFNLYTTIHNKEVFNLDMLHKYNWIKLITCIFFNMDDKITTTTTSDISLFISVINGSFILHCEDLLMLRFCLATYINIVKHFRHIFAANGYLLIMPTFLCVYSNIQSNPMLKKAIEYCCRQFFILHRIPFILQMLGSISQLFDFNQSTDNTHTNGVQSTSLFRLLIALEQTNFDSMTDDYSILELIKNDSSTSKTHDTTAGNMNTVAALGQRAMFVPRVIKSLDFCYADDDTIFTLLNCFDVCVTVDVEQVFRVGKFAYAPNSLRSLQMLNIIDMLLPKYLQHIKDYTNKNDIHKCGLNEIKKLEKLSITMKTLIHSSEWLTRTFTEPKSDASADVTYRYSRNSYLSPSILADEESTNRFIDERAKSKIQDVDELEQASEFRWPRDIILAIISTFIHFSIQRSNELIKLLRDSTIHLPELLDTKSHTRLADIAHTLLKLSSFDPITVGCRGVQNYFQKLLPYTDWSDEQLRPVLNNILRRIDRMFVKVCKKSTTKHSFDWEATAGILNGIYLTVDRHPYIAYFPNFKILISGCITLILNENQIDVGRSVPRTTIHIFPKELSRSVIKLVGRYLLAIKHQPNLEALTSNNSWSSLNTSSAIDYLLHFFLPLLFWMSSEQKDGQKLHPMDISYIITVLLSSVKPPLKPATTIGTQNISMASIVNAGKQHLILGEATLASNTFSHKPIGQLKYLAQTVSLLGLKIVIVSFSKQIRNESQRIIEAIKAICNKQAHISSNLLSFIDFIVSYETPIYVILRPFLCYYMNSMTSKNDSDYEIIRSIQQKLSFDKIVPSKSMAEILNELTQEWNQLNEELADESKIFDVHHKRATSTDKMHLSADVCQQMKNNDGTRTRMNIIHNQGSTARSQTTNTIYLEGQEQSDSSLDSSVKNRTEKIQVADALNILEAYYIRYRTRCGVSDTTNNRKEYSTLRDLSFMKVKTAASVPNNHLDVQSISKLRPQTAFSRSLITTSGHSGSTMNRSFKYYNQMGDNNASHEHSIGNETSPKLRTFHGLKRNMACLDKSRSTRSSRQFKTTNELSMKYDATEEMNVIFRPNRYVNQQSIDSSNIHPSSDQTSLNPFAHSTTNPTNDQTSNSSSR
>Nematostella_vectensis_XP_032230693.1 
MTNKSFAIREFNVERRSIPLAIQTYFWRQTSQLLKTKLVKRQYESACIALERVICENRIQDLQPSLASAVKSVPRWYFVHSSVPYVIQCCAALLSNRHQLGYFDRLSNSERELLYTLQWILYEAPAICNIEDPENQLHPMTTIELFVNLLIPHVFKIHENDLTFRLEYGQQLWKPLWSHKLPPLPAFTHHVMYKDPNNPDDMSMTGIMYDGNRNSRSSNTYSRKSGVPDALPFSSATFFDVAVLRCLSSPGWCEEGVYWALQYIIDYLKREFDIPDPLPKATSSMNRSVSCCEEIGVQIQVTSEDQTDVVHAAPPPVESAEVLVECTAAEKIDATEQVVETADDFTEDSSDVKLIEKPDEHRPSVTKLRITVDSPIMRRRSSPTGEASVEGENSSYYRISVTPSPATVELINETDHVKSDLGNTNNGADTESQNGGMEGLELSRYDSSGSLELSIGSGSSIQTGSDGDRLTFSFSSVSQLGSGQIDGTDSNEELIKTKGDRLERVRQLEAQSSISSDTDPQSKPHVQENEVTETGSSDAEKNLLCDSSIVTQETAIQSVEVFQTVEPFIRVSAASIHDSMFTRTEHYLVFPGAADYITTDGRLSVLVILQAVNGVLKENLSARVCGTAVKVLELLTTIHERERSRKRSSTVSTSLPHIDDRTVAETIAVGWKTHQSETVLGRLRTSFYGKTPTINSLATGCGIRLIKALGCPLGCGEGCHAYRGDLLRDQANNYLESLRKQDERLFKAWLLNYSRIEPVEEIVDFLHALLGFCEDGGGFGGDEEGFCMMPAEEEVKKKPEKPNLFANKEGVESIVVDVLLKPLTSRVAEMKLNDLDNLTFYGELRQLLRYIKENYGGAFWKVAMSGLLECAFKGKPVETAEVIQPTPAVTVTSKEPVVATCKAVKKEMSIREKMTPKATRRKFFKGQKTKHEESDIDLRSIHSATSFSSCKVTADGTAVKDTLSPRSKRKNFSLSAWRRKGAIGQTYDSDDEDDPNDPNSQAMSLKRKLFKEKSRKRIEEVFPSAVKNSRKKLCTSSSSSLQESPTIDIVVQEYQRKPVDITALREGLIRLRFLMKGTQPGAVPDPQIVAAMLDLEAPVVARAALLLECAYFVHRCNRGEWPMWLRANQSGFAQKRAKTFSLTTPKRNLEAMHEAGVLFHKWGVALGQKLEMVLKKRKNTAPNLQEEERRSNTRLDLLEEEVDEDFMDEGTLSEASRECPYALKMAACQLLIEITAFLRESHGMYQIRRDSRQMAGRGSRGKSLIGAEKRRSTHFSDQPHNRLSGLFGGGERIRKQSAISQGSVPSDFSSSLSPGRSSPHEPPVIMVQDQEGRAADDSMLLVRRASDAGRVRKLSDCGIGMTTDPLLSPKRSSLYLPKTSVGNASPRLPSRQPRHGTTGDKRRTASTRKRPSGPGMSGDFGGSDDESEDEETNRFPWLTAVILLNSSTSYLCDHQSRCPPNCHQRQKRVCSRLVKALEHVYTGQADKSDANKTRGLEKSRSKPGFNLASMHMGSPQHGAGSGDTHGKKDKDDNNMLDFIKHKLCGLTHCAFSLIAKAGTVIEQELLEETLPVAWELLLDEDQQLVSAAAAVFLLSGIRLRSKVEEMLYKELTCSDADDRVNSLLRYEVLWQSRFHAWPRLEERASFVLKVPPPRVDFTLPSPPLGIQTQHVPDCPWDPLLMLEEQPGNRKTKSKGNKKVKEAEEAEAKRILRAQFPLRTVPVSIEATMGSGEEEKTGRRQRRKSTHANWELNVFPRMLEDMTADGESHQVNADMWPAAFSSAVPHIIRLLDDVLVDTNKTAVMTVAYRLVWNSLIEDPVLFFRTILEEVTKKDKQESHICLIKKLFMYIDQLPPASARFLLNNLVGVAMYYARTNKPGAQDSVALVLSLTWELVPSVKGLFLKDIKQCLKKEHCDAAMLIFANVPGAKKLAVTCCNTESMSEKIPVNEEMTFSKVISYLRTRFNLNERDLWLIDTKSKQLLEERDYVRDVFAHRKGFPSPQLSLEHVDPESAFLLRQAQAFTSKLADTGRIAMCLAILKAVPNQKHSSFLHGEFSRQTSFPRKALDSDFALYSGGVKGKELFGMDVIHKIYWVKLVAALFQYTPSDFPWGPADLNLFINVINGAILLHCEDAAMIRLGIASLINIAIHFSHIFAGDGFHFVFPSLLQVYAHHQGNDMVTRAIEFALSQFYALHQKPCLLQLFASVAPILLLETRLEDATELEPDDPTALVPPKCLYTLLASLDKNVPDELDILELVHADKPLKAMDSCYGNEIDAPGESKVDIALRLCVTVVDFAPESKRATQMMVVLSAILPYYLESLSEESENGDMEATKKEAAAISALCTSINVLIKSSDVLTRSFVHFQSFKSMTDRSERQAGHSQWGSTTSLNISRGSVSSYDVAHGEDDDDGDGLHRERPLLERLRAQEAKNEVMEALEQYRKPRNALLVLVADYVSICTRRVEEIRKVLPTRQALPDLLDDISIILLAEIMYSLMKLAVYDPITMNSPGVQRYMLQALPLIDWSPDAVEPAVNLVLKRLSKIFNKLIHKPDLVRNIEWKSLESYVRGIYLVLCRQKFIAKSQYLKALVTTCMSFVLEERPTITISLTAFLPMAPICAPPQYFSDTIIKLASRLMHALNNDFTLKELCGGTTNFGSPLRTEKMFLRVLLPICIRLGSGRADAPKASPDDVAFALKCFLRVITTKNGEYQGAPTTRLSIMLEEESDGPRQLAFDDPFLTGGSKDDIPDSLYQAAYLGMKLLIVCFEDQLATEWHLIFSAIDKVVDNEMCGLAFWDFIDFAISHRSPLYLMLLPLIQIKASVIKHHTHAERTHKLQVIENLARPHHAARCKNAIIQKFMDELTAIKSRRAAKDEDEDLNDDDDMMMLNSPPQPRSSVKSESEVEVVEGEDTGAQPKQPKKMVTFSPHTSFDESSIPPKSPTGSEASWTSQDRRKKWLQHKQPTVEFSPDSSPFSHQRGTALKKSAVRRGSGRSKTLPAGSLSFDEMGVVRESPDEAEMAKSLSLPDNLDSTETLDEENLGNVVSIETGQDPSNKEIVEDENALCTEIAEESISIHVTTEVQEALKNQVTTVSDQQHKDNADMESDPNQNKPNVESDLGISVQEQRNVDKPELDAKKEDTSLTENETESKPAFRINDNLQFVIEISENVDNRTVQREEKCLLDTGTIRTDPESILDHLKETIIDDNDDDDYDEPLKDTEQDIFSSGSSPVKSGLEESDEEFLDAMSEWPKEVASVLARLDSRDHDYEDWDEEEAAAAVNQDDVIIPLSPPAASREAKMKLDGITTYSPSPPRHESFLPLESKSLTNYNASRESCGAYRDSGVDVQENENSPTHKPYRNGPQDGPSPDSFPNGQAGNRDITGLVPNGPVTTARCDSSPDILESIKPSPPVQPSSSVHSAKRSVPSYVINITGPFTERVANKGQGRTKLWHRLYAETNHHGNMVPLASEEDISAELAVDFSSAAYVDNSRETNV
>Amphimedon_queenslandica_XP_019850630.1 
MSTSTIENIAIGVRSTTPTNTRNLRDRRNASKKTRRRISFALDDIISPAHPRAWQASLKESFTNRQAFDIILLDIGKLDSEFTEFLEMNPHAFAESPPPSSFSSLTRYQEYVDAFISLFAQSTFDSSGRGGIENEITESLYGNRCPRKKIFRRLAVNPFYVAEENPESSDRIVLDCGSIPTAQLARMCDISILKFLSTVTEKTNIHSVVWALDYLAEMTKRLDLSIRTKSESGWYGVTFRKRKDTIRRSVIDVPQLAVDGKVVIALGPTSSINPETGQSLVAPSSPISIQGATPVPSIAITPESQFSLELDKTVQAAASNAPNIPIVSEPPSSSKLERQNEIPRSRVESSGPQRRYSTASRPNIHSPLADSSSSTTGPQRRNSVGSRPPGGIIASGRFPPRKSSMTMAPFNYSAGIESIAEEETGPEEPPKDDQRLRTPSPSSLRVGLRQHGVPPTIGESSISPSHDFLHPLSSGHPSMSPPRASPSSPLSSTSSLSLSIHASPSPNERASAHSTDVSEESESESSDSDEQSVRQKTPEPQVIKGATLSEADIQRELQSFITYEGRISLLAILKSVIQLPSSATLWTDDSWEACQKCFSLIQFCMDFGLEASTKESLNEPKRLIRQRSLLGADKKQEKASATYSRHVLQYAIKALIHCAVCTYSGCSSNSCLLSSYSLQNTRNASQNLNKMTHLLERLYSNSPLQYRDVVMEFSRQATLKEVFHFLHVMLQYCPRSPTKRENHEPSSSIVLSASVFRIIMDRMILLDLNEPTVKHNIVREAVSFVNFAMSLFDQDFIISKGFNHLRHYVQRVACSVLLPIPSPSQPPPSLPPPPPPPTLTASLPPVLSPAPSDMGTFPRRKDKSKSKDEDGPLSRKRGRTVTGITGPVEETRSPLFSRKTPRVQVKSPSPLSKQNSVENELNSTDTATTTTNNNTLHFKEHPVITALKEEWRGLKIGALHQRIRRLTILLELSEPGTIPEPSLLSSLFNVGPPGTVVPKALVLLECCLFVKKINSEGGSTVWLNQNQSGSHWDLFYLLRKWAEAIGDGLKECIKREKEQLSKGASNEVGDGCTNVIEEEPVFPDNEDNDNTDKVYTVNHSLKMMACVLLLEITRLLRQPPTKLLSHDAASSSSYQSYSSHQPHPPSRKISNISNFSTDSETVISSPYLSSPVEPRGAAAVRRMSSEYQLRPNISAMDELPKFMSVEHPFPPPPSDSSSRKVSVYLRINSRYGRNVGGSSFRRAPPSSPSYTGGDPPSDSQRGQGPQASPKQTPRRMSLSSAAFHRLGGGGGGAASHDVGGAGPNRNLGINAPGSRSYQHRKSFSITPSRETNPFPAAAKKKDSTSSHTQRSAPTIQPSPPSVRRTASRRRPSVISRFLQRGRHAFRRPRIDSNKKRSSTTTQASSVNSSPSFAHRRMGSYSHARQDSSSYFQKVEDLRTNFPWLDTVEHLIIFYHKSSEAQKGKQRQNCHDLISALNHIYSIQFDDTEETTPVPSTHSTAPGRSNAKLFRPPSHVSISTVFSDVNTLTRHRAFPTNVSSSDALVMETLKLLPGTAMGGRAAAKISQPGAGNGNTKNFSQRLAKLDFSGLRLRFLLESGKVWGSQPDNSSNNNDDNNNNTAATTDKNNTNKEFNIVQDDIKSLTLDWLMEVDSAASLEQLLSDYNQQRIDYCNNTLSGLLHAPFSLMTFAGPVLDASVFRDLRPVAWDALLDVDDPYANSAASFFLLSCIKEKEDISSVFSRNSKVTDLNSMRGTIKRFKKLWSSRDLVWSKMEDGAGKHFSVDEDKTKKDAQSIGYCLPPHLMGSFEEDLPHPSWTPKSVCNNTLCTQGISTSKCYQSTSLAPLIHLSDIANDVLPYHVTMINILTDDDTGASTTLIEVDKDDYEHGIINVKDRIKLSVFPNTLLPLIDLVIRSLCMLPSTSSSSDINATSTAQLSECAEEALWHCMLEHPHDLFLPLLNEFNRLYQIVRDQKRYANLTAEETAEEQLGNIIKPFHILLCHFPTLPTKAAHFLFNHFVGIIMRHTEQPLELSDSIVQSLLGLLRMVLTSVKSLSMKELKNQLKKESCYTSILTTARIRGVEKVKVSNQESDTKDPQEYIIDSDDMSFVHLIAKVRDMDPTSSEFISTFNNYYLTDQKTDLPVLSNLIIQDYYPTAPDGSFPHFQLCKISSSSRDGGAWSNTRQLEMLQTHKMSEIARVQFACQMLLKDTLTEQKFSEPNSIFIFEELLKSSSFPRKTLDSVGPSALSKWQLRVTDSMLRGVWSKFILTIFTQMEDYQPDDCIILYLTVLNGSLFLQSEDLTILRNTLAALLTAVAKFNTVFRSEGYQMVVPSLVQVYALHRKNKMVTAAIEYAWIAFYRVNQNLFLLQAISSIANLFNCEVSSLATSLGVNFSPLKFADEEELAGQGNVLERASIDLLKCLDSPEDSLPHDPIDMLGACHKAVNDYYGKSSTWSPCSLQQILTLCITIAAYDPEELRGMQILVFLDHLMPLLLREKCLNKDKDDILLANTVKYLVKGCDAIKKSQVLKGAELLGSARKGGPHPHPGVDHSVDPNVDAKLSAYMKKLLFVRHRAGTSQDLHDRSATELQNVPPGEPAEQLTTIVEGFKSRTINDVHSNIVNISRDSLLSIAAQFLSYTSKQDTTSTTTSRRCPLDLSSLTSIASIVDKIMRQGMKPNSSHMLISKGFTRTLLDLFPAIEWTSENKSVFIIVLERAFKLFKKVQVENQRDRTFLTQALWSGMETLLESYHQCINKCPSLLDSELILNKLKNLVDLCLAVKTSVVTTQPFTATSASTRQTKPFIFDAEPSFISTVVKLITEIIVASHKSSNKNKILLQTFFSGKLHFKESESSFVWKKLFLPLTINLGLRGVCEGQDDADALFLLETIFQIGEQIETIIKYRSLNNQYKIERFFIDLKVIFAAFSHKFSLDIWVKIANSIFTVSSRTDYIVLKPLSLSGESTNETYIRFCSMHLDFMEQFILLSRIPFYTVVWHSLFIIENQLTSLSECCTLEQSHPVRSILNCCIQKCRRLSQMSSLNPVTPSKQELLNKLEKQLQNGGIGGTESECIPQSQPGGVPGPSGLEESRAAPVFSGKSSLRRRNSKQPNFPVIVEAPECPEETEPPANASKTKPALLHQRPTTLSLREDGSDSPTLEKKSKKATSLSTPKSLTSSHQVSFGKASSTEGKQPLLATEKASSHKSSSPSSTSSSKSSSKKPHRRSPRLHSRMTDVKEEDCWDADGEESGLDTPRSSLSYPHSPYLAPSSLPISLDPSALTVTAEVHSYSPLSHSIKLLEVPTQTGPIDTSTAPDGGRAGNRPRLARASSIHDQPDEQTGQPRKDYDDIRTTPEPIDDLRTFRVSGNNISVTNKLFDSAFQETFDLLPSSDPSLEDPPNNNNNPSLPSIDSQETLL
>Trichoplax_adhaerens_EVG1037924 
MAAKEVNHVPLVIQNYFWKLQSPFMRPKLGKNCDGICVILERIICENKICGLPDGLIKAISSISRWDFVAAATPHVIRCCSAMLANRNQFDRMNIAETKLMYTLHWILLDARSECSTESILSMEVIQLFVQLMVPHAYNLRDADLTFRLEKGIRIWKALRHHQAPEVPAFTGQSINQNPLLQHKMVTNFDTAVVRCLTSSNWSEQGITWAIIYLQQQLTYSINSMSQQLLADSDNIREARSASCSRMRNTKRHVLQHQQRSLDHRSGKENTQTTNLTCNPLMLHQLAVNDISCGNSEAGSSSDIDDVDSASKEAYDLYRANISNAFCHIVRGRANPRLCDLICAYTLTVIDSNFLPWKCLEHYTSQEKGKQLQDMLAVYMGKESSSKSDLSHEALQQVGQAYEIYNSILILVVNVFKHLGCQYGCGEGIRGTHGDKLRSQTIDILIRLRNTSKVFFTACLRNFIVNNAIQDTLDFYHALLGFCCAESGTGNDMVHPMNSQNLGSIENYLLLSTLQTFLHQCQQFDNATHRNATLSGEIRQLLRHISHEYPDVYSRIVLTILVKSCKLSNRSPGLFSSSVPCSDSVPSSDSDFTVSCSSSFSGNADSSAVHKPRSLLKKLLTSSFKERSDTKMNKGSRGEISPSHLPSSNTASSSVIQDTGEIMEQPMTDRSTQSSATYASKSRNDYAAERIHSRNTGASVWKKHLSFLKLGQKAKKLRRESSILSEEGSAYANSSASIQAMEIKKYLENLNCGVLDFSFLIECSQPGSVPSPALLTAIFNLKSPIVARALIFAQLAHLVNRCRHNEWPTWMTRNYLQGRSTTAVKRRNARHKQAVAESFYQWGVAIGNKLRELHESETIAKHNSAEAHFEPFEITTSCPYSLKLVACQLIYEITAFFVENPSVKTKIDNYISPRREEPRSSRASVKQTVGFKRRRRTIRQKSRASSANSSPRSRRTSNVEINDDDSPLKVSSQSFDDRKPIKSPSASVKGAPANLFERRHSSVKLARTVVYGISTSIYSPRMHGGRTSISKSWRKKSSMAAAEVEVEAKDDDSSIFKRRSTKRRRQSPLDRTISAELGGVENRRRFMSTRVRKTSKGSTISNSFRQRLIHTARKFEQSEDNEPTSPTVKSNFDIDSFPWIRSVLQLCTDKDFSCKCLQQGNSKCYVSCHRFQTDCCYQLSNIMKLVCSRIHIPDELFIAILTSSKSPYENFTSSNKRLTPFLTYLDKDMSCIACSPFSVMSTAAATLPDSTYESLIPVTWQLLLESELKLSSVASTVFLLASSRKEEYVQELLRGEFNSKDASRIVKCIQRFSILWRNRYNMSPKLPHAAYKYFKFGPPRVKFTLPSPALGLPAQAVPDISWVFASHYRNPGDLDDKLSIVGYRTEVISQRREKKEKEIAQMKANQREKYKLLSIPLISHACNQDEGEETEGQDKEYNRIMQQPFFPPSLTASVIDLIACLENAATDFNGVSVMKTSLQVIWSCLVEEPSLFFRHFIENLLDRGSQDLLLQSIRKLLLCLPYLPQAAAHFLLNHLVGVVMHQVNNPTEFSKRSIMSVMSVVWQVASHVHDVKLKDIKATLRKEQSDSTVLICAGGPGTKKLKIFSPENLETAIEVPLHEDMQMGRVYDFAIARSHSHRDEYCLIDQKSDYVFDSKDYVIDFYSHRNNPPPNLLIKKLSRNDKEQRISAQIITRKLAEVGKLLFTQVLVHVDDNQILQQSLQLHSDLVKLQSFPRTAIDVDFVLCGIETYGRELITTDIVQRLSWINFILELFQGIGSTSSYLWSDEFTSYINIINGAILMHSEEVIILRSGLAVFIKIAQQFGQSFINNCGYNCILPTLIQIYAHHYHNSLAKQAIEFTWSQFYAIHRSPFLLRCLAIIEPLLSKPNIAVNETEKISAHNMFSLLMSMESKPSDPIGILDLFENLPKAADNCYDSVDWQFDFKLVIRLCVVVFVYAPESKRSFQLMSILNLLLPYYYDHLREKTRVSKQKLIDCKLEVDALNEIASSIHLLLKNSKFMAKSFTIPQKLYNHYVLHGDNKYKRKDMESSNHSVFIDVTSSITANQTFSLTRQSTPPYRQGTFEQASMFREGEKYDGGARIKDSQRGDYLLSIVSTFVTVHLQRLTELSHYLPRQYSISDVFDNNCFTIITDVTVSLFKLALYDSSVMRNVNISRYFTQIMPAIDWLHPNLFKYFRSFMKKLDKVLHSSARMQAFQTSQSCELIVSLAKGLTTIIQKKKELAGVQTVQGVISSLVSFLYENVPPFDEGISGYNDTTLNRVPDAFQQAVLDLVVVELYTVKEFSCLRAACNNDFEFGDKTEKELVFIRFLIPLTFQIAKHNFLGEDCCVLYPDIVFLMKCYLSALANQSKQRRKLMQFMPELIGHPPNSLHCGSLSFLPRKNLSKLNENKIEQLQHIAFLGLKVLITSFHKVLGNHWLLLSKFIQEYFTTEIDNECLRIALLDFIKFTMMYRTPLYLHLLPFVKSSLTELFEKKDRNEIMKQQIIEIQQISMQPFFDSAESCLSRLYDEFEKITFTKLVLIDSENIQDDEINSILDTPTSNKLLVRSKSYPLMFNEFASNRDDDEIVHHDRSITQATVFCSKLSINKARINFMIDKHRCRTEDIKKAKSAEEIVTEITCSNESENCNECDNQDLRETIL
