# Supplementary material for: NALCN/Cch1 channelosome subunits originated in early eukaryotes
Source: J Gen Physiol. 2025 Sep 5;157(6):e202413636. doi: 10.1085/jgp.202413636 (PMC12412391; doi:10.1085/jgp.202413636)
Supplement: Data S19 — provides protein sequences of identified UNC79 homologues from animals. [file jgp_202413636_datas19.txt]

>Mus_musculus_NP_001074486.2 
MSTKAEQFASKIRYLQEYHNRVLHNIYPVPSGTDIANTLKYFSQTLLSILSRTGKKENQDASNLTVPMTMCLFPVPFPLTPSLRPQVSSINPTVTRSLLYSVLRDAPSERGPQSRDAQLSDYPSLDYQGLYVTLVTLLDLVPLLQHGQHDLGQSIFYTTTCLLPFLNDDVLSTLPYTMISTLATFPPFLHKDIIEYLSTSFLPMAILGSSGREGVPAHVNLSASSMLMIAMQYTSNPVYHCQLLECLMKYKQEVWKDLLYVIAYGPSQVKPPAVQMLFHYWPNLKPPGAISEYRGLQYTAWNPIHCQHIECHNAINKPAVKMCIDPSLSVALGDKPPPLYLCEECSERISGDHSEWLIDVLLPQAEISAICQKKNCSSHVRRAVVTCFSAGCCGRHGNRPVRYCKRCHSNHHSNEVGATAETHLYQTSPPPINTRECGAEELVCAVEAVISLLKEAEFHAEQREHELNRRRQLGLSSSHHSLDNTDFDNKDDDKHDQRLLSQFGIWFLVSLCTPSENTPTESLARLVAMVFQWFHSTAYMMDDEVGSLVEKLKPQFVTKWLKTVCDVRFDVMVMCLLPKPMEFARVGGYWDKSCSTVTQLKEGLNRILCLIPYNVISQSVWECIMPEWLEAIRTEVPDNQLKEFREVLSKMFDIELCPLPFSMEEMFGFISCRFTGYPSTVQEQALLWLHVLSELDITVPLQLLISMFSDGVNSVKELANQRKSRANELAGNLASRRVSVASDPGRRGQHNTLSPFHSPFQSPFRSPMRSPFRSPFKNFGHPGGRTIDFDCEDDDMNLNCFILMFDLLLKQMELQDDGITMGLEHSLSKDIISIINNVFQAPWGGSHSCQKDKKATECNLCQSSILCYQLACELLERLAPKEESRLVEPTDSLEDSLLSSRPEFILGPEGEEEENPAAKHGENPGNRTVPSEHAAIKNDTERKFCYQQLPVTLRLIYTIFQEMAKFEEPDILFNMLNCLKILCLHGECLYTARKDHPQFLAYIQDHMLIASLWRVVKSEFSQLSSLAVPLLLHALSLPHGADIFWTIINGNFNSKDWKMRFEAVEKVAVICRFLDIHSVTKNHLLKYSLAHAFCCFLTAVEDVNPAVATRAGLLLDTIKRPALQGLCLCLDFQFDTVVKDRPTILSKLLLLHFLKQDIPALSWEFFVNRFETLSLEAQLHLDCNKEFPFPTTITAVRTNVANLSDAALWKIKRARFARNRQKSVRSLRDSVKGPAESKRALSLPETLTSKIRQQSPENDNTIKDLLPEDAGIDHQTVHQLITVLMKFMARDESSAESDISSAKAFNTVKRHLYVLLGYDQQEGCFMIAPQKMRLSTCFNAFIAGIAQVMDYNINLGKHLLPLVVQVLKYCSCPQLRHYFQQPPRCSLWSLKPHIRQMWLKALLVILYKYPYRDCDVSKTLLHLIHITVNTLNAQYHSCKPHATAGPLYTDNSNISRYSEKEKGEIELAEYRETGALQDSVLHCVREESIQKKKLRSLKQKSLDIGNADSLLFTLDEHRRKSCIDRCDIDKPPAQAAYISQRQNDHHGRSRQNSATRPDNTEIPKNPGTEGFQEIRRPVIPEVRLNCMETFEVRVDSPGKPAPREDLDLIDLSSDSTSGPEKHSILSTSDSDSLVFEPLPPLRIVESDEEEEMMNQGNGGALGNNAASSPSIPSQPSVLSLSTTPLVQVSVEDCSKDFSSKDSGNHQSASNEDSTIAALDDLTDSEELSKSEELREFASGSPLTLKQKRDLLQKSSAVPEMSVDYNPEPSPAEEKPGQTPTSGVKTVLLKVPEDGENLIESEKPNTSAESDTEQNPERKVEEDGAEESEFKIQIVPRQRKQRKIAVSAIQREYLDISFNILDKLGEQKDPDPSAKGLSTLEMPRESSSAPTLEAGAPETSSHSSISKQIQPGKRQCNVPMCLNPDLEGQPLRTRGATKSSLLSAPSIASMFVPAPEEFTEEQPTVMADKCHDCGAILEEYDEETLGLAIVVLSTFIHLSPDLAAPLLLDIMQSVGRLASSTTFSNQAESMMVPGNAAGVAKQFLRCIFHQLAPNGIFPQLFQSAIKDGTFLRTLATSLMDFNELSSIAALSQLLEGLNNKKNLPAGGAMIRCLENIATFMEALPMDSPSSLWTTISNQFQTFFAKLPCVLPLKCSLDSSLRIMICLLKIPSTNATRSLLEPFSKLLSFVIQNAVFTLAYLVELCGLCYRAFTKERDKFYLSRSVVLELLQALKLKSPLPDTNLLLLVQFICADAGTKLAESTILSKQMIASVPGCGTAAMECIRQYVSEVLEFMADMHTLTKLKSHMKTCSQPLHEDTFGGHLKVGLAQIAAMEISRGNHRDNKAVIRYLPWLYHPPSAMQQGPKEFIECVSHIRLLSWLLLGSLTHNAVCPNASSPCLPIPLDAGSHIADHLIVILIGFPEQSKTCVLHMCSLFHAFIFAQLWTVYCEQSAVATNVQNQNEFSFTAILTALEFWSRVTPSILQLMAHNKVMVEMVCLHVISLMEALQECNSTIFVKLIPMWLPMIQSNTKHLSAGLQLRLQAIQNNVNHHSLRTLPGSGQSSAGLAALRKWLQCTQFKMAQVEIQSSEAASQFYPL
>Homo_sapiens_NP_001333147.1
MSTKAEQFASKIRYLQEYHNRVLHNIYPVPSGTDIANTLKYFSQTLLSILSRTGKKENQDASNLTVPMTMCLFPVPFPLTPSLRPQVSSINPTVTRSLLYSVLRDAPSERGPQSRDAQLSDYPSLDYQGLYVTLVTLLDLVPLLQHGQHDLGQSIFYTTTCLLPFLNDDILSTLPYTMISTLATFPPFLHKDIIEYLSTSFLPMAILGSSRREGVPAHVNLSASSMLMIAMQYTSNPVYHCQLLECLMKYKQEVWKDLLYVIAYGPSQVKPPAVQMLFHYWPNLKPPGAISEYRGLQYTAWNPIHCQHIECHNAINKPAVKMCIDPSLSVALGDKPPPLYLCEECSERIAGDHSEWLIDVLLPQAEISAICQKKNCSSHVRRAVVTCFSAGCCGRHGNRPVRYCKRCHSNHHSNEVGAAAETHLYQTSPPPINTRECGAEELVCAVEAVISLLKEAEFHAEQREHELNRRRQLGLSSSHHSLDNADFDNKDDDKHDQRLLSQFGIWFLVSLCTPSENTPTESLARLVAMVFQWFHSTAYMMDDEVGSLVEKLKPQFVTKWLKTVCDVRFDVMVMCLLPKPMEFARVGGYWDKSCSTVTQLKEGLNRILCLIPYNVINQSVWECIMPEWLEAIRTEVPDNQLKEFREVLSKMFDIELCPLPFSMEEMFGFISCRFTGYPSSVQEQALLWLHVLSELDIMVPLQLLISMFSDGVNSVKELANQRKSRVSELAGNLASRRVSVASDPGRRVQHNMLSPFHSPFQSPFRSPLRSPFRSPFKNFGHPGGRTIDFDCEDDEMNLNCFILMFDLLLKQMELQDDGITMGLEHSLSKDIISIINNVFQAPWGGSHTCQKDEKAIECNLCQSSILCYQLACELLERLAPKEESRLVEPTDSLEDSLLSSRPEFIIGPEGEEEENPASKHGENPGNCTEPVEHAAVKNDTERKFCYQQLPVTLRLIYTIFQEMAKFEEPDILFNMLNCLKILCLHGECLYIARKDHPQFLAYIQDHMLIASLWRVVKSEFSQLSSLAVPLLLHALSLPHGADIFWTIINGNFNSKDWKMRFEAVEKVAVICRFLDIHSVTKNHLLKYSLAHAFCCFLTAVEDVNPAVATRAGLLLDTIKRPALQGLCLCLDFQFDTVVKDRPTILSKLLLLHFLKQDIPALSWEFFVNRFETLSLEAQLHLDCNKEFPFPTTITAVRTNVANLSDAALWKIKRARFARNRQKSVRSLRDSVKGPVESKRALSLPETLTSKIRQQSPENDNTIKDLLPEDAGIDHQTVHQLITVLMKFMAKDESSAESDISSAKAFNTVKRHLYVLLGYDQQEGCFMIAPQKMRLSTCFNAFIAGIAQVMDYNINLGKHLLPLVVQVLKYCSCPQLRHYFQQPPRCSLWSLKPHIRQMWLKALLVILYKYPYRDCDISKILLHLIHITVNTLNAQYHSCKPHATAGPLYSDNSNISRYSEKEKEEDSVFDESDIHDTPTGPCNKESQTFFARLKRIGGSKMVKYQPVEMNVQRSEIELAEYRETGALQDSLLHCVREESIPKKKLRSFKQKSLDIGNADSLLFTLDEHRRKSCIDRCDIEKPPTQAAYIAQRPNDPGRSRQNSATRPDNSEIPENPAMEGFPDARRPVIPEVRLNCMETFEVKVDSPVKPAPKEDLDLIDLSSDSTSGPEKHSILSTSDSDSLVFEPLPPLRIVESDEEEETMNQGDDGPSGKNAASSPSVPSHPSVLSLSTAPLVQVSVEDCSKDFSSKDSGNNQSAGNTDSALITLEDPMDAEGSSKPEELPEFSCGSPLTLKQKRDLLQKSFALPEMSLDDHPDPGTEGEKPGELMPSSGAKTVLLKVPEDAENPTESEKPDTSAESDTEQNPERKVEEDGAEESEFKIQIVPRQRKQRKIAVSAIQREYLDISFNILDKLGEQKDPDPSTKGLSTLEMPRESSSAPTLDAGVPETSSHSSISTQYRQMKRGSLGVLTMSQLMKRQLEHQSSAPHNISNWDTEQIQPGKRQCNVPTCLNPDLEGQPLRMRGATKSSLLSAPSIVSMFVPAPEEFTDEQPTVMTDKCHDCGAILEEYDEETLGLAIVVLSTFIHLSPDLAAPLLLDIMQSVGRLASSTTFSNQAESMMVPGNAAGVAKQFLRCIFHQLAPNGIFPQLFQSTIKDGTFLRTLASSLMDFNELSSIAALSQLLEGLNNKKNLPAGGAMIRCLENIATFMEALPMDSPSSLWTTISNQFQTFFAKLPCVLPLKCSLDSSLRIMICLLKIPSTNATRSLLEPFSKLLSFVIQNAVFTLAYLVELCGLCYRAFTKERDKFYLSRSVVLELLQALKLKSPLPDTNLLLLVQFICADAGTKLAESTILSKQMIASVPGCGTAAMECVRQYINEVLDFMADMHTLTKLKSHMKTCSQPLHEDTFGGHLKVGLAQIAAMDISRGNHRDNKAVIRYLPWLYHPPSAMQQGPKEFIECVSHIRLLSWLLLGSLTHNAVCPNASSPCLPIPLDAGSHVADHLIVILIGFPEQSKTSVLHMCSLFHAFIFAQLWTVYCEQSAVATNLQNQNEFSFTAILTALEFWSRVTPSILQLMAHNKVMVEMVCLHVISLMEALQECNSTIFVKLIPMWLPMIQSNIKHLSAGLQLRLQAIQNHVNHHSLRTLPGSGQSSAGLAALRKWLQCTQFKMAQVEIQSSEAASQFYPL
>Gallus_gallus_XP_004941940.2 
MHGHPSALWQVAWKAVASKIRYLQEYHNRVLHNIYPVPSGTDIANTLKYFSQTLLSILSRTGKKENQDASNLTVPMTMCLFPVPFPLTPSLRPQVSSINPTVTRSLLYSVLRDAPSERGQQSRDAQLSDYPSLDYQGLYVTLVTLLDLVPLLQHGQHDLGQSIFYTTTCLLPFLNDDILSTLPYTMISTLATFPPFLHKDIIEYLSTSFLPMAILGSSKREGVPAHVNLSASSMLMIAMQYTSNPVYHCQLLECLMKYKQEVWKDLLYVIAYGPSQVKPPAVQMLFHYWPNLKPPGAISEYRGLQYTAWNPIHCQHIECHNAINKPAVKMCIDPSLSVALGDKPPPLYLCEECSQRIAGDHSEWLIDVLLPQAEISAICQKKNCSSHVRRAVVTCFSAGCCGRHGNRPVRYCKRCHSNHHSSEVGAAAETHLYQTSPPPINTRECGAEELVCTVEAVISLLKEAEFHAEQREHELNRRRQMGLSSSHHSLDNTDFDNKDDDKHDQRLLSQFGIWFLVSLCTPSENTPTESLARLVSMVFQWFHSTAYMMDDEVGSLVEKLKPQFVTKWLKTVCDVRFDVMVMCLLPKPMEFARVGGYWDKSCSAVTQLKEGLNRILCLIPYNVINQAVWECIMPEWLEAIRTEVPDNQLKEFREVLSKMFDIELCPLPFSMEEMFGFISCRFTGYPASVQEQALLWLHVLSELDIVVPLQLLISMFSDGVNSVKELANQRKSRVSELAGNVASRRVSVASDPGRRVQHNMLSPFPSPFQSPFRSPIRSPFHSPFKNFGHPSGKAIDFDCEDDEMNLNCFILMFDLILKQMELQDDGVTLGLENSISKDIISIINNVFQAPWGGSHTCQKDEKAVECGLCQSSILCYQLGFELLEQLAPKEEIRLVEPTDNLEDSLLYTRPEFIIGTEGEEEDKSAPKHGENPGNHTETTENTAIKNDTERKFCYQQLPVTLKLIYTILQEMSRFEEPDILFNMLNCLKILCLHGECLYIARKDHPQFLAYIQDHMLISSLWGVVKSEFSQLSSLAVPLVLHALSLPHGADIFWTIINSNFNSKDWKMRFEAVEKVAVLCRFLDIHSVTKNHLLKYSLAHAFCCFLTAVEDVNPAVATRAGLLLDTIKRPALQGLCLCLDFQFDTVVKDRPTILSKLLLLHFLKADIPALSWEFFVNRFETLSLEAQLHLDCNKEFPFPTTITAVRTNVANLSDAAMWKIKRARFARNRQKSVRSLRDSVKGPVESKRALSLPETLTTKIPVSLTRHEQSAPALGGTPEQTPGQPSPENDNTIKDLLPEDAGIDHQTVHQLITVLMKFMAKDESSAESDISSAKAFNTVKRHLYVLLGYDQQEGCFMIAPQKMRVSTCFNAFIAGIAQVMDYNINLGKHLLPLVVQVLKYCTCPQLRHYFQQPPRCSLWSLKPHIRQMWLKALLVILYKYPYRDCEISKIVLHLIHITVNTLNAQYHSCKPHATAGPLYSDNSNISRYSEKEKAEEDSVFDESDIHDTPTGPCNKESQTFFARLKRIGGSKMVKYQPVEMNAQRSEIELAEYRETGALQDSILRCVREESIQKKKLRSLKQKSLDIGNADSLLFTLDEHRRKSCIDRCDLEKPPAPAAYVIHRQSDYGRSRQNSSTKAENIEIQENPLPAESFQEARRPVIPEVRLNCMETFEVKVDSPVKPVGPKEDLDLIDLSSDSTSGPEKHSVLSTSDSDSLVFEPLPPLRIVESDEEETTNQLNDEVSGKTTVSSPSTPINVSALSLSTTPLVQFSIEDCSKDFSSKDTSNSTSAGIEDILSTSPKDKKNSLDLGKPEELHDVSCGSSLTLKQKRDLLQKSFALPETSLDDNPELNVEEIRPSGAIPSPNVKTVLIKVPEDSENQTESDKLGNNPESDTEQNTEQKQEEETEESEFKIQIVPRQRKQRKIAVSAIQREYLDISFNILDKLGEQKEADPAAKGLSTLEMPRESSSAPTLEAGVPETSSHSSISTQFRQMKRGSLGALTMNQLMKRQLEHQSSAPHNISTWDTEQIQHGKRLCNVPVCLNPDLEGPPLRIRGATKSSLLSAPSIVSMFVPAPEEFADDQPTVMTDKCHDCGAILEEYDEETLGLAIVVLSTFIHLSPDLAAPLLLDIMQSVGRLASSTSFSNQAESMMIPGNAAGVAKQFLRCVFHQLAPNGIFPQLFQSNIKDGSFLRTLATSLMDFSELSSIAALSQLLEGLNNKKNLPAGGAMLRCLENIATFMEALPMDSPSNLWTTISNQFQTFLTKLPCVLPLKCSLDSSLRIMICLLKIPTTSATRSLLEPFSKLLSFVIQNAVFTLAYLVELCGLCYRAFTKERDKFYLTRSVILELLQALKLKSPLPDMNLLLLVQFVCADAGTKLAESTILHKQMIASLPGCGTAAMECMRQYVGEVLDFIADMHTLTKLKSHMKTCSQPLHEDTFGGHLKVGLAQITAMEITRGNHRDNKAVIRYLPWLYHPPSAMQQGPKEFIECVSHIRLLSWLLLGSLTHNVVCPNSPSSCMPIPLDAGSQIADHLIVILIGFPEQSKTSVLHMCSLFHAFIFAQLWTVYCEQTAVAPTVQNQNEFSFTAILTALEFWSRVTPSILQLMAHNKVMVEMVCLHVISLMEALQECNSTIFVKLIPMWLPMIQSNLKHLSAGLQLRLQAIQSNVNHHSLRMLQGSGQMNNSSSVLRKWLQCTQFKMAQVEIQSSEAASQFYPL
>Danio_rerio_GFIL01021803.1 
MSTKAEQFGSKIRYLQEYHNRVLHNIYPVPSGTDIANTLKYFSQTLLSILSRTGRKESQEASNLAVPMTMCLFPVPFPLTPSLRPQVSSINPTVTRSLLYSVLRDAPADRGGATQQSREVQLSEYPSLDYQGLYATLVTLLDLVPLLQHGQHDLGQAIFYTTTCLLPFLSDDILSTLPYTMISTLATFPPFLHKDIIEYLSTSFLPMAILGSTRREGGVPAYVNLSACSMLMIAMQYTSNPVYHCQLLECLMKFKQEVWKDLLYVISYGPSQVKPPAVQMLFHYWPNLKPPGAISEYRGLQYTAWNPIHCQHIECQNSINKPAVKMCIDPTLSVALGDKPPPLYICEECSQRIAGDHAEWLVDVLLPQAEISAICQKKNCSSHVRRAVVTCFSAGCCGRHGNRPVRYCKRCHVNHHSSEVGASAETHLYQTSPPPINTRECGAEELVCTVEAVISLLKEAEIHAEQREFELNRRRQMGLLSSSHHSLDNLEFDNKEDDQHDQRLLSQFGIWFLVSLCTPSENTPTESLARLVSMVFQWFDSTAYMMDDEVGSLVEKLKPQFVTKWLKTVCDVRFDVMVMCLLPKPVEFARVGGFWDKSCSTVTQLKEGLNRILCLIPYNVISQPLWECFMPEWLEAIRTEVPDHQLKDFREVLSKMFDIELCPLPFSMEEMFGFISCRFTGYPASVQEQALLWLHVLSELDIVVPLQLLISMFSDGVNSLKELANQRRAGAADLTGNAGQRRVSVVSDPGRRGQHNNLSPFPSPFRSPFRSPLRCSPFKNLGHAAGNCALDLDCDDDDMNLGCFILMFDLILKQMELQDDAVTVGLEGVVGRDVVGIISSVLQAPWGGTHTCQKEESAQECSVCQSSILCYQLACELLQRLTPLEPIRLVEPSECLEESLVFPQAECTVQSESTAEDGDTPTDNPGSHNPSPEIPPLKNSADRKFSYPTLPVSLKLLYTVLQEMSKVEEPDILFNMLSCLKILCLHGECLYLARKDHPQFLAYIQEKMLIPSLWSMLKSEFCQLASLAVPQLLHALSLAHGADIFWRLVDSSFNSPDWKIRFLAVERVAVLCRFLDIGSVSKSHVLKYSLAHAFCCFLSSVEDVNPAVATRARLLLDTIKRPALQGLCLCLDFQFDTVVRDRPVILSQLLLLHSLKQDVPALSWEFFVNRFETLSLEAQLHLDCNKEFPFPTTITAVRTNVANLSDAAMWKIRRARFARNRQKSVRSLRESVRGPSGSKRACSLPDTLTSKLPVRLARQEQSAPLLGNMLEKVLTELKYSVCVEDTDACAGEGSPSEDQSAIRDVLPEDAGIDQQTVHQLMAVLMKFMMKDKSSAEADIASAKAFNTVKRHLYLLLGYDQQLGCFMITPQKMRSSTCFNGFIAGIAQVMDYNIGLGKQLLPLVVQVLKYCTCPQLRPNFQEPPRCSLWALKPHIRQMWLKALLVILYKYPYRDMDMSKDVVLHLIHITINTLNAQYHSCRSHVSAGPLYSDNSNISRYSEKEKEEDSVFDESDIHDTPTGAGGKESQTFFARLKRIGGSKSVKYQPVELNAQRSELELSECKDAGVLQDTLLYSGREDISSSSKKKRLQAMHKQKSLDISNTDSILYNLDEHRRKSCIERCDLQNQPCASSSAARQQQHRALHHGKEDSSNGHSIMERRGSGAQADSTRPVIPEVRLSCMETFEDKASGLDSPMTPPGVSALEKEDADLIDLSSDCTSIPEKRSILSLSDSDSLVFEPLPPLRIVESNEDLFEALTLPGGVLSKSQNASGVQHCSPQHSNTLEVSDSSAHMMTLKQKRDLFRKTSHMPNASLDESGTHTHTLEDGSSVSVLLHIPVDVLESLDPLNADEDEAEDRDSEPKPEDESDEAEFRIQIVPRQRKERKIAVSAIQREYLDISFNTLDKMRDPAAEADPKALSSLEKPRESASAPALEATVPETSHRSSVSTQYRQVKRGSLGAVTMSQLMKRQLEHQSSAPQNISTWDTGPTKTSLLSAPSTASMFVPAPEDFSDEQPTTMADRCRDCGAVLEEYDEETLALAVVVLSMFIHLSPDLAAPLLLEIMQSVGRLASSSNFTGQAESMLIPGNVAGVAKQFLRCVLHQLAPNGILPQLFQSSIKDGSFLRTLAMSLIDFNELSSVAALSQLLEGLNNKKALPAGGTILHCLENIATFMETLPMDSPSNLWTTICNQFQTFLTKLPAVLPLKCPLDSSLRIIICLLKIPVSNATRSLLEPFSKLLSFVLQYGVFSLSYLVELCGLCYKTFSKERDKFYMSRIVVLELLQALKFKSSIPDTNLLLLVQFVCSDINTRLAESTILQKHMITPLPGCTTAAMECLRQYLSELLDFIADMHTLTKLKSHMKACCQPLHEDTFGGNLKVGLAQVAAMEISKGNHRDNKAVIRYLPWLYHPPSAMQQGPKEFIECVSHIRQLSWLLLGSLTHTALQQGSSCCMPIPLDAGSHIADHLIVILIGFPEQSKTSVLHMCSLFHAFMFAQLWTVYCEQASTAPSSQNQNQNQSELCSGALLTGLEFWSRVTPSILQLMAHNRVMVEMVCLHVISLMEALQECNSTIFVKLIPMWLPMIQSNLNHLSAGLQLRLQAIQNRVNHQCLQNPGSSSFPLTLRKWLQCTQFKMAQVEIQSSEAASQFYPM
>Ciona_intestinalis_XP_002122721.2 
MSTREEYFSKKLVYLQDCYSRLQWSSGNAPTVSDISAAIKYFNKALLSIMKEVTENQKDLISVTNTTYSISSYICFNKVNYTYPCLDYFTFFNTVVSMMGKLPYLHSGHEDMSVMLMEGICLVTMFLEEKARATVPLTVAGLITELCWSTTYILIQEYIVKTLCNSILPCCLGLMTDNKNLKSCFDTLPAVISVVLDGVQNVSLHFRVIETIMLFKQDVWLDLMSVISYGGGKGKAYAVQLLFHYWPFLHSAPTEHTTPSQYSCSMVSCTNLQCKSPPNNNAATLLILDQSLSTKFANSPPPLYLCYACSQTIGHKSEVLPSLEVMLPTENISFNCENKHCLSNDPTATVILCSSQKKYLNAHNEKAVKHFSYTWNRLENRATRYCDECFCNLRNVLQHLNLITQVSPICVWETDSTTMQTVINAIESLLIETSGQTSAKYLDDDSASSIKLSKISFRDSNATTTQLPFIEANYVYPCVACCENIGGQNDLLGQFGVWLLVLLCPPKENICEKLAMQLISTILCWYGTTSCLKAGEFGSRLESLKPKYLHPWLEKMCELYSDVVVAILSPNPSQNSRVRGYWDSIQPLWKHYEDTLTLIVCLSSYSIIRLDMWKRLMPLWLAALNDNIPSADLIQLKPVLTTLLDPQLSPLSFDAKDMFGFIFNRFNQHTLLAYEDSLEWLQVLTETEVFLPLEILSSVFCDVKLVYDVNQFSESAHSLHALNVDCSFKEMKEDMTNICKLESIFESMNIVCNNSCSGRDLKDMFSSSATNDGKRSGMWISFPTAKIVKSPSFVKSRRSSSRCQRFTRLDLDIKTQEANSVLSSTNDKMLNFTHTLICYVDMLDVVYQQIQLQEYASHETFKTNNPSLYESLLLLLSKLVFHTLEGKVSLKPPYSQTLIDAMSELFQLFFLLLSYILPEEESDWPSKPIEDQLKPTKISELGVDSFDRFSISVKLLYGMIKVLNEPTDPNTTYHLIRCISVLCLKANLLVNISEIEDDVMREFEYRLFFPSIWKYVDLGHTDTTKLLVPVLLRASVHLKLGLLSLLELLDVSYVQTEAAQHVDGLPWVPQFTTINRIQAILMCIDDVIINLRSSITYIVTYSIILLFSAFDETNTAVSVKAKMVFETLSVASLQVIYKCMEHEFDESVKDRQILLTTFLRLHLVRPNTKAISFSFFSKRMDILSAEAAYYKKLGQNFPFPVGACSQKTLLNNDRLSTKVKQVHRNLHSSLPIINRLASRNGTQKSDDTSANELTLFEEQLNYNTVHQLIYAMCRYMIDCKKEEITSSKFFRVFLHQFQSIFSYSEHMSYFTCTPAVLRSCIGLSTFLLNLPLILDHNMNLGNVILPMVLSLLEHVTSSGSSTKDMELEPRSLNFLLDSCKSSWLLCIQIILYKYEVSESVQRNQLQRLMRVCLNTLESEFHGCTTDCLKIEAYSNEGDAKIRINTVSPQTTNTRKTVRDLADNEDQTFYSSSPPAYKDLDSYDSFNVNHSLSSAHQTNISDTVMKSFANLNHWNEALASGLHCNFDSNKTKQSKTNSRFDQGEATNRKVDELSQEKRRRENLSHISVRCIHCKENITESNKDTISICIVNLCQFVRFDASLAVPSIPRILAQLVKVAEPLWDENPISTTGSSAFESSAHMAKQSIRCILHQLAENHIFSRLFLVSFQSGDHFIPVLMTCLRGYSGLHHVDVLRYVLEGLPDDLSELNSTVLSRLLTNLATYLQYLPHDAPNNQWQPVVNSFALFFLKMQSYLQKFEMKSFDNLLNIMIALLNAHAYLTLKQSLLEPFSKVLTMLIPSSHFSVVTFHELCTTTNKIFNKDRDKLFITRLAIAKLIASLKLSCSISECNLLLLLQFVLLDSGSSVNPRTMFHFLSMKVLSKSKGPSYAMECMKGHLSDCLDILSDEQFLTKIADKLNNHTNCCTLDMSCTDSGRSHIKLAIAQIVAGMLCQKTLNSSFPWLFQPPSTMQYGLKEYNDCVTHIKRLSWILLGTLSHLGLQQFPERTLWQPVPFETGPNLSNILQVIFAGYLEHNKARYSSNEQEIKISMGALFYSFLFCQLWTVYCEQLSFYLPSQASSGVTGSVSIGNSYNPINEHATPAILLLEFWSRVTPSILVLLEQDGPISKNGHRHIASLIECLRKYDSSILFKLQPMWTPLLNLQPLVKKWSADELRAYHNFNSACSSSDDKQKNNSKLNSENILSIVEDIKGRLIHIESDNGLYIV
>Ptychodera_flava_pfl_40v0_9_20150316_1g14035.t1
MSTKSEQFSAKIRTLHDYQNRLLHNINPVPIGNEIANTLKYFTHTLRGILKDAPPPAEEQLSYKRRTNRRLQNFPSLDYFGLYGALVNLVDIVPSVQYGQRDESKLYEEQSYAVMSSSAILMLVLQHTTNKAWDPIKCQSSKCVNQENNAAVKLCMDPSVSAQYSEQAPPLYVCMDCSEYISREIDKPMRAVLMPQEHVSKVCENKQNCTSLDKLAVVTCYDSDCASYHGNRPVRYCQNCHSHQHGEHHSHVIQGLPPDPWNCSLEEQSFMVESVVSLLKEAQPLDERRIYSMGVSPSSQYSTRSGTPHAQHTMNNEELDSQEEAEGSRILSRYGVWMLVEKCTPTESTGMEVFGRMLSMLFQWFVSTARQVGDDAGVALEQLKPEYLANWLIGLSHSHFDVFASCLIPHPPEYAKVGGHWETLSGTLVQLDEGINRILALTPYNIISFEILSQLDIVIPLQLVLTMFAKGVSAIASAGRLSYFDYQKSLGRTSDGSNPSVHDFLFQVEQVTVLSRFVEKKMFANNALIMSSLAHAFCYLISSVDDVCPSVSAKGVLMLESIRRKSLKAMVSCLEFQWDSVIDDRPMILHHISLLHHFVPDIHALSWEFFMNRLDTVSLEAQVDLEQNKEFPFPVDMSRSNAGLMDRSEAFMRKLNRARFARSRSESIRSLSSTTTNRLQGSPNQKDYKRTVSMPSSVMGNKRIHRQSGEKSTYSRQVSAPAMHVSCLADMMFVDGSLKTMDEDHWYPEVPMEIDLSSLDKETVHQLLFLMMKFMTKTDIEDSQDERFAGKAMYRFDVSTVSKQVRDLVRITVNTIDAQVHRCKPKKPEPPQAEDIWGATSPALPSQKTDIIEEEGSTVDSDSSPQHSPTSPLLESENTPSQPSSISGTLPTTSTPKEGPPIRKDESTGIFSKIFSKSKDDHKGKSLSSSWSVGDLRKQNSGKMAKSISYSALGGDGKGGNAQGDNSHKLHRSSSVVNAKHHVHGLPGSPVIRXXXXXXXXXXDESESPKPEQPLLTNTDDPTPLVSIDDLTRDLLQSTQLTNHSSDFVVGADDSSGSDVGSLGPRCIHGKLTDPYFMKTVAASLTDFNELNPTAPISYLLECDMTSTFRIIIALLKTPVSKNLQALLDPMSKVLSQSVQKCRCKLQQVLDICMACHRTFTKERDKLFLTRTVVLELSTALKFKTSLPDENLLILVQLVLLDAGGKLSESNILEEEIGSYDMKSLEEKNECKASEAEHVKLYSQMPPIEKMDASLSTLGNCMKLSLSTNAIEKIANLNGLKNLKILSLGRNNIKSLNGLEAVAETLQELWISYNNVEKLKGIQVLKRLQILYMSNNQVKEWSEFTKLSELPNLQDLLFVGNPLEEKHSAEAMSYTTIAVYRNHEKRIFQSRSASTKQQLHPCSHVPPRVGPIRDFLNIGQDLTQQGGNPQQLNLPRAVTDRLPPSYHNTTSYTENPNTQLVGVKADQIKRMDRFTAAGMDTLDALPHLLSISQHSMKSNQYLSGDAQVKDIESPFSKDSLSAGLNIDRGDSDKTSPRIPTSLSDGIGNSLQTDKAMSPLSVIPVTCSYAEASQESPASLSYSNTPPLSNQQLRSYRPAADQMLSALNYNDDHLLQDGGLMGDNTATNSLGLEDTLLNTGIGVGTSGAMRLGDNQSALDSNPASVNNETFDLFVEGETNVDDSNYMSEPQTLPLSPQTFSTEANTANFTSMTTSLSGSSSSVVSGTTDNEPNQGVSVTSRTSVTPTPVDKDINNPSESKPKPKKGRPRSGQSGPRSLACPECAKVFSSSSALAKHKLIHSDERKHVCQLCGKGFKRQDHLSGHMLTHRTQKPYACSQPGCEKSYCDARSLRRHMESQHAVNPNMISPARNNQTGPVGLATDFSNLNHSFSNEANKMEETSSSSAALHYFAMAAQGQQTDKPSDSDVKSEMYRMDAYITGGFDQDESQESSRSDEQEIGKNSGFPVSLYPPGIGPQGFGRFDMPHREEDKKSVECSVCKKTFKSVPALNGHMRLHGGYDRNKPPDFRQKEPEQLPQQQKPQQQKDQQQPQPQQHPSPQQIQHQQHQLPQQQHQLPQQQHQQPPQQQQQPQQLQQPQQLQSQQQQQQQHHHQQQLVAQQQHPTEFVTQMNQQHSQQLQPQEIKREYKCDIDVESHQQQQQQLQQQQQQQQLQQEQQQQFELQRQQHEQQQQQQQQLHREQQLEEFKRQQQQLEQQRQQQLQIEQHKQLQQIEQQRQQQQQQQQHHHNLQQQQQNILQQHHHAQQLKQHFEQQQRQQQLQQQLEQQRQLQLQVERQRQQQAQQTEQLSQFQDPPFSTAGSITGHHQFVSPTSFPYNLSISKPPQFQTSSNMPVSTSTSEALRRLIKSDLNPTPNLTPNLPAVPIKSESPMAVENIPSNNNNNNNPAFGQKTVSVSVADEPPTLTKIIAERQEQTKETRIQSSPQNIFFKTETQTESHARSNLDIETDSREGEKDKKNVQNHNNNAGKLAVPPKPQGDLFRNPARLPSSPTKKRHRPEPIIIPSYVHTGMAGSPHIYQSQMRSPRDFNKSSKGMTPPPYTPPPMLSPIRTGSGLYFTLANSNSGNLPTPRSAIIPPLTPKTPSMLQLHRQSSVGGVEDSEVLYVEPKINVGEEYQAQIPPFRANRDDLWKDKEREVLVWHPDTDSLYEEDEIESFLDFACSAAIPGGASNSEYAVHCLHRCKGNIMTALNMVMNKNPMLLENDPMKDYHYTWSTLWTKKERVSFKHAYIKHGKDFHLIQKEVNSKTVQQCIEYYYKWKKLFPRTAYGDNKFDDKFYHVKTRISKVQEMEMYEDDATESEPEPDANGEDSKVDANDESREKQQRSSTPSLPALSQEHSLDTITTTAASNNSFTFLCDFPNCTAKFASRQALNGHIRVHGGGFTKPFPNVSTSTTTTNISTVNRSRHSTPTLMRDSSDSESDDDFEDIVNMYNPQPRSVGKVLPQSTGKVLPQSTGKVLPQSTGKVLPQSTGKVLPQSTGKVLPQSTGKVLPQSVRKVHPQSVGKLPVGKKNMSEKRSIPGQPVQIVDANADDHTFELNEEALEQILLQDNIRDKKVVVVSVAGAFRKGKSFLLDFFLRYLHRNGQNDQDWLGTDEEALLGFPWKGGSERHTTGILMWDEPFLCRTSDGEEVAVLLMDTQGAFDSQSTVKDCATVFALSTMISSVQSLMFLVRDWSFPYEAEYGLQGGEATLEKRLQLSDRQHVELQQVRKHIRSCFQKIDCFLLPHPGLKVATNPKFDGRLTGKDYSCLKQKYNHNILKFTFQFHDIDDDFKTQLRSLIPNLLATSNLVVKEINGTKVTARALVEYFKATAEANNLAAVASAKDKYTKEMEQICGGDKPYLNPHDMDLAHDKCRDVALTHFNSIKKMGGEEFSAQYLHKLQEEMEDVYEGICKHNDSKNIFNAARTPATLFSVMVIMYVVSGMFGIVGLYSLANLANTILGMALVALVMWAYIRYSGLYREVGMYIDTAADVIWNSG
>Acanthaster_planci_XP_022099410.1
MSTKSEQFSAKIRNLTDYQNRILHNIAPLPTGTDIANTLRYFIHTLRSILKEAPADLGDVKHSARRRLNPRLPHYPSLDYLCLYETLDSLIEIVPSVQYGQSDLGQAIQQLFGCILWFLEPEIVDTIPHTVASTLAIFPAALQKETVDLLCTTLLPICLSEVQSIEGDTYASMSVSAVIMLVLQHCKNKAHHAQLMECIMTYKKDVYKDILCTIAFGPSSARGAAANLLFHYWPSLVPANVEDRDFSYTCWKPIMCQRSNCLSPVNNAAVKMCMDPVIAGKYSKHPPPLYLCQVCSDYVNREISDCKPFLNVLQPQEIVSKICENKNCSSMDKTALFTCYSSECTGYHGNRPIRYCTSCNSYIHADRKDHIIQDFPADPLSCDKETQSYLCEAIISLLKEAHVIEKDPLMAAAEAETNTDALSQPSENEVLDLEGGEGDSRLLSRFGLWLLIEKCNPTERTPDEVVGRLLSMAFQWFGFTATLTQDSVALESLKADYVTKWLMKILKSHFNVFVSCLLPQPPDYARVGGDYDSLCSRITELLGGLRKVFSLTPYNAVTFEVWDYIMPHWMECICCDIPDEELSQLQDVLCRLFDVDMSPLPFSTEKLFNFVACRFRGMAANDQEKALLWLQILTETDIVIPLKLLLSIFSDGLTSMSKIQLAKQKQRDQQRAASQTAETPAGPEQQQQQQQQQAPDEVAVETPGAPPTEPTVAAAPPSVAPPAGAGPGTEGGVVVGGVPVEPPHVKIDPSPDDGPIQEQDEEQILRCFVLMLDMLNIQVDLQYLPFHQGMENSQSKDFVSLLTQTLSMTWLDPHRCTNPRGLGRFQQAPSGQPPTRALGPCPTCELWGIYFQLALKLLEHISPVSETKVCDMPEVSEYQFEKFLEDGLAKAKALNNDVKGKKNRMAERGSSKQKRFTKTKDPGKGFLSATEMKPVEVFTAETVKLPSAKDLKAEKEKAVKKATAGADKSAKGKKDGDNGSTKEARFKLEELPKSIQLLYVLLKEVPRQTDPDVLLNLFNCIKILVLNAECLRQAAKDHDAFLKYAQNNLLIPSFWNLLEGELSHVNEILVPLFLHSLALPHGSDAMWNLLQRDVESDDWKARFRAVERVTALLRFVEKKSLGNNSVIMCSLACAFSTLVAATDDICPAVSSRAMIMLETIPKKVIKVLVGCLEFQWDCVIEDRVMILNALYKLQHFLSDMIILSWEFFMNRLDTLALEAHVEMEQNKEFPFPIDLSRSQAGAGDRMDTFLNKQTRARVARSQSETNSSLKPRCLSSFNLKSDFKRRSMSSPATTNGFSRIQFAPTIRSTYSRLSESSEQSVGPLGDALFDDGHLQTVQEEQPADIPPMDLSSLDKETVHKLISLLMKFMTRESSADEEQTSGRAMNSVKGRNMMRKSTVLRHLSVLMGYNQVEKCFILAPQQLRESAVFYAFMAGAPKMLDHNVKVGNILLPMIMELFAYSPSPQKSPQDMQPHDYTLWFLEPHCRHSWLMSVLIILYKYNFDQLELKAEVKSLMRITINTLEAQRHQCKPKRPEPPSPEDIWGATTPLEKKRSESSLIQAVGEGEEQDNGEEVSSNASAGPSSPLIPVAPREIPAGLHQQVECEPDMLFVPEEEVTALPIKKSNLSFVASTIVEVEEENEESVEALEPLNKVEAIPAKALMVSKEEPVSVQAVPRVVTEMAKVERQALEPSLMSAKVESFFSPFEKSKLQPRFRSKKQRKMGVATISSNALSQRIDNKLGGGGKQGELSLDLSAAGAGGGINAGITKGGLTRKSKEKGKKRSQKLKEQAKTPEKKSSVYSAAKRYHEDKNFMALTKCTDCGVLLEEYDDDTVSLAIVVLSALVHRDPELAAPLLLEMLQVVARIASGIFSPWQAESIGSPPGHCCTVAKQFLRCTLHQLAPNGIFPQLFLSKIEDGDFLKTMAVALTDFSDLSPLDAVSFLLEGLNEKKTLPSLRILLVLMNLAEYMENLPLEGSSAWGNLISLFETFFRKLAFALPESCDTNDLFRIMIVILKSPATKTLSTLLDPMTKLISYVIQNCHFKLKLLIEVCTLCNRIFVKERERQSVARCLVMEFVNALKFKSSLPDINLIQLVQFICLDAGGKMSDFGNLVGGDGDISDACMAELSSSSLANDCLKQYLNDAIEYVGDLHTLTKVKDKMKGGSHQNLNEDTLGSQLKAGVAQIIALEFTRSNQRDSTKAVNRYLPWLYHPPSAVQQGPKEFIDCIAHVRLLSWLLLGSLTHAAVCPINSSVTGIVCHPIPLDAGNHIADHVQVILAGFAEQSKASVLHMSSLFHAFILCQLWTMYCEQMASINPPQSDQHNTAMMSVMDFWGRVTPGVLQLLSHSKVLADMVNLHFLSLMEALQECNSSVLTKLFPMWTSILFSYPSKLPGSLQVRLQNCENWAPPSLTKGEVTTYHSSVLLKWLKRLQFKMGQIEIQSSAAAQFYTV
>Lymnaea_stagnalis_HBQP01003165.1 
MATRAATFTSKIRNLKEYHYKIVNNVAPLPTGVDIANTLKYFSQTLLSVLKDVPNIPVESYGLRQRDSVRLSIFPTLNYSGLYQAVLSILDLVPIIPIGQLALGEAVLNVLGWLVPFLEHDLLDALPYTVASTLAIFPPTLHKDTIDLLCTSLLPMTLSADVNDDPTYASESAAAIITMVFQHTENGAFHSQILECFMSMKKNVIKDVLSIIAYGPASAKAPAAHLLFYYWPQLNPALSDRRGIHYKYCAMEFTAWPAILCQRKGCINEGNCQAVKMCINPALAIHSGDSPPPLYICSDCAQSLKKDHGDYMVDLLMPMPHVSSVCENKNCKSSQNIAVCTCFTIECASFNSNRPIRYCSSCHERRHGNSGSLNHIYHTSITDIWSCTPEVQRYLMDAIVSLLKEASPIGTKRMVEMGEDLRRMTDEEEGFEVEDAGERKLLSRYGIWLLVELCKPAEDIPIEVLGRLLGMLFQWFDATAYLPDDNIGNAIERLKPEYIHNWLQEVMKSHFEVIVSCLLPHPVEYSRVGGFWDTLCTRTTQIKEGLNCFFCLVHYVITFEIWDYVMPYWLEAIRTEVPEDELHELKILLRKAFDIDMCPLPFTLVKMYNFVSDRFDDTSASVMEQALQWLQILSSLDIIIPMQQILRMFKCGVDKISTDSEGGELLQQDVSHTHSILTPGSPAREHAAPLSPERFPYVPDPYDMYDKESELVLPCFIMMLDLCLKQMELQEAPQHLGIYNETSREVMALLSGMLNKKWDGRHTCDTDTKRVNCVFCQNIALWHQLAAQLMEHVCPRDPLKIPTKDLPKLDDLKHQTITEAQNENIDQDDEKDEPVFDVASMPMYLQLYNSLLESLVNMTDVDALYAVLSSMRYLILHGECLNYTINQYTQFITISFRRRFIPMLWKLLETEHSQLATLGIPLLLHCMTLPTGSQNLWSLVEQDFGHDDWRARFAAVEKVTMMARCLEPEVIRNNHVIMTSLAHAFCHLIGSVEDINAAVAQRAIMFLETIRPAALKCLVSCLEFQFDSVIEDRSLILHRVQLLETALKDVQILSWEFFLSRFDTLSLEAQVDLESSGDIPYPTDLTSSDRHSEHFLRKLNRARFALARTDSVRSVSQSMKGKPPYRRAISVPLHLISKGINPPKLEKEKSCLRQWSAPQFSLPRRMPSKLNLGNFTSSMFPGGQLREFTDEESNFAALLQRAMDLEGVDRDTVYQLVSLLMMFMVHCNENEDNEENPGTADNKSQNIVLRHLNVLLGYNQTEKSFSVPPFKLRSSAVFNAFLSGVMFVLDRNFKLGYVILPITLLVLQYCPSPQRYASDYQPPTYTLWYLEPHTRVSWLKSLLVILYKYQISTSPRSAIIQTLVQLVINTIDAQHHRCKKTEDGFPPPTPTVQRNFSKISVSDLENIQETDTPPQSPSSQKQDNGEMGSVEVRPHPTGSVVHYFKAHTDGTESSEGIVSDAEGTPPTSLILKKDGSRKMKSRQPRRLIEYSEPDSADDDSKDNTERSDAPLLSQKTKAPVSVEKKMAQQLREFSVSSAQPSNTQGGPPGSGQVNMAGPSHSQATSSSVTTEGSSREHGTTSDHSRDGVSDDTSDDSDKTQTSEGDSAGEAASEEHKDTIAEKKMSPVLKPNFRQRRPRKTGLTTIDFQKKFPELREEKHTPEESSQSSRPSGRRSRKAELLAKQQTTKKAAAARHGENVMVERCSECNAVLEQYDDDTIGLCITNLATFIHREPGLATPKLLDMLQCVARIASGSHYSWQAESNVIIPGNCVSIARQFLRCVLHQLAPNGIFPMLFQSNMEDPHFWKTMAAALIDFSDLQSHAPLQYLLEGLNERKNLAQDTIMLLLNNMATYLNCISLESPAPVWTAILTEFDTFLRRLPSVLPNPCDMAPIMKILTTLLKVYVIGNVRSILEPFSKILSFAIQNCGFKLQQLLDICSLCNRALSRERDKMFLTRTVIYELVQALKFKSSIPDENLLLLVQFVVLDAGGTLSLYNTAATETNTLYSTQSPSMVTTCAAEAMRQNLNDCLEFIADLHTITKIKTNMKVAGASLNEDTLGSQLKSGISQYLSLEITRGNGRDNRAITRYLPWLYHPPSAMQQGPKEFIDCIGHIRLMSWLLIGSLTHTAVTEGAAPISCLPIPLEASCHIADHIMVIMTGFAEQSSASVLHMSSLFHAFILCQLWTMYSESAAALHSPGSEQHQVASAMIMDFWARVTPGILQLLSHSKVLAEMVNLHFLGLMEALQECNSSVLAKLFPMWTSILFAYHAQLPGHLQVRLQNCQNWEPPHPTKDQTSFNSSILLSWLKRIQFKLGQIEVQSSAATQIYIV
>Lingula_anatina_XP_013382694.1 
MGTRAASFTAKIRILKDYQYRVVNNLPPVPTGTDVANTLKYFSQALLGVLKEVPSMPTEIFGARQRDSIRLSVFPNLNYSGLYYAVMTVIDIVPMVQIGQLALAEATLHVLCCLVPFLEYDLLDSLPYTVASTLACFPASLQKETILLLCTHLLPLTLGHVGMRDMCTYATDSVPAIIMLVFQYTDKEDYHTQLLECLMSLKKDISKDLLNVIAYGPPASRAPAANLLFRYWPQMSPNTREKKGIVTKVPATNPFTCQRELCPNARAGPAPAIKLCIHPAVSVQSGRPPPLYICQDCMDILAREHSGDIQDMLLPMEQVSSVCENKNCASNENLAVCTCFHLACASYNGNRPIRFCASCHVNRHYNKDGQHHVVQSTLPNIWGTSDQELQHYMVEAIVSLLKEAQPPEEKKVLEASGTHVHASWGDIRENGAENNNDDRKILSRYGIWLLVEFCKPKEELPIELLARLLGMLFQWFKDTTNQGMGGIDGVGSALEKLKAEYIYNWLQLVNKSHFEIMLSCLLPHPVEYARVGGPWDTLANRTTLIXEGLNKLFCLVPYDLVTYEVWDYIMPYWLESIRTEVPRDELQELKILLNKMFDILMGPLPLLVDKMYHFVWERFEDPDPSVQEQALQWLQILSSLEIVVPISLVISMLKTATSSISMTPIFHHPPSRCGSRQGSPTLSHKGVAYVAPEDFNETRVISVSCYILMLDVMLKQIELNRTHPHVGVNENTNKDMMTQLVVMLKSPWGGTHTCSEEEPCSGCESCELYTVWYQLACNVLKHISAKNEIQLPKKELPRIEEIQKRGGSHHRQEENLKIYQSRGINTKHRKSAGKEDNLAKLMERKLTKSMSEPPEPEYELKEEELPPHLQLLHALLKELYTQTDADVLFYVLKALRYLCLHAECLNLALKDNEEYVKYCLKKFLIIELWKILQAEHSQLASICVPILLHCLTLPTGSDIMWRIVEQDFQNEDWRARFSAVEKVSVLLRYVRCETVKENQVLLTTLAHAFCHLIESLNDINCMVAQKTKFYLETQKKSSIKCLCMCLEFQFDSVINDRTMILQRMQILSNVLPDLGILSWEFFLHRFDALSLEAQIDLESSGDISHPTDLVSSDRESEHFLQKLNRARFALARTDSVRSVSASLYGNKPPFRKASSMPLYGTPRPGVSPSNRGTSVSMSASPKVLPKWKVLMYMQRWWLSHHQPAESTPPSHTESHPDQSAGKMLLCRGSLITLIIYKRIFVLACSCGGDGLTPWLLIAVMVWVLPLRLCFLYPVFTSFKNELQCKTQQVVISFNSDCAVLKVLKCMQSSHLSINVEKPCIRQQSAPQFGRRGTRSGLSIFGSYMLSGVGGYLREFTDQQSNFSALLQKAMDLEGVDRETVHKVTALLMKFMMNSDQEIVSSDKEESKYQDIVLRHLNVLLGYNQSEKAFSVPPYKLRCSATVNAFLAGLPHVLDRNFELGNTILPVAVILLQYVPSPQRYASDYQPPNYTLWYLEPHTRQAWLTALLVILYKYSYNKSSPNAEIIEFLVQLAINTVYAQQHRCKTGEEGGAMMSPLLTRNASNVSTVELENIEETDTPPQSPTSPEATVSLESSLGMASISFGHRRRGAINTPLEESPSEVESPDTPPKSDSDGPVTGKKLPDYSFTTDETQEKKDTEKFPAPKASSLLKSPKSGNKGVGGRRFELHVADATDAGYAAGDDNDDDDNEDEMTLEQSFEMHIMQKVKEDEMKRRLAAQQDEDGAEGSDVEEKTLHYGTESHVERKMAQQIKEFEGEKSPEIHPAEPDVPPAGAGVKEEAVVDKPEGKPLAKPVRHKPPIPVELLGLATRSKSEDKPAVSVEIDKKDNIKGAGPDGRPSSLIKPDKPVIPTLEITHEEITKPVVPAFESAQAVPLKPTLPAFKAKAEETVEPAHPVFEVTAVTIEESVILPLPKFEVTVEDSFQATVPNIEVGQEETPKEQADKDEEKEQDDAAGGGDNVAPQLKEEVEEGKKVEEQAKVTVEPEVTKTESVEVKVPDISTDAMVTPSQTPHYRQRRGRKTGLATIELQKIMPELAEKHEPEKLRRRRKADIISKSQQLKQKSQQSRFGSGEQPIIDRCPECKAVLEQYDEDTISLCIVCMEAFVHREPSMSAPYLLDMLQAVTRIAANSPYPWQNDWKVVIPGSSVSVARQFLRCVLHQLAPNGIFPQLFQSKIEEPDFMKTLASALMDFNELNCYAALQHLLEGMNNKKTLPQDTLMQVLNNLSSYMECIPLETTSPTWPGILGQFEGYFRKLLPELPVGCDIAPVMKIMASVLKIPGVASNKGILEPFSKVLSFAIQNCELLLQHLIDICSLANRVFIKERDKVFLARTIVFELVQALKFRASVPDSNLLLLVQFVCIDAGGTITPGTVTEEYCTYSFNPMTHPVVSTSASECMKQHLNECVDFIADLHTLTKVKNNMKGSSFNLNEDTLGNQLKSGIAQYIALEFTRGNGRDNRAINRYLPWLYHPPSAMQQGPKEFIDCITHIRLLSWLLLGSLTHTAITQCSGPIICQPIPLEASQYIADHILVIMTGFAEQSKASVLHMSSLFHAFILCQLWTMYCESLAWHHTFGSDTHEMASETVMDFWGRVTPGILQLLSHSRMMAEMVNLHFLSMMEALQECNSSVLSKLFALWTPIFHSYHGQLPGHIQVRLQTCQNWAPPKKTKDEAAQKSSMLLTWLKRLQFKLGQTEIQSSSATQFYAV
>Drosophila_melanogaster_NP_650795.2 
MTGSFKVQLINMGTRAAAFQAKLRALHEYHVRLLHNVLPAPSGVDIANNIKYFSQTLLTVLKDVRTSPHELIRDPLEDPTRMSAYPNLEYGNLYNALTMLIDVAPCIQYGQIVFGKALLQCLSCILPFLDKDLIDNLPYLVSSTISVLPPALHQCIINALCYYILPFTITRRSSDEQECQACQSVSSVIMMVLQYSNNPAHHCQLLECLMTLKHNVVKDILCVVAYGTAVSRTSAAKLLFYYWPAFNANLFDRKVLLSKLTNDLVPFTCQREHCPNSGNAEAAKVCYDHSISIAYAPDCPPPLYLCIECANEIHREHGSLEFGDILHPMQQVSMVCENKNCRSNEKSAFSICFSTECASFNGNHPIRYCSQCHSNRHNSRRGGDHVVHRSLQPAWQMDPEMQMHMVESVVSLLREAKPLNFEPGKESSSSESKKNGSGITADNISLEERQRLGRYGIWLLVGRCTPTADTPVEVLGRILSMLFHWFHVTAYSYDAAGQVESTIEKLKVDHVCNWLKDICRIHYNVFISCLLPHPPEYARVGGHWETLASRTSHLKEGLQRLICLVPYEVITSEIWDYVMPHWMEAITNDVAEKELNELKIVLSKILDPEMSPLGFDAKTMYNFVAIRFEKTTAKVQQQALHWLQILTKLEILIPLVQLFAMFGDGVRIMKYGIQHELMREKDAQSQSLAKAPKTPCKESKETKADMANPPRRSSISPVVEDDSGNTSAISDDEAPTNRHTEFSTDAEHNLTCCILMLDILLKQMELQDVEQHMGIHTSVCENVSRLIKCMVTAARVGLSSHVCALKVAECAYCEASIMWHQLATKLVQFMAPLNPVRPPDVPIEDIIEEEKSSRKSPPESDKEKTRDRDVSLSMAPLPIPLGPLGGFADIFKLDQFFSDDGKIIIMAGPVPVAVPQPEPHSVGGVLVHMPHVCSNNENGHSVDSNELRKVHATDEIMTATVETVSEQLDLASILPTDRAIARSITLSDADVGSANVSVTKASVMGENGANGGGACGGGENGSGSEEDEEEEDSDDFWHTSVGKFKFTLDTLPQPLQYIHQLLTEIPTIKKPEILYYVLQCLNTMALHGDALAKAAREQRGFFIWCQENLLIKNLWELCNAEHSHICQVGVPLLLHCITLPLGSDVFWRVVQEAFHDTDWRVRFTAVERVTVITRFMDSTPLRSEVGLQTALATAFCHLIASMDDINVYVAQRATLYIGTIHDTAIRSLLFCLESQFDLFIVDRPVVLQSVYQLHNSLSDRKMLGWEFFLNRFDTLFVEAQINLEKCGDISYLRDLRNSDNGSEALSAKIQKAREALSQSDTSGGMAKTLSASFGTKWPYKRTMSAPASMAPRQDSKFVPEKEKIYSRQVSAPILKRKTSRFGLGQFLGSSSGGASGSSQSVNPATTAASSSRPKPPPCPVHQSAHTAFPYHTHHHHPHGHHPYPHPHPHHHPHHHAGSSAHVATTATTSAGLVSTHSQSHQYLVHCVPPSHHSPMPTLQEAETLLRSQAAADAAAASGSFGGSLGHPGQEAAAVGTGTAGGSAGNPNPHHSFHSHFQKHPSAPNLLPPPPAPSPSPSTLAFPMHCTCDAAPHPHPQVSGAAATGSAANPDGHIHSLGGLNDDNLIGLLSRITELEESDRETIHLLVFMLMQFMSRTDQAYPSEEKPMTKTQNIVLKHLFLLLGHNQIDKTFHTTPESLRVSAVFNAFLANLPQVLDQNHLIGGLILPSVMQIILYAPNPTSTSGESYQNIVFNYSLWHLEQYPRRNWLFTLLVVLYKYSYTQPPLSGYVIAGIRLIMNSLRGHFHQCRRIPTTTILDIQGVGGAARSRDVSQPSLGTDPDDKEASPPASPMFPSEGTSAASKSKGNVAFTPKLQHAFRKYNDSSLDADETESELVAIPESDLSDSTLHGSSAPGSFDDTIHFEDVMPRNRRALEYTEEKSTKSHKSMITTKVGDTYTTKIKATTTSETLVTTHTRHSLQEGVRMIVTPLVGAETTETAIVSPPVDVHRAVTVRNKSLENAAASTSKMFAAIATNHLKALGALQDMPAAVERKAASSSGSGSRSANGSGNGSGGSAPAAIQASSSAAASKPIGRHKTIVECSAGNSSSSADDSRQKKSQTKSLRRTDKNYGSPDSPLSKMSVMPNPRDEMDESMQSLPPPKSIAALEIPTPERLLPIGTQDTVATLVERVRDGLNLPDISHLKQDSLDVSESTKDDVTPSSRTNSPRRLIKQVALESPPNPNAQLPSQPSADLHTSILKNVQQDLKQNAPEGNGLTTSNSIKRPRQKLAPFNVDSNAIPDIRSRFAGSWPPPPFQPVDPEPDDDDEIGAEASNGHGIHSTPHAPRGSSRRVGDYTIVERCSDCGAHIEEYTDEEIGIFIVILGTFIHREPAMAAPFLPEILTMTSRICLSSTHAWQGENGPPLASSAQAVACQFFRCVLHQLAPNGIFLQVFQTQMKMKIRHHHFRSIAKALQDFQDLNSTSPIYMVCESLTSKKSLPIEQLPVIFRNMAEYLNLQCVPTEAGVGLAVWSQAMQAMESLLRQVIVIMPSLTNAEYMLDIMAATLRLNCVPKTLLDPYSKIMAYCVQHTNLEYQTLYELCTLNIRSFSKDRDKNLLCRQMIFEFVQALKFKSNIPDHNLLTIIGFVLLDAGGTLPPGAAPGLPDAAPMMTTNSADCLRQYINDVIDFLADFHTLSKIKNFKNGQTSSGLGEDTLGGVLKGAVAQYLALEMSRGNSRDNKAVSRYLPWLNNAPSSLQQGPKEFTECVGHMRLLSWLLLGSLTHMALMQRRQETHSIPTPLPQQNSQGTGPAASVHYQHQGVTYSQPVPQEASCHIADHIQVIFAGFAEQSKTSVLHMSSLFHAFTLCQLWTVYLEQMAHNTNSNAEGSTLGVLFEFWAKVTPCILQLVSHAKPTVNKDQPQTPLDFQTQSANSKLSEMVNLHFLSLLEALKDTNSTVLGKLLPMWSPVLSSQTQLSDTLHVRLQNVRDYAPDYEEQQTYKSEALLKWLQRLQFKMGQIELQASTATQFYSI
>Centruroides_sculpturatus_XP_023216123.1 
MGTRAAAFTAKVRHLLDYNTRIQQSILPLPSGTDVANTLKYFSQTLLGVLKDVPTIPLTVIRSSEKDHYRTSLFPCLDYKGLYHAVVQLVDSVPLVQYGAHGHVLQLMNERLHIGFFEEEILQIFCDLCEAVSRLHHCQTPIIHRDLKLTYLQEESMHLEESQIKTIRIHGIIVFYFFKALRYQLLECLMSMKKDVMKDMFCVIAHGTAKARSHAIELLFQYWPSLNKCIHERKGLTFKHHGWKPLTCQQENCLSPVNNEVVKICFDHVIAIGSGEHAPPLHVCQDCADQIYREHSSNLFDVLLPIENISAVCENKNCRSTDNSAVATCFSVECARSNGNKPIKYCKECHLMYHEKSEESHMVHGIIPSPWEVDLETQCYMVEAIISLLREAQPNLNKLVRENGGDKHNIDDDDDDGITSLEERQLLSQFGIWLLVGLCGPNEDTPIETLGRLLSMLFQWFHYTACLPDDQAGNALERLKTEYIHRWLMGIVKTHFNIFVSCLLPHPAEYAQVGGHWDMWPSQTYRIKEGFKRLLCLVPYDIITPDIVLVLIISKVLDPDLSPLGFSTQEMYRFLSSRFENSTAPVQEQALYWLQILTMLEVPIPLNLILTMFSKGVISTIEIQEEVKGKISKVIPRQQSTVGLAKKTDIKQGSGTDESSNVAEEFNLTQNIEYKSEAEINLTCFILMIDTLIKQLELQEVSQHKGLEQEEAQKVMVLLHDIIKAPWIGIHTCSESENDKEDGPCLFCEMCAVWYQLAMVLMEYFCPVMEATMADIVLVLIISKVLDPDLSPLGFSTQEMYRFLSSRFENSTAPVQEQALYWLQILTMLEVPIPLNLILTMFSKGVISTIEIQEEVKGKISKVIPRQQSTVGLAKKTDIKQGSGTDESSNVAEEFNLTQNIEYKSEAEINLTCFILMIDTLIKQLELQEVSQHKGLEQEEAQKVMVLLHDIIKAPWIGIHTCSESENDKEDGPCLFCEMCAVWYQLAMVLMEYFCPVMEATMADIPTDNQRILESPIHISHAWKGEETKHNIEERSTGMKTIEEKQNWNLSQQEDISKRHISEEGSHFPILTATVEECATELDTVAIMPTEQVVTAHARAVTLTEDDVARAKCTIVSATLVDENDQTVTNLKENDDGFWHTTQGKFKFTLEELPPQLQLIYVLLKELDNSKDADILYHILSCLKLMCLHSEVLNKAAHDHRGFLIWCQENLLIPNLWNLLQAEFSHISQLSVPLLLHCITLPCGTDMFWKVVEHDFHNDNWRAIFAAVEKVSMIAHFVDSAAVKNSPLLQSSLANAFTYLVRCLDDVHQVIAQRALLNLETIKTSSLKLFLWCLEVQFDTVIVDRPIILQTVYQLYNHLSDRRFLTWDFFLNRFDTLFLEAQINLEMTYTRDLKNTNIYSEMFQRKLSRANEALSHNARSRSLISSIGSKWPYKRAMSAPGGMISKQEKWVDKDKIYSRQSSAPVLKRKSFKLIAGIHGGPLTHLPNSFYSDSQGKELAQEETHLLHIIQKCMDMEDHDKETSHLLIFVLMHFLATPDQSHPSEGKVIGRNQHLVLRHINLLMGYSPTEKGFLIPPHKLRYILNDFYCNSEILDFNFKMGTVLLQICLPVLIYCPSPQRYSHEPQPPNYSLWLLHSYIRQSWLLAVMVIMYKYNYTLPPQSKQIEILIHIILNTLNSHQHQCKNIIEPIFSPVHSRSRDLSTTFDLENIQERGSPPFESSLTADESKVSVVGSQAYYFKLGGSDVEENEFDKDNQKFTNDKSDRQQWKILKPLDTSCSSDGEDMEPELEAIPESPKSETSDTKKVMECCEFKVIPSEQLTEQATVKLVSEKTSVSEKVTILDPLVELSAETQVIVDKGEEKKEATKANLLDLSQSKLLYVNKGLFEENHKSINEPQIIEKSLHEHMEKDSVDKKENINQKLDAEDEKSNSKILDIGSKNDHQPVVKVDISSDSVHENRYEILKSQQISDISSHHNDNIMETSAAVKEKEDKDIISLHSKPKCILTDENKDLVQELSEKLTDKKVQTKDLTSKQENKSNLSDENFNRREQCFSSKEKISTTTPNDSNVNSRALTRKLSRESYKESISQANQMLNEDVKKNIQPTTTTAKPWKINFHSPIALQSFMPRPTLERLLPIGFTKESNVQNINELDEPKHSDESISLETSAAEETQISPDSSLSTLPELISLQPPKPQNLDVPIPERLLPVGTVKKENEMDDQSEPTEAVDVSKSVDTEDKSGNIDDKTIDKKEAENTVGISIDTVDSSVENNILLKKKLSITLVKSDDDKQINSVSILLDDKAQVINDEIETQVQRDANADLKMGSNLKETQTNQLDMKIENTKYDILHHLNKMESIENETVEKHDHNTHILGLTKESKEISDDDKFKFGEIHVPFPCFSKQDSIEGKTNEGSTLIAEDRISDDTKGRLHYRQRKQRKTGHSNVETQRGDIHPGISRRRKTDCANVGTMGYSSKRSSTSQPSSGRYPEEKILDRCNDCGGLLEEYSDEELGLCIIILSTFVHREPALAAPLLPEMLKAVVRIASGSLYTWQTESNTHLPGSAVSVARQFLRCTLHQLAPNDIFVQIFQSQFDVEFFKTIAAALADFAELNQVSPLLFLFESLNERKHLSYDTVSFILINIDIYLNCLPVESNILPWSVFLPQYEIFLRKLLLILPIGSCDLTPAICITKSILKMPIINSCKSILDPLSKILCHAIQYSSLHYTDLLDIVQLCNRNLARERDKQTLARTIVFELVQTLKFKSTIPDENLLILLQLILQDAGGVLVPNVIVDNISSDMQNIHSTGLSECMRQHLNDALEFVADVHALTKLKSNFHGTSNHLNEETLGGQLKSGVAQYLAIEISKGNGRDNRAIGKYLPWLYHPPSLVQQGPKEFIDCVAHIRLLSWLLLGALMHSALLQNVASFLCQPVPMEANGHIAEHIQVILAGFAEQSKASVLHMSSLFHAFILCQLWTMYCEHMIFLNPPGSEQNQMYSLSLTDFWAKVTPGILQLICHSKVEGNFQLAEMVSLHFLSLMEALMECNSTVLARLLPMWTPVLYSYQGQLPGHLQVRLHNCLNWKPPVQGQDLAMTLLKWLQRLQFKMGQIELQSSAATQFYSL
>Caenorhabditis_elegans_NP_001254886.1 
MATTRAATFSAKIRTLSEFQIRLSTNQQPPSNAEIITTLRYFQQTLIGFLKDFPSTQTNYCERFSSDAARWNLYPNLNYSALYYAIVNLLDVFPLITSQPQAIGEAILDTIKALMIFLERESLEQLPLLLASQLGIFPRELDKQIVHLLADCVFPFAINDETYVKYSVPGVLMLVLQQTHDPSLHTWIVESAMNCSQGVYQDLLQVIAKGTCESRVAAANLLFHYWPFPNPQILHRKTIQYRVHAWRTVQCQSTGCSDKTASVKRCYDPVICADVADTSPPIFLCRKCAEQVTGERKVITQHIAQPMPASNATCQRQECQSQSRLAVTICCSHECTRGHNHVPMRLCMDCSTLVHEEGTIKHLQHQGSGVVWSTDDQWPTVESIVKLLRETTMFEGNEGEGKKPKWLRQLDGGTSMGKEIDKMADERRMLSRFGVWLMAGLCPPNESADPRAIGYIMQNVFEWFSTTALLPNDSMGASLEQLKTDFVSDWINIGMRVHNAVFISSLCGECEEQDGRPVIDRIKEGLGRLLALMPYDVISLETWSRVMPRWLEAIVNDCTEDNQPELKILLCKIFEPDLCPLPFETKEVYGFMTGRIGGDDYDEMFNALQWIHQLSRLDITIPLNMILEHFNRCLQKLRTIEIPPLSENDLEEEEMSVHVVLVDTLVLQMKLNDSDRSMTPALTDKLFECMQLLVSIPIRAVPHSCHDPELDGFADCQQCQQTAFVHQMVMNITQKVCPKREVAIITTVDEDPNYDEQTTDTPTGPGSTLLSPLTESGSKGTSPGTSAPSRPFPEHLQAQTMCVAQACEAEEEVEECEFVGILPCEEMEVAMAEAVTHDNVLETGQVVTSTTVHPSIKGQIIQTPQTPVQKQPPSDFWVTSVGRFRFSFEQLPSQLKMIHSLLSCLDEAVEPDVEFFVMSSMKYLCLHCEALSNARREHRGFLIWTQENQMVPKLWERLRSDYIQVGELATHLLLHAMTLPCGEEMFWKMVHRDFTSPQWNVRFDAVGKAYVMAQMIKTAPVKANKVVQTCLAAVFYHFIASLHDPNPSVAQRAIIALRAMPRHTLKLMCMCFESQFDHCIVDRPLIIHAITMMSILLPDQTTLTFDFFIQRFETLVLESQLSSQTEENIFVQDLMHTDPMSELYQRKVSKARSAIENASTARSIVRHLKQYDGMKHQLAHLPSDPANVAVNDDVSSPNSSVTANYGHGGYGRLREFTDEESNMCLLFNRVVDMENPERHTVYLVVSLFVTFLSNKNSTPTDEKANAKKQSLVFRHFNTLLGYSSTEKCFTIPPARLRKAAVCNAFISGLPEILDMNLHTGNQLLPTVAQLLIHLPSPQKLASDQNVTNYSLALLTQHTRHLWLQSLILILYKYRFDQLPVSEYIVRLIGIVVKTLQNQVHECSDAADQSAEIDTWDEIEDDDVARAELIRPESLTVTTIQEATPAAEGMVHIGAVCVMQPTIVEPEGLAPEPLIARKRSTAVQEVRRKKSAIEVVKKSCTLRCGHCNEAIEMFDEETISLCLIALETFLHREPSMAAPILFKILYTVTRLIDTPMYPWHSTEMFVPANSRSVAKQMLRVSLHHLSTSAICLQLFDTKIPRPDAFWSVVALSLADFPELSPVYFIQILMEDLEESWPGSVKLIMKNLAFYIVEIPTDMYNNPWKDLVGHLETFFKRYHSAISADNGITPTRAEIENVIIVMTHVFKVQTFSSSKSPVTLVEAFARWLSESLHSADVSLESLLGVCTACNRALIRERDKQCITRALVTELMQAIKFKVKLHESNYVTIANMILQDAGEDIEVPLLDDQFNTAASEAIRPFLFEVLDFIADLHVIAKLKKESNSDALGGDLKVKLAEAIAVEMSRSNARDCRTVIRFIPWLMSPPSVTQAAPSAFADSVTNVRVLSWLLLGALHANHSCLPVPIECSQHMADYIHFVLAGFADQSKQSVVHMSALFHAFHLCQLWTVYCERAATYSSTTAFAHLVDFWARVTPAILQLLSHSKVLADMVNLHFLNTIQALQQVNSALLCQLYSMWAPILTAYHSQIPNQLRMKLDSCQNQPSLEAPLVTEWLKKVRYKISQVELQTSAASPYYTV
>Trichinella_pseudospiralis_KRY82013.1
MFKAKSVSVAVEIDRLRIMNMSLRVSAFSAKIRNLNEFYQHVTNSQQLPSGLDIVNTLRYFQQTLLGILRDVQGTSTETFLSIKSDVSRATLFPNLNYNGLYNALNNIIDIYPLVTTGQIALGNAILNTIHCVYLFLDREHAEQLPYNVASLLSIYPSELYPDVLRLLCNVLLPFTLYNESGNSYATASVSSIILLVFQYCKDPRHHTWLIETLMSLRCDVYKDIMSVIAYGTTESRIPAVNLLFHYWPLSKADFIDRKTAEYKIHAWAPTRCQQRNCNSGDENLSTKKCYDSSYCAEYGDIAPPLFLCSQCAQEVPDTLRSSLFPYFQPLSTLANICQNKECTSSNRLAVSTCFSDECVRLNNFIPSRLCEQCHRQRHQNVNHTYLEAIPSAWNCEPKFFADMITAIVSLLKETSVLIEEVHAEKLPKWLQHLEGSGQSKKSLTDERRTLSAYGIKMLITFCPPIENASQDAIGHLLAALFQWFATTALLPSDCIGTSIEQLKSEFVCSWLRRIIESHYGMFVQCLLPKPPSFAKVGGAWDKLSKRSDQLKDGLSKILALIPYDLISFDTWERIMPDWFDVMSNEIPESDLPELKVLLCKIFEVDLCSLSFPSNQIYHFIQVRLQGDSFKDQESALCWLQLLTDIDIVIPMDTLLNLLKLGAKSVFSFQPVTTEGLSFKEHMNDPESSLYAEEDIMHFSNDTHHSHRQSVFSTNDSTSVVLFIVILDILMRQMELGGFNKNQGISSVVEQNIMGVIIDIIKLPWLGMHTCSNVECDQFADCVYCRDSTIFFQLAMETVATLCPSLGRAVFEGSDKIHGKQSTVSRGFGESAIREETKLENSSSVDRKDGKEVESFVDSEVHNLKRRSVIAGDSVNASGAFSTVVQEEYPEEFVGILPVEEPEVATVEAVTVTDSELEQANCKVVTTTTMMDVCDSPNEIAKKTESAVDDSFWYTSLGKFRFRIEDLPAELRLIHAYMTTVEDHPNPDVRYFMLTTIKCLCLNSNALKNAQFERRGFLIWAQENILIPKFWKLLRSQYSQVSEVCACLIFHCLSLPCGADVFWSTVSRDFVNSDFRTRLEAVEKVTVLSWFIDAPSVKNNVNIEGALAIAFVFLISATNDHNSTVAQRALISVQTIKESSLKCLCKSLESQFDLVIEDRALMMHQFLVLSSVLQNVPVLNWEFFQNRFEALSKEAQMQLQTTGKITFPGDYYLHDNMVEIYRHKSSLARQLADKGETLRSIQRYLINCLTELQKNIDDSLRITYAYFLKGESSSQKVESNQNQTNNNIEVNLFDLPSTIKQLQKQGSFDCKSNAGNEDNSGRPSTTPMDNTLRESVRLIITLFMKFLSNSRTACVNADEKASAKRQSSVLRHLNMLLGFNVQERTFTIPAHRLRQCLYIYIYIHIMLYIFLHFNFRSSAICNSFLSNLPKVLDNNVFFVRQILPLASSLLVYLPSPPKMFAPNSSVSITSDCTLWCLEPHMRQHWMWSLLLILYKYQFDQPPINEAVLNMIRIVICTLNSQVHSCVRLQMSMHSPSFRSTMFPYLKGVRSTPEESRRTRLQTSINNVRILVRTLRYWPISSRSSNESLIQSKSSSIAGSCESISTEQDETSEITANISASATNKSAIAASLSSTVARKRRALPQRQLTFDEREEHHLEDMECRENGKLDIKQTTTSKDSLNVIQKSQLLAGSKHKPTADGQISSLDSNGDDTVSVETFKPEEQFAIAVMEPSPQPFQAVHPDFEIVAPVQRVQNEQLASAYLVQPPAVVVLPSLIENGTNNVEIAKPIEATVITEKVEPAFCYPTANVVDGDVANVKTAVVHKVHSDPSSVQGKSVSPILQQHQVAKPVFLGQMRLSDSVIQARCFHCNAILEICDEDTISLGIVCLSTFVHRDPSMAAPQLLSMLTAVSKIAAHIFHPWQARTNIFVPSNCRSVARQFIRIVLHQLAPNRLFLSLFESEIEDELFFKTVAFCLADFQELNPVSVIQHLMEDLHKSTPDNVVLVLSNLAEYMRHISYDTHLPTWTTVVGLFDNFFRQILTNNADLSLCVGHLFQILNRLFKISNFGTIRPSLSLLDTCCKFITRLLLDYPLNLVDVIALCSSCNRAFVKERDKHTLTRCCLNEFCQALKFKHTLHDVNYMMVIKLILYDFGETDDCSLDRMMFATSAADCARPFLPDFIEFLQDYHVLNRMKMVARENGGLCEDTLGGELKIGLAKYVAHEIYRSVSRDSRSIYRFLPWLSSPPTVTQLGANEFVDCVGRVRLLSWVLLGSLSSCCSSFNMPLPIECSHRISDYIQFVLAGFAELSNQSVLNMSALFHAFHLCQLWTVYCEEAVLHALDDSVKENAMASVMDFWSRITPAILQLLSHSKVLADMVNLHFLNTVEGLLEADSVVLTKLYPMWYPILSAYHTNIPSHLMVRLDFFENSIHSSSERDLKPWLKKISFKIGQVELQSSAATQFYSV
>Hypsibius_dujardini_OQV19140.1 
MATRAATFNTKIKNLRDVHLRINSGSGAQPSGIDVATTLKFFSHTLNLTTRELSNDVLDQLLLPGLQNDKLRQTIFPDLDYNGLFKAVQSLADDIQLINTGAIDFAEAILSTMSAMLVFLDPDKVEELPFLCISCIASFPSLMHRRLISILCDCFIPFVTGYYSAIQAQGSLKETRYAASMLSTVFEHMNDQELHLMIVETLMKAQNDLVRDLLMLIAYGSVRSKVYSVRILYYLFPHLVPPGEETYLPAQNDFSDPNVQVNALSDVNEEEGFLGAAGSEEDNLVRVEFQKRRQKVPALRCFNLGRLKRQSLRCENLKCASSRKIVTTICCSWECGKLNSFKPFRLCKDCAAMFHQTDATLAHRRQSFTPVSENRLLYNQYFVDSIIKLLKNCGTAVEKLRPSGVSYQLPPSIVEEDNSWTLDFPLEDLKAYTIYGVWLLRELLASQMTIPKGIYLQSLVDGCLKWLHAMSTIRDDHLSRRLEHLKQRYVCPWIKKISAERPDVVVACLAGQAGIDESTMSQVQIRDVYESLNILLCLASYDIVDIRVWVEVMPVWLKNLKDHEDPKTDSKGYSKLLLKLLDTEMSLMPFNLEETYSFIFTRLRSGSISQAYKALVWLQVLCNYKIIIPLRMLFDHFQVAVDTLILENSLRPRKKPGEPGFTRSRAPSFAAAGDGPEPDSPEAETTLPCFVVMLDILCHQLEAAQNFPEMGWEFLRVKSLVLLTRMLASPWHAKSATKDSPNEPVKPLTEAGDIYYPALWFKLTHKLLDKIFALRNIHGSDVEAGVSSSSQRDTDFSPPGTLVHQRTRSTTDVRSLRSELSSASELKGQSSRASDIGARLHDPHIGPIREQPHHHERVLHANEDQTSFMLEEAMSFDLAMSEKIAPVMVRAVTLTDEDTGMAACTAAEPQSIDDVTGRGTWLSADDYGFWHTTQGKFKFLLSELPYELQLLYGLSKLVSAFTDQALLVDIIRSVKLICLEGHALTCAIKEARGFLIWAQENLLIPVYWQIIGHERDHLANELLPLMAHCATLFPGSDVLWNILDDSFLSDAWTVRFAAVVKTSIIFRFVDTENAALDNLHSVLANGFCHLIAGMFDEEAVVAEAAGMWIKCLKKSSVEFLMKCMTTHYGLVIDDRPTILQRILQLSTALSMEETLSWQFFHDCFDNLCLEAEMELHDLGYTVEDTRSRATMTPEARREKVLQVRRAMQRSKDMKAIVVRGKLTNPNHRALLSSPNTLDEVTPKTDSQFLSTPEISTPMEITTVKKPRTGASTTFPADHWKDFTEEETSYPSRIYKAVNGLAGSTLDRAPLYALVNAFMKFLSRYPVAIDAPESSDVELRRQTLLRFNYFLGYHNEANSFSIMVKDLRSSTSFFSFLASLPEVLDSNMRLGASIMNIAVSLLSYCASTQNDVGLNNRAVMSGRNVSALPPHCRGFWMQSLFILLFKYGSGDTPGIQRLILLCINSVRSLGHSCTFEAAYSQGHLSKKSSFISEMDGRDSVWRSAADDAKSQSDMETTPRGTKDRTLHTGTLPLISEPNVDAKSGDGKESRRHPLSFDSHDSSNSTESGSRTGGGAVGSKTPFTPGGSKDLPDMSAATDLMVKLSEAVKNAPPPDVVYREIVQHGPERAIGTDETPRDPNEPYSKIQSDCIEQTSQSRSKFKDTQKLVAQTQEVDPEGNSVESNTTVTILENDVVQIQTSRKWTKTSTATYVTKHIGPLYESPLGNTYTGVQAPDSSTKTPEGGTSTGPLKAKEVRSTPLTAGQMDEDGGIKVGEAKVVKAKEPLPDLAKHMAKTYQSRSYPVTRPRKLLCTPLTKEDRFKFRRPLSAILSEEGDESNESQPPPEATTPRRRDALSHIFAAAVMSPHPIEVADAEQFTVVPPLPSHNTFFNRKCPNCGDTLHTLREDDVSWSILCLEALIRRHAKLATPLLLDILDAVVCAATSLRYSWQNFGQNTYIPGNLMTIIRQFVRVLAVQLGPSRLFPVLFLSRLPGSMLLEIVAASLLDCEEFSPVLPLQHCLETCYAAKEFPAQHSAQVIMANVCVYMDNLLLSDLPYSVWGPMLEHFDKFFRRIPDSYVGCSKVLTKLFSYVLRLPQIHQNKVSVVMEPINRLFRQILRVGEPSLTEIKDLCALCYRAPGREREKMLLAKSVSETLMDAIKLRKPIPEVNLVTLVQSAIQDPSEGELHLIDFDSSFNMSKKPELQISMCLHETLSEVLEFLSDIHGINNLRQPDTNTGFMFNDDTLGGSIKAGLAQFAAFELVRECVRDPKALHRFFPWLMAPTAATIPQGTKEFDDCIVHVRLLSWLLLGALKTMLSIPPPAAVEEDPVVFLLFPFTVYSFLADRILLILGCFAEQAQSSQHALERMCSLSHAFTLCQLWTVYCELASAFYSNEMEDASEELTTADSSLMSFWAKVTPAILQLVSHSKNLAEIVGINFLAMMEHLKECNSPLLNKLLPMWVGVLLPPESQLPVQVRMRLRALETVQVSSTVPTAPSMSVTADYRRSREPLQKWLLRLQFKVSQVEKQSSHVLRFIPL
>Schistosoma_mansoni_XP_018650031.1
MSDDQESYAIDCIPSILTLVFQHVEKVEYHVWVLESFMSKKKDLYKDLLMIIAYGPTEARLPAVCLFFHYWPENYPTAFYGNQALQPIHYTWESWKPIMCYRNDCPNKTGKALAMKMTVNPKISIQQSGKPPPLYVCLDCADALNRLDFDQLIDILLPTKQISLTCESKTCRSKNNSASVTCWSTGCTYLTGNRAIRLCELCHSLRHIYPDINQPSADRNKKQMDTNLTQNTSDTTTLFEVTNSTRINNDNNDEDDHSTTHIYQSSLPDVWDMSIDSQPYMIQAIISLTLETMPRWRQVLLGGVENGDESTNRIVAGLTCPSSSAPGGPTTTNEMVMIGLSGGSLISSNLSGNLMNSTNVVQVGGSTTGQISFSDFGTNPITGTATRNQTTSGSCVGNSGIAGINDFANNTGTETGAITLLGRYRDEDHRVLAIYGAFLVGEKCRPRERINLELLTRITAGIFNWFMDTIYTAEDELGDLLERIKSEYILKWIQEVHRLHPEAIYAVLLPHPLNYARVGSCWDAISDHLSRVKHGLSRIGSLIPYDIITFETWDFVMPYWLESIRTEVSRSDYPELEILLKKIFDATAGPFPFLPQKVYHFASERFINTPVSVQDQALSWLEILTIVEVPIPMKELLTMFAAGVASLFLELLLPTNDESDNDYLTDQDEYDDSLGQNTASEADWLNENGILSENVVPEDRLRDEESDIFLEDSRVDEDDENVDRNPAPIDNQFLSDENEYMVEGGEDDDTTLDETKSLLSYSADDKNTSKPFTSNTSRKANKQYPTKQITMTESYIHPNDSFSVTHDSNLKNQNLLLSNVKTDESFQNKSINQQNSTDENDAQQLTQEPENKDTRELTTDQEIKKKNSSQINQYRITACLTHMLDIAYRQLKILDPIGHSGYTQETPQLLLWLLGDMLELYWGNVTETADQTSSSGLRNLHCLGLETCILPKPKNKLSDMEPAISTTSAPMTEDHDENNINQIDINKQTDDVSECIDCLDMLTWFNYARLICQHLAPIRPTPKVTVDFTVDALKGVVDFPEYTDWSDSGDNETSENKSLAPGPDTTEISEKLPSSEDLCSIPPVLRLIYLLTRFVKEGTRRYVECENLNGEPDSLFRDTTPMTIPDENPTSCSPISSVNKTVIELKTFRDPVVLQCILECLAYLCHTGDALRQILTKAEKEEQKLSTTGSSSSTSISTNTVMAGGVTTSGVANIMSTTTTGPLGISSLIGLTGSKIASQMTIQDPSTKGQLIQNTKTLTSRNCTATPRAQKNFVYYLIHSHLIPSLWSLLKSELSYLASWTVPLVLHCLSFPGGFNVFWKLIEHDFSHCDWRIRFNAIEKVSVLLRELDYCILASGFSGSAGNKLNHLLSGGSMASSGAINLFSRLTGIAHMGRSKFNPGRKNLPSGHGMKQHGATNTEPINKATAHSCNNRHPLIQSAVAHAFCCLIGSLDDPDSTVAQYTSMQIASLNNISLACAIQCLEFQFDTVISDRCLILQRMHQLSCNLPNREIFTWDFFVNRFGILAIQAQLGNSPGQVDIDSDLNGSHRNGEHFQNQFERAAFAIHKSSGIKSISLHSHAYSLRFSTHTVGSLTQTQQSQLQINQQSLMFNSDGNERDTLHQWVRLLLKFMSTVQLDLKLDESCTDRKALSKAQRHLAFLLGYTDGSFDIPPHKMRNSTVFHAFLAHVAGVLDRNFSMGCCILHQTLVVLQFCASPQRYATDTQPPTFTLRLLEPHVRLHWLQTLLVILYKYEYNTPGGNHTGNTNISSATSYSSSIVAPHISNPSNSTTGGGGTFTSNANSNSISRTHKTSSESEAQLQLDNATGNSSGVGSNSNRLNPGGGNVSISGGGGSNATNTSASYQFAPSSLLGGGGGNTNLLSSPSNAIGGTRGMIEYLIQIVLNTLDSHVHVCRDRPNEDLIAPFNSQLRLREASNVSADFNTILETVTPPATPIQEEYDDDDENTVIMPGVTINLLPSCNELDEKSNSDLNTLSQPQQQRTTDNTADDVICMAKKYDNEKITFTEKQTDVQSGNKVTIAEGDDDLGKSKKHSEENSKSFDLLSGSSLSHRNVGCKKVITPKSVISMNKHMPQRHQPNDQSSLNNSFISLKTKLDDEKNENKPSTASIDPYTVTQDEQSIVTPLLTDTESTVARETTPESMKIQTCEEQLRRGSTDCKSPKRVTLKFSKRGSAFVFQDEKKPKPIRADSSSHVQQAQPLDSLSDSVNQIHKSKRANFQQSKPSMPIISTSSHPLESKDELLSQNITFNKDSSSINSLTVDRSRSIAEGYNLFEGIKPDTKSETTKKHSYIPSSSYATNATATTFLNTTNTNVQSHISSPNTVPSLTAAANTMALTTERCPWCQCILDHYDENTIGLGILCLSTFVHREPGLAAPYLRDMLLITARLANAYFYSWQPELPHVISPGNVASIAHQFLRCTMYNLAPNGLFTQLFQTHITGKTIISVLVDFEDHMSIFQPISLLMESLNKQKSISLDTLPILLENLANYLEHLPNLTDDSKLNHFIASGWTDIIGPLDLFLRKLATVTPIPINLATTVRIMTYVLRSPAASNFKTLPDTFSNLLRIIVENVHFRLTSVIELCSLSNRVLKDRTKAQLSRTMVDLFYQSIKFRACIPDENLIKLLQFILMDAGGTIEPNQVVEGLTTLFNPQTYHLFPTGAAELMRPHLPDCLAFISDIHTVNKIKQSQKSAVQLNSVGYGLGSSSMMSGSNPCGTGNLDSNTLTGGGGATSGNIGSSLFGGGFNSSGVSNSATGATGVNSNVGLGTNIPSLHEDVLGAHLKSGLSQYVSLELSRSNSGSDHDVLPLLAPGLLADVKTTRNGKNLAPGLPARSKAVTTAPSSNVTSMGLTGKSLNLLSESGHTANVEQSNAQIKLSKNSGSVVRRNEPHSDTANTAITQPSVNPSPSCKSSETNYTRSTIPITQTSSTKKQEATNTKLISSAIPIPSPAISHDQISSTNVTTSTTTTSVSNLTSPNFVSSTSTTPQTISSPSSANSRHPNYAHVMLASTFSHTAHSEAIILQYLPWLKSTPPSSQLGPKDFLIMVERVRTLSWLLLGATMNMALTREATGLSCRPIPLNLVPSVADLVKALLSGFPDQQKQSVTVMSSLYHVFLLCQVWTIYCETVASLSPVNSNQYKAAMATAFDFWIRIMPTILRLLSISEDFVIVSGRLLTVIEELMECQSSLASKLPGNMLKRLQKCVEWEPPEPYNRLLLLLSLPDPLTNSRLPSGPTTGHSENLSFTAITGTANTFPSSHYEKPLIHSTSSSLPGWTESSLLACQANSLMGCNLIPKSLKECLTEGVNLTGGAQCIGHALAPSAPYANDGTADGVGLEAGAMGADLLTSRLVAWLKKHIFVLGRNEDQHSTATHIFVH
>Macrostomum_poznaniense_GIJT01102250.1 
MAFVLSFKKPILDRLQDTLESIKSEYVTKWLNEVYRLHLEIVLSVLLPHPPDYARVGGYWNLCGSRTDIIQEGLGRLLSLVQYDCIITFDVWNYTMPFWLEAIRTEVPPEDLPRLSPVMRKLYDLHSGPFPCMASKLFNFAAERFDQTTVAVQDQVLSWLRILTDLRVPIQILELLPMFRKGVESLLNPLPTASDEDRDINTRPEDSTGASSLGSSDHGGLAGAAAAAPLPAPSPTFASGYRALPCYIEMLRISLQHLVDEKDLPTVLECPPSRGLDLHNETSKQLMGLLLLMLGAPWDGQHSCRSDSAAVDCQFCRECRQWHQCASCVLKYIAPAKPKRLPVKDLPDVTTAAPPPPPPASGTAGAAGTAAGTTPASDDRRASKTSQSQQQPGSAEAAAEVAVNAGVSAAGPSLVGAAAAAASMCRGGSIGGISGGAAPPSWEAFLDDNCLLEEDESKADEEAPPSEQPLQQPMFSDSHLPVHLRLVRALLKELESHTDMEVILHMLNSLTYLCLHCHALYKAQEDNKEFVQFVLKYQFIPTLWKLLKAENSVLAPGLVSLLLHCLALVSGAEVFWAILEKEFTSDSWRTRFDAVEKVTVVSREMSADSVKASYVVVTSLAHAFSNLIGSLDDINTAVAQRAQLYLETIKHSSLKCMIQCLEAQFDSVINDRTLILQRIYQLSCALKDSSVLTWDFFMARFDALSLEAQLDLESRGAIACATDISGNSNRDSDSFMRKYNRARFAVARTDSVRSVSSSAFVKPPYRRACSVPMHLLTKPSKATAAGHKDVPKDKQYTRQASAPLFSVGRRKSKNALGAISSFVLSGGQFREFTDEESNFAALLQRALDLEGGDRETLHQLVTLLLHFMANLDLGTQSDDRQTAKTQSHVLRHLNTLLGYNQTDKTFSVPPYKLRSLTVFHAFIVGILPVLDRNFEVGNNVLHVALAVLQYAPSPQRYASDHQPPDYSLCLLEPHTRNHWLNALLIILYKYQYNSPNYASIVEVLVKIAINTIDAQIHVCKENAEEPFEPPTAHPHRPRGSEKLDKNKDASTVSIGDIDTIQENESPTLSPLTEAPPKSRPSPFYKQRTQQKLSETDTSDLSDRKFASPVIKKRNQRRVPGRPAFDLQGVAAAAAASAAAAGAAAATVAAEESAGGSPGEQVLAPVTVGDGVAGEQMEMAVFANRSSASRTGSVICETAVSSGGGAGAGSGSVGGSGSGEGRRGAGEPLLFVSHGGGELAAPGATASGRASVASSVTAVGAAAAVTTATTVAATAGSTASASTTNVELKMQEELRAFAESNGGGGHLRTGAEAEAVVTVAPAKPEKTISFSTDLPPMPGGASAAVLLPPSVTAAAAAAATAAVVSAVVAVGSGGSGGSPGASDSGEAASQQSDEGPRRLDPRQVSLEALAADPDAAEARPQFRQKKARKTGLSTIEMQKLISHREDTGRRRPRRADTLSKPQAGGASGAAAVAAGKKPSFKKVIEPFMLNRCQFCNAIIEQYDEDTVSLAIVCLGAFVHREPVMAAPMLMSMFSAVSKIVLHSAYSWKADQPNVIAPGNMNSVAKQFLRCTFHQLAPNGLFVQLFQTKIEYEGFFKCMVTVLTDFQEMNCFRPLEMLLEALNERKSLPQGDTLAQLMENVSAYLECLPTETTASASWSGLMERMEVFLRKLAPALPVSSSLFGPECAFRVLHCLFRAPVINNYKTILEPIGRVLEFLLCNCVITLGSLVDLCSACNRVFLKERDKQHVTRTAIMLLVQALKFRCTLPDENFLLLVQLVLTDAGGCVEPSLLAESLGGRELSGSQSASTGAAELMRASLTDCVAFIADLHTVHKLKSLKTGVSLHEDTLGAHLKSAVSQYVVLEFAQSRVGEGGRQWAINKYLSWLRHPPATVQQGPREFLECLEHIRLLSWLLIGAMMHTAVTAANDSSGDSGSLCQPIPLDTSTYVAEHVMVIMTGYAEHSKGSTHGSVQQMSALNFAFHLCSLWTMYCETGIDDGSPNNDARQRIMDFWGRVTPGILQLLSHAKGLADIVNGHLLHMMESLKACNSTILTKLIALWIPVFYAHTNHLNNSTQIRLQQTVNWEPPAAPSQDRSLADSMLLKWLKGYVLKLGLIESQSSQATQIYI
>Owenia_fusiformis_CAC9666903.1 
MGTRAATFNAKIRNLKDYHYRITNNLSPTPSGIDVANTLKYFSQTLLSVLKDVPSIPQESYGPRQRDSVRLSVFPNLNYSGLYQVVLEIIGLVPTVQYGVIPLGEAILHVLGCLVPFLEYDLLDALPYTVASTLATFPHNLQKETISLLCTNILPMTLGYADMNENPTYATDSTAAIIMMVFQYIDNGCYHSQVIESLMSMKKYLYKDLLCVIAYGPPASRAPAVNLLFHYWPQLNKTLTDRRGVHYKYYGYNILACLPICCQKLICPNSGNVPAVKTCLDPALTIQMSDKGPPLYVCSDCSDMMQHEHAQFLTDVLLPIQSVSLNCDNKNCTYHDKLAVATCFSLECASFNGYRPIRYCAQCHAARHDDPKNSRHIVQTNIPDLWSCDNETRSYIVEAIVSLLKEAQAMDSKRSAEMDDGEGDSYNSDDVESENEDSEDRKLLSRYGIWLLVELCKPKDDIPIEVLGRLLGMLFQWFDATSYLPDDPHSMYTQSSDTSTNPVDNVGTTLEKLKSEYIYSWLQDISKTHFEVILSCLLPHPMEYARVGGHWDTLSTRKTQIKEGLQKLVCLIPYDIVTYEVWDYIIPYWLESIRTEITKDQLPELKTLLSKLFDIEMGPLPFLTEKIYHFARDRLEDTPASVQEQTLQWLQILSSVDIVIPMKLLLSIFKTGIQSLSSYQPEVDDDDEGPSFIHKPQFSPTSPLEEFFPGSPLTPNHQGAMFRDSVEHQKEGELNLTCCIMMVDIVIKQIETQKMQIHMGIYNETCKEAFSTLTEMLRAPWEGVHTCGQGLHTNGEGIPNLGEEENNLGCNFCETIALWHQLSMKLIEMLSPRLSVRIPQKGLPSIEEITAKNNVQKGIARSNKVKKENENSPEPPGNDDTSQGVEEKKTEEEPEPIFDISSLPVHLQLLHEYLKELDTQTDSEALYNMLKGIKFLCLHSEVLNYSLNEHEDFVKFCMKKTLIPSLWKLLQAEHSQIALVCVPLLLHCLTLPSGSDILWHLVETDFTDEDWRSRFAAVEKVTVLARLIEAKTIKNNQQIMTSLAHTFCHLISSLDDMNPSVVTRTRLYIETIKSSSVKCICQCLEFQFDSVIDDRTMILQRMYQFSTILKDQPILTWDFFLNRFDTLSLEAQLDLESSGDIAFPTDLKSSNRESEHFLRKINRARFALARTDSVRSVCGSIYGKPPYRRAASVPLHLINRTALPKEKPYTRQQSAPQFTIGGSTVWRRPSAARCGTSMFSNYIFPGGHLREFTDEESNFAALLQRAMDLEGVDRETVHHLVTLLLKFMVNVEVEDQNEEQKVEQKDSQSIVLRHLNVLLGYNQTEKAFSVPPYKLRSSAVFNAYLSGVCKVLDMNFPLGNILLPVSMNLLQYCPSPQRYASDFQPPNYTLWYLEPHTRKSWLKTLLVILYKYQYGGTSRFGSSIQTLVRIALNTIDAQHHRCRQHDDGYGPSSPIIPRNRDDPLEDVPMARDASNISAGDLENILETETPPQSPLNSPVDEPNVTISISPSSKGTVLYQKLTSDGTPVTSNTATLTTSVTDDTDTTSSSAGHERGVSPKRRVTRPPRRLPDYSFDGSDHDNRLVSSGVSHSHTNGIHNPASPSSPVKEMRNLPIVPQWHKEEAGGSPLLSRGTSTPKPVTTSTVMKFDNKRTLEKSFEEHIMAMAKGEDDQALTPSPQAPLTPSTQGAPTPSIQSGATTPSTTPSAQVEKKMVEQIQEFESQESRKSSSTDKPPLDGTMSLPSTMSTGDTLHPGSQTLSESDRDDLSDQEGAPKPHRINVRHRKARKTGLTNVELQKMIPELNDGGEKSDDKSQRRRTRKADLLKKSQQSNNQQKKAMQARYSDQTIVDRCPECMAVLEQYDEDTISLAITVCATFVHREPSLAVPMLLDMLQSIGRVASQHLYPWQTDCSLVVPGNCVSVARQFLRCVLHQLAPNGIFVQIFQSNVEEGMLMKTIANALMDFNELNCYAPLQLLLEGLNVKKTLPSESIMLLLTNLAEYMDCITLESSTPIWANILAHFDSFFRRLPGTLPCPCDMTPVLRIITAVLKIPGITSVKGILEPFSKLLSFTIQNCTFKMQELMDICSLCSRAFTKERDKLYLSRSIVFELVQALKFKSSLPDENLLMLVQFVCVDAGGTISPNNILEESLTVFNPQSQLLLSTNASECMKLHLTECVDFIADLHTVPKVKVNMKNGSQSLNEDTLGSQLKSGVAQFIALEFTKCNGRDNRAINRYLPWLYHPPSAMQQGPKEFIDCVGHIRLLSWLLLGSLIHTAVTQATGNIICQPIPLEASTHIADHIMVIMTGFAEQSKASVLHMSSLFHAFILCQLWTMYCECAAALHPQHSEDHHAASVTIMDFWGRVTPGVLQLLSHSKVLAEMVNLHFLSLMEALHECNSAVLCKLLPMWTQILYSYHGQLQGNAHVRLQTCQNWEPPKQTKDYADSSFKSTVLLKWLKKLEFKMGQIECQSSNATQLYMYTV
>Rotaria_socialis_CAF4447769.1
MATRAAAFSSKIRTLNDYYNNIVSGVTPLPSTYDIALVLKQFTLTLLGVLKEMTIDHNQEQTSGKHSYRISKYPSLNYSSLYHSLINLIDVVPLLQPIETEPAESIINTLACLAPFLPYELLDALPYTFATTLTTFPTSVQKKTLDTLCNTLLPINMAYTEYPEHSMTLNSIASILFIIFENSDNEKIKSKNDYSLPGYHAQIMECLLSLKADLIYDILFVIAHGAASARAVASNLLFFYWPMLNPTGIDRRSVHFKFSPRKPIICQTGRCTHRQNIASKVCVNILLSKYGENMPPPLYMCTDCYKSSSKDVQQFCRNILCPVSEISLHCQNKLCISDKKITHAVCYSIDCCLSNGNHPISLCRQCHERRHIDSNHVYQETLIDMWRLSPDVQNHCVEAIISLLRETDNNEEKRIVDSMSDEKKSILAENIDNTATMFLSLDIDVGRKLLSRYGIYLILGLIEPTSYGPPEMFGRILSMLFLWFHSTVRLPGNEIGSVLGKLKSEYVIPWLKSVVKEHHELVIALLLPHPVEYAKVGGIWETMANRTTQVIECLNKLYDLMPDGIITYEIWDYIMPYWMESIRLEVPENDLTNLNLLFRKMFDPDPDMSPSSLTRDQLYHFITDRFQSPAPASVQEQALQWLQILCLIDIYIPVPLLVQIFTTGTNSLQKLESRAQRREHYTMAASSSNEQSMDNGLNLMMLSQDEGNVANPTGGIAGLTTMSGSSSTNKFLVFDTYETYRAHRHQLMLQQMTGQEMVSIIKEEEEEFIINESEINSTCCIMMVDMTLKQMELQQTPQHQGMYNPLSKEILSLMNKQLILPWARRHRCRTSSSQCSFCEEYILWFSIAQDILKYISPRDEIKLPELELPNLSELKQQQLKQQQLLQQQTLLQSAKSTGKPKFSIEIPTAGDNQSLSSSSTSLNNEETTSNANATTTAITTAPSELKVENNPDGGIWITSQGVFYFKLNTLHIHLQFFYSVLKELDRIIDIDALYYLLCCLKLLILNDECLETAAKDNRGFLSYCLEKLLVPHIWKILALGHGHLNECCVPLLLHALNYEPGKTALWDILERDFSSTHWKVRSSAGTRVIALYSLLKPKLIKNNYNVLSVLAYAFLNLITSIEDVEPTVSQKAMCSLETLGDASFKSVMCSLEFQFDTVINDRSIILHRLSKLYTILLRNNSTIKILSWEYFLNRFDTLSIESQINMEESGELISPQSIGGFNTESEHFIRKLNQIRFAMARTDSIKPISTSARFLTHHRRTTIVNSQPSNNNTDKIETDSIGSFISPTVDNSDKSTLQLLVNLLTKFMMKDDQSQVNEDRIMLKQQNVVVRHICSLLGYNQTNRTFVTLPSKIRRSPVFHAFLSNLPKVLDYNFNLGSILLQFFLSFLQFSTCSNATMQFYDHICASNTLGRIDPSLRDSWLMTLIIILYKYQYTSNAVTIQHLTRVAMNTIVSHYHQCETPPFGATGCGLSGRITPKVAGSRRGSSRPFDDIREVELNELGTRYDLEGDTQSESASIAEHKRFRLLSPPKKVKAKFYKPEIECFDEPLTIRQTEDQMPSTGRSYTEFLKSFFASSGTASATGLNSGTSAGTASSTTQILPTEKLTELDAKGIKGVKELSRVIYSAERGKLETVLLKPSVGGFKEESPPKTPKVTSLSSSTLVSMGGAAPGGKLKPSYYSKKTKHKDDSNVRSPTLSRPTRTSSSQGPLKAGITTSSGVKRSATATNEESDNPYADTDLHNQMIAAPKCDKCGQPIEYYNEECIGYCIIVCGTLVHREPAIAAPLLMDMIETIGRVAASHIYTWQENSTVVAPANSRSIAQQFIRCTFQQLAANNISYQFFQQNFRDERLLHTIALSLNDFPEFNSIIALKWLLNDMNKQKSLSLDICTTLLSNIAQFMEYIPIDSPIQLWTSVFLEFDFLFDKLTRVYTTIKSSTQVTYDLTPILRIMMNILKVPYIANVRLVLDPFSKLLTFILRNGTFQLEHIIELCSLSNRTFTRDREKFLLPRCIVNVLVEAMLHRYPCPDRNLLLMIQLILLDSGGTIHASAIVSDDVRAYDPHNVVTTNGAECMKHYLNETVAFIADIHTITKIKSTMKEKSEKQQLSNLTEDTLGGQLKAGLAQYLALEFTKGGQRDSKAIVRFLPWLYNPPTSVQQGAKDFVDCIDRIRFLSWLMIGSLTHAAITRNEGTIICHPIPVDASQSIADYILYILTGFADQSKTSVIHMSSLFHSFILCQLWTMYCEQVNRGHDPEALVAIMDFWARITPGILHLLSHSKVLAEMVNLHFLSLIEALQEINSIVLANLFAMWVPVLYTHQSQLPAHVQVRLQTCLNHQPSSETQGDLRFMYDMRVVIIGSGLIGRCWSVIFARTKHDVYLFDAIPSMLTLALADIRQQLEQLDRFNLLFNQTVDDIFKHVYTIEDEEKLNELFRQGIDHVQECIPEDVEMKKNLFLQLDKIIPLNSLFASSSSCIMPSKFTEQMTTRNRCIVAHPINPPTTIPLVEIIGAPWTDEAFVDLAMERYRSIGMEPIRLKKEVDGFVVNRLQYAILSSALQLVQDGIAEPEDVDRAITHGLACRWSFMGPFQTIDLNAPKGIIDYFDRYGSSMQRVLADMNFPSDWTQETIEKVDKYFRSKYPVGENGSGLTDKKLWRDQRLLDLAKHKQTYTDRDYRIVRYPLFIPNDQGESMIQAIEKELKQVYKHVKVRLVQNNEVNKMDLSAEPWNLAGSSLGTNGMFCQLGGAKNVEFQHGHSIRFDMSSVLDQLHINNKETLVIGPGAADGTYLNTNGELVFNMTLDQYNKVITQRSYSSTVTQEEQPCQSLYQIKTCGPFQHVMISSIDRTKSTILVEIDVQERLFDDNEEENNFISTIRRSLKQYSKEPMALGGIFRIEKGAVKAHVMPDFVNEDLLGKQQVDQWLKFYDMSAPLNCLSVLLTDDINNAGFRLEHSHFFSDHGQSGHYHFDVTPKEIHYRGYFILCDEAIIVDPVV
>Nematostella_vectensis_XP_032227649.1 
MSKHRSTRSEQFSAKIHGLREIYKRLDSKTLPLPTGNDVANFLTWFQDVLQGIVKEDRPKLKPDKDCFDSENHPSMAYADLYHALVKLARVVPVVELGGEAFAKSILSIMASLIPFLPKDQLNSLPLTLAINLATWPETMHFMILNLLCGYVMPTVLYLLHPPPGRPSYASLACPSLIMTVLQHCPDSKQQAQFVEALMQCKPDVCMDLLAVVAYGPQPILNSAGQILLHYFPLWTQGGADDWQYVYESWFPSKCQNKDCLSPNQGHCAYICYDACYAAKNCDIPPPAFICAKCNEEAENELADCPEFLVKTVQPLGPVPTKCQGPSCKGQGKPSAVMCFSPECATLNRKRGAALCQECNVLYHENEKGGARHVVQTLFPDPWSMEGCDQAYATEAVVRLLREAKPCQGTRCEAMGLAGDVLRLEQVDDEIDNDINNRRMLSRFGIWLLVGICSDPTKCESPERLGRLVAMVIAWIDTTSSLMRDYVGELLKRLASQHASKWLSAVRDDKMELFCACISPSPPEYARVGTCWDALTSTVRQYVEGLHRICCLIPFDLLNIEVWETVMPLWMDAIKADVPPEDLPKFKVLLCKLFDPLLSPFKWPAEISLGFVKKAVESSNHTQLVQGLSWLQMLSTEEVIIKVHMLTNMFLKAIQSYTEFPESVPTMFPFPQSQAPQTNETPGSPDTPPVSAASTNMSADLTEVNTPLSSFILMLDLLVKQVQLQFQRERRMLSAAEREEIKKLINMMLDVTWTGAHGDHSITCQQCEMVAVWFKLAHMLLESVFPPGEVAAEDTLHAVAYGSIVRGSSSSKGASFRSTGSRHSVQIASETIEEEVFFETVTANTNASANGSDSYQGDLDSEGLANQGDGQTDSADSGVASMRGGNGIGSWRSGSSSVSWNAVFENNPHLQLLIGLLKELPKQEDHIVQLNVLKCLQVLVLRGDYLRVAMEAEPDFLAYLQEIFFIPNLWELLQAEHSDLSEIATRILLHCICLPYGAEKLCDNVESAFTEHDWRVRFAGVEKVTVLARFLEKENVKSNNIAMSALAQCFTFLVGAVEDVCTPVSTRAIAMLDTIKASALKILYSCIEHQYDAMPKDRLLLIHTCRILHRILPHYTPLCGMFFIGRFKHLLIENADYVSFGSPKIRSSAGAASNYVSPSSEVHTPLESVTDSGKRPAIWRSQSGKSAMSAGQSRSLRLSDMLALNRQPRPYSSSFRCSYIFTFSSSSGESISYNKQPPASDGNSTGGSGRQRRTGGFGQMTSDLSDRMFLGGRVQNNLPTVIEEGDSEKGDKESQRLSHASEDSSLSQEANQAVADSGNLEAAATHQLVTLVMDFLAYPGANKNSKRGQFVQTQSFEVVTMSNYLGVLMGYDIKVGEFTGDPRRLRSFPVFHAYMSGIVQVLDQNQEWGGELLNLTLQLLLFCAAPRPMNRTQAPDFTLIRLPPPMRRIWLLAVLIILYKYPFHEDSHRRDTRNLIAVVLNTLESQNHKCPGPRSAQVKRQSLSLLDLDTLNPDDGCAARPDTPSSPRARKFGETSRTSPTNKERLSTGSSADLIDKPSDDEPTTSRTAIESKSQPFALHETSFVGPFNKPMTSTPMLELSPTSGPGGSNSGEEGGESRPLIDGGAEKKLKRAQALCARNENREKRSYFYNLARRYKSALTSLHVSIDSTSSKDTKESVEGILSLGLEDTTRKPSRPKLLTGMSFRSMDRSLEKSLDRLGDLVDKEPELQDIDLDSCPECGASLEEFEEETLNLSIVVLSTYVHQSPSMAMPYLLKMLECVGRKCVNPIFPWQDKSDVLIPGSTTEVAKQFLRCVLIKLAPNGIFSELFRTAFRSDDTLLKAVAYALNDFSAFDQMSPIAYLLEDILGFRTLGDRVMVLLANLATYFKHASKEPTSAWQSQLAHFENFFRKLPSVLPENSDFSPAFHIMSEILTAANSSFKVLLQPFSVVVTFSINKGSFHLQDLLDLCSKCNETFPKERDKLFLTRAVVTELMHAVRFRSYLPDLNLQSILQFLAIDAGSRITFGGDGDHTEYSLPFGSRTRAMDCMQPYYGEAIEFIRDWNFTSKSSNENRRLSEPNLNFDTVPIHLKASVAQLAALELTKQPKSGKLYTKALSWLKSPPTPSQLGPKELLECVSNMRLLTWLLHGSLSHMVHSKITHANCQPISLDENIHIADYVLIILFSFAEPLKESLNVTALYHAFHLCELWTLYCDYTKLQGEYGMDPSTPIVLEFWGKVTPGILHLLTKAKEMSDLVGHNFLNLLEALQECNCTSLPKLYPMWHSILTFCFSLKGLSEGSHNRLRKAQTRRRVNKDTRAVLARWLKQLQFKIALAEQSAANGQTQFFML
>Trichoplax_adhaerens_evg920886 
MALEEFTAKVHILKEDVTYLQRLQLSGLRFPSINPAIELASSIESISNRLLSYMKEGYAGEIQVQRSTGHEANEMHLPDIGAVISNSDALYHIISPLTDLLPAFLQQFQQQQQSIKTFAREILLLVKSLSPFLDLQQLQTLPSIITSTLSLWPKIIIPDVIDSLCNDILPYVFGTMALDDHSYSSYSYLSVPMLIMSVLQHTADNLSHSQRITYTLMSIKHNLSEDLLAVIAYGPIEVCLNAASMLLQFWPISIDDLNIEVKSDAWKSVICQTTSCFFSGNLPAVKISLDPVLSASLGSKPPPLYMCSKCSGKHHDLMPVYPKQETTSKVCEYKQCESNDKRAVVTCFSLSCTKSCGSRPMRLCSTCDGLIHGNLSNSERHIVQGFRSTNNTEETYPKYLIPAIIRLLLEDDHSNGIERLAREIVEISTYSIVSLDKNIIDSNLTAEAKKRSMYGLLLLNNMSIGRVVYSEDEISNLLDAVLRWYYLISVLPKEMSEPSLKQLKKQFVVRWLSNIRDAYLETFINSLKPRHNYSLISKGRNNKDTAEKYKHALNCMAYMLSDKLINSEVWDLLMPTWMENIRLNIDIESLHPVESPLRKLFNPDVAHLFFGNSPYEFIGKKFKDMTANIQYQALVWLRLLSHLNIFLSPSWIIKMFTVGIASESFKQQSVSSTNHLSQSEAFNQELPASIVDDANGLLVLWEAIQTPDIYILAYEKPIGNYKALNLDLKDTRLSCFILMLDIIVKQIHLHANHLEETLQSTITNGLVRLVKNLMVHVRSSLSDHSCGNCSTVFRNCSHCKFSLMFYMLIHEIFNKVTGINERFSQDLHDDEAAIKVESQSNTDILPDKRPRRKSDSQPKSSTSNESIGLTRTSLIERCSKNREYPSKRRPFASSLKEKSSSNAALQVSRIRSISRHRRIDELLQVLKSIVQELQICKNSAIIYYQLQCIKLLLPPSEFISQFKSSAPVRDLIIKFLLPNLWSLLRFDSCQVAQACGTLFVHCLSCRQISNAFKTIITDSLDSHNWSDRYNAITKLFTMINFIEVKEILGYPPLQSTLAHTFSVLISGLSDQSPQVRILASIGFKNIKLSCIEVAKLCFHHQYINYPDDRPKLLFRLEQLQKCLPRIQVLRYDLFLLWFDVLPVGLDINDRQRFPYLSLDPTTYQHQNVSSKLSLTTTSKNRFKKSSDLSSYNPFKVSSSLRRSSSGRRSSTRRCSSIISSNSFDVTVAADNFSITDSSSSIDGVVIDSTSHKSTTAIPSQLSVVNDIDPDDMRNETMYRLIELFMQYLRRSSSTNSKIGNNNDNSQYHMKIFLCIQRLMGYNHVTQIFNLSSSKLRSSLIYKAFLVEAPLMLDTCLTQGKKLITFIVSVLHYCTYVQDTEQHTLLALSQFDRQNWFMTLLILLYKYNLKDVSAVICKLMELTTQMIETAHHLCHHGAKNNGSFIRHRISSKNDFSYCQSISLCEQRNSIKRKMLTKLNVIDTGDNQLGVQTTVVNTSTEIDERSVHSTLAEKLEMNTEVEVQQQSDSQSNRDIARTSGRARGTLRRERSFEEEPLPEIIDDVNDNDDFDNDNDSNPLHVNEHQNNNDYDIIDDAITQSNRKIKKRNISASVPQSNLTYNPSHNSRLDDIENRIFDITKCIKCGELISAYDQENICLGILVLSTFVYRYPEMAAPQLLRILRCIARITSRKGTLLHHNDTFVCDNPDHLSKVSTQVFKCILLQYLPHGIFPQLFKSHISDDQFLPAMAKLLSDFSEFDQMEPLYKLFEYINNNKITNREMKIILDNLANYMDNLSNEAHFAWQNVISHLDTFFKKLPIFIKGLQDGAPLARIMVAIFKLPTNSKNLLQSMGHCFAVALRNVPFSTASFTELCIQCYWSFAKEREKLYFTRCAVTELVHALKSRIILPADNFVKLAQLVFLDTVEGNTDLNFIDTSSTTYQGSQSNALELFRQYLPEAVEFLGSGDVSVRFEDLVTSKSSVIGNLKIMIAKIIAFEITNNNNNNNNNRDLKYITRLMPWFHQRQSQPTRFQLQECISQVRVVCWLLVGSLHHYVESSTTSSIYTPFLPSDIVVIERVLNVFNSIASKGRESSEYLSAIPPILILCQLWTVYCEQYMNSRWQFSEFSSTSVIPILIDFWQEVTSALLQVVSEIHDLHVHVIGQFFTTVESLKECNSFIFHEYFPSWISFLSENCNQANRIDRLRHLQECTSKDNITDNQTVLKRWLHRVQLQMAQNELQATVHNNKSQYIV
>Amphimedon_queenslandica_Aqu2.1.31921_001
MSQKSVNGEHFTPILRKIHNILQQLAIREWYYQTGHELTLESDKEERLQLALRHLTTETVPAVIMHLSNISMNIEEMSKVLLDVICYLMSLDPSCPLSYPVMFASCLLYVDSSGWTSGTDLIINHLCYYALPMSILYSDKLKGRSDLLSMSATLMLVFDNQSCDLRHHMLIMTVFMMIKLNVCTDLLSVIAYGTPRARSNALRLLLHYWPLASSQHFTYNDPFSNLEIPCPDCEATRCSNPASYLCLEGSCTTQFSKLHSKDGNKKLFSLLCSECDSVFHRNISDKHKRLKLAQPLRDVKPNCELRRECVSSEGEGSSKSATVTCFGETCTAIQNGHPIRLCNDCHQEQHKGITQSDLHIYQVGPQNPWTCQDMAAASALLEAIGKLLQTPPGHSNTRKDSQRRNSSYSSGPAPRYSLKVDGGREGILMLKQYCVLVGPVKQGREKEWLEHLIALLLEWLRLFNELVQNIMRDFSDDFNGSFMQFLSSGHKSSEHICSNQRELYCLIIDNAIPWLKSVCDTGNTSCIATPLLPHLSGHVQVGEMWSYSTDPILRHKRTLSILTLIVKSSLLPPEAMDQLYNEVMPQWMDLLVELRSSPGEMDKLKDLFHTLFPTDLVHDIRIKRFEFIRELFSQRSSKSKQRALHWLQDLSRLSVIVPYTSHIFEGAMQHRRFRRQGSMDAGGGQDEGQEEEEESIFMKPSIRKESTGSISGYESESGLVSQTSMEGTDTLQVIVQMNNTLPRYILMLDIWCSQMVLDRSSLSYEVLQKYLVFMLETDWKTDHSLHDHHTTTTNTCIFCQAISLWFSLSLRIIKDYINEEEERDDVPDGCSTPVLPKRGRVSIKFAIPTLKRKHTQPDLGSTSSAAQDDYDDQWGEGGAGFEPPNRKKGSIFSKSSADTANTEPLEEEVNKPSPPTFMHRDRRPPIMTRYSVSEFELLSSVASTPTGGGAATPTGHTSSKQPEVTSNLYKIFKLSVKKLNNSYHPDTILQIIHNIHLLVTRGHVLNGGDGVLSVVEDSQHLVERLWRIMECEVSYVHQHCVDLLLAVQDGLFSIDGAVNSVQSCYLWRLLHDGLSNKKWTILFKTADKLTMMLQYISRHEVPVYILKLQPHTELILGYGFCKMIRLVQDKDTRVSTRVQYCLNNMKQRAFEVVRGFMLTLFTKCPIYRGLVLQSLSLLKNSVTSFPFLSIEFFFKLLKEENPNMEELLPQHSQFSKKVSDASVLSGSGRGPRPSTASSAFSAPGYDEEDNNNTNNTSTDTAQLHYDSVLTGVYTSLSVSQPLGGGAVGGAGGREEEEEVDSSGLLSVASPVTYLLEDVTVATHFTQEITIQSLVNLAKYLELIPESFSSLFWNLTNLDCFLKQLKEHPIVLHGSFNAVLRVIIKLLKFCDSNNFTYNAASSITLGAILTEFPDIIMEGLHNVYIPAGGIVSLVGAWHKAFFHYPSAKRREVAKKFLLLKSLIEEFSEGLSHNSSVLPDNLINLCQSFVILLNEYVYFGYIETLWEKRVYTQQLLDQEIQDIQLSSLVNSCEGIEVAFNNALRYAVNYLASELSQAPQEISCQVKLSVSQLVVLRVNRSNYPIDIIRRIVEGQYSLSWVEKSQKIRNIRSADHHSVDMHPGDNINPLMLLGWLFLGSLCHNSVHSAVIRGGIHKMERVLSTECEILLRLASPINKVVSNILHLVIRALQGLTDRNQYYGFNCILCFCTIWTVYMELHINDAVPEIVNSWRMIVDIILDLPTKQGMVILYRCRSSF
